# Supplementary material for: Genomic Characteristics and Selection Signatures in Indigenous Chongming White Goat (Capra hircus)
Source: Front Genet. 2020 Aug 21;11:901. doi: 10.3389/fgene.2020.00901 (PMC7472782; doi:10.3389/fgene.2020.00901)
Supplement: DATA S2 — ZFST and ZHp results. [file Table_2.XLSX]

## Sheet: Sheet1
Chr	Start	End	ZFst	CM vs. Bor	CM vs. DE	CM vs. HH	CM vs. HM	CM vs. HY	CM vs. MB	CM vs. MT	CM vs. QS	CM vs. YC	Bor vs. DE	Bor vs.HH	Bor vs.HM	Bor vs.HY	Bor vs.MB	Bor vs.MT	Bor vs.QS	Bor vs.YC	DE vs. HH	DE vs.HM	DE vs.HY	DE vs.MB	DE vs.MT	DE vs.QS	DE vs.YC	HH vs. HM	HH vs. HY	HH vs. MB	HH vs. MT	HH vs. QS	HH vs. YC	HM vs. HY	HM vs. MB	HM vs. MT	HM vs. QS	HM vs. YC	HY vs. MB	HY vs. MT	HY vs. QS	HY vs. YC	MB vs. MT	MB vs.QS	MB vs.YC	MT vs.QS	MT vs.YC	QS vs. YC
chr1	0	100000		-1.03431	-0.925898	-1.27124	-1.03827	-0.178782	0.211348	-0.920612	0.00884796	-0.759393	-0.531935	-1.18893	-1.03267	-0.147256	0.152137	-0.564927	-0.635509	-0.441646	0.010112	-0.472847	-0.348482	0.388625	-0.589642	0.789045	-0.633425	-0.5046	0.347836	1.07455	-0.0583285	0.679517	-0.500231	0.698255	1.73427	-0.0284543	0.25805	-0.162903	0.435157	-0.400707	1.09854	0.470457	-0.571676	1.77379	0.113793	0.467859	-0.629296	0.341299
chr1	50000	150000		-0.771782	-0.299685	-0.686851	-0.710717	-0.286633	0.158296	-0.501668	-0.130331	-0.430492	-0.187875	-0.953366	-0.703171	-0.0443055	-0.0175266	-0.563785	-0.260219	-0.686428	0.0680421	-0.0245007	-0.822592	0.69556	-0.216512	0.93244	-0.155484	0.151609	-0.0361296	0.124338	-0.51583	0.634869	-0.936908	0.472918	1.19278	-0.0577915	0.418181	0.0926527	0.0332351	-0.51406	0.818974	0.0636096	-0.47462	1.46583	0.214548	0.194847	-0.368508	0.339919
chr1	100000	200000		-0.550073	-0.26951	-0.89413	-1.0486	-0.372215	-0.486086	-0.384927	-1.00769	0.0980016	-0.289036	-0.379563	-0.472201	-0.17219	-0.103801	0.0992022	-0.0854819	-0.761481	-0.439445	0.0886407	-0.956889	0.305763	-0.13695	0.174925	0.0168791	-0.52275	-0.5444	-0.552263	-0.208399	-0.0897853	-0.188167	0.121085	0.0825081	0.0128511	-0.397695	0.292925	-0.115922	-0.373598	-0.109981	0.408243	-0.618567	-0.102601	0.184046	-0.785549	0.708732	0.374763
chr1	150000	250000		-0.541577	0.0234833	-0.503041	-0.948168	-0.314532	-0.570597	-0.765494	-1.5786	-0.473465	-0.226563	-0.112543	-0.478897	-0.565065	0.608573	0.0538836	-0.199267	-0.327571	1.3092	0.603729	0.304496	1.28336	-0.367318	0.176765	-0.303687	-0.68605	-0.197618	1.95658	1.29934	-0.683507	0.658775	0.231517	0.643348	0.104743	-1.29018	0.18655	2.6163	0.0328968	-0.47261	0.351538	0.185503	-0.517837	-0.110372	-0.779871	0.330822	-0.237059
chr1	200000	300000		-0.771196	0.38945	0.0678266	-0.176029	-0.461452	-0.254968	-1.31154	-1.44944	-0.64219	-0.51211	-0.570577	-0.830795	-1.08896	0.365131	-0.656326	-0.561275	-0.22187	1.41151	0.263521	0.69876	1.56069	-0.550825	0.187006	-0.579128	-0.573803	-0.328881	2.49559	1.1194	-0.581997	0.522252	-0.243687	1.02781	-0.290254	-0.794379	-0.186103	2.60974	-0.281849	-0.47085	-0.51673	0.290728	-0.207016	-0.491107	-0.708574	-0.439876	-0.659873
chr1	250000	350000		0.0139374	-0.00333391	0.436453	-0.302232	-0.764429	-0.862309	-1.66409	-0.955111	-0.104871	-0.891425	-0.959583	-0.721928	-1.06527	0.446342	-0.402364	-0.0984556	-0.666761	-0.788177	-0.824785	-0.51853	0.90424	-0.396417	-0.0667275	-0.961218	-0.643219	-1.19443	1.33491	-0.183641	0.454945	-0.814223	-0.94506	-0.10022	-0.972826	-0.447715	-0.830751	0.512708	-1.037	-0.610071	-1.2394	-0.516203	-0.162301	0.107708	-0.959498	-0.570654	-0.279922
chr1	300000	400000		0.660939	-0.481932	0.625913	-0.590833	-0.699437	-1.1023	-1.43664	-0.72232	-0.453691	-0.589704	-1.10907	-0.196679	-0.843116	1.55011	-0.0217512	0.298539	-0.742506	-0.702232	-0.944913	-0.852067	1.14697	-0.598626	-0.224565	-1.16997	0.245241	-1.43798	2.34664	-0.20777	0.536051	-1.65484	-0.688072	-0.147346	-0.977892	-0.796297	-0.868583	2.1974	-0.982155	-0.786925	-1.14909	-0.200384	0.123166	0.752262	-0.884691	-1.03525	-0.236742
chr1	350000	450000		0.994605	0.146055	-0.151431	-0.0840102	-1.13852	-0.919825	-1.05167	-0.988965	0.604705	-0.828875	-0.968242	-0.655564	-0.122833	1.51083	0.838394	-0.0694204	-0.800674	-0.953438	-1.49541	-0.151736	1.7193	0.251534	-0.491921	-1.08996	-0.441737	-1.21076	1.75388	-0.000255416	-0.867967	-1.43522	-0.681266	0.0946318	-0.661899	-0.782603	-1.0369	2.27977	-0.568226	-1.30366	-0.167109	0.24695	0.620252	1.54846	-0.524379	0.571271	-0.278576
chr1	400000	500000		0.759319	0.107161	-0.973152	0.0290376	-1.29257	-0.436533	-0.438504	-0.200898	0.704192	-0.939297	-0.551543	-1.00056	-0.100501	0.882266	0.379059	0.223088	-0.653238	-0.8837	-1.53003	0.274985	1.49838	0.210125	0.144167	-1.06172	-0.729158	-1.63939	1.19102	-0.0409399	-0.130238	-0.731766	-0.42506	0.245849	-0.606456	-0.204388	-1.19465	2.41444	-0.129434	-0.423178	-0.0227647	0.057186	0.736773	0.818735	-0.0407397	0.138392	0.404022
chr1	450000	550000		0.236602	-0.770502	-0.178735	0.480713	-1.2275	-0.426341	-0.761994	0.112938	-0.625913	-0.797397	-0.896036	-1.25677	0.0275829	0.722517	0.413189	0.510625	-0.41317	-0.657431	-1.20563	-0.566048	1.15817	-0.442563	0.155073	-1.12375	-1.26681	-0.165566	2.10559	1.13591	1.17386	-0.590765	0.261377	1.75331	0.534604	0.615576	-1.05613	1.96583	-0.603683	-0.118188	-0.333726	0.140975	0.984333	-0.351294	-0.406263	-0.179734	0.707161
chr1	500000	600000		-0.304302	-0.849347	2.12391	-0.359909	-1.09003	-0.883712	-1.71272	-0.828531	-1.45931	0.374239	-1.51758	-1.6296	0.252938	0.82917	0.547782	0.600399	-0.370484	2.9773	-0.0342858	-0.906763	0.766136	-0.738598	-0.538655	-0.512899	-1.03712	2.89259	4.51175	3.2592	3.04732	0.632932	0.463703	1.94316	0.326826	0.574892	-1.19285	1.02248	-0.894971	-1.0068	-0.395729	-0.496689	-0.117116	-0.743642	-1.08669	-0.542211	-0.125001
chr1	550000	650000		-0.919613	1.29357	1.52602	-1.12362	-0.578416	-0.887348	-1.51227	-1.4256	-1.06191	0.633482	-1.79684	-1.78129	-0.361702	-0.0429711	-0.454958	-0.170281	-0.641592	4.38012	0.931754	0.174968	1.80975	-0.210726	0.435414	0.389009	-0.993824	2.60369	3.42106	1.95982	2.22728	0.745126	0.191058	0.587503	-0.727453	-0.369645	-1.14232	0.543163	-0.961459	-1.0469	-0.467522	-1.24852	-1.27492	-1.01457	-1.22083	-1.1349	-0.846
chr1	600000	700000		-1.45069	2.15728	-0.927679	0.688415	-0.540847	0.443555	-0.206849	-1.41137	0.489907	-0.600249	-1.72234	-1.43413	-1.55669	-1.33611	-1.49992	-1.67772	-0.897423	1.23417	0.85988	0.744327	2.11936	-0.21623	0.619661	0.0603887	-1.04546	-0.498953	-0.483125	-0.955491	-1.51045	-0.566739	0.375826	1.31573	0.251024	-1.15458	-0.013395	0.578998	-1.01539	-1.10472	-0.265056	-1.27183	0.120918	-0.985725	-0.604896	-1.18555	-0.445942
chr1	650000	750000		-1.07642	-0.527712	-0.192041	1.69556	-0.776342	1.62732	0.330241	-0.740523	0.273791	-1.22706	-1.44802	-0.99932	-1.33531	0.0379275	-0.467049	-0.70254	-0.310188	-0.842993	-0.0543311	-0.599282	0.427518	-1.04648	-0.477084	-1.38174	-0.254416	-0.322999	1.84812	0.750697	0.0728708	-0.0322982	0.673755	2.43458	1.23444	-0.0892749	0.38997	2.26186	-0.0424551	-0.890813	-0.196419	-1.18771	1.00313	-0.170636	-0.0685731	-0.878679	-0.0726773
chr1	700000	800000		-1.06021	-0.930445	-0.722425	-0.0667505	-0.764387	0.225784	-0.347015	-0.780609	-0.699605	-1.02307	-1.28281	-1.15428	-0.994654	-0.154258	-0.393997	-0.230572	-0.44833	-0.6273	-0.783218	-1.24124	0.276602	-0.624324	-0.438721	-1.33213	-0.30407	-0.287879	1.45465	0.683968	0.736017	-0.065866	-0.119525	0.600723	0.0610059	0.467319	-0.720727	1.65016	-0.198713	-0.675105	-0.698282	-0.964681	0.612611	-0.479683	-0.366458	-0.669357	-0.250941
chr1	750000	850000		-1.22634	-0.664554	-0.982518	-1.10292	-0.857057	-0.972468	0.280326	-0.791278	-1.24291	-0.294499	-1.36025	-1.14214	-0.613899	-0.694322	0.233393	-0.955045	-0.725767	-0.0686469	-0.390707	-0.652935	-0.446935	-0.845662	0.60438	-0.198927	-0.904929	0.103684	-0.280566	0.815215	-0.435505	-0.844997	-0.275393	-0.544381	0.733811	-0.501987	-1.40168	0.175165	0.369336	0.299272	0.0603293	-0.694659	0.0299852	-0.444631	1.05253	1.33526	-0.892171
chr1	800000	900000		-0.83248	-0.671215	-1.10205	-0.987165	-0.724071	-0.997601	0.106514	-0.504075	-0.748943	-0.341111	-0.941264	-0.897926	-0.68942	-0.565163	0.377222	-0.883357	-0.468981	-0.0491306	-0.296933	-0.544177	-0.45591	-0.948053	0.328596	0.00952036	-0.578484	0.0931284	-0.568226	0.719628	-0.237873	-0.276257	-0.156516	-0.615965	0.507122	-0.798053	-1.32065	-0.00624514	0.387973	0.132101	0.200168	-0.749804	-0.372838	-0.253728	0.87095	1.50016	-0.903711
chr1	850000	950000		-0.23699	-0.351447	-0.626205	-0.810361	-0.0943766	-0.903797	-0.977457	-0.303077	0.112868	-0.731963	-0.680022	-0.763236	-1.05544	-0.471719	-0.184323	-0.789991	-0.252518	-0.562062	-0.463304	-0.582149	-0.271491	-0.764255	-0.499502	-0.383081	-0.196653	-0.608862	-0.509449	-0.375366	-0.284366	0.0263825	-0.326591	-0.696269	-0.658572	-0.747109	-0.787836	0.130016	-0.151627	-0.537944	-0.135229	-0.912595	-0.308931	-0.142391	-0.346911	0.181259	-0.680611
chr1	900000	1000000		-0.458795	0.129657	-0.167028	-0.669558	0.00655012	0.0779443	-0.291595	-0.472983	-0.0583435	-0.740444	-0.903805	-0.900681	-1.19002	-0.465606	-0.361324	-0.858364	-0.203937	-0.555476	-0.302342	-0.710419	0.0461431	-0.742838	-0.50847	-0.270687	-0.231083	-0.792135	0.0164954	-0.530802	-0.853223	-0.278679	-0.634554	-0.260766	-0.360035	-0.340772	-0.585082	0.201528	-0.393102	-0.431254	-0.324598	-0.640323	0.0112663	-0.286674	-0.490921	-0.0814011	-0.69347
chr1	950000	1050000		-0.703668	0.117841	-0.14248	-0.226337	-0.772762	0.912599	0.348883	-0.908264	0.363073	-0.381887	-0.936686	-0.824518	-0.865088	-0.272597	-0.363876	-0.734916	0.244789	0.691555	-0.429012	-1.17881	-0.27825	-0.816328	-0.150812	-0.200556	0.401672	-0.0928545	1.00246	0.0946263	-1.14661	0.917172	-1.04118	0.0158421	-0.394642	-0.193624	-0.383017	-0.527273	-1.12084	-0.53328	-0.677288	-0.580073	0.151716	-0.871921	-0.396445	-0.225988	0.0312191
chr1	1000000	1100000		-0.554126	-0.254016	-0.280952	0.336933	-0.36592	0.266574	-0.182182	-0.28929	0.479137	-0.146655	-0.940183	-0.129097	-0.372717	0.0199455	-0.430829	-0.295643	1.05809	0.52154	-0.223616	-0.916024	-0.308456	-0.4966	-0.0335338	0.207742	0.648542	0.0285777	0.545711	-0.288275	-0.712896	1.09508	-0.25793	0.279225	0.139917	0.184439	0.606392	-0.365523	-0.869702	-0.17694	-0.00974469	-0.431175	0.56633	-0.994584	-0.0247163	-0.188226	0.871973
chr1	1050000	1150000		-0.477647	-0.622217	-0.783254	0.747829	0.169546	-0.792405	-0.675259	0.255256	-0.30164	-0.149293	-0.79918	0.0897053	0.0739281	-0.0287786	-0.0920721	0.0636414	1.25888	-0.540786	-0.0162421	-0.541829	0.071103	-0.526135	-0.582567	0.142981	0.16464	-0.444239	-0.26499	-0.554198	-0.170936	0.249701	0.502344	1.03511	1.2143	0.894679	1.16374	0.805073	-0.234578	-0.39537	0.559797	-0.438578	0.209754	-0.635758	-0.135592	-0.107273	0.572698
chr1	1100000	1200000		-0.306738	-0.232243	-0.629178	0.282804	-0.629489	-1.06241	-0.868165	-0.281514	-0.0786651	0.335481	-0.846718	-0.0636844	-0.185848	-0.184253	0.141137	-0.384509	1.05617	0.245402	0.447854	0.140369	-0.272238	-0.774158	-0.127709	0.0938637	-0.0847642	-0.766327	-0.0545955	-0.380678	-0.743093	0.349324	-0.223192	0.528864	0.90401	0.400745	1.06796	0.428155	-0.439239	-0.86654	0.124591	-0.957594	-0.300235	-0.163137	-0.536974	-0.275162	-0.0894368
chr1	1150000	1250000		-0.184829	-0.262101	-0.427832	-0.0232669	-0.732878	-1.14425	-0.61323	-0.359926	0.944626	-4.20132e-05	-0.799673	-0.0135506	-0.56348	-0.317425	-0.273257	-0.504838	1.33578	0.103278	0.449483	0.071376	-0.563471	-0.961495	-0.012124	0.525268	-0.135054	-1.11125	-0.142391	-0.562073	-0.786885	1.37664	-0.421912	-0.163663	0.667473	0.328075	1.55915	-0.0722816	-0.578444	-0.551454	0.61202	-0.758506	-0.0408788	0.445178	-0.426398	0.826362	0.503639
chr1	1200000	1300000		0.200235	-0.737879	-0.307316	-0.106265	-0.334162	-1.24645	0.018584	-0.208586	1.95369	-0.56509	-0.513361	0.153595	-0.438759	-0.105527	-0.198831	0.100499	1.62577	-0.963454	-0.64647	-0.967472	-0.718625	-1.14168	-0.606236	0.656611	-0.488931	-1.20319	-0.385602	-0.405058	-0.156401	2.22604	-0.281202	-0.692321	0.508532	0.585331	1.96035	-0.129973	-0.425197	-0.15798	1.4617	0.217208	0.123002	1.13711	-0.34034	2.49299	1.30559
chr1	1250000	1350000		0.277832	-0.651446	-0.0599345	-0.0958606	-0.99043	-1.02066	0.0180143	-0.0844469	1.47324	-0.0865698	-0.391232	0.286395	-0.739326	0.0535208	0.309047	0.618989	1.32972	-1.167	-1.30172	-0.526366	-0.979806	-1.01969	-1.45865	0.25654	-0.973841	-0.993476	-0.574498	-0.241217	-0.415299	1.29185	-0.684531	-0.751151	0.0526508	-0.598352	1.35363	-0.471914	-0.14424	-0.192325	0.426735	0.259953	-0.597398	0.485073	-1.07846	1.49733	0.906344
chr1	1300000	1400000		-0.411918	-0.569333	-0.377018	-0.162028	-0.178001	-0.93712	0.671776	0.272277	2.2578	-0.431215	-0.921141	-0.222783	-1.20334	-0.971656	0.288587	0.0106162	0.479236	-1.08503	-1.27422	-0.0240777	-0.915876	-0.644632	-1.61486	0.560526	-1.08777	-0.793431	-1.39172	0.0534829	-0.842086	1.5321	-0.305477	-0.827332	-0.479903	-1.02213	1.83561	-0.0682914	-0.0468729	-0.341659	0.766553	0.187776	-0.538747	0.636459	-1.4864	2.3374	0.898513
chr1	1350000	1450000		-0.376644	-0.413165	0.124508	-0.171952	0.139502	-0.305602	0.621144	0.211086	3.26823	-0.764018	-1.13316	-0.228861	-1.44174	-1.09014	-0.186905	-0.839308	0.783814	-0.165953	-0.0322604	-0.511597	-0.406124	0.325384	-0.883352	1.59778	0.188167	-0.466259	-1.1607	-0.435513	-0.923716	1.45522	0.609614	-0.180481	-0.112117	0.286642	3.28606	-0.199991	0.236421	-1.00644	1.11126	0.046118	-0.456953	1.30588	-0.631553	2.46834	-0.173411
chr1	1400000	1500000		-0.173135	-0.00963718	0.52645	-0.170071	0.217482	0.125742	0.426293	0.204587	2.34359	-0.867198	-0.687217	-0.214364	-1.37044	-0.954891	-0.574704	-0.759996	0.721794	-0.133718	0.0649743	-0.885071	-0.303169	-0.0909088	-0.556788	0.80421	0.570526	-0.188563	-0.244362	-0.0132021	-1.01435	1.09079	0.435083	0.0456003	0.352117	0.789917	2.07521	-0.525733	-0.199777	-0.640913	0.457132	-0.726653	0.0493212	0.406509	0.0029876	0.816954	0.176112
chr1	1450000	1550000		-0.198207	0.178699	0.431441	-0.186825	-0.371824	-0.4124	0.214093	-0.462898	0.888953	-0.908762	-0.246652	-0.38362	-1.05617	-0.870458	-0.687238	-0.533891	0.199959	-0.73121	-0.533031	-0.627198	-0.324054	-0.676858	-0.954057	0.140308	-0.0841872	-0.282586	0.111195	0.599274	-0.76714	1.11398	-0.648783	-0.22249	0.360768	0.0692854	0.430512	-0.706948	-0.729732	-0.510465	0.00272995	-1.04389	-0.389762	-0.312493	-0.26733	-0.271885	0.870559
chr1	1500000	1600000		-0.13319	0.461172	0.704957	0.787495	-0.662428	-1.22009	1.64127	-0.959362	1.92521	-0.778666	-0.829691	-1.0732	-0.558992	-0.559725	-0.323231	-0.67548	-0.298017	-0.551461	-0.915531	0.360798	0.149735	-0.529424	-1.20734	0.327905	-0.422356	-0.420096	-0.0647661	0.95515	-0.345019	1.5259	-0.715968	0.00422105	0.307904	-0.55742	-0.344456	-0.701365	0.57978	-0.625894	0.802494	1.11454	-1.12011	0.966524	-0.490951	0.105304	0.358309
chr1	1550000	1650000		0.547618	0.820906	0.718331	0.935928	0.891885	-0.230158	3.25904	-0.729112	3.33314	-0.3776	-1.01218	-0.471156	-0.409381	-0.0251483	-0.292428	-0.506671	-0.142765	-0.271367	-0.528917	0.267842	-0.016954	0.0813783	-1.14226	0.79239	-0.264886	-0.299634	-0.208521	1.05556	-0.364095	1.69794	0.310408	0.29898	1.72403	-0.412808	0.70681	0.194896	1.06237	-0.447909	1.22122	2.44246	-1.20155	2.21702	-0.115273	1.11101	0.364176
chr1	1600000	1700000		0.819667	0.592362	0.36701	0.201361	1.28399	0.045362	2.13257	0.0784513	1.56272	0.155612	-0.200341	0.512568	0.292213	0.191132	0.00268279	0.246	0.134494	-0.494813	-0.0794373	-0.393895	-0.601119	0.11641	-0.760971	0.55873	-0.217554	-0.632071	-0.702794	0.264045	-0.235843	0.815617	0.6435	0.0902715	1.8713	0.349023	1.15387	0.143832	0.108508	-0.447405	0.573428	1.1967	-0.845873	1.07227	-0.525894	0.667908	0.453715
chr1	1650000	1750000		0.283031	-0.20828	-0.0408702	0.077442	1.06039	-1.2343	-0.0366789	-0.392994	-1.05969	0.198185	0.134511	0.217882	1.72315	0.12968	0.709972	0.508962	-0.337307	-0.728932	-0.300693	-0.253638	-0.582189	-0.679826	-0.736513	-0.365463	-0.720994	0.246341	-1.05247	-0.327365	-0.519081	-0.497139	0.964754	-0.338298	0.243204	0.113579	-0.380514	0.412012	0.0736278	-0.357198	1.14791	-0.212174	-0.913295	-0.755205	-1.58015	-0.171803	-0.3916
chr1	1700000	1800000		0.0506803	-0.29247	-0.265768	0.141595	1.96619	-0.674304	-0.703863	-0.908705	-1.00176	0.0349185	-0.366252	-0.336843	1.49824	0.139184	0.945862	0.115992	-0.889515	-0.517243	-0.493407	0.15201	-0.349716	-0.945072	-1.53041	-0.289942	-1.08229	0.899009	-0.893307	0.139534	-0.863527	-1.09473	1.13676	-0.279079	-0.374119	-0.864575	-0.872798	0.883313	1.24792	-0.410898	1.5101	0.0767068	-1.44542	-0.620157	-1.59974	0.211825	-0.751407
chr1	1750000	1850000		0.329819	0.265881	-0.0349958	0.607682	1.95138	1.13642	-0.0855064	1.46064	0.743256	0.0632417	-0.601617	0.200808	0.0160074	-0.109105	0.409769	0.47491	-0.708489	-0.548821	-0.603795	-0.514584	-0.468255	-0.562481	-0.668767	0.167096	-0.108102	-0.361004	-0.600018	0.167357	0.530813	-0.582596	0.65099	0.488721	0.249699	0.365145	0.599482	-0.624418	1.00404	-0.157177	0.333379	0.55823	-0.440105	0.233105	0.169932	0.330135	0.636179
chr1	1800000	1900000		-0.214662	-0.0553916	-0.714174	0.598938	0.349283	-0.146398	-0.267506	0.600993	0.794509	-0.598973	-0.804201	0.0465499	-0.384408	-0.683985	-0.486566	-0.21517	-0.463928	-0.644086	-0.268207	-0.327906	-0.508794	-0.407459	-0.294329	-0.281047	-0.116703	-0.867375	-0.843621	-0.406058	-0.176785	-0.107699	0.17909	0.561154	0.250339	0.467708	1.07517	-0.647978	-0.0410462	-0.172034	0.230565	0.124091	-0.530117	0.408686	0.234294	0.374935	0.45103
chr1	1850000	1950000		-0.433366	-0.121285	-0.631509	1.27933	0.130839	-0.0522165	-0.369943	-0.22175	0.88474	-0.707022	-0.860805	-0.126963	-0.371099	-0.64473	-0.399175	-0.50134	-0.257512	-0.48611	-0.0337143	-0.207846	-0.68964	-0.515892	-0.495175	-0.68569	0.235915	-0.631348	-0.660033	-0.44962	-0.758831	0.0252733	-0.328638	0.546693	0.941957	0.225865	0.512985	-0.523664	0.319882	-0.633712	-0.0204443	0.102006	-0.894988	-0.135911	-0.386018	0.988115	-0.0677237
chr1	1900000	2000000		-0.0962514	-0.156073	0.161045	1.36785	0.355046	0.885854	0.177416	-0.185488	0.832258	-0.185426	-0.77065	-0.297259	-0.320061	-0.269093	0.125259	-0.465366	-0.214977	-0.639615	0.101975	-0.599084	-0.983058	-0.248905	-0.363616	-0.557734	0.493662	-0.850282	-0.21403	0.278766	-0.306379	0.0693308	-0.479453	0.927932	1.22829	-0.355603	0.43312	-0.235247	0.856713	-0.738742	-0.0881995	0.205248	-0.546471	-0.760699	-0.863309	1.19216	0.028483
chr1	1950000	2050000		0.376085	-0.1018	0.545746	0.369718	0.731974	-0.123914	-0.19164	-0.574352	0.434196	-0.215464	-0.826422	-0.562884	-0.512003	-0.32823	0.211197	-0.31204	-0.288409	-0.962167	-0.0920754	-0.541962	-0.810048	-0.00121717	-0.0780478	-0.518671	-0.40098	-1.32455	-0.497636	0.576503	-0.179224	-0.019782	-0.287122	0.504298	-0.182809	-1.0062	0.577959	0.109507	0.886771	0.175502	0.268432	-0.213545	-0.294743	-0.727404	-0.819002	0.621732	-0.0198675
chr1	2000000	2100000		-0.0865148	-0.100108	0.494082	0.41871	0.746472	-0.0101916	-0.758156	-0.326886	0.694116	-0.710851	-1.04899	-0.470384	-0.862724	-0.284161	-0.394769	-0.258446	0.0526864	-0.501062	-0.575224	-0.579236	0.333743	-0.448957	-0.0583545	-0.549588	-0.0421098	-0.589919	0.560386	0.313597	-0.0949188	0.507644	-0.141773	0.00109553	-0.411036	-0.578479	0.145008	0.959925	0.315131	0.378016	0.210208	-0.2187	-0.231782	0.409286	-0.306103	0.549211	0.351884
chr1	2050000	2150000		-0.994814	0.0614345	-0.18951	0.916089	0.269703	0.18544	-0.139999	-0.800672	0.333318	-0.857574	-1.31668	-0.465871	-0.845162	-0.44057	-1.01572	-0.872547	0.0966474	-0.275818	0.36625	-0.686547	0.734631	-0.850387	-0.342468	-0.36653	0.723365	-0.0639894	0.729586	-0.173413	-0.554822	0.358883	0.794181	0.0197124	0.941519	-0.351362	-0.120077	1.29868	-0.535374	-0.14878	-0.192486	0.0419463	-0.541309	0.780115	-0.473204	0.601479	-0.00998235
chr1	2100000	2200000		-0.97069	-0.0844113	-0.464538	1.58793	0.697746	0.168822	0.31589	0.424614	0.352551	-1.01425	-1.05487	0.268413	-0.457491	-0.436109	-0.608099	0.263626	0.0125134	-0.890469	1.19825	-0.297815	0.0761416	-1.01753	0.385465	-0.562745	0.783006	-0.333185	-0.556182	-1.00806	0.308673	-0.081511	1.17132	0.301451	1.376	0.466541	1.64809	0.158196	-0.679979	0.230597	-0.233651	-0.363598	-0.58791	0.197229	-0.0999222	0.30192	0.620909
chr1	2150000	2250000		-0.959625	0.294872	-0.530587	1.15118	0.110181	-0.0140716	0.772223	0.723815	0.435141	-0.69964	-0.814839	0.240361	-0.526334	-0.386248	-0.0441526	0.433026	0.0317058	-0.476887	1.39916	0.071561	0.492912	-1.11574	0.609831	-0.72651	0.436232	-0.774755	-0.741076	-0.74955	0.572356	-0.0964497	0.47029	0.306896	0.968709	0.416416	1.8999	-0.361087	-0.855428	-0.215506	-0.365291	-0.126081	-0.488799	0.349835	0.00168085	0.0736335	0.533771
chr1	2200000	2300000		-0.82579	0.746234	-0.651761	0.0371129	-0.684755	-0.904498	0.979978	-0.68456	0.436293	-0.37484	-0.984011	-0.759178	-0.974753	-0.706582	-0.028557	-1.22671	-0.446441	0.0326245	1.08548	-0.0237448	0.653973	-1.17432	-0.450041	-0.671887	-0.380948	-1.06816	-1.02457	-0.0264289	-0.792044	-0.279529	0.140349	-0.510657	0.605899	-0.728274	0.652613	-0.369721	-0.688589	-1.44899	-0.536301	0.163192	-0.63901	0.388514	-0.473314	0.32419	-0.804481
chr1	2250000	2350000		-0.822085	-0.473445	-0.827987	3.28338	-1.2146	-1.50068	-0.39535	-0.31332	0.28969	-1.21186	-1.33689	-0.522892	-1.28938	-1.05768	-0.654794	-1.27137	-1.00321	-1.1583	1.01888	-0.171789	-0.0564025	-1.13145	-0.706519	-0.412284	1.43243	-1.23728	-1.389	-0.906872	-0.706264	-0.358646	2.04977	1.27989	2.13251	0.0172346	0.726782	-0.484146	0.0109161	-1.00002	-0.230338	-0.563952	-0.681485	-0.340432	-0.0993061	0.604709	-1.40373
chr1	2300000	2400000		-0.598191	0.750881	0.323504	3.60039	-0.193873	-1.35825	1.1716	-0.769197	0.606488	-0.77716	-1.20295	0.0163235	-1.39191	-0.948555	-0.658098	-0.978612	-0.771796	-1.03238	0.679699	0.916933	0.61198	-0.716111	-0.306649	-0.0275387	1.14118	-0.694326	-0.639584	-0.247244	-0.429599	-0.156174	2.80063	1.21	1.99649	0.0417561	0.968398	0.510819	0.280675	-0.570179	-0.452223	0.212523	-1.32473	-0.394821	-0.211382	0.0169934	-1.45511
chr1	2350000	2450000		0.111832	1.10186	1.03938	1.64085	0.171947	-0.864872	1.6004	-0.415909	0.575096	-0.214127	-0.643328	0.373921	-0.746496	0.0720339	-0.104764	-0.139485	-0.495863	-0.736054	0.10799	0.493228	0.826225	-0.756995	-0.0874262	-0.353922	0.258023	-0.317602	0.328265	0.336597	-0.163329	-0.440367	1.72677	0.257659	0.807843	-0.0139971	0.411906	0.680049	-0.125713	-0.17309	-0.638523	0.361919	-0.90018	0.0223497	-0.0692155	-0.373787	-0.786043
chr1	2400000	2500000		0.111572	0.610577	0.397541	0.333403	-0.660131	-0.105352	0.0575074	0.671749	0.306269	0.0354017	-0.319763	0.0933718	-0.289602	0.896223	0.110316	0.739616	0.260416	-0.385836	0.131536	0.0963465	0.984533	-0.634428	0.579967	-0.542435	0.156359	-0.516641	0.889717	0.145537	0.683341	-0.660215	0.219303	-0.386713	0.295641	0.956101	-0.49019	0.579364	-0.993703	0.457058	-0.0218949	0.181703	1.06993	0.394078	0.848163	0.130945	1.27057
chr1	2450000	2550000		-0.989811	0.28009	0.220611	1.29159	-1.28573	0.993951	-0.662552	0.284011	0.804108	-0.416055	-0.570085	-0.335398	-1.1588	0.159465	-0.711724	-0.0142922	0.459178	-0.460768	-0.187517	0.854797	1.27017	-0.353475	1.09319	-0.260556	-0.183119	-0.575694	0.313824	0.0873068	1.77962	-0.479253	0.228477	-0.476042	0.610422	1.90084	-0.84194	1.67622	-0.834072	0.240374	0.522576	0.837289	2.40337	0.0365465	1.14022	0.930392	2.07808
chr1	2500000	2600000		-1.18061	-0.423879	0.122729	1.51559	-1.42672	0.754522	-0.577481	-0.395344	0.407279	-0.75801	-0.778077	-0.244746	-1.52134	-0.272609	-0.854829	-0.575227	0.110535	-0.60953	-0.297819	0.0995412	0.822313	-0.755483	0.480966	-0.532327	0.128011	-0.608577	0.117201	0.396661	1.02972	-0.621623	0.298879	-0.244583	0.64464	1.12883	-0.595446	1.34019	-0.801068	-0.64378	-0.143411	0.288487	1.29807	-0.259561	0.310546	0.863733	0.779487
chr1	2550000	2650000		-1.1902	-0.187855	-0.471245	0.699995	-1.26263	-0.548619	-0.708724	-0.244501	0.0174408	-0.622965	-1.25696	-0.741586	-1.31894	-0.719924	-0.628547	-0.364686	0.108276	-0.359186	-0.0314847	-0.296556	0.559165	-0.631668	-0.0547275	-0.443656	0.418469	-0.809853	0.0607085	0.439099	0.111299	-0.443139	-0.25458	0.0333545	0.0468882	0.296058	-0.159651	-0.19129	-1.19872	-0.962664	-0.587384	-1.05836	-0.313232	-0.0990138	-0.205055	0.511858	-0.0624564
chr1	2600000	2700000		-0.793563	0.761825	0.503013	0.147667	-0.540579	-0.909154	-0.358372	0.42035	0.840532	-0.101483	-1.19232	-1.22427	-0.935036	-0.933408	-0.263157	0.145037	-0.0672021	0.208726	0.0578543	0.275139	0.874247	-0.536459	0.185811	-0.146178	-0.485564	-0.478153	-0.23473	0.90481	0.705273	-0.705662	-0.917741	-0.453944	-0.126636	0.137088	-0.503458	-0.956755	-0.927765	-0.86633	-0.283866	-0.614073	-0.148574	-0.067443	0.197101	0.630791	0.496068
chr1	2650000	2750000		-0.485506	0.828318	0.16304	0.824875	-0.625564	-0.93085	-0.174326	0.476012	0.640554	-0.309119	-0.798867	-0.746793	-0.757835	-0.989035	-0.581217	0.591457	-0.0990164	0.654709	0.897269	0.737992	0.289057	-0.796634	1.29394	0.22356	-0.127714	-0.722347	-0.501351	0.226083	0.53259	-0.618961	-0.455783	0.25678	0.482418	1.04573	-0.600898	-0.652915	-0.623812	-0.133388	-0.387819	-0.354464	0.424009	-0.119043	0.567868	0.427123	0.713292
chr1	2700000	2800000		-0.722756	-0.00963581	-0.833276	0.375735	-0.806072	-1.37521	-0.996698	-0.183586	-0.217333	-0.464646	-0.754526	-0.699694	-0.749195	-1.12412	-0.804119	0.0956553	-0.319754	0.30401	1.10291	0.409029	-0.301464	-0.91383	0.502676	0.231128	0.0409815	-0.49196	-1.06849	-0.666092	0.124802	-0.452367	0.324235	0.373905	0.194991	0.864272	-0.183531	-0.447174	-0.335214	-0.433509	-0.203837	-1.06679	-0.01685	-0.220522	0.120633	0.0834973	0.375604
chr1	2750000	2850000		-0.738798	-0.428451	-1.2372	-0.0876229	-0.910322	-1.66369	-0.831914	-0.57286	-0.45243	-0.341086	-0.817401	-0.660716	-0.825347	-1.30897	-0.74798	-0.605317	-0.200072	-0.174504	0.404366	-0.279332	-0.341211	-0.890707	-0.510448	-0.265154	-0.446382	-0.432101	-1.34894	-0.416728	-0.182259	-0.372245	0.313286	-0.135583	0.236316	0.124792	-0.0220287	-0.799261	-0.225931	-1.07015	-0.147124	-1.20284	-0.843133	-0.412139	-0.166701	0.128785	0.0775024
chr1	2800000	2900000		-0.623378	-0.578932	-1.30577	-0.430322	-1.42221	-1.50923	-0.239537	-1.04797	-0.0419558	-0.497737	-0.898558	-0.806639	-0.814506	-1.18916	-0.679526	-0.848102	0.511391	-0.531914	-0.440248	-0.820893	-0.537824	-0.837129	-0.578951	-0.598483	-0.996141	-1.18588	-1.08799	-0.165468	-0.540381	-0.0677998	-0.669486	-0.196631	0.524276	-0.13269	-0.287139	-1.23274	-0.705128	-1.04842	-0.0674233	-1.18708	-1.26091	-0.00969948	-0.556516	0.598445	-0.278089
chr1	2850000	2950000		-0.742071	-0.612919	-0.738026	0.86498	-1.2636	-1.01757	-0.519272	-0.937785	0.709371	-0.635343	-0.743382	-0.270362	-1.01084	-1.14348	-0.868997	-0.252728	1.29667	-0.537923	-0.0769157	-0.222824	0.578704	-0.488576	0.18643	0.641787	0.551818	-1.49359	-0.398912	-0.147773	-0.374944	0.363976	-0.214042	1.38641	1.39246	0.738148	1.088	-0.665594	-0.702627	-0.872269	0.574996	-0.927632	-1.07087	1.42604	-0.0443128	2.47198	0.0780634
chr1	2900000	3000000		-0.660795	-0.284678	-0.384717	1.21469	-1.03386	-0.821045	-0.714826	-0.38881	0.60764	-0.517686	-0.572065	-0.199384	-0.973609	-0.884705	-0.809002	-0.396613	0.953588	-0.122059	0.246466	-0.0224598	0.911019	-0.641515	0.366219	0.227392	0.863808	-1.16236	0.339716	-0.0662068	-0.28236	0.436456	-0.170355	1.51131	1.2151	0.761066	1.15211	-0.348988	-0.689568	-0.847562	0.244439	-0.820148	-0.250448	1.23473	0.235343	1.54186	0.00565599
chr1	2950000	3050000		-0.618788	0.023035	0.347976	0.985231	-0.312148	-0.628363	-0.755673	0.577417	0.699106	-0.26063	-0.246254	-0.772885	-0.888569	-0.701661	-0.606292	-0.48528	0.518939	0.135277	0.280924	-0.012491	-0.292676	-0.514583	0.38384	-0.290388	0.636759	-0.40446	0.498207	0.315375	-0.312105	0.16862	-0.355745	0.536843	0.367044	0.542106	0.693185	-0.328778	-0.194708	-0.630596	-0.0730456	-1.08965	0.486218	0.276584	0.27404	0.428439	-0.115111
chr1	3000000	3100000		-0.735775	-0.0225235	0.459224	0.608378	0.0874743	-0.672187	-0.141072	0.946174	0.731635	-0.676222	-0.293504	-1.11293	-1.02534	-1.11273	-1.01482	-0.289441	0.614099	0.0616186	-0.230589	0.262214	-0.903266	-0.380223	0.516165	0.116782	0.33656	-0.124673	-0.433683	0.501026	0.0266607	-0.133791	-0.207341	-0.158749	0.0903091	0.654974	0.356551	-0.616105	0.043554	-0.231416	0.0928186	-0.792303	-0.0331817	-0.287986	0.505444	0.986805	0.102423
chr1	3050000	3150000		-0.696203	-0.651405	0.173442	0.77185	-0.0752549	-0.939265	-0.0264337	0.675943	-0.48164	-1.15407	-0.438723	-0.771278	-1.01938	-1.25921	-1.25183	-0.412215	0.165724	-0.0957469	-0.0595496	0.155795	-0.667071	-0.811665	0.24222	-0.337377	0.287816	0.104571	-0.892407	0.482378	0.603013	-0.568952	0.629781	-0.242256	0.581948	0.955315	-0.136423	-0.969607	-0.267389	0.12873	0.0175888	-0.551236	-0.215078	-0.846506	0.120442	0.476114	0.237937
chr1	3100000	3200000		-0.392799	-0.963047	0.376961	1.67753	-0.321325	-0.811136	-0.390251	0.235453	-0.107411	-0.540343	-0.0909241	-0.252928	-0.359572	-0.777289	-0.440743	-0.758647	0.953195	-0.22488	0.588862	-0.359144	-0.688731	-1.01056	0.020503	-0.40848	0.288767	0.730445	-0.694483	0.490991	0.837967	-0.42675	1.55958	-0.144484	1.01263	1.55079	0.215395	-0.237482	-0.216165	-0.019846	0.547014	-0.703024	0.410522	-0.478676	0.0022241	0.548458	0.692781
chr1	3150000	3250000		-0.563407	-0.583315	-0.14398	0.156869	-0.223179	-0.71571	-0.183106	0.89527	0.447872	-0.400176	-0.555851	-0.421993	-0.306461	-0.885256	-0.537095	1.0576	0.602572	-0.433778	-0.333738	-0.878564	-0.190547	-0.762945	1.72153	1.12488	-0.319971	-0.122978	-0.595227	-0.255459	2.45108	0.499421	0.0702455	-0.858787	-0.19766	1.82412	0.893963	0.145886	-0.600182	2.2312	1.59887	-0.875371	2.11343	0.188722	2.00904	1.38767	2.6337
chr1	3200000	3300000		-0.744437	0.221373	-0.231011	-0.744464	0.194531	0.374511	-0.302794	0.366508	1.88126	-0.533797	-1.05862	-0.84766	-0.615527	-0.979003	-0.943287	1.10759	0.571974	0.294995	0.00544409	-0.756339	-0.660806	-0.694631	2.85579	1.14345	-0.579557	-0.409141	0.154067	-0.401131	1.80345	1.05536	-0.506101	-0.0846013	-0.602123	0.675956	1.89629	-0.316884	-0.955794	2.86584	1.68466	-1.0576	2.8872	0.333236	2.06825	1.57397	3.8132
chr1	3250000	3350000		-0.813048	-0.0597952	-0.0602846	0.107673	-0.0909466	0.45719	-0.335573	0.0744683	1.85224	-0.776549	-0.865233	-0.719951	-0.504983	-0.58463	-0.687731	-0.0173139	1.26004	0.406491	0.523276	-0.661408	-0.673462	-0.968736	1.6056	0.131974	0.0488932	-0.0774513	0.21762	-0.491499	0.492056	0.544143	0.222647	0.938921	0.0585292	-0.153955	1.85895	-0.532663	-1.31403	1.18835	0.52026	-0.979704	1.42173	-0.09564	0.533067	0.405902	2.22544
chr1	3300000	3400000		-0.660657	-0.373891	-0.0763444	1.00447	-0.073043	-0.28872	0.0191654	0.838117	0.656593	-0.886065	-0.629936	-0.659647	-0.229886	-0.528059	-0.527282	-0.139072	1.26799	-0.256185	0.227417	-0.409575	-0.201459	-0.830055	0.419004	-0.27692	0.347977	0.240644	-0.532153	-0.566707	0.472072	-0.13059	0.529313	0.498364	0.366517	0.388207	0.595951	-0.365876	-1.11991	0.911334	-0.412632	-0.855793	0.176351	-0.578044	0.313349	-0.292253	0.52261
chr1	3350000	3450000		-0.622548	-0.184511	0.157399	2.40719	1.01019	-0.448834	0.437355	0.610109	0.416014	-0.67075	-0.258852	-0.0504617	-0.242671	-1.03703	-0.521706	0.0819184	0.469486	-0.135108	0.410743	0.925658	-0.628212	-0.409727	0.447499	-0.301596	1.15746	2.6498	-0.495177	1.83156	0.10551	-0.484611	1.53853	0.385296	1.31198	1.12214	0.433334	0.369123	-0.899903	2.57229	1.93007	-0.48565	0.575797	-0.391235	1.77547	2.0032	0.543659
chr1	3400000	3500000		-0.582862	-0.603831	-0.0524463	1.1852	0.0982541	-0.686517	0.0870079	0.0536431	-0.0689802	-0.741129	-0.370061	0.0837102	-0.2402	-0.708402	-0.0383572	0.285254	-0.129676	-0.609329	-0.0896788	0.620113	-0.469562	-0.654187	0.776067	-0.0310916	0.885604	1.8234	-0.484131	1.79287	0.988803	-0.697935	0.445927	0.118951	0.723607	0.872576	0.383429	-0.0623186	-1.30555	1.70486	1.68839	-0.508964	1.23943	-0.108701	1.78345	2.20806	0.637649
chr1	3450000	3550000		-0.237587	-0.442564	-0.19995	-0.527103	-0.609139	-0.760184	-0.0173502	-0.0504897	-0.0818164	-0.590189	-0.697826	-0.256682	-0.135876	-0.49571	0.130022	0.0802111	-0.0737842	-0.342431	-0.409336	-0.467303	-0.547772	-0.748954	0.439125	0.0849449	-0.0574607	0.358525	-0.562793	0.6751	1.2355	-0.334279	-0.575212	-0.298721	0.399971	0.387364	0.258768	-0.868665	-1.03809	0.299952	0.33064	-0.887095	0.638822	-0.30775	0.573061	0.999074	0.522822
chr1	3500000	3600000		-0.372505	-0.730109	-0.200601	0.982725	-0.159932	-0.776364	-0.019561	0.022964	-0.100978	-0.266171	-0.154058	-0.20308	-0.0554354	-0.739714	0.137933	-0.316007	0.323184	0.066535	-0.190252	-0.8242	-0.809896	-0.615034	-0.625248	-0.455059	0.936575	0.347048	-0.51361	0.198294	0.49037	-0.0252034	0.37502	0.456392	1.85766	-0.196239	0.403722	-1.27844	-0.671698	-0.431815	-0.040549	-1.23433	-0.540719	-0.615459	0.172879	0.0400815	-0.179755
chr1	3550000	3650000		-0.450942	-1.13991	0.110237	1.10337	-0.284812	-1.08712	-0.437935	-0.110749	0.139147	-0.194238	-0.174647	0.238298	-0.0698029	-0.730087	-0.0765221	-0.595971	0.312542	0.342817	-0.351128	-0.668514	-0.978893	-0.903924	-0.929663	-0.0430884	2.02367	1.02314	-0.152003	0.499346	0.559235	0.22064	0.985663	0.652514	1.73929	-0.18434	1.55025	-1.07783	-1.06845	-0.740089	0.340124	-1.42092	-0.533471	-0.47255	-0.364264	0.0468626	0.228606
chr1	3600000	3700000		-0.312073	-0.920924	-0.114743	0.668149	-0.589387	-0.997499	-0.15925	-0.060005	0.391537	-0.402626	-0.155909	0.164415	-0.211009	-0.471725	-0.121691	-0.500643	1.51786	0.78248	-0.174027	-0.720618	-0.525007	-0.777341	-1.09191	1.10884	1.93164	1.15339	0.015138	1.45813	1.05019	0.173434	1.32127	1.02606	1.64889	0.11298	2.62193	-0.757963	-1.20388	-0.667479	0.776252	-0.95987	0.0202867	-0.453442	-0.743021	1.31137	1.52955
chr1	3650000	3750000		-0.29486	-0.893744	-0.85763	0.842684	-0.752586	-0.526347	0.63364	-0.404704	-0.0136863	-0.545366	0.0282665	-0.164352	-0.374253	-0.396207	-0.127226	-0.461302	1.91456	0.0449216	-0.247492	-0.75037	-0.0214624	-0.00249894	-1.0765	0.458931	0.85565	0.113961	-0.567878	1.52183	0.571518	-0.0612159	0.705299	0.876682	1.62425	-0.0915842	1.70127	-0.606368	-0.443653	-0.665671	0.485672	-0.492745	0.216041	-0.267453	-0.0513915	2.39167	1.24485
chr1	3700000	3800000		-0.476776	-1.14491	-0.764222	0.883708	-0.963497	-0.588823	1.27741	-0.634548	-0.147855	-0.513284	-0.448534	-0.313035	-0.852335	-0.984976	-0.499201	-0.736082	1.33435	-0.612731	-0.0349006	-0.900983	-0.145371	1.02065	-0.42912	-0.847799	0.426859	-0.639943	-1.13381	1.44478	-0.254033	0.105338	0.147378	-0.0872487	1.11567	-0.314577	1.24866	-0.602827	0.464149	-0.70636	-0.0512302	-0.514299	-0.683254	0.357024	-0.386889	3.10962	0.667827
chr1	3750000	3850000		-0.0763348	-0.486362	-0.132957	0.960753	-0.475413	0.0089111	1.34875	-0.233712	1.41714	-0.609644	-0.689387	-0.648305	-0.777468	-0.882301	-0.0928904	-0.454146	2.44367	-0.714141	0.206235	-0.873376	0.164364	1.51114	0.380299	-0.711742	-0.318572	-1.13498	-1.45506	0.744878	-0.234821	1.18452	-0.0317136	-0.751534	-0.349011	-0.577233	2.09829	-0.593487	0.537912	-0.115953	0.126489	-0.5092	-0.881745	1.20425	-1.5619	4.7357	2.27891
chr1	3800000	3900000		0.0530724	0.205614	0.320938	1.76982	-0.0974694	0.34184	0.823976	-0.934116	2.09075	-0.59945	-0.450708	0.000743838	-0.32649	-0.554661	-0.110699	-0.415889	2.55118	-0.508182	0.316209	-0.324329	0.611406	0.791091	0.027344	-0.139049	-0.327143	-0.375164	-0.829979	-0.113861	-1.0107	1.59409	0.564171	-0.370757	0.109264	-0.530997	1.33485	-0.140097	0.302128	-0.340128	0.629615	-1.18445	-0.998722	0.905361	-1.35529	2.9692	1.37778
chr1	3850000	3950000		-0.294349	0.323095	1.20307	1.91934	-0.194495	-0.0683802	0.165288	-0.572965	1.17832	-0.404059	-0.58565	0.0989484	-0.337124	-0.777398	-0.666609	-0.738672	1.43685	-0.0277343	0.667295	-0.133875	0.470893	0.153918	0.412173	0.134953	0.13761	0.702313	-0.0622545	0.15222	-0.721682	0.990673	1.125	-0.121365	0.520344	-0.228158	0.65183	0.188159	0.115206	-0.0213601	0.862706	-1.27347	-0.463519	0.277278	-0.728665	1.27996	0.663053
chr1	3900000	4000000		-0.156816	0.147202	1.67765	0.731097	-0.131391	-0.229139	-0.384679	-0.196636	0.211331	0.0801148	0.202787	0.143616	0.0593574	-0.570087	-0.68773	-0.425427	0.826445	0.501975	0.130723	-0.74109	-0.148648	-0.452934	0.516906	0.171635	0.148534	1.34763	0.824288	1.06324	0.616917	1.32863	0.27106	-0.0504551	0.129792	-0.118619	0.598662	-0.224014	-0.715868	0.203577	0.672999	-1.34842	0.0165935	0.0772491	-0.309866	0.625648	0.694945
chr1	3950000	4050000		0.0514847	-0.318822	0.0583991	-0.262605	-1.05308	-0.647284	-0.761286	-0.791742	-0.41998	0.851804	0.444732	0.464455	0.111565	-0.338275	-0.217516	0.212915	0.68209	0.311112	0.0645569	-0.106875	0.889739	-0.18019	0.167652	-0.000127385	-0.178256	0.0639061	0.25242	0.513969	0.151454	0.395633	-0.501227	-0.463954	-0.297295	-0.975532	0.288506	-0.787161	-0.976381	-0.877237	-0.0292926	-1.1017	-0.955245	-0.228671	-0.544219	-0.00133875	0.250822
chr1	4000000	4100000		-0.0927325	-0.0788201	-0.608035	1.10774	-0.809987	-0.92623	0.0817792	-0.828198	-0.375738	0.776362	-0.130049	0.530385	0.0573016	-0.479188	-0.0375044	0.00129459	1.12064	-0.0980862	0.110612	0.0625926	1.00348	-0.11042	-0.236745	0.722797	0.0551822	-0.610267	-0.664295	-0.00911801	-0.803719	0.208203	-0.659058	-0.376833	-0.496773	-1.14552	1.90081	-0.748329	-0.670645	-1.12987	0.954799	-0.513632	-1.25585	-0.0242997	-0.556208	1.65321	0.289608
chr1	4050000	4150000		0.451734	0.117431	0.862928	3.41467	0.0310448	-0.644946	2.95084	0.537949	-0.380057	0.19159	-0.368271	-0.125684	-0.181798	-0.833958	-0.504792	0.578714	1.88425	-0.149729	0.135202	-0.860216	-0.0725465	0.876478	-0.13514	0.586681	-0.0327185	-0.79293	-1.3853	0.750745	-0.318363	0.523598	-0.822889	-0.225581	-0.0169416	0.0111232	2.40857	-0.797483	0.270435	-0.507357	1.06853	0.136127	-0.370514	-0.0100717	1.8349	3.92043	0.203268
chr1	4100000	4200000		0.420006	0.380323	0.413778	2.11122	1.11221	-0.227863	1.33734	0.887477	-0.0938285	-0.161547	-0.357865	-0.951602	-0.490415	-0.995306	-1.027	0.547803	1.68442	0.254429	-0.238314	-1.04459	0.489578	0.683695	0.364978	1.17148	-0.481839	0.268021	-1.02237	0.260589	-0.38639	0.494944	-0.818278	-0.486586	-0.438393	0.059133	0.927968	0.286717	0.434262	0.171095	1.61343	-0.139312	0.199709	-0.452966	1.65019	2.06445	0.491836
chr1	4150000	4250000		-0.638517	-0.136213	-0.32819	0.434349	0.706059	-0.48582	-0.878082	0.121012	0.584496	-0.899832	-0.556234	-1.44632	-0.94823	-1.27643	-1.09091	-0.404885	0.708843	-0.17675	-0.657325	-0.799727	0.34225	-0.628058	-0.0950745	1.2875	-0.258652	0.822609	-0.564748	-0.153918	-0.46541	2.05721	-0.8993	-0.692513	-1.02039	-0.04017	0.539111	0.782771	-0.439982	0.34048	1.52482	-0.668551	0.417816	0.47041	0.286101	0.684074	0.758092
chr1	4200000	4300000		-0.88224	-0.571193	-0.442488	-0.252579	-0.156463	-0.468337	-0.850107	-0.313312	0.148848	-0.6867	-0.271074	-0.911563	-0.630666	-0.920117	-0.625583	-0.368859	0.243533	-0.559432	-0.648169	-0.795996	-0.359862	-0.798473	-0.15809	0.0944395	-0.628894	-0.0539675	-0.131106	0.0895282	-0.410241	1.23061	-0.451544	-0.339927	-0.586917	-0.0835127	0.0149462	0.0821654	-0.655744	0.453469	-0.205622	-1.3333	0.73926	0.855545	0.669499	0.877385	0.123223
chr1	4250000	4350000		-0.706581	0.0423209	-0.57491	0.618937	0.14559	-0.202366	-0.273212	0.524445	0.866675	-0.126498	-0.304439	-0.332639	-0.323073	-0.70375	-0.0989154	-0.34956	0.540064	-0.482834	-0.644734	-0.264018	0.289358	-0.196117	1.13492	0.81488	-0.684915	-0.519945	0.125484	0.160764	0.395699	0.57682	0.085062	0.46009	-0.0252312	1.03118	0.242398	0.0532992	-0.011912	1.14281	0.307349	-1.3862	0.908208	0.653077	1.59055	1.96454	0.804805
chr1	4300000	4400000		-0.694618	0.90983	-0.391079	1.58033	1.03585	0.538639	0.594236	0.999374	1.68298	0.319134	-0.837507	-0.495058	-0.00282329	-0.52605	0.107418	-0.215904	0.385402	0.0298208	-0.224218	-0.145225	0.206587	-0.152301	1.70718	1.15836	-0.280689	0.280096	0.125335	0.150112	0.990245	0.815525	0.347832	0.530331	0.0262518	2.14212	0.121976	-0.439816	-0.0161932	1.45747	0.890072	-1.18141	0.843442	0.20999	1.77501	1.3649	1.78253
chr1	4350000	4450000		0.420257	1.16186	0.0322428	1.59539	1.49349	1.46025	1.45015	0.00185596	0.591727	0.304173	-0.509944	-0.548791	1.22633	0.955281	0.777383	0.30699	0.738953	0.200064	0.0507451	-0.534252	0.200365	-0.521394	0.466724	-0.0404307	-0.374738	1.45894	1.2147	1.06611	0.0398768	-0.50893	0.675289	0.828949	0.302204	0.940401	-0.833446	-0.767148	-0.875094	0.828957	0.523582	-0.932687	0.582754	0.195079	1.06709	0.131042	0.69316
chr1	4400000	4500000		1.00448	-0.251625	-0.252519	1.38672	-0.131297	0.236475	0.813901	-0.560339	0.41535	-0.102512	0.467146	0.14725	1.38708	1.00712	0.732532	0.391727	1.56551	-0.637561	-0.242737	-0.341309	0.216219	-0.522754	-0.332218	-0.231005	-0.338834	0.386971	0.861896	1.22078	-0.724364	0.0447412	0.0618572	0.696161	0.635908	-0.26018	-0.408966	-0.428741	-0.678747	-0.158448	0.582693	-0.846432	0.259168	0.197607	0.721884	0.504868	0.200648
chr1	4450000	4550000		0.23037	0.891862	0.326671	0.834409	0.611736	-0.560794	0.261289	-0.409093	2.30735	-0.575354	0.0177223	-0.564068	-0.0723269	-0.595961	-0.436753	-0.301484	1.48494	-0.506218	-0.232794	-0.468844	-0.0396521	0.36654	-0.63068	2.7158	-0.219759	-0.936055	-0.679377	0.779879	-1.07542	3.0874	-0.899519	-0.826663	-0.682579	-0.505938	0.783561	-0.342451	-0.0579596	-0.762343	2.68739	-1.10169	-0.326384	1.07607	0.372696	1.12744	1.92154
chr1	4500000	4600000		0.227782	1.68951	1.21939	0.919919	1.46019	-0.618354	0.197651	-0.311817	2.69196	-0.632534	-0.244417	-0.62414	-0.663677	-0.761821	-0.688229	-0.422268	1.25275	-0.239755	0.146103	-0.351632	0.533773	0.843968	-0.33727	2.63942	-0.0503429	-0.809173	-0.476523	0.863907	-0.370914	2.94326	-0.287146	-1.16518	-0.932927	-0.151163	0.834535	0.179485	0.376188	0.0526374	2.21314	-0.936454	-0.620182	1.13303	0.0394053	1.49627	2.0571
chr1	4550000	4650000		0.137078	0.396591	0.559278	0.785691	0.953103	-0.854117	-0.519208	-0.346454	1.13265	-0.635216	-0.0945628	-0.11525	-0.0725163	-0.64658	-0.703185	0.00965892	1.11397	-0.274523	-0.139892	0.163049	-0.111374	-0.241741	0.0344741	-0.40488	-0.309316	-0.103483	-0.52654	0.115637	0.0487109	0.976481	0.429523	-0.934793	-0.350245	-0.20208	0.575318	0.716404	0.27036	0.676375	1.31985	-1.15305	-0.432611	-0.0843581	-0.293885	0.744661	1.13241
chr1	4600000	4700000		-0.163617	-0.194135	0.252099	1.16874	0.334649	-0.432663	0.0159597	0.00562002	0.496164	-0.782066	-0.706898	-0.760498	-0.297373	-1.3301	-0.779378	-0.402825	1.0317	-0.345367	-0.346876	0.180165	-0.808983	-0.412427	-0.333663	-0.55957	-0.639958	0.411389	-1.22109	-0.348025	-0.849054	0.593549	0.517112	-0.756383	-0.537884	-0.768642	0.270468	0.316483	0.443578	0.357728	1.852	-1.16089	-0.705705	-0.197866	-0.605661	0.510539	0.243526
chr1	4650000	4750000		-0.102369	0.632284	-0.170362	1.28732	1.11561	-0.0684873	1.29032	0.248087	0.293896	-0.082075	-0.673845	-0.313287	0.0903736	-0.963122	-0.261326	-0.433489	0.882973	0.153411	0.625069	-0.584852	-0.206618	0.695825	-0.215761	-0.293665	-0.321934	1.16189	-0.953603	0.424319	-0.841072	-0.611345	1.79366	-0.10705	0.674325	-0.213621	-0.160691	0.413793	1.55186	0.470783	0.850119	-0.910099	-1.03942	-0.471278	-0.577635	0.832986	-0.763341
chr1	4700000	4800000		-0.0289566	1.10659	-0.597787	0.510158	0.841228	-0.220281	1.51541	0.767846	1.46079	0.144642	-0.455896	-0.0565509	0.0472481	-0.393553	-0.0255597	-0.52602	0.897458	0.193427	0.967888	-0.292908	0.269421	0.753881	0.10713	0.577611	0.0856675	0.509014	-0.48054	0.73419	0.0970782	0.171953	1.5774	0.393268	1.58465	0.851491	0.719026	0.328142	1.43763	0.464048	0.941712	-0.165082	-0.549122	0.370774	-0.295851	1.67323	0.384628
chr1	4750000	4850000		0.0487004	0.267117	-0.530114	0.258437	-0.448075	-0.551684	0.851291	0.418955	1.89747	-0.221386	-0.104636	-0.512777	-0.301141	-0.231434	0.123658	-0.631458	1.05916	-0.429822	-0.160561	0.721924	0.0926328	0.182085	0.0499264	0.755645	-0.105269	-0.750772	-0.894048	0.291058	-0.0223823	1.03336	0.0858718	-0.304462	0.137434	0.625978	0.840801	-0.12852	0.246721	0.109501	1.86271	0.0989478	-0.133188	1.49972	0.0193995	2.75464	1.15503
chr1	4800000	4900000		-0.319229	0.57523	-0.214658	0.210251	0.486671	0.385432	-0.360137	-0.0743873	1.59854	0.0430765	-0.27882	-1.00457	0.105734	-0.299314	-0.149943	-0.501627	0.461913	-0.157208	0.820154	0.0600239	0.112736	0.519643	-0.0609703	1.50561	0.19231	-0.0779862	0.242711	-0.0242517	0.232803	1.99466	1.20833	0.292576	-0.503632	0.209092	-0.254839	0.228834	0.120031	-0.247123	2.57834	0.524211	-1.03399	0.999605	0.224373	2.23841	0.545315
chr1	4850000	4950000		-0.515492	0.852976	0.283236	0.047543	0.644473	0.429105	-0.42595	-0.0754175	1.00742	-0.0285065	-0.608106	-1.10883	-0.203687	-0.600394	-0.400495	-0.50909	0.232157	0.149521	1.28647	-0.915812	-0.113263	-0.0795145	-0.280862	1.3837	0.379815	0.048211	0.415296	0.567524	0.165987	1.85723	1.33062	0.45243	-0.0505187	-0.0881894	-0.603778	-0.262603	-0.174774	-0.274098	1.62658	0.634476	-1.21922	0.294483	0.128941	1.38114	0.0763966
chr1	4900000	5000000		0.475723	-0.0549389	0.0708442	0.098337	0.00888161	-0.741215	-0.0116134	-0.463453	0.215688	0.560577	-0.240552	-0.299344	0.213642	0.274546	0.965187	0.33049	1.59717	0.10269	0.010611	-0.645402	-0.762806	-0.615765	-0.639439	0.169962	-0.7674	-0.160936	-0.377892	0.80485	-0.465075	0.87585	-0.115411	-0.062564	0.149193	-0.387932	0.105547	-0.754384	-0.379385	-0.468835	-0.131109	-0.472968	-1.07435	-0.0523458	-0.441676	0.849802	0.085711
chr1	4950000	5050000		0.637435	-0.442373	-0.0736403	0.577729	0.0696658	-0.967993	-0.182981	-0.477418	-0.21345	0.94719	-0.379884	-0.0890279	0.576705	0.292603	1.02664	0.39546	1.9036	-0.130686	-0.238894	-0.556559	-1.06834	-0.495559	-0.485011	0.339553	-1.03188	-0.172266	-0.511024	-0.220647	-0.0845554	0.966365	-0.448936	-0.049733	-0.377257	0.121415	0.814851	-0.723103	-0.461303	-0.484035	-0.0329466	-0.928277	-1.16637	-0.166141	-0.667095	0.974669	-0.204725
chr1	5000000	5100000		0.190658	-0.148218	-0.150841	1.13544	0.0637397	-1.17537	-0.176717	-0.624494	-0.469746	0.563794	-0.800797	-0.5204	0.108771	-0.592118	0.30909	0.107572	1.57053	-0.359306	0.807656	-0.386365	-0.635368	-0.556093	-0.484026	0.343985	-0.476082	-0.530154	-1.11685	-0.781162	-0.10309	0.778527	0.168884	-0.337515	0.298469	0.553222	0.808158	-1.00772	-1.01399	-0.466559	0.806147	-1.04379	-1.02743	-0.18425	-0.513337	1.2588	-0.651936
chr1	5050000	5150000		-0.0676562	0.240338	-0.226044	0.774394	0.347205	-1.01708	0.180824	-0.594525	-0.548349	0.148276	-0.90327	-0.389053	-0.20294	-0.454992	0.31386	0.206587	1.36902	-0.62708	1.34631	-0.708665	-0.254905	-0.999586	-0.47138	0.13636	-0.20516	-0.986514	-1.05162	-0.392151	-0.330071	0.0981429	1.19002	-0.171739	1.69513	0.465731	0.114438	-0.574298	-1.24086	-0.0142493	0.833797	-0.942262	-0.443458	-0.0496449	0.0110753	1.1353	-0.795724
chr1	5100000	5200000		-0.386573	-0.0214755	-0.452937	-0.275888	0.374894	-0.886464	-0.0306145	-0.909378	-0.945491	-0.469756	-1.02273	-0.33115	-0.595564	-0.644543	-0.121534	-0.231987	0.892914	-0.734116	0.517244	-1.21681	-0.292515	-1.23676	-0.6156	-0.0179508	-0.5065	-1.00242	-0.944993	-0.573691	-0.453963	-0.268241	0.842078	-0.313064	1.0138	-0.148682	-0.357696	-0.459811	-1.1429	-0.15274	0.643326	-0.953956	-0.302027	0.0259063	-0.185209	0.767012	-1.03281
chr1	5150000	5250000		-0.496575	-0.456588	-0.464259	-0.207538	0.0162799	-0.487046	-1.01312	-1.19485	-0.749632	-0.97132	-1.0164	-0.697473	-0.994565	-0.927832	-0.441109	-0.619319	0.290177	-0.938165	-0.339434	-0.813292	0.027311	-0.474509	-1.03223	-0.307052	-0.644654	-0.707843	-0.807519	-0.858941	-0.782828	-0.671657	0.0345027	-0.0216471	0.0733808	-0.355913	-0.0868745	-0.585544	-0.169613	-1.07222	0.41346	-0.81369	-0.69473	-0.162733	-1.10493	-0.175869	-0.880964
chr1	5200000	5300000		-0.266299	0.0573083	0.801088	1.1187	0.44521	-0.267001	-0.336963	-0.186056	0.105625	-0.549163	-0.71181	-0.788137	-0.591077	-0.583607	0.151951	-0.51554	0.640173	-0.371147	-0.324335	-0.675891	-0.2399	0.327912	-0.490745	0.220116	-0.517721	-0.129227	-0.192221	0.256684	-0.768973	-0.0148524	-0.0118553	0.23925	0.27885	-0.635593	0.315988	-0.379807	0.523907	-0.850004	0.810233	-0.685714	-0.79272	-0.523997	-1.10942	-0.302733	-0.437649
chr1	5250000	5350000		-0.135817	0.184306	1.98145	1.89074	0.790511	-0.223266	0.423935	0.481882	0.0628806	-0.730048	-0.08485	-0.667101	-0.762236	-0.856717	-0.0136906	-0.123785	0.527048	0.584158	-0.315876	-0.50032	-0.902068	-0.0290645	0.09218	-0.203451	0.551667	0.241724	0.0935214	0.723412	-0.338977	0.843407	-0.377873	-0.0931168	0.155294	-0.868935	-0.189128	-0.400186	-0.104925	-0.449549	0.194365	-1.01787	-0.128104	-1.19795	-0.570627	-0.666868	-0.0745464
chr1	5300000	5400000		-0.777234	0.149735	0.16387	0.906681	-0.201734	-0.55498	-0.530782	-0.300087	-0.709622	-1.2651	-0.521276	-0.840416	-1.43941	-1.23785	-0.477095	-0.792914	-0.280783	0.619488	-0.516524	-0.250943	-0.59314	0.50837	-0.644639	-1.11873	0.272625	-0.60251	-0.273794	-0.300931	-0.618377	-0.00699312	-0.650223	-0.099505	0.175801	-1.22118	-0.84693	-0.229449	-0.522285	-1.03467	-0.825436	-0.93686	-0.299746	-1.3761	-0.164797	-0.424337	-0.755648
chr1	5350000	5450000		-0.904574	0.0902367	-0.534356	0.466206	0.406854	1.03427	-0.355412	-0.720366	-0.408575	-1.09121	-1.02873	-0.708334	-1.12085	-0.48194	0.00467446	-1.15281	-0.0108412	0.00377731	-0.512018	-0.299769	0.283533	0.626026	-0.967771	-0.920278	-0.452237	-0.764054	0.590728	-0.425544	-0.881525	-0.63832	-0.52253	0.324762	0.14537	-1.02165	-1.14174	-0.292924	0.265078	-0.447325	-0.811316	0.314709	0.431619	-0.680578	-0.0430716	0.257956	-0.910542
chr1	5400000	5500000		-0.377735	-0.792729	-0.337194	-0.0045225	0.747463	0.774293	-0.613866	-0.910179	0.736525	-0.543848	-0.934528	-0.649701	-0.609204	0.127033	0.150638	-0.780479	0.468254	-0.888403	-0.902931	-0.0637365	0.0473356	-0.572274	-0.660172	0.0119228	-0.784367	-0.735837	0.615234	-0.480415	-1.01223	-0.0308477	-0.462844	-0.128362	-0.693551	-0.431736	-1.34273	0.180829	0.414045	-0.141933	0.192468	-0.186829	0.754794	0.0257827	-0.476504	0.358324	0.273773
chr1	5450000	5550000		0.58455	-1.44536	-0.740201	-0.786268	-0.367439	-1.64598	-1.71402	-0.934018	0.934072	0.51989	-0.104509	0.11093	-0.119413	0.435772	0.385569	-0.0160041	1.30692	-1.18066	-1.24474	-0.119375	-1.00538	-1.26638	-0.863652	0.399061	-1.14833	-1.46504	-0.55594	-1.14629	-1.07525	0.470933	-0.849038	-1.28712	-1.38823	-0.444732	-0.966475	0.542502	-0.310659	-0.893553	0.358206	-1.70733	-0.528616	0.00241515	-1.12663	0.136823	0.434712
chr1	5500000	5600000		0.364093	-0.943996	0.14594	-0.493336	-1.04434	-1.34749	-1.54143	-0.607234	-0.432688	0.234243	-0.420408	-0.138303	-0.696477	0.460613	0.597192	-0.631524	1.55338	-0.805322	-0.635023	-0.368315	0.270112	-0.614063	-1.16452	-0.28005	-0.798979	-1.55273	0.126582	-0.189986	-0.975417	0.504076	-1.3837	-0.356635	-0.696534	-0.788747	-0.268936	0.208465	-0.682545	-0.94448	-0.73267	-0.542538	-0.284263	-0.424047	-0.355741	-0.0392624	-0.57131
chr1	5550000	5650000		0.102049	-0.331607	0.494683	0.397906	-1.22616	-0.653571	-1.19724	-0.399088	-0.626296	-0.406613	-0.870846	-1.09217	-1.15729	0.440276	0.0138292	-1.49948	1.72401	-0.381239	0.155213	-0.191676	1.71142	-0.641963	-1.01549	-0.46927	-0.442986	-1.03636	0.609401	0.0174643	-1.14261	1.16502	-1.647	0.077374	-0.359304	-0.753005	0.143504	0.531686	-1.01165	-1.17008	-0.658655	0.407917	0.582698	-0.100507	-0.331922	-0.225625	0.0419488
chr1	5600000	5700000		0.242461	-0.410523	0.613791	0.904985	-0.431194	-0.40841	-0.829054	-0.138049	-0.0929259	-0.135306	-0.358523	-0.963815	-0.949347	0.25264	-0.419349	-1.31345	1.17098	0.143239	0.531185	0.211635	1.28654	-0.643007	-0.514021	-0.161053	-0.0833225	-0.505805	0.0264789	-0.435093	-0.918939	0.667213	-1.34791	-0.431758	-0.396502	-0.541437	-0.442825	0.258816	-0.866693	-0.947935	-0.918953	0.123059	0.426186	-0.361167	-0.767683	-0.348	-0.173188
chr1	5650000	5750000		0.0838292	-0.781749	1.2257	0.0460822	-0.233581	-0.723022	-0.523746	-0.0980871	-0.176165	-0.252923	-0.419187	-0.103029	-0.53977	-0.0952411	-0.472195	-0.485387	0.598914	0.362385	0.15524	0.310341	0.0668501	-0.687465	-0.35081	-0.418872	1.30053	-0.515927	0.506568	-0.0546324	-0.117858	0.614109	-0.401835	-0.67645	-0.140438	0.00541935	-1.01504	0.0608415	-0.464357	-0.523181	-0.52694	-0.546463	-0.4656	-0.918521	-0.975367	-0.398328	-0.569065
chr1	5700000	5800000		0.687954	-0.326362	2.22115	0.642904	-0.173464	-0.12961	-0.5947	1.02228	-0.278712	-0.48528	-0.838687	1.07025	-0.446763	0.515019	0.0784191	-0.0147671	1.1603	0.000226536	0.391301	-0.307575	0.164141	-0.869933	-0.328936	-0.786154	2.85257	-0.677903	1.30249	0.389755	0.420552	0.583193	0.193524	-0.208155	0.512946	1.4045	-0.647081	0.269102	-0.558382	-0.0358699	-0.449994	-0.262389	-0.229774	-0.633497	-0.0999948	-0.45042	0.145786
chr1	5750000	5850000		0.587899	-0.0245157	1.81023	1.20149	-0.0193582	0.205788	-0.587144	1.41303	-0.191404	-0.395874	-0.906511	0.768518	-0.535469	0.51061	-0.0953921	-0.0162156	0.485754	-0.297187	0.597383	-0.186975	0.67208	-0.747112	0.0125434	-0.318147	1.62407	-0.706414	0.812059	-0.0397138	0.287871	-0.245014	-0.225485	0.114157	0.459112	1.40299	-0.52864	0.148944	-0.500935	-0.0613886	-0.574269	0.546038	0.274226	-0.148384	0.486566	-0.445194	0.456122
chr1	5800000	5900000		-0.445406	-0.311015	-0.190623	-0.436967	-0.596192	-0.846117	-0.622361	-0.189007	-0.318732	-0.405735	-0.874952	-0.58547	-0.498496	-0.0924234	-0.804952	-0.231178	0.0323349	-0.368886	-0.248677	-0.160544	0.607007	-0.969529	-0.441775	-0.120608	-0.711058	-0.652591	0.409498	-0.65519	-0.151272	-0.0946056	-0.692446	-0.266526	-0.376285	-0.390439	-0.366599	0.0749472	-0.44517	-0.598428	-0.139764	0.538873	-0.0670513	0.412449	-0.584085	-0.61771	-0.440315
chr1	5850000	5950000		0.0114028	-0.567532	-0.303455	-0.627495	-0.222631	-0.699436	-0.648784	-0.244641	0.166162	-0.190945	0.0807218	-0.0986578	0.67365	-0.137983	-0.621766	0.108258	0.617227	0.236508	-0.603669	0.386783	-0.510948	-0.861361	-0.281123	-0.415852	0.139749	0.0312293	0.449122	-0.203602	-0.282185	0.858027	0.213317	0.302502	-0.502543	0.0995966	0.215656	0.513026	0.394144	-0.0850006	1.02627	0.0252571	-0.239945	-0.181855	-0.62265	-0.498634	-0.276746
chr1	5900000	6000000		1.76374	-0.93768	-0.407926	-0.175265	-0.198789	-0.761878	-0.660708	0.220363	0.530375	1.45317	2.62432	2.07926	3.02079	0.954745	0.730522	1.53519	1.98238	-0.0451953	-0.69592	0.824804	-0.675767	-0.452982	0.262339	0.0346447	0.402201	-0.445562	-0.242764	-0.035172	-0.223893	1.47173	0.445082	0.492508	-0.139736	0.531453	1.20987	0.462748	0.96947	0.176339	1.8114	-0.0318142	-0.126964	-0.698893	0.095809	0.102484	0.819262
chr1	5950000	6050000		1.489	-0.553231	1.39133	0.249981	0.0107239	-0.385597	-0.844778	0.120823	0.21357	1.62626	2.66214	1.87396	2.11483	0.765487	1.03483	1.13602	2.15352	0.607171	-0.304222	0.154404	-0.0487592	-0.0428242	-0.118942	0.028131	0.106463	-0.295107	0.456727	0.238611	0.0492824	1.23347	-0.623634	-0.307981	-0.333708	0.0425066	0.452604	-0.28905	0.202404	-0.247028	0.531113	0.262253	-0.242113	-0.412917	-0.280536	0.441342	0.09469
chr1	6000000	6100000		-0.748358	0.103952	1.94394	0.107202	0.149301	-0.0906601	-0.932413	-0.40002	0.0691682	-0.262715	0.504279	-0.531055	-0.0621615	-0.361235	-0.355773	-0.360723	0.514744	0.906868	-0.388137	0.404427	0.343642	-0.137701	-0.152473	-0.817272	0.146804	0.268068	1.51539	0.576976	-0.348207	0.390368	-1.07511	-0.331699	-0.447183	-0.225586	-0.6415	-0.676783	0.463793	-0.277624	-0.346123	0.997353	-0.219342	0.252112	-0.45504	0.0336054	-0.298008
chr1	6050000	6150000		-0.636067	0.224744	0.414548	0.856957	0.154941	0.215435	-1.10812	-0.0495454	0.658418	-0.144586	-0.078287	-0.230241	-0.0771107	-0.0244474	-0.765891	-0.0795573	1.03431	0.5273	-0.53581	-0.191984	-0.240323	-0.116054	1.17944	-1.11733	-0.0170177	0.641667	1.22104	-0.131625	0.236952	1.03744	-0.434754	0.0460184	0.273275	1.21014	-0.392845	-0.565937	0.389948	0.69511	-0.584558	1.15682	1.12728	0.084455	-0.0858703	0.25588	1.58261
chr1	6100000	6200000		-0.356848	0.480416	0.136286	1.53377	0.722438	0.55889	-0.818955	0.936608	0.770498	0.196715	-0.180492	0.0885892	-0.102037	-0.335556	-0.599033	-0.0270493	1.41785	0.0709484	-0.117315	-0.53475	-0.675787	0.0609149	1.33221	-0.375321	0.123397	0.380565	0.256583	-0.429302	0.820844	1.16339	-0.0771386	0.0411999	0.304066	1.41448	-0.196039	-0.490354	-0.0978699	0.576252	-0.487322	0.663627	1.13484	-0.191593	-0.116632	0.40802	1.59382
chr1	6150000	6250000		-0.827241	0.335059	0.231571	1.56528	0.676357	0.0281889	-0.664866	0.725449	0.172274	-0.303096	0.0568473	-0.0235083	-0.330319	-1.02106	-0.749371	-0.295444	0.741671	-0.173947	0.287377	0.314382	-0.677394	-0.224137	0.220167	0.473567	0.616493	0.281063	-0.28126	-0.143592	0.634638	0.767407	0.395435	0.274104	-0.0656248	0.608075	0.1975	-0.214394	-0.251581	-0.573791	-0.0453683	-0.18558	-0.289937	0.155027	-0.375504	-0.346252	0.01804
chr1	6200000	6300000		-0.878236	-0.354892	-0.238566	1.0558	0.71088	-0.161297	-1.144	0.426971	-0.437911	-0.766295	-0.032549	0.320172	0.158973	-0.503718	-0.402382	0.625296	0.485031	0.0839921	0.595115	1.09296	-0.118147	-0.254467	0.329128	0.236731	0.721542	0.176862	-0.58587	-0.522778	0.614599	0.133653	0.904745	0.339498	-0.0284037	0.543526	0.244159	-0.332689	-0.569733	-0.375133	-0.270257	-0.805622	-0.305601	-0.557431	-0.26755	-0.748837	0.143323
chr1	6250000	6350000		-1.08772	-0.821563	0.160446	-0.101444	0.0901913	-0.444689	-0.938924	0.45028	0.104288	-0.733379	-0.46337	-0.26821	-0.134779	-0.520181	-0.245327	0.431702	0.0943122	0.614464	-0.320709	0.987428	-0.283656	-0.633808	-0.407247	0.730586	0.545166	0.145228	0.562249	1.09341	0.769514	-0.316285	0.0945016	-0.207463	-0.205466	-0.526875	0.218709	-0.365407	-0.256472	0.351243	0.346061	-0.550397	-0.0283731	0.0688511	-0.350408	1.13932	0.923856
chr1	6300000	6400000		-0.89998	-0.762083	0.774964	0.0685628	-0.590719	-0.555756	-0.582949	0.197054	0.926204	-0.631988	-0.63224	-0.662591	-0.623584	-0.520499	-0.459526	-0.282652	-0.399217	0.559966	-0.406727	-0.0457243	-0.397633	-1.02953	-0.540794	0.6057	0.356268	0.13443	1.53203	1.45036	0.452899	0.240978	0.186096	0.0893562	0.0654029	-0.788674	0.929608	0.474673	-0.287817	0.479644	0.582244	0.363137	0.229472	0.630383	-0.601399	1.73541	0.869002
chr1	6350000	6450000		-0.190812	-0.396764	0.477127	0.649267	-0.189227	-0.276233	0.101333	-0.170178	1.46499	-0.708018	-0.284424	-0.145262	-0.431543	-0.641802	-0.285399	-0.590562	-0.374953	-0.628381	0.339405	-1.18427	-0.0665349	-0.757598	-0.254829	-0.541462	0.341991	-0.885182	0.600916	-0.803999	-0.493605	0.836683	0.699487	0.374923	0.88387	-0.571422	1.52672	0.747329	-0.896043	-0.239918	-0.0745585	1.01802	-0.0888142	-0.13552	-0.580658	0.630441	0.150025
chr1	6400000	6500000		-0.139238	0.362578	0.673255	0.753235	1.33694	-0.51369	0.854716	-0.846554	1.3244	-0.282757	-0.639042	-0.495183	0.128645	-1.02169	-0.43326	-0.605532	-0.412426	0.118555	-0.295417	-0.809669	-0.0143063	-0.119495	-0.299779	-0.559981	-0.040269	0.115554	0.381187	-1.24968	-0.697204	0.292673	0.216031	-0.174942	0.163797	-0.596036	0.0160752	1.3817	-0.205978	-0.201937	0.188623	0.627786	-0.708368	-0.291365	-0.828569	0.284761	-0.039881
chr1	6450000	6550000		-0.331153	0.178751	1.66865	0.875452	0.892309	-0.736184	0.567301	-0.29664	0.075758	0.145557	1.09149	0.174854	0.196813	-0.351418	0.103091	0.365395	-0.227487	1.58225	-0.251164	-0.464325	-0.39488	0.321812	0.515408	-0.650377	-0.840926	2.03424	1.2096	-1.51819	-1.24323	1.87148	0.453613	-0.327866	-0.972994	-0.742657	0.1521	1.0668	0.628355	0.69182	-0.453112	0.618219	-0.0245475	-0.127429	-1.36355	0.461815	0.638553
chr1	6500000	6600000		-0.594638	-0.641216	2.06284	1.5064	-0.782653	-0.580776	-0.0174474	-0.374278	-0.631696	-0.0328018	1.67533	0.801833	-0.650771	-0.35233	0.0516395	0.29623	-0.136539	1.49075	0.234258	-0.734618	-0.944937	0.363272	-0.000619821	-0.475456	-0.732582	1.27577	0.351178	-0.791882	-1.06806	3.52451	0.821385	-0.516211	-0.0685047	-0.273138	2.2421	-0.475594	0.27679	-0.0105318	-0.859928	0.492226	-0.133733	0.227836	-1.64665	0.821278	0.331358
chr1	6550000	6650000		-0.368205	0.476525	0.595314	3.0416	-0.441757	-0.537672	0.722049	-0.894136	0.0577177	-0.34454	0.097857	0.966851	-0.678962	-0.747997	0.0558003	-0.314065	-0.358899	0.238419	1.42635	-0.198386	-0.357674	1.06516	-0.0212177	-0.0636336	0.52708	-0.0662885	-1.07698	0.412345	-0.190092	1.7068	1.11711	-0.0438142	0.834918	2.00874	2.85021	-0.672609	-0.000884299	-0.435786	-0.240474	0.661857	-0.390892	-0.0815808	0.211503	1.37466	-0.120466
chr1	6600000	6700000		-0.328438	0.895413	-0.320639	1.9825	0.341806	-0.522051	0.532782	-0.588183	0.524124	-0.395839	-0.491426	0.34665	-0.425607	-0.840485	0.340917	-0.838049	-0.825813	-0.655458	0.880323	-0.0294512	-0.67868	1.29479	0.392329	-0.116239	-0.0188737	-0.413807	-1.18439	0.073908	-0.71722	-0.424607	0.280383	-0.231838	-0.453105	1.37269	1.30319	-0.828814	0.387848	-0.0711799	0.138877	0.524991	-0.376422	-0.362513	0.688922	1.65475	-0.276197
chr1	6650000	6750000		-0.722848	-0.152192	-0.750731	0.191498	-0.32034	-0.929219	-0.649611	-0.380974	-0.0160234	0.0477351	-0.4187	-0.487635	-0.646524	-0.846384	0.129957	-0.922281	-0.930563	-0.694627	0.419713	0.228876	-1.19759	0.317943	-0.120939	0.684532	-0.53539	-0.760339	-1.06518	-0.310193	-0.881979	-0.295382	-0.477161	-0.357607	-0.682501	0.316633	0.167793	-0.623159	0.371985	-0.631163	0.307621	-0.360941	-0.293565	-0.0528312	0.396852	1.39644	-0.353984
chr1	6700000	6800000		-0.860944	-0.228041	-0.891007	-0.0895053	-0.447184	-0.890284	-0.466396	-0.0182904	-0.398257	0.322483	-0.404461	-0.813762	-0.498237	-0.755434	-0.00472829	-0.41703	-0.847183	-0.123527	0.827398	0.787173	-0.770975	-0.23444	0.126428	1.50151	-0.296416	-0.553326	-0.948952	-0.40852	-0.355511	0.27076	-0.0700283	-0.00851067	-0.406625	0.512892	-0.184202	-0.344656	0.216875	-0.293817	0.721878	-0.561652	0.364012	0.143677	0.730186	1.37525	0.112968
chr1	6750000	6850000		-0.71957	0.33232	-0.49144	0.674913	-0.0678879	-0.438815	-0.407111	-0.0296068	-0.287595	0.742403	-0.73111	-1.05885	0.0311114	-0.529235	-0.38509	-0.201593	-0.877723	0.712831	1.42081	0.729685	0.117227	0.0449507	0.342935	1.68729	-0.757108	-0.0710619	-0.836589	-0.317875	-0.0331871	-0.07264	1.04991	0.296937	0.457412	0.443311	-0.476756	-0.608449	-0.0888756	0.494358	1.15974	-0.197618	0.497506	0.325021	0.0573975	0.607363	0.17936
chr1	6800000	6900000		-1.19507	-0.227422	-0.664985	-0.13901	-0.739977	-1.37681	-1.08373	0.160835	-0.208645	0.22764	-0.830025	-1.06515	-0.467192	-1.00814	-0.632521	0.143272	-0.712656	0.246151	0.47214	0.253709	-0.17353	-0.366656	-0.203627	1.10649	-0.779727	0.0334189	-0.731857	-0.718869	0.58207	-0.153376	0.255848	-0.51196	0.0904987	0.544525	-0.384079	-0.454732	-0.259533	0.279523	0.85002	-0.756371	-0.141146	0.22217	-0.548684	0.679157	1.22455
chr1	6850000	6950000		-1.34949	-0.0612329	-0.37041	-0.742382	0.0354825	-1.58163	-1.13014	0.32942	-0.135784	0.156484	-0.353402	-1.02408	-0.0524279	-1.12608	-0.612101	0.210737	0.118238	-0.322431	-0.277486	0.0357495	-0.0750602	-0.653069	-0.349894	-0.0826169	0.14154	1.03094	-0.981709	-0.985045	0.520908	0.63439	-0.284309	-0.589634	-0.489777	0.599431	-0.818692	0.845202	0.186437	0.496919	-0.102861	-1.00353	-0.517179	0.330909	-0.874647	0.310349	1.29854
chr1	6900000	7000000		-0.737053	0.0985137	-0.341682	0.2438	-0.0369153	-0.806283	-1.18572	-0.248946	-0.386643	0.313859	0.261865	-0.228328	0.200807	-0.0958296	-0.478936	0.0327433	0.0688866	-0.199767	0.761927	-0.259644	0.707341	-0.566969	-0.478105	-0.481147	0.704594	0.535436	-0.31572	-0.60521	0.192561	0.297225	0.245211	0.462248	0.185811	1.58327	-0.450972	1.4603	0.00680774	0.107356	-0.727778	0.485813	-0.0832126	0.0469012	-0.636682	-0.225096	0.162021
chr1	6950000	7050000		-0.587729	-0.206624	-0.554098	2.09158	-0.31039	-0.0507324	-1.06671	-0.421169	-0.495175	0.0247731	0.0645072	0.808806	-0.116993	0.146457	-0.241435	-0.321799	-0.44363	-0.341664	1.01693	-0.792609	1.5176	-0.764786	-0.723594	-0.124537	0.674759	-0.604206	0.365178	-0.509689	0.0538547	-0.683059	0.733317	2.05612	0.741309	1.49382	0.800184	1.75776	-0.553803	-0.652338	-0.304752	2.07355	0.324458	-0.212687	-0.511875	0.174822	-0.492927
chr1	7000000	7100000		-0.875305	-0.127359	-0.859054	2.16683	0.29249	-0.257389	-0.578484	0.0461477	-0.599755	-0.624986	-0.668168	0.644118	-0.149788	-0.569218	-0.227371	-1.05544	-0.545633	-0.647932	0.799371	-0.381509	1.58369	-0.315091	-0.919072	-0.15757	0.855992	-0.253508	-0.249235	-0.39109	-0.395453	-0.679586	0.717219	2.54847	-0.276037	1.16971	0.848737	2.48875	-0.138512	0.0438079	-0.134846	1.77945	0.460783	-0.154896	-0.0296597	-0.119922	-0.69675
chr1	7050000	7150000		-1.1197	-0.709691	-0.566809	1.36042	-0.659076	0.136449	-0.614745	1.9567	-1.0293	-1.21855	-0.807616	0.148013	-0.823705	-0.229042	-0.335648	-0.218017	-0.967832	-0.637076	0.900009	-0.349353	1.47356	-0.0921963	0.760925	-0.554614	0.210776	-0.51282	0.270456	-0.400648	0.6744	-0.410398	0.741417	2.35829	-1.44283	2.38209	0.334571	2.48586	-0.040204	1.8673	-0.509014	1.31159	1.94117	0.542668	1.8446	-0.473624	0.807425
chr1	7100000	7200000		-1.06132	-0.755885	-0.14481	1.55455	-0.579482	0.643244	0.059309	2.27892	-0.786496	-0.967017	-0.625784	0.392008	-0.957105	0.0236354	-0.117206	0.578244	-1.16329	0.102019	1.30324	-0.673407	1.41657	0.089239	1.97376	-0.592899	0.363804	-0.378949	0.915268	-0.0757698	1.29923	-0.357543	1.15755	2.75015	-0.613502	2.26326	0.654337	2.25094	-0.122361	2.24217	-0.404404	1.90712	2.17376	0.665984	2.59229	-0.324045	1.28836
chr1	7150000	7250000		-0.507597	0.373802	0.167194	0.756425	-0.0575725	-0.0824487	0.742722	0.31084	-0.250675	-0.646561	-0.613544	-0.40818	-0.525891	-0.349181	-0.487691	-0.317288	-1.03536	1.31353	0.856166	0.403602	0.711156	1.09146	0.638409	-0.565418	0.971681	0.4303	0.0940177	0.597823	0.466647	-0.0305043	0.816075	1.45965	0.303299	0.397368	-0.142453	0.563887	0.272296	0.372283	-0.117115	1.10562	-0.114722	-0.0935189	0.424819	-0.583815	-0.148364
chr1	7200000	7300000		-0.428469	1.40922	0.625984	0.923992	1.71772	-0.422023	0.1327	0.835452	-0.275803	-0.0357762	-0.178978	-0.638363	0.153831	-0.638157	-0.451557	0.278896	-0.825974	1.53509	0.240906	0.513155	1.28354	0.698173	0.675788	-0.142329	0.997535	1.06988	-0.0156885	0.0819282	0.118288	0.686043	0.825223	0.927771	0.0170151	0.191995	-0.482844	1.8794	0.226037	0.476922	0.411421	0.407537	0.557443	-0.288179	-0.131995	-0.590721	0.578545
chr1	7250000	7350000		-0.659383	0.608778	0.0140624	1.42428	1.98487	-0.273469	-0.307948	1.31855	-0.568697	0.0710041	-0.151324	-0.000995525	0.768688	-0.850219	-0.0926241	1.3705	-0.507867	0.275274	0.243489	0.373287	0.556277	-0.130154	0.536551	-0.0661394	1.03191	1.02931	-0.087202	-0.420619	0.68496	0.556785	0.764709	0.918299	0.156284	0.395873	-0.411094	2.31585	0.214646	0.554326	0.839524	0.00729408	1.6408	-0.181654	0.333158	-0.460654	1.24555
chr1	7300000	7400000		-0.271055	-0.439008	-0.277507	1.43423	0.288108	0.184672	-0.628151	-0.0260289	-0.13409	-0.337565	-0.456736	0.404161	0.112753	-0.675553	-0.0771188	0.97903	-0.399235	-0.727095	0.593061	0.651793	-0.509321	-0.607304	0.454167	-0.321373	0.898629	0.207628	-0.60929	-0.702152	0.706628	0.11175	0.453657	0.990672	0.348877	-0.342559	0.281953	0.791154	-0.110548	-0.161526	0.361081	-0.69106	1.02241	-0.0132059	0.0557274	-0.249995	0.87342
chr1	7350000	7450000		0.338916	-0.10228	-0.088213	1.16347	0.0142506	-0.0569404	-0.910061	-1.08381	-0.0624935	0.515338	-0.0933126	0.434169	0.366111	-0.0634068	-0.124107	0.348674	-0.0915567	-0.202075	0.823709	-0.0346464	-0.348163	-0.427161	0.0968472	-0.22884	0.54602	0.0582991	-0.772804	-1.07783	-0.119296	-0.355261	0.544714	0.86685	-0.166059	-0.944503	0.497551	0.179014	-0.436435	-0.400766	-0.203769	-0.978148	0.000629336	-0.250968	-0.620591	-0.746987	0.128603
chr1	7400000	7500000		-0.171019	-0.384844	-0.408465	0.938327	-0.263496	-0.103182	0.0632646	-1.22149	-0.716811	0.703779	-0.177065	0.337048	1.03793	0.642142	0.678808	-0.193937	0.310297	-0.249915	0.131272	-1.23663	-0.350211	-0.105016	-0.830599	-0.526243	0.153803	0.0568385	-0.448143	-0.386282	-0.423399	-0.790475	-0.0830305	0.326707	-0.386536	-0.467933	-0.396644	-0.557455	-0.494206	-0.808058	-0.632968	-0.517188	-0.261506	-0.353102	-0.590601	-1.20731	-1.18158
chr1	7450000	7550000		-0.773678	-0.648882	0.462783	0.940086	-0.0373277	0.235635	0.425569	-1.09593	-0.455802	0.0613339	0.321426	0.552914	0.402593	0.318042	1.18784	-0.516098	0.336202	-0.565447	-0.364566	-0.676777	-0.227128	-0.648376	-0.848211	-0.759268	0.415477	-0.540173	-0.390997	-0.117133	0.029295	-0.197282	-0.358201	0.174565	-0.481268	0.024651	-0.2816	-0.188624	-0.587861	-0.373715	-0.629068	-0.251112	0.014028	-0.399102	-0.256139	-0.460483	-0.89316
chr1	7500000	7600000		-0.516279	-0.773087	0.270833	0.428157	-0.427344	0.403848	-0.326815	-0.961538	-0.403653	0.224075	0.492635	0.295286	0.0615608	-0.282529	0.686866	-0.31275	0.0387816	-0.524037	-0.366986	-0.317552	1.21237	-0.586509	-0.760771	-0.331259	0.360294	-0.978008	0.0408309	-0.273013	-0.115991	-0.276175	-0.411179	0.583133	-0.906655	0.161713	-0.301335	0.773876	-0.341579	-0.381645	-0.49913	0.288579	0.115164	-0.364915	-0.164368	0.00325498	-0.600657
chr1	7550000	7650000		-0.614955	-1.05654	-1.18709	-0.740856	-0.921697	1.2222	-0.789122	-0.879311	-0.45128	-0.248312	-0.533478	-0.343364	-0.614403	-0.607374	0.504354	-0.595935	-0.62882	-0.723909	-0.735427	-0.327024	2.74291	-0.0754008	-0.863651	0.0361307	-0.21996	-0.95075	1.17208	0.391041	-0.987375	-0.726894	-0.255514	2.00228	-1.23071	-0.185182	0.00695603	1.55224	1.23753	-0.910889	-0.843172	3.14497	0.509927	0.176577	0.329204	1.52708	-0.760893
chr1	7600000	7700000		-0.834388	-0.761521	-0.813989	-0.46615	-0.224572	1.92539	-0.924031	-0.850034	-0.77183	-0.446757	-0.746066	-0.717287	-0.666678	0.283835	0.34955	-0.996448	-0.715197	-0.651252	-0.816443	-0.437485	1.73158	-0.250855	-0.656919	-0.240553	-0.471565	-0.776929	1.20799	0.134659	-0.948139	-0.729099	-0.269956	1.83754	-0.985135	-0.647298	-0.110902	2.07772	1.14546	-0.723424	-0.623054	3.01006	0.34114	1.39362	-0.129018	1.17715	-0.914181
chr1	7650000	7750000		-0.733345	0.065063	-0.242943	0.359996	0.247017	0.747071	-0.862245	-0.797206	-0.710829	0.277971	-0.443132	-0.749116	-0.16861	0.410043	-0.0718889	-0.630638	-0.177299	0.549222	-0.161352	-0.735156	1.05084	0.608657	0.0747044	-0.484271	-0.0947082	-0.218974	0.392295	-0.809159	-0.347538	0.0739481	-0.563694	0.750705	-0.432447	-0.249332	-0.578382	1.6561	0.449346	-0.0951004	-0.558005	0.689863	-0.215138	1.09673	-0.415603	0.526266	-0.455753
chr1	7700000	7800000		0.641907	-0.0343848	0.0326795	0.908447	0.847755	-0.910264	-0.986501	-0.444094	-0.0195023	0.891095	0.190427	0.890482	1.62187	0.97516	0.888193	0.859498	0.512723	0.671905	0.772992	0.360986	0.414782	0.581777	0.205205	-0.512492	0.71477	0.294675	0.394873	-0.671165	0.281775	0.612352	0.0678971	0.681896	0.000616913	0.252688	0.145788	1.78137	0.926699	0.582494	0.817264	-0.974608	-0.232919	0.265303	-0.0612484	0.596758	-0.052072
chr1	7750000	7850000		1.07678	-0.111997	-0.0742027	0.770549	0.942424	-1.08823	-0.78384	0.0381196	-0.0666765	0.890463	0.0158379	0.844999	1.84201	1.01042	1.12884	1.02793	0.291996	0.135235	0.752634	0.825868	0.54375	-0.32993	-0.287243	-0.18452	0.212797	0.0310605	0.339689	-0.203781	0.239495	-0.106658	-0.00998909	0.349369	-0.251705	-0.394678	-0.159924	1.83571	0.460324	0.0931188	1.11572	-0.913606	-0.0285185	-0.199331	-0.48732	-0.0599162	-0.483117
chr1	7800000	7900000		0.491312	0.905877	-0.520569	1.0157	0.108801	-0.298104	-0.333259	0.190003	0.375117	0.372382	0.352896	-0.177585	0.668607	0.476277	0.145229	0.784314	-0.212323	0.683458	-0.187784	-0.144021	0.860837	-0.445903	-0.0982265	-0.56315	0.0852094	-0.125205	-0.318081	-0.334408	-0.187277	0.310298	-0.313039	-0.959497	-1.016	-0.227308	-1.39661	0.382502	-0.352095	-0.978347	-0.289332	-0.715431	-0.079208	-0.485983	-0.289317	-0.874272	-0.0625223
chr1	7850000	7950000		-0.0517292	0.838461	-0.522412	1.34818	0.0585167	0.159831	-0.584248	-0.253892	-0.0403225	0.288921	0.027255	0.115462	0.7813	0.437197	-0.146677	0.513436	-0.398996	0.349908	-0.0734273	-0.0297054	1.73518	0.441048	-0.402912	-0.227752	0.560176	0.147662	0.648512	-0.0868942	-0.408016	0.258954	0.19407	-0.542664	-0.679305	0.0806381	-0.96136	1.57627	0.922984	-0.958879	0.533304	-0.881199	0.0958821	-0.403446	-0.446377	-0.961124	0.0924078
chr1	7900000	8000000		-0.387101	0.385461	-0.179671	1.11115	-0.135739	0.757849	-0.659206	-0.548518	-0.60278	0.409694	-0.143815	0.133447	0.648298	0.574283	-0.297744	0.0106432	-0.475204	0.00234908	-0.172872	-0.301139	2.56486	0.627034	-0.911731	0.178203	-0.0564105	0.0742715	0.817736	-0.0962285	-0.507718	-0.151633	-0.063101	0.197216	-0.362095	-0.122039	-0.777263	2.32187	0.992949	-1.19619	0.58056	-0.133426	0.146106	0.262387	-1.01227	-0.766569	-0.276973
chr1	7950000	8050000		0.245416	-0.226662	0.00839984	-0.0574088	-0.268348	1.41123	-0.626111	-0.281513	-0.621159	0.537586	0.623753	0.415675	0.652399	1.19423	0.0703702	0.400284	-0.26815	-0.246756	-0.777345	-0.789323	1.66858	-0.399044	-1.09868	-0.257585	-0.96844	-0.0475951	0.975281	-0.57904	-0.556079	0.00953611	-0.610173	0.966568	-0.474451	-0.265098	-0.342476	1.81774	0.0233164	-0.873855	-0.237991	0.681224	0.186792	1.00287	-1.14781	-0.440056	-0.317723
chr1	8000000	8100000		0.950097	-0.310032	0.370936	0.783534	0.189593	0.084472	0.0533271	0.13647	0.416239	0.640014	0.228688	0.351288	0.780624	0.695508	0.15235	0.393352	-0.549092	-0.212478	-0.554064	-0.28054	-0.0438832	-0.472427	-0.569494	0.0547704	-0.428185	0.229105	0.402624	-0.848558	-0.887459	-0.319482	-0.341984	0.566866	-0.472886	0.0855806	0.152766	0.86267	0.173967	-0.143697	-0.0067545	0.143622	-0.126302	0.423331	-0.985034	-0.2326	-0.0249278
chr1	8050000	8150000		0.430406	-0.0150127	0.56811	1.04592	0.313381	-0.485662	-0.521512	0.188684	0.65594	0.0460893	-0.378238	0.0547736	0.219954	-0.0527144	-0.561476	0.0434675	-0.984994	-0.539753	-0.251847	-0.370396	-0.463554	-0.428073	-0.590157	0.115018	0.000433294	-0.0990901	-0.530816	-0.769163	-1.3254	-0.574618	-0.553414	-0.0357086	-0.279853	-0.260085	0.582943	0.609251	0.0134859	-0.440785	0.271434	-0.282008	-0.308336	0.359673	-0.561098	-0.624022	0.207703
chr1	8100000	8200000		-0.35461	0.176213	-0.021861	0.662941	0.219923	0.943455	-1.15935	-0.186059	-0.24265	-0.335192	-0.755805	-0.20566	-0.142145	-0.373172	-1.02342	-0.310684	-1.11746	-0.886267	-0.366749	-1.09	0.732603	-0.165497	-0.784896	-0.197454	0.147861	-0.381317	0.640976	-0.573978	-1.05151	-0.778082	-0.663976	-0.128009	0.177657	-0.840763	0.340876	1.62661	0.113688	-0.663457	0.100089	0.606994	-0.084661	0.556757	-0.458937	-1.03122	-0.0848912
chr1	8150000	8250000		-0.431159	-0.117783	-0.0378015	0.731293	0.0289858	1.31667	-0.567033	-0.347802	-0.662129	-0.0255073	-0.577483	-0.289546	-0.0696455	-0.343199	-0.909397	0.0291825	-1.09467	0.0711189	-0.286519	-1.26316	1.22114	0.167034	-0.296414	-0.31098	0.909777	-0.299438	1.34137	-0.632361	-0.331384	-0.873451	-0.152829	-0.36173	0.551484	0.0283746	-0.0354536	1.33145	0.060202	-0.40056	-0.313498	0.991602	0.34338	0.269974	-0.309363	-1.07459	-0.232741
chr1	8200000	8300000		-0.677448	0.421018	0.0111089	0.107103	0.481897	0.267604	-0.647745	-0.458645	-0.597563	-0.0575502	-0.569981	-0.491629	-0.191987	-0.709906	-0.754913	-0.0737465	-1.06058	0.435474	0.146571	-1.19486	0.389996	0.689422	-0.174314	0.0221197	0.75656	-0.168716	0.180635	-0.624131	-0.836441	-0.636766	0.197518	-0.546896	-0.0599153	0.285088	-0.0934016	0.179852	0.543733	-0.477062	-0.141042	0.497696	0.0379049	-0.371843	-0.0020172	-0.791666	-0.288339
chr1	8250000	8350000		-0.298249	1.01011	1.23511	0.599095	1.31637	0.394426	-1.12464	-0.246072	-0.412034	0.68884	-0.905624	-0.758918	0.177923	-0.493751	-0.162877	-0.953583	-0.807998	1.34599	0.870326	-1.17045	0.266708	1.03045	-0.193659	1.0432	-0.0300293	0.78446	0.147746	0.466693	-1.65482	0.0837995	0.650964	-0.332348	-0.156124	-0.565716	-0.425516	0.685425	1.23938	-0.582447	0.597006	0.90586	-1.04816	0.00991368	-0.211677	-0.443397	-0.6624
chr1	8300000	8400000		-0.269736	0.095703	1.14016	0.29095	0.379766	0.165018	-0.89821	-0.104596	-0.734709	0.653805	-0.767571	-0.669231	0.149466	0.160492	0.460067	-0.751149	-0.80037	1.39669	0.247421	-0.429763	1.37082	1.24145	0.199651	0.477055	0.0112587	1.4522	1.50241	1.29397	-1.2184	-0.0261046	0.524647	0.393415	0.405334	-0.173697	-0.459298	1.64829	1.16133	-0.299318	0.148647	0.382623	-0.340739	0.578586	-0.00707598	0.0885531	-0.574116
chr1	8350000	8450000		-0.568329	-0.521314	0.0193088	-0.706251	-0.12316	-0.0735076	-0.937522	0.345395	-0.966538	-0.0673225	-0.197809	-0.649452	-0.216323	0.0963708	0.367712	-0.123591	-0.782043	0.351535	-0.826935	-0.259434	1.36416	0.880161	0.368125	-0.409078	-0.145784	1.45814	1.5521	0.485219	-0.894708	-0.252634	-0.0686299	0.629358	-0.160085	0.34717	-0.607162	1.26433	1.23128	0.375145	-0.335861	0.151492	0.340762	0.450764	0.523801	0.193112	-0.117686
chr1	8400000	8500000		0.0514031	-0.208781	-0.536522	0.124545	0.733429	-0.166392	-0.795901	0.621747	-0.390509	0.572686	-0.0651482	0.327716	0.652508	0.347091	-0.127588	0.331949	-0.669326	0.256642	-0.933643	-0.23014	0.142839	-0.198855	0.305915	0.178988	0.368634	0.961948	-0.0965918	-0.927628	-0.880965	-0.683101	-0.383084	0.186675	-0.0466893	0.826923	0.075792	0.0246483	0.863995	0.695617	0.347885	0.156695	0.249832	-0.000555556	0.148878	-0.545944	0.575323
chr1	8450000	8550000		0.328293	0.165174	-0.461725	0.41461	0.270769	-0.447938	-0.366037	-0.161562	-0.328308	0.357592	-0.36737	0.298148	0.352374	0.0729912	-0.0603887	0.119241	-0.478887	0.0348341	-0.553829	-0.652634	0.0463814	-0.0974092	-0.0404502	0.297551	0.125011	-0.171607	-0.778266	-0.890864	-0.674667	-0.734393	-0.427466	0.0481283	-0.068556	0.217009	0.0337585	0.0856283	0.0792788	0.0375845	-0.0293653	0.0318547	-0.481903	-0.262864	-0.536496	-0.360699	0.258677
chr1	8500000	8600000		0.144854	0.219772	-0.395174	-0.0436552	-0.333528	-0.648044	-0.318251	-0.612336	-0.940884	0.0782327	-0.359304	-0.490743	-0.0796276	-0.624877	-0.239661	0.223272	-0.0938113	0.137451	-0.46142	-0.58815	0.206124	0.11448	-0.0735596	0.13178	-0.374569	-0.260549	-0.506334	-0.762263	-0.30633	-0.76148	-0.378864	-0.30215	-0.191543	-0.00968769	-0.6082	-0.0692549	-0.385623	-0.382423	-0.424441	-0.221014	-0.984544	-0.475172	-0.524934	-0.38056	-0.253979
chr1	8550000	8650000		0.374729	0.602149	-0.810689	0.379823	-0.153793	-0.389233	-0.30918	-0.645315	-1.17959	0.690448	-0.198761	-0.163425	0.481942	-0.0148946	-0.233941	0.123241	0.123431	0.626994	-0.535862	-0.612561	0.695554	0.0787399	-0.0530828	0.483147	-0.226747	0.063487	-0.275874	-1.08644	-0.563172	-1.26375	-0.555869	-0.0198626	0.0351377	0.0383554	-0.368848	-0.013778	-0.343769	-0.665085	-0.0680532	-0.196134	-1.06477	-0.169586	-0.791686	-0.644458	-0.755259
chr1	8600000	8700000		0.0469229	-0.0657365	-1.1451	0.28837	-0.573669	-0.493349	0.177208	-0.0470701	-0.261355	0.437805	0.00830678	0.338182	-0.0195156	0.193464	0.821318	0.498028	-0.374289	-0.144604	-0.668779	-0.979088	0.238212	-0.242279	-0.200879	1.09427	-0.12822	-0.358027	-0.749113	-1.00504	-0.720215	0.739162	-0.62789	0.0800402	0.324406	-0.767508	0.9776	-0.192723	0.373263	-0.290374	0.0519976	-0.137637	-0.702058	0.784906	-0.624381	2.12124	0.959877
chr1	8650000	8750000		-0.523437	-0.240082	-0.92608	-0.0224889	-0.550511	0.421027	-0.344035	-0.248498	-0.432865	-0.102444	-0.228883	-0.101719	-0.37098	-0.313487	0.714525	0.430604	-0.598582	-0.170043	-0.539155	-0.660657	-0.132555	-0.165724	0.274916	0.470261	-0.4584	-0.245159	-0.135626	-0.57108	0.107614	0.983143	-0.597984	0.148977	-0.143138	-0.402162	0.67949	0.436618	0.354231	0.253903	-0.379823	0.429776	0.82841	0.888751	-0.0194391	2.15072	1.17383
chr1	8700000	8800000		-0.417462	0.0467327	-0.693548	-0.164633	-0.355849	0.698372	-1.09542	-0.668288	-0.874265	-0.163078	-0.45358	-0.438623	-0.230437	-0.248745	0.119479	-0.168563	-0.479302	0.287312	-0.489654	-0.796274	0.0887099	-0.170619	0.229385	-0.6758	-0.503856	-0.0456985	0.327469	-0.558172	-0.120404	-0.0515926	-0.894626	-0.108626	-0.838331	-0.239476	-0.457681	0.702214	-0.332379	-0.0669059	-0.939848	0.295346	0.810352	0.309824	-0.257727	0.243781	-0.0194212
chr1	8750000	8850000		-0.238365	-0.00202257	-0.359996	-0.360328	-0.65212	0.206809	-0.875605	-0.721493	-0.739195	0.0850979	-0.472089	-0.494282	-0.326435	-0.13812	-0.0584909	-0.587773	-0.636007	-0.179445	-0.688472	-1.27503	-0.340991	0.167097	-0.444891	-0.492016	-0.657705	-0.512944	-0.633372	-0.464654	-1.37926	-0.526428	-1.14513	-1.20309	-1.06764	-1.09398	-1.00396	-0.841213	-0.408298	-0.7967	-0.971527	0.0166238	-0.590461	-0.201882	-0.52058	-0.490054	-0.912125
chr1	8800000	8900000		-0.290181	0.522131	0.0586856	0.535864	0.332746	1.73858	-0.227586	-0.668729	-0.785474	0.288206	-0.615605	-0.230243	-0.122022	0.210397	-0.116538	-0.751641	-0.852029	0.720754	-0.836258	-1.35106	-0.055631	0.860329	-0.11598	0.216143	0.152782	0.394274	0.213485	-0.793574	-1.52621	-1.04298	-1.05536	-0.218656	-0.139442	-0.407463	-0.660329	-0.757278	0.371925	-0.378803	-0.273562	0.928105	-0.163249	0.509927	-0.906991	-0.756653	-1.24394
chr1	8850000	8950000		-0.744812	0.32182	0.0328673	1.01787	0.586549	2.20714	0.517216	-0.0495233	-0.903599	0.204578	-0.419724	-0.0693561	-0.0987858	0.541142	0.274022	-0.318093	-0.925738	1.29285	-0.269508	-1.24068	0.533136	1.58948	0.732635	0.39358	1.42695	0.578544	0.636936	-0.881204	-1.51362	-0.755898	-0.345818	1.60975	1.61533	1.1071	-0.123247	-0.570113	0.909436	0.393259	0.140463	0.947353	0.491388	1.15873	-0.772808	0.0345828	-0.675648
chr1	8900000	9000000		-0.756083	-0.150716	-0.259401	0.184773	-0.0396775	0.660151	0.275521	0.0643443	-0.704566	0.323467	-0.222389	0.00353589	-0.00620327	0.0450342	0.822365	0.139471	-0.369794	0.520312	-0.0984719	-0.752722	0.176698	1.00014	0.650132	-0.015054	0.408056	-0.439184	-0.273043	-0.281346	-1.37416	-0.203183	-0.154399	1.00148	0.40608	0.254365	-0.165207	-0.489457	0.287499	0.158164	-0.0526178	0.521562	0.365965	0.0772603	-0.372833	0.795468	-0.0106996
chr1	8950000	9050000		-0.423254	-0.415151	-0.465912	0.892258	-0.258053	-0.513046	-0.644454	-0.804963	-0.581821	0.127928	-0.0957346	0.502889	0.309546	-0.331492	0.505679	0.243022	0.166883	-0.138883	0.00882536	-0.277227	-0.382978	-0.473132	0.132951	-0.445452	-0.553832	-0.806189	-1.14027	-0.567014	-0.797622	-0.337237	-0.397955	-0.3425	-0.950663	0.19999	0.173629	-0.864565	-0.832338	-0.0331116	-0.276431	-0.604649	0.0727523	-0.956112	-0.32767	0.0311843	0.263479
chr1	9000000	9100000		-0.61076	-1.04175	-0.990563	1.59542	-0.851744	-0.946834	-1.20897	-0.947552	-0.920211	-0.325041	-0.405934	0.411042	0.0124082	-0.508482	-0.134645	0.233504	-0.445173	-0.915296	0.510396	-0.415078	-0.936851	-1.32628	-0.511981	-0.656679	-0.239285	-1.1878	-1.76277	-1.07637	-0.386988	-0.949486	0.086697	0.0267893	0.130387	1.49584	0.195187	-1.67281	-1.04086	0.27869	-0.695354	-1.02769	0.0664674	-0.959084	-0.487809	-0.847134	0.264897
chr1	9050000	9150000		-0.848346	-1.11474	-1.22745	0.95108	-0.893571	-1.07166	-1.29927	-0.650811	-1.0525	-0.239999	-1.09367	-0.488997	-0.491735	-0.894845	-0.263648	0.029879	-0.608337	-1.11577	0.586231	-0.820684	-1.16957	-0.97503	-0.813992	-0.383472	-0.277081	-1.3466	-1.77856	-0.67053	-0.253435	-0.679431	0.615099	0.341341	0.715868	1.23988	-0.0229764	-1.88948	-0.328446	0.162231	-0.607839	-0.415019	0.0148178	-0.652092	-0.999669	-0.802305	-0.22601
chr1	9100000	9200000		-0.786732	0.0726632	-0.274161	1.63426	0.620821	-0.0106204	-0.79053	-0.485125	-0.817122	-0.224199	-0.460646	0.22496	-0.263841	-0.814823	-0.442027	-0.247404	-0.225616	0.0874049	1.08654	-0.400623	-0.653155	0.136253	-0.0568279	0.0516355	-0.107591	0.382123	-0.644897	-0.77939	-0.622741	-0.58358	0.678927	0.202337	0.284959	-0.0539402	-0.0262315	-1.43119	0.688115	0.334543	0.215617	0.2618	-0.202297	-0.375426	-0.608747	-1.00218	-0.819295
chr1	9150000	9250000		-0.784398	-0.0482445	-0.291259	1.3956	0.315654	-0.113757	-0.796291	-0.250947	-0.634811	-0.326571	-0.488456	0.0572265	-0.388435	-0.858643	-0.711306	-0.493273	-0.35206	0.233662	0.741558	-0.269411	-0.467979	-0.107136	-0.0767881	0.170092	-0.0194098	0.446657	-0.23538	-1.01384	-0.629411	-0.96533	0.0825446	-0.0214302	-0.0216919	-0.298779	0.0140112	-0.86774	0.232947	0.0442021	0.103533	0.0184818	-0.490814	-0.178822	-0.392071	-1.06204	-0.482067
chr1	9200000	9300000		-0.32422	-0.215282	-0.416121	0.993864	-0.0156911	-0.542211	-0.843217	-0.110137	-0.422728	-0.148925	-0.546733	-0.291572	-0.261358	-0.967963	-0.136213	-0.230744	-0.154257	-0.490049	-0.405428	-0.302242	-0.446168	-0.425812	-0.287	0.162654	-0.325587	-0.237223	-0.42969	-1.10867	-0.431247	-1.06999	-1.22254	-0.855622	-0.0926361	0.0277634	0.297824	-0.434455	0.124954	-0.334703	0.0792421	-0.189597	-0.464223	-0.29261	-0.177518	-0.728953	0.0164084
chr1	9250000	9350000		-0.390009	-0.377841	-1.21991	0.773352	-0.284241	-0.569515	-0.667315	0.014665	-0.232591	-0.0674133	-0.437286	0.00710547	-0.375482	-1.01496	0.406737	0.303372	0.659225	-1.07161	-0.214013	0.0276143	-0.346536	0.150153	-0.25378	0.212442	-0.412597	-0.885437	-0.903419	-1.08014	-0.32362	-0.454149	-1.22694	-0.749019	1.00134	-0.361428	1.61951	-0.962819	0.873041	-0.00349372	0.647787	0.508179	-0.0299151	-0.044441	0.841351	-0.474696	1.30072
chr1	9300000	9400000		-0.636099	-0.849006	-1.25102	0.333696	-1.3693	-0.839973	-0.94444	-0.115129	-0.433239	-0.482416	-0.563739	-0.507483	-0.858747	-0.731429	0.320553	0.120167	0.962458	-0.824023	-0.378122	0.0175852	-0.0123761	0.410452	-0.433718	0.133296	-0.446873	-1.47134	-1.08815	-0.452275	-0.293384	0.151504	-0.843279	-0.36294	1.041	-0.736515	1.42027	-0.954439	-0.0920674	-0.414198	0.0484194	-0.234458	-0.425727	0.373808	0.750571	-0.444407	1.5353
chr1	9350000	9450000		-0.0153346	-0.844794	-0.873162	0.530624	-0.517523	-0.96362	-1.33335	-0.825799	-0.826758	-0.328372	-0.0190622	-0.369508	0.135763	-0.173486	0.593251	0.118082	0.503665	-0.668607	-1.05342	-0.642236	-0.262237	-0.177675	-0.861468	-0.526067	0.12033	-0.679434	-1.09212	-0.56303	-1.12073	0.0669006	-0.280043	0.234254	0.308845	-0.410824	-0.422385	-0.295986	-0.389241	-0.655713	-0.0820027	-0.946533	-1.11334	-0.250458	-0.918507	-0.187759	-0.28646
chr1	9400000	9500000		-0.205687	-0.727433	-0.792047	0.187999	-0.0594486	-0.15802	-0.635296	-0.816074	-1.08369	-0.0868977	0.104081	-0.437789	0.459363	-0.12292	0.588337	-0.0697745	0.62384	-0.677685	-0.657807	-1.01651	-0.442614	-0.562677	-0.917479	-0.828248	0.185171	-0.158298	-0.233874	-0.570031	-1.00009	-0.464783	0.234316	0.379122	0.630783	-0.411259	-0.634121	-0.226944	-0.468323	-0.771968	-0.162293	0.104014	-0.8665	-0.259174	-0.565799	-0.190344	-0.643075
chr1	9450000	9550000		-0.78401	-0.624519	-0.35249	-0.0437177	-0.445986	-0.101658	0.077818	-0.561041	-1.08333	-0.312847	-0.0181691	-0.767106	-0.118012	-0.498643	0.439992	-0.132012	0.366897	-0.141319	0.00548505	-0.787621	-0.620344	-0.393157	-0.151987	-0.743472	-0.804958	-0.0836178	0.269373	0.341303	-0.854796	-0.785263	0.338012	0.367624	0.873655	-0.398095	-0.729794	-0.517383	0.139262	-0.481707	-0.323687	0.491367	-0.0879252	-0.403033	0.328582	-0.212392	-0.541337
chr1	9500000	9600000		0.108176	-0.772699	-0.104715	0.901263	-1.08943	-0.38344	-0.433094	-0.347778	0.0394469	0.233536	0.684647	0.360355	-0.329877	-0.95521	0.786353	0.800466	-0.116906	0.958891	1.25432	-0.638034	-0.277244	-0.0261655	0.591527	0.31082	-1.40228	-0.264693	-0.336912	-0.0423649	-1.11807	-0.304612	0.205471	0.323003	0.267623	-0.387035	0.208325	-0.892677	0.162979	-0.186294	-0.0791077	0.501297	0.531489	-0.643116	0.155146	0.29294	0.0540163
chr1	9550000	9650000		0.80883	-0.779055	-0.656239	0.23561	-1.38244	-0.510628	-1.09148	-0.0119091	0.642089	1.23926	0.605003	0.356389	0.26152	-0.247148	1.39956	0.90488	0.63456	0.487685	0.613684	-0.582366	0.0794161	-0.0869045	-0.00469061	1.45103	-1.39642	-0.878726	-0.985221	-0.770825	-0.92338	-0.313529	-0.632012	-0.549516	0.005596	-0.205277	0.552318	-0.859741	-0.538512	-0.274244	0.145878	0.29469	0.136249	0.160513	-0.300168	0.508632	0.295068
chr1	9600000	9700000		0.651478	-0.252435	-0.847014	-0.504831	-1.36956	-0.483644	-1.06565	0.968776	0.594756	1.35934	0.428421	0.261626	0.624469	0.00502868	1.37427	0.744301	1.17091	-0.126537	0.0369387	-0.297235	-0.110641	-0.0888451	0.117903	1.16702	-1.10864	-1.44024	-1.38444	-1.04938	-0.451673	-0.607688	-1.31316	-0.491439	-0.23954	0.821319	0.276349	-0.541018	-0.807512	0.338259	0.193508	-0.41588	-0.377227	-0.135674	-0.158141	-0.144535	-0.0538839
chr1	9650000	9750000		0.306073	-0.0190409	-0.657471	-0.423081	-0.498403	-0.219087	-0.938485	1.66407	0.368746	1.11141	0.662779	0.594584	1.26308	0.299259	1.13135	0.973456	1.29475	-0.607144	-0.0981722	-0.367062	-0.770418	-0.446042	0.78104	0.185582	-0.852611	-1.04696	-1.22308	-1.37653	-0.0168765	-0.858618	-1.02075	0.17127	-0.752018	1.67071	0.208078	0.0229943	-0.606542	1.82256	0.76323	-0.720549	-0.175871	-0.588415	0.0949547	-0.399609	-0.135304
chr1	9700000	9800000		0.398895	0.572076	-0.695788	-0.0758503	0.338017	0.0749815	-0.257813	0.933273	-0.0456683	0.630779	0.8733	0.962298	0.967397	-0.0875153	1.01665	1.06353	0.802236	-0.140642	0.956182	-0.379808	-0.508164	-0.185919	0.451541	0.0803503	-0.9575	-0.153731	-0.48932	-0.584868	-0.680444	-0.215165	0.741005	0.778977	0.725366	0.385888	0.796125	0.12132	-0.346006	1.39852	0.423273	0.00724728	0.215206	-0.233601	0.524337	-0.146387	0.536052
chr1	9750000	9850000		0.280611	0.789944	-0.303563	0.174783	0.031961	0.134939	-0.0947783	0.268072	-0.598332	0.0407964	0.641765	0.887597	-0.0925513	-0.73705	0.474682	0.569918	-0.0433384	-0.0137771	1.07732	-0.578633	-0.404089	-0.132133	-0.454299	-0.0733468	-0.728336	-0.329333	-0.611246	-0.224833	-1.4465	0.228186	0.874966	0.668702	1.00162	-0.557488	0.744039	-0.466611	-0.841565	-0.285696	-0.624109	-0.133721	-0.477151	-0.388579	0.180855	-0.560201	0.39302
chr1	9800000	9900000		-0.975952	-0.551624	-0.719282	0.259286	-0.54006	-0.201783	-1.06337	-0.605473	-1.04476	-0.776829	-1.0461	-0.680232	-0.933106	-0.876566	-0.813828	-1.16118	-0.68074	-1.01656	-0.737742	-0.895613	-0.943687	-1.19505	-1.44418	-0.764525	-0.399549	-0.567314	-0.831696	-0.905645	-1.62912	-0.589376	-0.367399	-0.281098	-0.274035	-0.690188	-0.170509	-1.01118	-1.44185	-1.21004	-1.06598	-0.838584	-1.14175	-0.561834	-1.15523	-1.35896	-0.866261
chr1	9850000	9950000		-0.376426	-1.06391	-1.4572	0.225987	-0.0351731	-0.74874	-1.02101	-0.631336	-0.620733	-1.02828	-0.744879	0.00485129	-1.15571	-0.56113	-0.666745	-1.78876	-0.373202	-1.40976	-0.575507	-0.918972	-0.799609	-1.47294	-1.43128	-1.29484	-0.381282	-0.661211	-1.09148	-1.2509	-1.27415	-0.656702	0.587825	-0.197665	0.320731	0.0763501	0.508771	-0.225045	-1.25567	-1.60198	-1.43979	-1.0265	-0.8291	-0.499849	-1.27751	-1.18549	-1.26653
chr1	9900000	10000000		-0.236346	-0.401513	-1.18064	0.176413	0.869748	-0.878046	-0.237464	-0.725732	0.18454	-1.03926	-0.339317	0.0442323	-1.00299	-0.600839	-0.533976	-0.991628	-0.28463	-0.544868	-0.702005	-0.461603	-0.789958	-1.13322	-0.791895	-1.11748	-0.393325	0.297829	-1.21323	-0.808464	-1.33835	0.0240364	0.820592	-0.751751	-0.0255994	-0.048814	0.285861	0.161108	-1.14337	-0.543789	-1.44932	-1.19341	-0.967613	-0.65406	-0.722931	-1.20546	-0.598677
chr1	9950000	10050000		-0.385224	0.151634	-0.981956	0.188192	1.28338	-0.978976	-0.20616	-0.748995	0.495413	-0.906395	0.191837	-0.380644	-0.852596	-0.729453	-0.528103	-0.0306769	-0.301041	0.616888	-0.247468	0.435829	-0.431478	-0.653144	-0.00519912	-0.360565	-0.365326	1.45318	-1.13353	-0.430886	-1.59653	0.742143	0.260773	-1.06608	-0.811558	-0.390569	-0.497818	0.466498	-1.05425	0.604915	-1.41617	-1.2824	-0.972904	-0.675779	-0.394893	-1.15776	0.21204
chr1	10000000	10100000		-0.181067	0.216823	-0.7685	0.332614	0.591993	-1.51592	-1.13685	0.180657	0.209248	0.197431	1.13098	-0.725582	-0.997736	-0.5525	-0.365743	0.788772	-0.402212	1.29028	1.20238	1.28871	-0.103762	0.335005	0.991677	1.29276	0.308481	1.5048	-1.18371	-0.407044	-1.27181	1.1847	-0.642951	-0.646421	-1.14255	0.382959	-1.2388	0.257881	-0.56442	1.14372	-1.19752	-1.376	-0.285499	-0.360345	0.14665	-0.80612	1.05811
chr1	10050000	10150000		0.394976	0.334895	-0.204852	0.395043	-0.0451408	-1.37556	-1.17717	0.884625	-0.159076	1.83784	2.12041	-0.426312	-0.803423	-0.120738	-0.0711085	1.93948	-0.564942	1.8355	1.80845	2.03369	-0.299561	0.704618	1.88029	2.06309	0.67583	1.24479	-0.707303	0.141563	-1.02939	1.40725	-0.532381	-0.12422	-0.643488	0.865865	-1.06473	-0.348738	-0.639049	1.60477	-1.23624	-1.34791	0.438831	-0.401233	1.05737	-0.885052	1.69371
chr1	10100000	10200000		1.02745	0.490411	-0.342903	-0.165064	-0.528206	-1.3574	-1.39293	1.06812	0.0208896	3.19623	3.01728	0.144793	-0.207508	0.366947	0.549833	3.06842	-0.463852	1.24531	1.81249	1.98447	-0.0167935	0.315147	1.52627	2.80638	0.266182	0.608325	-0.765154	-0.199156	-0.685251	1.81624	-0.563074	-0.243821	-0.69817	1.4046	-0.733517	-0.681808	-1.14065	1.77013	-1.00161	-1.55212	0.563705	-0.139957	1.15388	-0.474784	2.68158
chr1	10150000	10250000		0.513903	0.409652	-1.11756	-0.290261	-0.314945	-1.30073	-1.37419	-0.113135	0.0566453	1.97483	1.91081	0.0501314	-0.287906	-0.464962	0.360625	1.58637	-0.013706	0.1009	0.744114	0.858181	0.549357	-0.0494249	-0.94184	2.05494	-0.594565	0.136371	-1.26286	-1.19399	-0.328103	0.748473	-0.685428	-0.815661	-1.00032	0.872495	-0.760886	-0.907532	-1.08232	0.109166	-0.484114	-1.66722	-0.467552	-0.620754	-0.291054	-0.570616	1.62061
chr1	10200000	10300000		-0.103923	0.0726807	-1.17755	0.848571	-0.213195	-1.12273	-0.448621	-0.441649	0.234715	0.7409	0.35191	-0.148737	-0.461491	-0.885745	-0.0954479	0.161855	0.5022	0.176898	0.111177	0.524415	-0.00220862	-0.384252	-1.04942	1.14009	-0.479623	0.0579301	-1.26884	-0.745922	-0.618293	0.361459	-0.856975	-0.467996	-1.20335	0.00739082	-0.570996	-0.596702	-1.11607	-0.478882	-0.645895	-1.25048	-0.854131	-0.373667	-0.650309	-0.630003	1.00126
chr1	10250000	10350000		-0.149702	-0.182982	-0.828969	2.53522	0.254366	-0.968433	0.40775	0.0273118	1.05309	0.108662	-0.584826	-0.187874	-0.280343	-0.676474	-0.0080894	0.0979183	0.579236	-0.463095	-0.354215	-0.343313	-0.911405	-1.10795	-0.585456	0.485322	0.156841	-0.524586	-1.36844	-0.647674	-0.899752	0.915615	-1.17193	0.200341	-1.09947	0.207943	-0.106615	-0.242076	-1.49578	-0.214368	-0.740226	-0.824875	-0.96735	0.547423	-0.681356	0.000285059	1.4356
chr1	10300000	10400000		-0.277435	-0.356985	-0.174978	1.43143	0.876975	-0.463404	0.3615	0.435239	0.987388	-0.0965393	-0.592761	-0.323649	0.102021	-0.559032	0.300879	0.0561677	1.14507	-1.1077	-0.485631	-0.956635	-1.30144	-1.40018	-0.653119	0.0702826	-0.15193	-1.03803	-1.04128	-1.05421	-0.934183	0.950044	-0.304061	0.285439	-0.494854	0.323857	0.500743	-0.308995	-1.49805	-1.05516	0.654412	-0.8532	-0.454452	0.740524	-1.09204	0.853943	1.35946
chr1	10350000	10450000		-0.130239	-0.511374	-0.507235	-0.270261	-0.0942476	-0.370469	-0.349962	0.443001	0.612217	0.370165	-0.0050033	-0.0603856	0.349023	0.0267	0.895201	0.440214	1.45712	-1.16851	-0.294627	-0.688011	-0.717929	-0.689557	-0.6525	0.970863	-0.199548	-1.09176	-0.821109	-0.75606	-1.00001	1.49523	-0.21395	0.172767	-0.0765873	0.232763	0.648086	-0.151777	-1.1888	-1.17183	1.249	-0.779703	-0.381202	1.88413	-1.00786	2.37186	2.01514
chr1	10400000	10500000		0.392305	-0.471929	-0.576714	1.25744	-0.988097	-0.652402	-0.997227	-0.0509423	-0.0336055	0.569527	0.521665	0.760708	0.884689	0.203795	1.40579	0.961107	0.897513	-0.374936	0.592659	0.342995	0.122189	0.101137	-0.657124	0.777722	0.859466	-0.644281	-0.846869	-0.160806	-0.902525	0.877258	-0.0252734	0.751005	1.16619	0.814915	0.654301	0.346245	-0.461502	-0.498789	0.355815	-0.594604	-0.691945	1.17918	-0.925938	1.9502	1.42438
chr1	10450000	10550000		0.266436	-0.203461	0.0882818	2.38242	-0.674089	-0.665641	-1.12696	-0.236825	-0.423337	0.287296	0.309761	0.798986	0.817376	-0.204906	1.12664	0.653611	0.793064	-0.221285	1.13663	0.394951	0.000663809	0.173113	-0.727509	0.655636	1.82676	-0.588423	-0.846853	0.346442	-0.98967	0.946285	0.829687	0.873918	1.69486	1.04964	1.04531	0.120568	0.00152918	-0.448995	0.264661	-0.541863	-0.85318	0.382783	-0.882811	0.833368	0.822473
chr1	10500000	10600000		0.015553	0.766428	0.376975	1.60284	0.742966	-0.00305356	-1.07293	-0.597195	-0.133358	0.392985	-0.3914	0.405497	0.458225	-0.459868	0.928744	-0.0637533	1.04719	-0.544727	1.19455	-0.467281	0.0319726	0.87521	-0.427484	0.88512	1.58791	-0.262991	-0.616771	0.514068	-1.06697	1.18244	1.16924	0.591998	0.997636	0.268084	0.572551	-0.230196	1.08916	-0.644831	0.469479	0.124897	-0.972757	0.319469	-1.10547	0.857928	-0.163948
chr1	10550000	10650000		0.0885971	0.803161	0.511346	0.415022	0.745695	1.15858	-0.790057	-0.524072	-0.318271	0.351872	-0.588208	0.189865	0.284519	-0.313296	0.56562	-0.207463	0.687669	-0.80693	0.760502	-0.848226	0.13702	0.335882	-0.518325	0.0499498	0.790452	-0.425257	-0.803715	-0.465803	-1.04609	0.474982	0.800046	0.762719	0.207891	-0.227196	-0.18273	-0.0868451	0.620679	-0.763403	-0.383349	0.22601	-0.747812	0.457932	-1.2955	0.314067	-0.810957
chr1	10600000	10700000		0.343848	0.0870767	0.488092	1.15009	1.04108	0.709948	-0.864916	-0.00225781	1.82632	-0.0911023	-0.633489	0.252081	0.121436	-0.27427	0.0638828	-0.415576	0.379932	-0.899654	0.0456776	-0.434519	-0.110099	-0.917403	-0.84363	-0.246093	0.762931	-0.586359	-1.14987	-1.0129	-1.28144	0.373301	0.969084	1.02652	-0.166872	0.28245	1.09306	0.167559	-0.0397496	-0.543632	0.378592	-0.493902	-0.704204	1.39308	-0.801358	1.12795	0.196806
chr1	10650000	10750000		0.124026	0.265506	-0.173101	1.25448	1.06988	0.419276	-0.73497	-0.420908	1.82926	0.138098	-0.764586	0.247704	0.177593	-0.0685658	0.0525889	-0.466091	0.186371	-0.586706	-0.311821	0.036413	-0.243802	-0.693083	-0.781501	-0.332474	0.344298	-0.374033	-0.641274	-0.861922	-1.29912	-0.223588	0.548539	0.691117	-0.260435	-0.0433301	0.941035	0.153951	0.192788	-0.459357	0.49476	-0.496812	-0.719195	0.951006	-0.764038	0.849552	-0.0121575
chr1	10700000	10800000		-0.545782	-0.112101	-0.803886	0.980151	0.0996661	0.749627	0.0899863	-0.866752	-0.435412	-0.0482829	-0.947108	0.243389	-0.263314	-0.020381	0.202686	-0.467946	-0.0470668	-0.744456	-0.345951	0.342424	-0.387995	-0.358046	-1.03835	-0.700254	-0.124941	-0.291643	-0.0535956	-0.58658	-1.11974	-0.723842	0.320418	0.772528	-0.0720472	-0.236891	-0.385106	0.297766	0.777478	-0.863004	-0.371869	0.229612	-0.378413	0.175798	-0.749865	-0.182135	-0.788648
chr1	10750000	10850000		-0.235984	-0.858096	-0.476418	0.386939	0.0458979	-0.242822	-0.417101	-0.325248	-0.352901	-0.871004	-0.988948	-0.353951	-0.18552	-0.163914	-0.0970611	-0.492012	-0.215095	-1.16368	-0.734346	0.419482	-0.177541	-0.73887	-0.976427	-0.537956	-0.55607	-0.540881	-0.72527	-0.964037	-0.796189	-0.975921	0.737171	0.288821	-0.631564	0.106698	-0.670994	0.408882	0.757325	-1.17669	0.26206	0.45767	-0.365388	0.167725	-0.69562	-0.302715	-0.330129
chr1	10800000	10900000		0.0189294	-0.972164	-0.0472701	-0.39843	0.146413	0.0551923	-0.472967	0.665962	-0.148412	-0.916426	-1.11891	-0.98966	-0.192175	-0.058695	-0.806645	0.222823	-0.520512	-1.15617	-1.25689	0.384417	0.175466	-0.86753	-0.0154396	-0.56246	-1.28983	-1.19733	-0.913264	-1.61366	0.525525	-1.2101	-0.296073	-0.491588	-1.15548	0.619464	-0.994516	-0.0436438	-0.360425	0.41862	0.306428	0.286285	1.30217	0.191065	-0.0544911	-0.831858	1.06777
chr1	10850000	10950000		-0.169513	-0.892236	0.274672	-0.234426	0.12353	1.45937	-0.247525	1.92256	-0.352488	-0.712734	-0.892382	-0.520867	-0.470585	0.421894	-0.570078	0.716843	-0.230224	-1.07232	-0.937524	-0.178894	0.736087	-0.694749	0.938746	-0.659444	-0.781789	-1.49259	-0.480825	-1.4668	1.06936	-0.502102	-0.732357	0.220345	-0.878595	1.62258	-0.741345	0.0195689	-0.826054	1.6506	-0.375007	0.437724	2.95446	0.867948	1.14368	-0.579788	2.02496
chr1	10900000	11000000		0.0393258	-0.457974	0.338199	0.141031	-0.102969	1.45538	-0.698281	1.41276	0.0170518	-0.047745	-0.341177	0.0674559	-0.0328274	1.16229	0.0160369	0.27855	0.00654514	-1.05501	-0.129486	-0.813677	0.375729	-0.57708	0.684942	0.146089	0.239245	-1.20046	-0.176678	-1.21998	0.273781	0.26367	-0.200962	1.73475	-0.429776	0.878047	-0.091137	0.573809	-0.491509	0.373526	0.226391	0.646329	2.46232	2.24377	0.995304	-0.277971	0.801493
chr1	10950000	11050000		0.350301	-0.19663	0.399238	-0.0011225	0.266442	0.953775	-0.741739	0.767092	0.674091	0.315273	-0.0167613	0.395151	0.429208	1.16539	0.480417	0.0687069	0.208016	-0.973821	0.666619	-0.543418	-0.0174994	-0.303656	0.163799	0.814792	0.913941	-0.705548	0.13234	-0.811583	0.239437	1.02116	0.579466	1.9943	-0.470211	0.405571	0.895243	0.424782	-0.0244944	-0.0424468	1.12488	0.30626	1.58507	2.68615	0.276768	0.375309	-0.141669
chr1	11000000	11100000		0.244389	-0.632616	0.267603	-0.523359	-0.159795	0.192074	-1.04448	0.209036	0.104501	0.153714	0.732221	0.241274	0.845785	0.318904	0.668675	-0.271701	-0.112554	-0.405539	0.131585	-0.218644	-0.138724	-0.401463	-0.595654	-0.0795219	0.50422	-0.172198	0.300571	-0.356801	-0.125372	1.45997	0.182156	0.163833	-1.21865	0.444018	0.421515	-0.25602	-0.676119	0.0431482	0.898155	-0.657962	-0.0710358	0.481309	-0.0823851	0.263166	-0.596251
chr1	11050000	11150000		0.204359	-0.800284	0.326473	-0.814215	-0.540635	-0.414664	-1.05925	-0.392485	-0.0511717	0.30046	0.709138	0.136169	0.494159	0.0336806	0.694491	-0.320854	0.218416	0.529326	-0.0582756	-0.168804	-0.555437	-0.135603	-0.656044	-0.344428	0.137997	0.241223	0.981132	-0.316386	-0.391798	2.03283	-0.113962	-0.0265314	-1.42338	-0.242433	0.304964	-0.404249	-0.829976	0.00363603	0.1051	-0.194039	-0.502558	-0.590798	-0.38268	0.630411	-0.740321
chr1	11100000	11200000		0.213426	-0.590647	0.0287894	-0.40908	-0.417986	-0.599799	-0.661919	-0.909326	-0.209094	0.67611	0.922225	0.493277	-0.500008	-0.215666	0.952396	-0.133436	0.536634	0.911417	0.557865	0.0787251	-0.429664	-0.0740922	-0.487117	-0.268081	-0.186753	0.354656	1.6788	-0.601165	-0.626368	2.03076	0.462344	0.85093	-0.769364	-0.902633	0.823045	-0.266118	-0.349573	-0.56273	-0.803687	0.742833	-0.632767	-1.11031	-0.885645	0.952383	-0.552475
chr1	11150000	11250000		0.217987	-0.539191	-0.100645	0.63981	-0.437138	-0.46015	-0.0589925	-0.986994	-0.446963	0.703154	2.04341	1.47475	-0.556242	-0.454117	1.66302	0.275496	0.19799	0.433082	0.733084	0.000755321	-0.335204	0.00184183	-0.703988	-0.473171	-0.66198	0.314773	1.54956	-0.875637	-1.02418	1.62883	0.893804	1.62092	-0.653865	-1.22978	1.17676	-0.41219	0.119239	-0.685227	-1.02822	1.13219	-0.522928	-1.28379	-1.48914	0.887916	-0.479244
chr1	11200000	11300000		0.155372	-0.0914355	0.858642	0.926902	-0.279283	-0.192916	0.382451	0.0588689	-0.121181	-0.105279	0.398297	0.507978	-0.79068	-0.0597666	0.429745	-0.370513	0.0212167	-0.33348	-0.106332	-0.362209	-0.264559	0.0759023	-0.88365	-0.0571024	-0.251063	-0.623056	1.11177	-0.644671	-1.23967	0.921292	-0.0475742	1.22296	-0.736091	-0.580578	0.762689	-0.00437677	-0.271216	-0.635643	-0.560823	1.20082	-0.02803	-0.528235	-0.920211	0.366155	-0.264649
chr1	11250000	11350000		-0.140666	0.13676	0.873716	1.06491	0.00732199	0.708367	0.572995	0.560132	-0.49329	-0.392861	-0.593105	-0.309762	-0.749464	0.194367	-0.225651	-0.615311	-0.337638	-0.567121	-0.304174	-0.601499	-0.067172	-0.322469	-0.898903	0.040404	-0.00217492	-0.928094	0.867695	0.106507	-1.06755	0.136058	-0.904155	0.0416977	0.0131343	-0.175447	0.270494	-0.171376	-0.985074	-0.712446	-0.286847	0.64945	-0.122629	0.241396	-0.42993	-0.00790443	-0.197999
chr1	11300000	11400000		-0.844475	-0.328974	-0.350747	1.8999	0.409418	1.97022	1.18806	0.171743	-1.10895	-0.310282	0.0257359	0.480663	0.0946613	0.746924	1.10483	0.343856	-0.680949	-0.545033	0.368696	-0.849702	-0.164655	-0.962374	-1.01142	-0.693783	-0.0350723	-0.211242	0.933317	0.782828	-0.817996	-0.430635	-0.383098	-0.013977	1.03038	0.288771	0.642957	-0.830955	-1.05737	-0.579097	-0.197574	-0.284147	-0.121782	0.9129	-0.755959	0.605701	0.0926036
chr1	11350000	11450000		-0.265979	-0.631588	-0.130151	1.76249	0.364523	2.17658	0.951823	0.574991	-0.835543	-0.190142	-0.246115	0.839018	0.14447	0.536813	1.12728	1.67613	-0.0317017	-1.05272	0.163022	-0.868439	-0.246426	-1.43548	-0.520931	-1.0595	0.111853	-0.319332	0.706549	0.0790282	0.387912	-0.551478	-0.0330435	0.700701	0.603956	0.625811	0.601849	-0.961167	-1.32063	0.157082	-0.492713	-0.456389	1.24066	0.625609	-0.238554	0.187394	0.752345
chr1	11400000	11500000		-0.0918852	0.267522	0.573449	1.48545	-0.278872	0.762517	0.176448	0.540796	-1.05337	-0.389831	-0.234238	0.424885	-0.651372	-0.58284	0.503059	1.59476	0.440782	-0.563465	0.665503	-0.642744	-0.27512	-0.869092	0.315168	0.168624	0.172791	-0.257078	0.0361527	0.547573	0.471837	0.563417	0.198902	0.34653	0.645148	0.499349	0.473205	-1.17143	-1.40725	0.623608	-0.677013	-0.502034	1.19788	-0.0904876	0.616972	-0.360314	1.22382
chr1	11450000	11550000		-0.211051	1.05082	0.467263	1.72127	-0.95303	-0.350114	0.316629	-0.0048009	-1.03488	-0.358862	-0.486272	-0.114705	-0.931969	-1.20165	-0.0117515	0.31803	0.594742	-0.363959	0.672725	0.304125	-0.477943	-0.480412	-0.221782	1.4834	-0.284719	-0.27348	-0.727781	0.737789	-0.450601	1.11496	0.429753	-0.226267	0.670714	0.106614	0.869828	-0.825871	-0.730529	0.127449	-0.827525	-0.957473	-0.17743	-0.0683964	0.34503	0.439021	0.857452
chr1	11500000	11600000		0.00431061	0.337658	-0.00706288	1.4576	-1.35467	-0.406762	0.27438	-0.153405	-0.560165	-0.620938	-0.555437	-0.370055	-0.745137	-0.727385	-0.808508	-0.214024	0.431853	-1.06004	-0.711383	0.0193868	-0.276138	-0.977837	-1.15001	0.923518	-0.766684	-1.0453	-0.745593	-0.386064	-0.971602	0.502358	-0.164462	0.585272	-0.225112	-0.559129	0.819637	-0.666237	-0.77697	-0.617524	-0.889043	-0.36589	-0.556082	0.123739	-0.32095	0.293021	0.468612
chr1	11550000	11650000		0.0860823	-0.0481842	-0.0671513	0.994158	-1.19968	-0.547074	-0.24555	-0.0671171	0.238044	-0.615745	-0.285047	-0.31907	-0.546153	-0.443584	-0.892927	0.00307114	0.0822043	-1.05351	-0.981475	-0.77651	0.0150355	-1.22532	-0.999443	0.380104	-0.737358	-1.26319	-0.472518	-0.845391	-1.0437	0.19115	-0.706955	0.931914	-0.739026	-0.855577	0.302688	-0.814304	-1.39628	-0.828112	-0.297545	0.144404	-0.421019	0.33251	-0.514871	-0.479637	0.447789
chr1	11600000	11700000		-0.136144	0.220253	0.733616	0.429777	0.96872	1.52475	0.0982715	0.277806	0.543118	-0.454066	-0.745137	-0.712824	-0.502536	-0.816043	-0.630903	-0.727293	-0.682512	-0.915065	-0.528609	-0.233195	0.275079	-1.13165	-1.01365	-0.291773	-0.630335	-0.902647	-0.544654	-0.818896	-1.32086	-0.542969	0.165571	0.959749	-0.613451	-0.80725	-0.258637	-0.85231	-1.07433	-1.23989	-0.206718	0.295868	-0.953609	0.235757	-0.930776	-0.769553	-0.660141
chr1	11650000	11750000		-0.0183963	-0.113003	1.10055	-0.215125	1.90267	1.89957	0.126782	0.570026	-0.414025	-0.58123	-1.05339	-0.940618	-0.974615	-1.15701	-0.0807105	-1.54818	-0.348091	-1.04388	-0.240681	0.129857	0.111145	-0.540357	-0.933717	-0.955055	-0.222368	-0.837792	-0.667539	-0.0535045	-1.29404	-0.762157	0.656502	0.692205	0.075695	-0.2771	-0.582592	-1.23507	-0.395576	-1.46295	-0.712886	-0.203823	-1.2545	-0.631774	-0.418099	-0.555332	-1.16192
chr1	11700000	11800000		-0.428804	-0.130988	0.341845	0.316153	0.205833	-0.299682	0.524681	-0.147034	-1.10108	-0.732137	-0.790936	-0.766223	-1.17956	-1.26823	0.0582484	-1.52829	-0.396081	-0.791838	0.260766	-0.386654	-0.329904	-0.279431	-0.664935	-0.875582	-0.236482	-0.854013	-0.927078	0.41009	-1.27706	-0.743769	-0.0842725	-0.566058	0.927206	-0.179784	-0.755557	-0.76777	-0.368037	-1.12446	-0.925287	-0.918384	-1.10457	-1.30255	-0.136348	-0.214763	-1.04596
chr1	11750000	11850000		-0.364528	0.183727	0.122527	0.728525	-0.209687	-0.671117	0.728437	-0.343355	-1.11487	-0.192068	-0.237051	-0.644413	-0.746421	-0.903327	0.346406	-0.575988	-0.571677	-0.597226	0.630289	-0.370163	-0.271543	-0.156286	-0.462365	-0.511395	0.432343	-0.88776	-1.0336	-0.0577437	-1.3935	-0.718483	-0.00835675	-0.55352	1.65559	0.254536	-0.765303	-0.630357	-0.687997	-0.76752	-1.10947	-0.918633	-0.96304	-1.57977	-0.474621	-0.218656	-0.927961
chr1	11800000	11900000		0.310254	-0.326184	-0.253429	0.492028	-0.848928	-1.09135	0.191808	0.133798	-0.9916	0.614061	0.394204	-0.347408	-0.385621	-0.451785	1.33262	0.788049	-0.0615163	-0.566662	0.43558	-0.582255	-0.540117	-0.149402	-0.0152042	-0.342931	0.813819	-1.06572	-1.20648	-0.313142	-0.558117	-0.313808	-0.171818	-0.295738	1.67962	0.702978	-0.558993	-1.14858	-0.703897	-0.254477	-1.18991	-0.92627	-0.318706	-1.57539	0.135639	0.169789	-0.193356
chr1	11850000	11950000		-0.392493	-0.37662	-0.774181	-0.224402	-0.465026	-1.1632	0.80507	1.42182	-0.57258	-0.102738	-0.461156	-0.695671	-0.781469	-1.11395	0.847936	1.43297	-0.235413	-0.0950331	0.112073	-1.23094	-0.796215	-1.00527	0.0302278	-0.845447	-0.341188	-0.693596	-1.44519	0.929048	1.83526	0.0872972	-0.187105	-0.70023	1.05532	1.05245	-0.448437	-1.28088	-0.808664	0.519457	-1.14549	-0.691756	0.81582	-1.39834	0.672535	0.0841187	0.722934
chr1	11900000	12000000		-0.458363	-5.72529e-06	-0.826931	-0.486317	-0.304058	-1.27141	0.864837	1.19271	-0.203734	0.0263706	-0.436583	-0.699101	-0.60222	-1.18783	0.144384	1.12227	-0.202571	-0.0486694	-0.122382	-0.833265	-0.566455	-0.76443	-0.233723	-0.159018	-0.687914	-0.646228	-1.46481	0.935075	1.43166	0.264562	-0.313038	-0.955558	0.421093	0.739592	-0.467869	-1.04319	-1.00811	0.0163867	-0.781376	-0.723814	0.490981	-1.01765	0.0301755	-0.165178	0.542108
chr1	11950000	12050000		-0.244346	-0.00496786	-0.281479	-0.316328	-0.35238	-1.10369	1.38921	1.26856	-0.0832249	0.0292588	-0.073681	-0.312454	-0.577995	-1.00483	-0.296848	0.757965	-0.453114	-1.0407	-0.56797	-0.663483	-0.491276	0.452884	-0.354333	0.36639	-0.924133	-1.07206	-1.42705	0.821143	0.183198	0.302072	-0.473699	-1.16167	0.999826	1.30647	0.120682	-0.651222	-0.293004	-0.378752	-0.567947	0.199207	0.60855	-0.742838	1.09713	-0.446991	1.01958
chr1	12000000	12100000		0.0896227	-0.135626	-0.0181337	0.122169	-0.108611	-1.07559	1.25629	1.51921	-0.214178	0.148914	0.0758805	-0.259472	-0.199595	-0.573275	0.120407	0.554744	0.048116	-0.788799	-0.0984535	-0.924535	-0.756963	-0.00700274	-0.0774226	-0.280935	-0.646958	-0.666324	-1.22222	0.455017	0.364524	0.50675	0.183807	-0.816377	1.19446	1.25808	0.481515	-0.592906	-0.334015	0.193603	-0.659307	0.100392	0.646068	-0.828562	1.01565	-0.496394	1.16205
chr1	12050000	12150000		0.556428	0.0590477	0.430956	0.378224	0.825997	-1.06144	0.0234373	1.48157	-0.023706	0.28965	0.109384	-0.191677	0.408845	-0.0982177	0.698538	0.470908	0.609385	-0.125937	0.0900378	0.240472	-0.514572	-0.40801	-0.148743	-0.460967	-0.408489	0.584717	-0.609936	0.0352587	0.167555	0.686152	0.798326	-0.691085	0.264356	0.453788	0.304105	0.176923	-0.0751351	1.52902	-0.534018	-0.79032	0.49849	-0.667787	0.901482	-0.0735461	1.25916
chr1	12100000	12200000		1.04527	1.2334	1.38194	1.23068	3.48128	0.309095	-0.0367574	1.00713	1.42206	0.0787976	-0.5337	-0.0201697	0.125077	0.23932	0.527362	0.724321	0.295006	0.245735	-0.027488	0.92551	0.170087	-0.0280864	-0.194418	-0.310788	-0.462156	1.45743	-0.132138	0.0744881	0.0396043	0.714671	1.69147	-0.908748	-0.258321	0.267949	0.630509	2.55251	1.17353	2.2313	-0.802077	-0.489975	0.636291	0.443264	0.57153	0.0526482	1.3501
chr1	12150000	12250000		1.39616	0.951345	1.09635	1.03186	3.81483	0.907519	-0.0536809	0.0370713	1.2014	0.264274	-0.518587	0.363543	-0.192012	0.910272	1.15878	0.725374	0.0938826	0.268026	-0.324051	0.472137	0.246978	-0.464019	-0.123081	-0.745923	-0.444356	1.22608	0.242087	0.202635	0.114566	0.0458418	1.74563	-0.970621	-0.356214	-0.154837	0.448895	3.68272	2.03111	1.68737	-0.997276	-0.365578	-0.175799	0.861631	-0.455746	0.184313	0.457554
chr1	12200000	12300000		0.854777	-0.0313909	0.273839	0.263087	1.38221	0.498301	-0.740626	-0.174049	-0.165944	1.07945	-0.421588	0.505537	0.730698	1.14511	1.66362	0.171274	-0.169681	0.752369	-0.641213	0.177663	-0.386662	-0.491608	-0.436783	0.111061	0.201274	1.27466	1.03753	0.843	-0.60496	-0.858951	0.438912	-0.921534	-0.542311	-0.230851	-0.236434	2.36806	1.28869	0.355107	0.418362	-0.327453	-0.254655	0.759856	-0.568925	0.254874	-0.612954
chr1	12250000	12350000		0.142286	0.587367	-0.119308	-0.302378	0.818112	0.953781	-0.750419	0.562567	-0.270872	1.0423	-0.335624	-0.0576195	0.697003	0.457897	0.716379	0.63401	0.0535312	1.16112	0.168306	0.15503	-0.526655	-0.249312	0.279236	0.368917	-0.032221	1.26259	1.247	0.252191	0.0524386	-0.523055	0.419505	-0.224482	-0.898854	0.198356	-0.524208	1.04692	0.237332	0.923048	0.767656	-0.240145	0.586501	0.408031	0.0144802	-0.210161	-0.426756
chr1	12300000	12400000		-0.704991	0.516405	0.451589	-0.389806	0.117616	1.00677	-0.52209	3.92788	0.294209	-0.0421643	-0.419628	-0.550848	-0.729847	-0.208703	-0.278232	2.59182	0.46783	0.843261	0.092994	0.316188	-0.615882	-0.488877	1.83554	-0.54333	0.382633	0.527081	1.62001	0.476948	3.47623	0.819221	0.107254	-0.192333	-1.31897	1.61706	-0.635771	0.506535	-0.538651	3.27001	0.161798	-0.96132	1.30599	-0.679144	1.46897	-0.688257	1.29569
chr1	12350000	12450000		-0.353278	-0.429488	0.474625	-0.119409	-0.860478	0.0902532	-0.509709	3.26894	0.0624993	-0.0109611	-0.60881	-0.202377	-0.662891	-0.0834193	0.0718155	2.02657	0.239928	0.157394	-0.744642	0.384635	-0.756478	-0.941084	1.52534	-0.622481	0.422206	-0.491358	0.896834	0.178129	2.66825	0.515696	-0.852805	-0.612474	-1.33204	1.11867	-0.46891	0.690048	-1.03541	2.07851	-0.187579	-1.13968	1.00421	-0.536397	0.932022	-0.465019	1.38149
chr1	12400000	12500000		-0.507862	-1.07132	-0.740459	-0.714583	-0.982965	-0.878394	-0.636984	-0.166369	-0.622786	-0.152255	-0.575328	-0.731976	-0.910498	-0.544264	0.0836465	0.0348686	-0.0702954	-0.96282	-1.08168	-0.418405	-1.14794	-1.12358	-0.515228	-0.295984	-1.24311	-1.13533	-0.756708	-1.30498	-0.874723	-0.317462	-1.03989	-0.563248	-1.19228	-0.979411	-0.48589	-0.324925	-1.17529	-0.541368	-0.956713	-0.704721	-0.250485	0.03989	-1.03524	-0.136579	0.326168
chr1	12450000	12550000		-0.480506	-1.12218	-0.766361	-0.860877	-0.905214	-1.11929	-0.641509	-0.392001	-0.3112	-0.355684	-0.461924	-0.883685	-1.22893	-0.860878	-0.0742197	-0.189526	0.0105145	-1.12262	-0.987286	-0.636336	-1.19959	-0.924163	-0.944494	-0.278423	-1.34357	-1.04458	-1.00108	-1.24182	-0.957106	-0.165847	-0.924009	-0.817233	-1.18335	-0.997429	-0.251739	-0.879931	-1.00554	-0.436199	-1.13641	-0.966766	-0.815097	-0.176371	-1.15341	0.0171781	0.199024
chr1	12500000	12600000		0.696606	-0.746278	-0.656255	-0.650691	-0.237769	-1.0137	-0.564631	-0.198406	-0.376171	0.447129	0.914054	0.224509	-0.489971	0.133885	0.999235	0.806228	0.340573	-0.503329	-0.274544	0.31008	-0.642543	-0.479817	-1.2796	-0.643677	-0.484394	0.101077	-1.27414	-1.16615	-0.178406	-0.223615	-0.402019	-0.930321	-1.05607	0.0108163	-0.207965	0.183546	0.0159903	0.29304	-0.984082	-1.36619	-0.66307	-0.44396	-0.630798	0.121521	-0.204521
chr1	12550000	12650000		0.693732	-0.66003	-0.280825	-0.472225	-0.348081	-0.812757	-0.651174	0.0300294	-0.27294	0.35889	0.841492	0.223074	-0.140643	0.241836	1.09389	0.787559	0.424547	-0.502266	-0.0601761	0.438829	-0.176763	-0.561927	-1.50826	-0.892816	-0.0336457	0.242511	-1.02147	-0.92979	-0.0218794	-0.0800293	-0.364192	-0.822767	-0.945676	0.267233	-0.277478	0.376622	0.0732853	0.408809	-0.466446	-1.01496	-0.311007	-0.382306	-0.511518	0.0751172	-0.470818
chr1	12600000	12700000		0.432559	-0.408431	0.300134	-0.720423	-0.270386	-1.06754	-1.18188	0.194631	0.116945	0.0122779	-0.04577	0.382818	0.717117	0.023001	0.201534	-0.100641	0.193128	-0.857834	-0.114536	0.0615726	0.157105	-0.910778	-1.07709	-0.45104	0.43077	-0.0451902	-0.0961432	-0.855457	-1.09776	-0.112801	-0.211704	-0.832172	-0.98552	0.206586	-0.0449773	0.0560805	-0.25802	-0.0390168	0.911133	-0.547697	0.172846	-0.122449	-0.898371	-0.207332	-0.711382
chr1	12650000	12750000		1.52735	-0.0373325	1.22022	-0.890207	-0.149668	-1.04105	-0.788547	0.420386	1.18749	0.182178	0.307565	0.956681	1.16949	1.17153	0.377377	-0.204223	0.210697	-0.560381	-0.487674	-0.123438	0.24817	-1.15273	-0.932086	-0.443646	0.338036	-0.160233	0.431981	-1.1192	-1.74926	0.153712	-0.63116	-0.960724	-1.14356	-0.0215627	0.385346	0.0962788	-0.628798	-0.468729	0.863557	-0.528331	0.0815619	1.04942	-1.26173	-0.216529	-0.787034
chr1	12700000	12800000		1.39461	-0.0778899	1.3643	-0.667116	-0.0655654	-0.414209	-0.658691	0.139016	1.32368	0.442145	0.76431	0.697143	1.22656	1.17309	0.780035	-0.34243	0.169223	0.275317	-0.483062	1.13088	0.585602	-0.845068	-1.10823	-0.366647	0.201738	-0.384225	0.293205	-1.05245	-0.964245	1.23603	-0.537942	-0.700499	-1.13251	-0.186196	0.669041	0.537127	-0.246598	-0.0617105	1.56924	-0.539439	-0.11007	1.71742	-1.06156	0.369504	-0.912373
chr1	12750000	12850000		0.0518141	-0.40259	0.355882	-0.360678	0.484062	-0.250167	-0.999065	-0.244863	0.0857685	0.653432	0.585	0.124404	0.963153	0.287706	0.376242	-0.105978	-0.130408	0.430487	-0.218666	1.51292	0.173457	-0.460498	-0.975173	0.254974	0.133262	0.477385	-0.0280672	-1.162	-0.47923	1.30385	0.434442	-0.321884	-0.924703	0.027364	0.528311	1.04881	0.987153	0.973311	2.09969	-0.551035	-0.135221	1.12426	-0.756879	0.342792	-0.355818
chr1	12800000	12900000		0.629695	-0.360881	0.235787	-0.454624	0.630381	-0.0632638	-1.17221	-0.0561687	0.212158	1.51113	1.30419	0.310889	1.88048	0.0741394	0.283288	1.40498	-0.136381	0.00269924	0.0565614	0.136514	0.225995	-0.310117	-0.789096	0.995188	-0.182413	0.745124	0.326726	-0.909252	-0.099252	0.535989	0.834507	-0.0401718	-1.00136	0.292273	0.121056	1.33256	0.862261	0.275603	1.70724	-0.596654	-0.0633498	0.398561	-0.57752	-0.302755	0.796937
chr1	12850000	12950000		2.74024	0.351316	0.245951	0.540938	0.467689	1.2991	-0.969265	0.447578	0.605501	2.76281	2.24124	0.925011	1.66577	-0.119278	1.4593	2.27329	0.517366	-0.518971	-0.15438	0.270424	1.4587	0.402249	-1.13258	1.28575	-1.01045	-0.768404	0.0723987	-0.492924	-0.439896	0.12976	-0.213405	0.189983	-0.220157	-0.739069	-0.0764028	0.632276	-0.0424782	-0.637902	0.188809	-0.718193	0.516459	-1.07064	0.415508	-0.974406	1.16667
chr1	12900000	13000000		3.1612	1.01221	0.250136	0.68766	0.45451	1.46402	-0.882048	0.53524	0.270978	3.10746	2.86928	1.44577	1.17657	1.95008	2.24568	1.71949	2.2206	-0.817094	-0.353117	0.673219	1.38505	0.796143	-1.08129	1.07937	-1.23987	-1.20833	-0.304473	-0.430848	-0.825297	-0.189473	-0.937472	0.0343415	-0.0685436	-1.05667	-0.2117	0.422554	-0.113243	-0.849763	-0.63657	-0.549662	0.797095	-1.00446	0.476646	-0.905679	0.644837
chr1	12950000	13050000		3.71982	0.690287	0.228075	-0.310611	0.0147435	0.639106	-0.880961	-0.0347169	1.2644	4.42071	5.42267	2.5176	2.56936	5.22395	4.39371	1.23818	4.35774	-1.41692	-0.352967	0.608294	0.329872	0.668926	-0.71251	1.30239	-0.849597	-0.828851	-0.156586	0.377314	-0.671555	0.962551	-0.692454	0.932256	0.188061	-0.689855	-0.142491	1.32327	0.280148	-1.56329	0.707845	-0.561801	0.742172	2.27341	0.0221276	2.38635	0.401717
chr1	13000000	13100000		3.24382	0.324039	-0.140129	0.177722	-0.193453	0.177498	-0.538495	1.69208	1.71919	4.0839	4.6956	2.13619	2.28282	4.26274	4.01611	3.32034	3.96006	-1.30052	-0.737577	0.0323766	0.229574	0.0888777	-0.56149	2.15016	-0.849902	-1.10772	-0.301902	0.0791918	0.820424	1.55831	-0.963014	0.536834	0.0229788	0.452102	0.416232	0.944613	0.0589119	-0.156995	1.36946	-0.791475	1.59009	2.60329	0.940965	2.76345	3.23663
chr1	13050000	13150000		2.21219	0.27343	-0.0984544	0.822606	0.318231	-0.381236	-0.531226	2.15961	1.14699	2.47033	2.94812	2.00632	2.02343	2.38278	2.60601	4.13535	2.40789	-1.02076	-0.575919	-0.581738	0.136905	-0.486949	-0.187549	1.87889	-0.583173	-1.18359	-0.674657	-0.724065	1.51844	1.46505	-0.990675	-0.477134	-0.576422	1.37516	1.58143	0.47936	-0.299882	1.26545	1.74767	-0.924749	1.59446	1.89183	1.22126	1.56463	4.10459
chr1	13100000	13200000		1.70478	-0.125441	-0.114525	0.849671	0.475254	-0.834506	-0.214725	-0.185051	0.81919	1.115	2.14364	1.82367	1.46454	1.8147	2.21288	2.6172	1.31267	-1.0727	-0.44052	-0.850997	-0.00268653	-0.963216	0.444098	0.814483	-0.126668	-0.773412	-0.717319	-0.463619	0.442645	1.47436	-0.813305	-0.436368	-0.626462	0.959864	1.79772	0.708796	-0.698056	1.30656	1.47358	-0.0508211	-0.0613258	1.72532	0.522307	2.61077	1.91554
chr1	13150000	13250000		1.41199	0.00219708	-0.459688	0.563225	0.336884	-0.872766	-0.029538	-0.477239	0.246845	1.438	1.60759	1.72391	1.47598	1.84071	2.14123	2.46753	0.999321	-0.930066	-0.523791	-0.607516	0.431055	-0.812654	0.400605	0.812611	-0.214262	-0.522796	-0.542107	-0.354863	-0.1793	0.627602	-0.872976	-0.240945	-0.659687	0.0111685	0.895918	1.14564	-0.780633	0.917202	1.06971	0.482546	-0.887503	0.815691	0.355684	2.40163	1.34663
chr1	13200000	13300000		2.16651	-0.257724	-0.919629	-0.218979	1.87287	-0.555208	-0.699116	0.876332	0.736439	2.7138	2.75323	1.6421	2.62909	2.81842	2.28936	3.08398	0.504412	-1.21493	-0.464827	0.860169	0.357729	-0.73496	1.17733	0.770422	-0.657968	0.926234	-0.830103	-0.890398	0.940035	0.578875	0.318492	-0.254123	-1.03624	-0.0376668	-0.0130152	3.16925	-0.113087	2.30635	0.933593	-0.209022	-0.0442468	1.43722	0.285438	0.412911	1.22312
chr1	13250000	13350000		3.30054	-0.521869	-0.842739	0.0175134	0.959611	-0.845023	-0.845813	0.574032	1.72367	4.12216	3.8228	2.26728	3.74904	3.14737	3.27574	2.99076	0.631804	-0.718675	-0.178373	0.424743	-0.0914849	-0.723529	0.913902	2.31022	-0.909767	0.523949	-0.886427	-1.00017	0.490669	1.16866	0.328827	-0.039808	-0.790301	-0.321514	0.4826	1.94039	-0.367959	1.51943	1.93916	-0.631786	-0.0344197	1.89828	-0.0931052	1.39325	1.08106
chr1	13300000	13400000		3.45657	-0.511223	-0.230805	0.212591	-0.590148	-0.806145	-0.856205	-0.459781	1.48483	3.92059	4.3702	2.43714	3.99416	3.16233	3.72743	2.00913	1.58237	0.403256	-0.131598	-0.615059	0.288435	-0.18019	-0.388447	2.18455	-0.402114	-0.232577	-0.550821	-0.828491	-0.300132	1.0124	-0.157089	0.495136	-0.0429801	-0.782112	0.658242	0.255607	-0.562799	-0.427733	1.98073	-0.942043	-0.197926	1.38016	-0.507824	1.45902	0.044187
chr1	13350000	13450000		3.52037	-0.714008	0.0708477	0.206786	-0.742775	-0.587886	-0.610105	-0.289925	0.348818	2.86307	4.73856	2.41431	3.00472	3.75379	3.8379	2.93434	2.79022	0.417616	-0.286547	-0.750941	0.672471	0.096415	-0.734892	0.222975	0.0547358	-0.0439909	-0.358502	-0.0618622	0.15732	0.274297	0.0824218	0.73574	0.589188	0.391478	-0.102621	0.595216	-0.269042	-0.445547	0.287192	-0.532654	-0.313834	0.710364	0.0938223	-0.0852005	0.179976
chr1	13400000	13500000		3.31322	-0.0858542	0.574958	0.706089	-0.67653	-0.032751	-0.737771	0.515785	-0.110008	3.6642	5.27038	2.55103	2.69298	4.02545	3.46622	3.95317	2.83279	-0.451584	0.805064	-0.501016	0.135425	0.136307	-0.669285	0.592922	1.10171	-0.43204	-0.431958	0.506742	-0.637209	0.76663	0.577738	0.972218	0.162235	1.85291	-0.0448248	0.2671	-0.101723	-0.457392	0.0983706	0.0463346	-0.761877	0.883396	0.666693	-0.425571	1.11137
chr1	13450000	13550000		2.22672	0.50773	0.335353	0.856264	0.13087	0.0927135	-0.830783	0.562274	-0.0315024	2.85397	4.46019	1.44137	2.13527	2.70971	2.26395	2.85212	1.88823	-0.452825	0.924226	-0.324646	-0.161149	0.250978	-0.867429	0.416776	1.51371	-0.131006	-0.59897	0.212011	-0.792164	1.111	0.86447	0.926212	-0.354124	1.43171	-0.256403	0.358498	0.562078	-0.399678	0.276613	-0.169047	-0.679959	0.737992	0.194494	-0.134052	0.802244
chr1	13500000	13600000		1.97911	-0.0929003	-0.594473	-0.0583206	0.37793	-0.980613	-0.683635	0.459658	0.0792233	1.95103	2.79916	1.25833	1.54812	1.59972	1.70676	1.81682	0.923909	-0.574816	-0.421075	0.124098	-0.16336	-0.0251189	-0.354062	-0.0224974	-0.0087422	0.308663	-0.644797	-0.219053	-0.0200918	0.139321	0.284454	-0.313982	-0.537909	0.23859	-0.577047	0.912096	0.025134	0.385011	0.178077	-0.47522	-0.184391	0.478559	-0.295556	0.236215	0.613319
chr1	13550000	13650000		1.24736	-0.55496	-0.398376	-0.303278	-0.352622	-1.02113	-0.463107	0.670306	-0.278981	0.797081	2.57197	0.252562	0.908532	1.87126	0.95712	2.4165	0.865348	-0.606686	-0.942562	0.523666	0.750439	-0.379858	0.383914	-0.277259	0.247201	0.36113	0.0581955	0.415355	0.723976	-0.11408	-0.641333	-0.249946	-0.88472	0.328004	-0.419729	0.476509	-1.23931	0.0661197	0.709673	-0.0568948	-0.322136	1.43402	0.0126128	0.578904	1.81432
chr1	13600000	13700000		0.47394	-0.384795	-0.65902	0.217975	-0.300557	-0.866094	-0.0343479	0.374324	-0.469374	-0.0704877	1.97297	-0.782161	0.82536	0.993092	0.782456	1.98084	1.09136	-0.189881	-0.858528	0.28328	0.39259	-0.552473	0.496095	-0.14864	0.633134	0.45085	0.0128923	0.797056	0.914502	-0.325947	-0.214802	0.0289377	-0.262688	0.700834	-0.227299	0.037478	-0.847006	-0.425856	1.24259	-0.462402	-0.4743	1.02276	-0.182597	1.21463	1.75711
chr1	13650000	13750000		0.175034	-0.546537	-0.917132	0.2668	-0.23583	-1.11755	-0.295674	-0.227399	-0.664702	0.259636	1.1333	-0.886289	0.904681	0.0808058	0.844022	1.19145	1.15586	-0.281187	-0.676518	0.527511	-0.617205	-0.67459	-0.0991761	-0.211172	0.357672	0.0147485	-0.698707	0.198094	0.339715	-0.318497	0.520224	-0.374853	0.278589	0.775391	-0.438833	0.386597	-0.0235423	-0.40319	1.27638	-1.1261	-0.437197	-0.362398	-0.668362	0.937911	0.862803
chr1	13700000	13800000		0.723171	-0.862688	-0.863725	0.203533	-0.550047	-1.1578	-0.288708	0.402097	-0.685075	0.699151	1.2158	-0.579112	1.1154	0.268298	0.931545	1.17735	0.675803	-0.878842	-0.557229	-0.139668	-0.760946	-0.560763	-0.25568	-0.835027	0.0925013	-0.610374	-1.03027	-0.416995	0.161912	-0.527516	0.287285	-0.476969	0.100441	0.885058	-0.793456	0.390273	0.604792	0.340147	0.389786	-1.23568	-0.391255	-0.701585	-0.489127	0.139338	0.335675
chr1	13750000	13850000		1.70074	-0.225707	-0.284389	1.05332	0.365002	-0.33255	0.416872	0.900278	0.517028	1.38735	2.14936	0.112604	1.72945	0.899189	1.55774	1.44487	0.445996	-1.0901	-0.0586586	-0.839444	-0.0968637	-0.63679	-0.264774	-0.0974478	0.202204	-0.6282	-0.875446	-0.896463	-0.138593	-0.0121678	0.311558	-0.288335	0.314498	0.885183	-0.518191	0.880686	0.0924998	0.413887	0.270179	-0.84024	0.0173674	-0.202463	-0.413712	0.418652	0.421403
chr1	13800000	13900000		2.67618	0.242883	0.308139	1.27973	1.05731	-0.0382543	0.127364	0.837129	1.91942	2.50748	4.08845	0.880699	2.23821	1.74555	2.94284	1.91741	0.612663	-0.507046	0.00449213	-0.00380439	0.000675393	-0.780867	-0.322624	1.36409	1.03222	0.757046	-0.237874	-1.07365	0.108423	2.66295	0.0476539	-0.415049	0.268038	0.424174	0.176771	0.930861	0.209171	-0.0785225	1.52094	-0.748516	0.264113	0.849124	-0.287248	1.92776	0.969757
chr1	13850000	13950000		2.62822	0.487029	0.529607	1.30832	0.203919	1.36515	0.242751	1.09643	1.16677	3.48036	4.14198	1.64467	1.8398	3.06588	2.96537	1.7079	1.72172	0.39066	-0.27576	0.777053	0.244744	-0.0816855	0.521606	1.00716	0.919292	0.856565	0.00517895	-0.748265	0.248161	1.66619	-0.406238	0.242223	-0.0458114	0.84134	-0.120622	1.5804	0.0440759	0.10492	0.45191	-0.453693	0.522604	1.00324	-0.274024	0.983526	0.373487
chr1	13900000	14000000		2.99377	0.0464364	0.10131	0.941416	-0.467799	1.59559	-0.236311	0.436673	0.436858	4.18411	2.99692	2.5962	2.14275	3.70248	2.42355	1.90393	2.09565	0.6289	-0.252862	0.406561	-0.138553	-0.0415209	0.0590089	0.723942	-0.437575	0.0146953	0.497846	-0.492269	-0.440209	-0.557952	-0.00152761	0.753738	-0.0604259	0.394172	-0.486904	0.915716	-1.03666	-0.285469	-0.362644	-0.330661	0.263798	1.00743	-0.493555	-0.406505	-0.265248
chr1	13950000	14050000		3.01703	-0.586408	-0.682437	0.318261	-0.420261	0.3535	-0.827579	-0.0854273	0.146372	3.93167	3.2663	2.78141	2.58047	3.47687	2.72778	2.60476	2.17285	-0.137021	-0.391134	0.111386	-0.670503	-0.665707	-0.738046	0.716982	-0.772523	0.01691	0.44048	-0.428805	-0.79712	-0.511493	0.69016	0.651544	0.291703	-0.198987	-0.22557	0.441425	-0.928273	-0.147382	0.0772076	-0.672517	-0.33102	0.782063	-0.270105	-0.0962913	-0.159449
chr1	14000000	14100000		2.77214	-0.700857	-0.883022	1.18601	0.0338	1.29305	-0.645953	-0.287356	0.43862	3.59358	3.38883	3.41796	3.45804	4.41266	3.72219	2.39099	2.26823	-0.595739	-0.188816	0.308585	1.08022	-0.962802	-0.516641	0.650164	0.568077	0.200269	0.837518	-0.534335	-1.09037	0.00982127	2.17249	0.891635	0.534211	0.121124	0.409364	4.57839	0.0451875	0.42591	1.41119	0.246451	-0.510078	1.08399	-0.833088	0.597207	-0.500952
chr1	14050000	14150000		3.19556	-0.561746	-0.361323	0.618753	0.120278	1.61149	-0.873554	0.798133	1.05186	3.50607	4.76628	3.28214	4.02648	5.11877	4.12034	3.77055	1.72842	-0.51309	-0.0915982	-0.0916349	2.46307	-0.956174	-0.0259109	1.0346	0.346315	0.0184517	1.53402	-0.754864	-0.925477	1.84812	0.906068	1.3624	-0.206091	0.451882	1.06823	6.13101	0.167217	0.617332	2.44501	0.914788	1.28178	2.01369	-0.166329	1.10619	1.4179
chr1	14100000	14200000		2.13034	-0.287029	0.00122117	-0.00182494	0.0659695	0.517641	-0.995733	1.42447	0.329968	2.6991	4.85384	2.13314	3.15048	3.3871	2.88422	3.90758	1.07985	-0.923457	-0.068628	-0.253035	2.52712	-0.556672	0.108224	0.765498	0.141744	-0.147193	1.37987	-0.469457	-0.790939	2.3364	-0.0968738	1.66572	-0.335577	0.832334	0.590679	4.94703	-0.183165	0.574873	2.04136	0.418881	2.07132	1.36564	0.694083	0.661719	2.26002
chr1	14150000	14250000		1.23568	-0.533084	-0.384913	0.880207	-0.315712	-0.402687	-0.596774	0.107093	-0.896719	2.14555	3.35091	1.387	1.38924	2.35451	2.21267	2.13873	1.2482	-1.23561	0.141668	-0.00696467	1.19387	-0.0081406	-0.763533	0.144976	1.34402	-0.11195	1.05568	0.490578	-0.789277	0.84016	-0.320803	1.35642	0.269615	0.577549	-0.0753146	2.14008	-0.379179	-0.271897	0.412141	-0.632098	0.609317	0.453604	-0.0384834	0.371268	0.653423
chr1	14200000	14300000		1.82586	-0.45843	-0.292878	0.390217	0.0616905	0.290595	-0.22512	-0.381905	-0.728802	2.04412	2.70327	1.15353	0.70104	2.88061	2.42933	1.7831	1.70452	-0.899567	-0.467609	0.122414	0.435461	-0.566113	-0.823318	-0.184325	0.140437	-0.80933	0.906843	0.112848	-0.574843	0.396297	-0.892688	1.44397	0.0637208	0.0734341	-0.183893	2.52025	0.0336767	-0.0638107	0.082625	-0.879867	-0.873979	1.03122	-0.834078	0.20576	-0.0408388
chr1	14250000	14350000		2.20021	-0.320272	-0.276655	-0.116099	0.0784859	-0.0551934	-0.369472	0.197423	-0.159331	1.58558	1.76559	1.12735	0.713727	2.03464	1.71666	0.809691	1.90049	-1.08737	-0.545019	-0.449973	-0.175712	-0.904733	-0.764317	-0.606827	-0.709659	-1.22156	0.140964	-0.506643	-0.607097	-0.216358	-0.407538	0.785504	-0.303918	0.232514	-0.165344	1.38784	-0.380803	-0.313213	-0.358229	-1.18573	-0.830765	0.494898	-0.866282	-0.408478	-0.59351
chr1	14300000	14400000		2.74486	-0.770516	-0.741677	0.229445	-0.6109	-1.00432	-0.826415	0.0517854	0.0729342	1.13143	2.61823	1.85693	1.70764	1.67047	2.24102	2.08945	3.0773	-1.07267	-0.103357	-0.932552	-0.759465	-0.835409	-0.360008	-0.878617	-0.0571094	-1.24857	-0.988368	-1.03408	-0.957422	0.158178	-0.076917	0.228631	0.0640699	0.441175	0.741502	-0.496253	-0.961216	-0.728868	-0.366886	-1.60319	-0.424754	-0.0560331	-0.58164	0.0796058	-0.0788632
chr1	14350000	14450000		2.534	-0.966239	-0.802681	0.483552	-1.02497	-1.04179	-0.967797	-0.602018	-0.378311	1.03263	3.37067	2.1431	2.10511	1.9526	2.78321	3.49989	3.39144	-0.674593	-0.0152907	-0.528246	-0.39894	-0.40549	0.214528	-0.817555	0.568476	-1.26263	-0.588118	-0.754446	-0.827758	0.671741	-0.0231985	0.326429	0.543803	0.636797	0.727271	0.182298	-0.486657	-0.569327	-0.175116	-1.58701	0.1354	0.0353697	0.242315	0.561502	0.565759
chr1	14400000	14500000		1.92055	-0.629267	-0.208706	-0.147663	-1.19122	-0.703613	-0.467689	-0.177713	-0.885678	1.98643	3.07928	1.67663	2.00008	2.21093	2.56718	2.26987	2.13795	-0.308362	-0.754098	0.16536	-0.150256	-0.404261	0.11036	-0.184212	0.156149	-0.574368	0.63867	0.334204	-0.578361	0.608725	-0.681331	-0.17601	-0.224244	0.488314	-0.397432	0.928218	-0.371623	-0.451358	-0.055458	-1.01673	0.581246	-0.401591	0.506483	0.660452	0.315502
chr1	14450000	14550000		2.44847	-0.938504	-0.610557	-0.0357959	-1.18819	0.0885311	-0.178356	0.598696	-0.609729	2.37074	3.87217	2.06539	2.35354	3.26126	3.32067	3.15301	2.15604	-0.678745	-1.11862	-0.410702	0.471087	-0.452962	0.615967	-0.13534	-0.302405	-0.683876	0.677585	-0.144397	-0.218184	0.829473	-1.19418	1.29558	-0.141375	1.1265	-0.0212367	0.904472	-1.05449	-0.00680481	0.126895	-0.552457	0.226878	0.803766	-0.117747	1.2028	1.4807
chr1	14500000	14600000		2.38751	-0.59152	-0.631478	0.315464	-1.03561	-0.0723618	0.317121	0.152532	-0.284172	2.53533	3.93841	2.4673	1.82517	2.35177	4.14208	2.83786	1.77279	-0.57149	-0.835662	0.106839	0.584274	0.147751	-0.097085	0.669249	-0.294706	-0.484431	0.109896	-0.337723	-0.668404	1.1242	-0.308326	1.04241	0.344344	0.487622	0.705422	0.657067	0.866736	-0.235988	-0.10873	-0.00663606	-0.317712	0.545399	-0.39311	2.18554	1.17052
chr1	14550000	14650000		3.0104	-0.108336	-0.289105	0.422191	-0.575223	-0.843719	0.034119	-0.100367	-0.495946	2.89394	4.63632	3.18371	1.98971	2.14319	4.88961	2.75678	2.72932	-0.595009	-0.496892	-0.0259168	0.57498	0.883261	-0.879029	0.927502	-0.502119	-0.328112	-0.0826107	0.195313	-1.09704	1.11901	0.115739	0.243384	0.587197	-0.865286	0.727377	0.675646	2.07679	-0.539125	-0.248716	-0.453351	-0.115282	-0.613212	-0.0135148	1.82124	0.372595
chr1	14600000	14700000		3.67464	0.167074	-0.510621	0.300819	0.596042	-0.875675	-0.756011	-0.33335	-0.404656	3.62834	4.94211	3.10565	3.69047	3.11284	4.57985	3.39945	3.08664	-0.109803	0.096122	-1.4227	0.334276	0.589343	-0.420272	0.498885	-0.117517	0.403018	0.0176364	0.175665	-0.71611	0.739853	0.469377	0.287407	0.338803	-1.03151	0.317943	0.896688	1.02	-0.177694	0.531538	-1.29498	-0.00414042	-0.348401	0.158822	0.50773	0.413115
chr1	14650000	14750000		4.382	-0.18235	-0.912763	0.079301	0.254194	-0.787953	-1.05013	-1.04095	0.23497	4.93419	3.96936	2.31342	5.03648	3.9178	4.67064	3.72161	2.9583	0.0112499	0.255566	-1.34551	-0.496976	-0.304418	-0.710331	1.17608	-0.287258	0.312437	-0.338169	-0.499614	-0.801809	0.132995	0.7009	0.323649	-0.103812	-0.44131	-0.0442465	0.0858147	0.127353	-0.464739	1.26544	-1.43446	-0.441122	0.208901	-0.473428	0.240423	0.432294
chr1	14700000	14800000		3.89648	-0.445428	-1.0365	0.246167	-0.64249	-0.90248	-1.23425	-1.01743	0.33373	4.42796	3.2949	1.93814	4.20378	3.41269	3.98132	3.56402	2.50931	-0.508784	-0.0280765	-1.24857	-0.826225	-0.588469	-0.424548	1.21689	-0.533905	-0.839811	-0.812028	-1.15418	-0.794625	-0.0945393	0.0744627	0.301291	-0.282748	0.114615	-0.262798	-0.579695	-0.617565	-0.452093	0.902659	-1.15633	-0.390975	0.530712	-0.857213	0.199862	0.462903
chr1	14750000	14850000		1.70332	-0.138691	-1.02532	0.285228	-0.0225945	-1.08461	-1.15826	-0.809408	-0.00889285	2.30474	2.08739	1.77958	2.18722	1.80942	2.35036	1.83557	1.20553	-0.49194	-0.353166	-0.991442	-0.568355	-0.904889	-0.00730627	1.07541	0.045025	-0.459181	-0.894304	-1.42945	-0.849876	-0.0155914	-0.599919	0.00758937	-0.0553255	0.0878054	0.306221	0.248809	-0.437062	0.0902746	0.916218	-1.06446	-0.506478	0.758629	-1.16719	0.801077	0.0644947
chr1	14800000	14900000		1.36115	-0.528754	-1.02771	0.633014	0.267766	-0.857858	-0.916633	0.0295452	-0.106832	1.66793	1.57323	1.79444	1.64677	1.56048	1.76722	1.69522	0.895614	-0.790497	-0.276488	-0.587927	-0.443567	-1.31976	-0.029265	0.625642	0.165839	-0.116374	-0.694144	-1.22236	-0.208541	-0.285466	-0.406631	0.0330064	-0.00206816	0.261522	0.343533	0.968658	-0.354569	0.201347	0.81206	-1.07176	-0.108813	0.345252	-0.506245	0.464233	0.150121
chr1	14850000	14950000		1.44301	-0.997188	-1.05574	1.96919	0.249146	-0.716397	-0.828755	0.4649	-0.353557	0.739838	1.7792	2.74786	1.7501	1.36551	1.25114	2.09514	0.557064	-0.913284	1.10928	1.07053	-0.494695	-1.23667	0.132301	-0.70249	0.165913	-0.388096	-0.932551	-1.22621	-0.163581	-0.413655	0.400942	0.33745	0.451786	0.322286	1.24185	1.3577	-0.359413	0.133785	0.822304	-0.665188	-0.108789	-0.551248	-0.0255887	-0.513626	0.300646
chr1	14900000	15000000		1.49998	-0.916647	-0.0485552	2.29459	0.161294	-0.91154	0.18582	-0.691267	-0.309796	0.744066	1.5523	2.07001	1.58142	0.889134	1.18131	1.55014	0.948258	-0.424589	1.12779	0.709576	-0.692399	-0.472667	-0.579687	-0.648329	-0.344487	-0.72688	-1.15992	-0.813805	-1.33203	-0.436426	-0.14198	-0.0494714	0.394079	-0.617711	1.08802	0.456337	-0.328922	-0.625444	0.576572	-0.656109	-1.08426	-0.679183	-0.277657	0.0807074	-0.323046
chr1	14950000	15050000		1.36131	-0.881341	0.398577	2.6651	0.48672	-0.626586	0.364971	-0.426807	-0.449864	0.973452	1.22523	1.4562	1.0496	1.12633	1.28253	0.973861	1.1263	-0.509694	0.721617	-0.0886492	-0.595722	-0.448202	-0.863234	-0.731085	0.621548	-0.546199	-0.661559	-0.562832	-0.870347	-0.647349	0.603601	0.258296	0.109071	-0.21689	0.419148	0.522792	-0.0955077	-0.884072	-0.337375	-0.923195	-0.693074	-0.553458	-0.325682	-0.083944	-0.740749
chr1	15000000	15100000		1.64766	-0.913972	-0.130711	2.15098	0.94491	-0.394842	-0.943623	-0.0697858	-0.765045	1.15015	1.47347	2.1414	0.877464	2.26539	2.25876	0.857429	0.782879	-0.672288	0.430671	0.28383	-0.127791	-0.74573	-0.692014	-1.01705	1.60088	0.193108	-0.021178	-0.582752	-0.423641	-0.773686	1.56775	1.05374	0.213161	0.153028	0.349665	1.97685	0.900398	-0.557954	-0.439775	-1.18137	-0.0882581	0.155185	-0.610299	-0.326142	-0.792016
chr1	15050000	15150000		1.10997	-1.10655	-0.190781	0.152736	1.44567	-0.473865	-1.42998	-0.875594	-0.634659	0.337166	1.45793	1.76351	1.08163	0.894232	1.48246	0.622435	-0.049584	-0.749072	-0.54031	1.25578	-0.594412	-1.07454	-0.822411	-0.985117	0.169472	0.852764	-0.00427066	-0.646978	-0.716829	0.0231085	0.823685	0.689622	-0.331396	-0.269468	0.717974	2.58229	1.2926	0.205054	1.44112	-0.914365	-0.559112	0.0311966	-0.975027	0.0469256	-0.628369
chr1	15100000	15200000		0.490828	-0.987658	0.20207	0.551872	0.5272	-0.377206	-1.1864	0.243053	-0.226156	0.00812213	0.782227	1.29086	1.07127	-0.0424258	0.298429	0.862993	-0.12182	-1.12294	-0.0595484	0.757061	-1.15636	-1.42451	-0.522301	-0.842037	0.455	0.269854	-0.339017	-0.882	0.138173	-0.214431	0.429322	0.84988	-0.394268	1.05423	0.823497	1.43776	-0.0904129	0.776274	1.46068	-0.786526	-0.25984	-0.202061	-0.227809	-0.440031	0.286543
chr1	15150000	15250000		0.632704	-0.600932	0.361342	0.630555	-0.697346	-0.181286	-0.459817	1.31917	-0.185197	0.663413	0.76413	1.18702	0.429708	0.376444	0.547652	1.37143	0.257836	-1.06586	0.25787	-0.517699	-1.22874	-0.777609	-0.0218135	-0.559328	0.602648	-0.805017	-0.752554	-0.21745	0.498758	-0.684185	-0.271283	0.706738	0.471721	1.96391	0.258286	-0.197348	-0.661286	0.938125	-0.297679	-0.255633	0.221292	-0.0702929	0.690756	-0.521906	0.669947
chr1	15200000	15300000		1.0089	0.0960006	-0.154485	0.6971	0.316995	0.0227678	0.483454	0.991711	-0.47307	1.4539	1.48062	1.49925	0.689425	1.49689	2.34108	1.6835	0.643425	-0.726114	0.815092	0.188605	-0.855632	0.887809	0.0585452	-0.433455	0.275628	-0.346044	-0.871057	1.19301	-0.0117092	-0.362142	0.556409	0.711277	1.73352	1.49316	0.306399	0.891364	2.02896	0.722207	-0.514164	0.640055	0.0758798	-0.0444797	0.595666	0.676849	0.241875
chr1	15250000	15350000		0.830031	0.16274	0.0660446	1.27365	0.709007	-0.0492459	-0.0307768	1.09492	-0.1772	1.21539	0.974231	1.11662	0.750791	1.38344	1.90009	1.88334	0.82424	-0.0628424	1.00157	0.968993	-0.633227	0.660389	0.203781	-0.0510206	0.374327	0.158867	-0.09571	0.338162	0.636312	-0.126419	0.353505	1.18677	0.788996	0.919747	0.0799458	1.76946	1.65718	0.354584	-0.558229	0.341227	0.0750957	0.028453	0.382852	0.593492	0.337477
chr1	15300000	15400000		0.0141588	0.183538	0.694468	0.747531	-0.207892	-0.121061	0.452111	0.734612	-0.4046	1.0351	0.137538	0.177901	0.248027	0.0645001	0.274146	0.935449	0.0359376	1.40844	0.533019	1.12299	0.160933	1.02053	1.35901	0.85289	0.705699	0.86006	-0.162795	-0.0202296	1.43019	0.16709	-0.7555	0.509792	-0.101734	0.450819	-0.675219	1.14643	0.650088	0.0845553	-0.541274	-0.124282	0.161451	-0.420965	0.770394	-0.189489	-0.132539
chr1	15350000	15450000		-0.938891	0.436062	0.395392	-0.136164	-0.207945	-0.97344	1.73798	-0.690047	-1.18687	0.300785	-0.267066	-0.741012	-0.287991	-0.932245	0.561689	-0.903951	-0.831471	3.70971	-0.492562	-0.0848652	0.67741	0.22231	0.945429	0.316135	2.15327	3.18462	-0.0594188	4.9646	0.0844605	0.604624	-0.682273	-0.41919	0.347051	-0.0512088	-1.07956	0.553155	0.172463	0.129235	-0.365942	0.59463	-1.18604	-1.17378	0.805626	0.588964	-1.08415
chr1	15400000	15500000		-0.945708	-0.0344965	0.0219223	-0.041021	-0.433268	-1.05803	0.951264	-0.124893	-1.42879	-0.237731	0.531277	-1.06645	-0.246898	-0.414092	0.442341	-0.329626	-0.502209	2.87674	-0.923693	-0.645239	0.195086	-0.98309	-0.0338786	-0.497994	2.5679	2.43969	-0.147295	4.34722	0.589599	0.547705	-0.582309	0.214451	0.227895	0.342814	-0.970211	-0.0360137	-0.5942	-0.118746	-0.66086	0.316083	-1.21926	-1.16039	0.363365	0.214573	-0.700669
chr1	15450000	15550000		0.195067	-0.492628	-0.829638	0.0638087	-1.00499	-0.894185	-0.656404	0.954894	-0.558771	-0.585461	1.18245	-0.950037	0.483939	0.851298	0.318974	1.44521	0.163523	0.176901	-0.825933	0.930433	0.249145	-1.13911	-0.116354	-1.17368	0.678823	-0.0217828	-0.676268	-0.0941346	1.27073	0.00468542	-0.4929	0.929446	-0.269955	1.69363	-0.315237	-0.157477	-0.249652	1.08608	0.447601	-0.499702	-0.510432	-0.235555	0.0106928	-0.465957	0.242
chr1	15500000	15600000		0.528812	-0.24458	-0.783188	-0.227257	-0.934661	-1.03973	-1.04671	0.960237	-0.123069	-0.452854	0.915422	-0.462396	0.623682	0.648552	0.345692	1.68598	0.183958	0.0691944	-0.187061	1.49404	0.236075	-0.706771	0.582347	-1.34096	-0.36744	0.276516	-0.464639	-0.861805	0.774616	0.011349	-0.317073	0.505981	-0.553701	2.02345	0.100412	-0.0599398	-0.0318322	1.8811	0.881062	-0.628057	-0.213471	-0.222855	0.220549	-0.488905	0.39431
chr1	15550000	15650000		-0.670836	-0.673074	0.959506	-0.367296	-1.35083	-1.2703	-0.595443	0.937823	-0.927573	-0.758579	0.857378	-0.268654	-0.950871	-1.12236	-0.636651	0.0380273	-0.532402	1.73824	0.525225	-0.650241	-0.91564	-0.283308	0.646967	-1.23951	0.158894	1.71775	0.107765	-0.166265	0.18163	0.551992	-0.397671	-0.323708	-0.135454	0.668145	0.114984	-0.812209	-0.154467	0.784628	-1.03128	-0.725593	-0.00850905	-1.42699	0.234249	-0.66002	-0.136298
chr1	15600000	15700000		-1.08786	-0.892361	1.80538	-0.188823	-1.19643	-0.882209	-0.284097	2.05924	-0.358572	-1.12263	0.304189	-0.666753	-0.923835	-1.28133	-1.04751	0.289257	-0.527698	1.29209	-0.202711	-0.424677	-1.10523	-0.993204	1.0522	-0.84351	0.140769	2.23327	0.0529488	-0.0555874	0.0513705	0.0133614	-0.606615	-0.601741	-0.269543	1.28405	-0.123314	-0.445929	-0.104489	1.97366	0.0477663	-0.963704	0.620237	-1.1191	0.663966	-0.646662	-0.0324045
chr1	15650000	15750000		-0.891644	-0.481345	1.47357	0.125691	-0.624527	-0.44679	-0.656333	2.21789	0.0066684	-0.827301	0.102303	-1.01438	-1.01466	-1.07034	-0.717489	0.584623	-0.177695	0.280894	-0.667059	0.778964	-0.676971	-1.18837	0.949097	-0.623117	0.487076	1.67188	0.101667	-0.110324	-0.108337	0.0850619	-0.463619	-0.589599	-0.942551	1.73902	-0.165542	-0.116218	-0.304239	2.24293	0.620794	-1.19976	1.3988	-0.94938	1.18546	-0.449305	0.782273
chr1	15700000	15800000		-0.275601	-0.152448	1.06737	1.18292	-0.762762	0.868758	0.47319	1.99011	-0.701191	0.604632	1.84027	0.633157	-0.453813	1.13982	1.63446	0.477106	0.455598	-0.443483	-0.403803	1.03344	-0.312983	-0.399876	1.49006	-0.508098	0.283161	0.277887	-0.102019	-0.250073	1.59452	0.370082	-0.26569	-0.449474	-0.835406	2.39936	-0.156935	0.428274	0.530945	1.85898	-0.294458	-0.966888	2.92041	-0.261902	2.3747	-0.153344	1.0929
chr1	15750000	15850000		-0.0229443	0.214959	1.8688	2.57996	-0.470981	1.97288	0.789867	2.50486	-0.848705	1.21459	2.81292	1.4909	0.116149	1.9433	2.006	0.888121	0.621673	-0.104861	0.296098	0.369223	-0.402512	0.0531612	2.0084	-0.233807	0.266549	1.18457	0.986349	-0.119817	2.20725	0.758213	0.604887	0.302489	-0.29662	2.74803	0.256277	0.906047	0.979158	2.36606	-0.599538	-0.125378	3.68456	0.449864	2.89654	-0.127954	1.24496
chr1	15800000	15900000		0.524733	0.0647195	0.745687	3.31322	1.08312	0.692541	-0.413482	1.27374	-0.926883	0.524612	2.64211	1.07434	-0.526912	0.904499	1.05967	2.08748	0.593638	0.703646	0.89303	0.686852	-0.149681	-0.319509	1.14338	-0.582459	1.38524	3.16181	1.51153	-0.241165	0.138603	0.651682	1.8086	2.07577	1.18183	2.37697	0.637971	2.17893	1.8081	3.13215	-0.314175	0.295511	1.96348	-0.335661	1.15129	-0.239558	1.06813
chr1	15850000	15950000		1.23649	-0.399547	-0.376405	3.06951	1.04371	-0.56734	-0.719618	0.609298	-0.50695	1.37288	4.01515	2.94597	1.69317	1.22206	1.82329	3.42362	0.562287	0.539453	1.39939	0.432701	-0.228767	-0.438663	0.972615	-0.101123	2.13226	2.74534	0.26713	0.00839087	-0.324492	0.927103	2.22049	2.05078	2.43896	2.44817	1.84145	2.3704	2.08078	3.15701	1.19549	-0.37269	0.743479	-0.41566	0.688272	0.26052	1.21228
chr1	15900000	16000000		1.56322	-0.895852	0.260391	2.64339	-0.247524	-0.920113	-0.767158	1.59597	0.180095	2.52526	5.24594	4.63956	3.88053	1.69762	1.04603	4.56241	0.216598	-0.373631	1.19597	-0.630067	-0.550164	-0.0505316	0.890116	0.99658	1.49051	0.405809	-0.494108	1.3966	-0.151752	2.87605	1.55599	1.11553	3.21724	1.81555	3.90411	0.879971	1.60582	1.37798	2.65606	0.0831343	0.59272	0.31599	2.64447	0.160009	3.02809
chr1	15950000	16050000		1.04168	-0.785281	-0.00271851	1.908	-0.57079	-0.322008	-0.691722	1.13053	-0.0343762	1.77128	4.08529	3.70513	2.92036	1.54767	0.357	3.78184	0.350338	-0.410075	0.824938	-0.388964	-0.259265	-0.245089	0.796256	0.385156	0.600194	-0.0721208	-0.182598	1.08165	-0.52932	1.96953	0.702601	1.02011	2.6386	1.44789	2.80784	1.01151	1.22093	0.995961	1.80727	0.656436	0.900849	0.161037	2.55532	-0.244314	2.43777
chr1	16000000	16100000		-0.820035	-0.73532	0.819472	0.545242	-0.631653	-0.510299	-1.08124	1.1681	-1.05952	-0.734069	0.629507	-0.0297621	-0.618196	-0.705953	-0.684411	0.692932	-0.312052	0.916422	-0.249698	-0.125511	-0.708695	-1.11612	1.38807	-1.08516	2.24536	1.0456	0.395378	0.700101	-0.734204	0.397672	0.738802	0.446033	0.0624169	2.39195	-0.344833	-0.0553114	-0.417885	1.31758	-0.483274	-0.552049	1.02769	-1.11804	1.36928	-0.996078	0.519195
chr1	16050000	16150000		-0.568099	-0.882707	1.1099	0.607962	0.00650457	-1.05456	-1.0325	0.811073	-1.08376	-0.619053	0.817527	0.055853	-0.66753	-1.17357	-0.303005	0.476867	-0.588874	0.794441	-0.260866	0.0799879	-1.13857	-0.910743	0.821071	-1.02205	3.03747	1.34513	0.268318	1.38237	-0.783808	0.822897	2.08544	0.648682	-0.185474	2.0774	-0.162298	-0.58276	0.734842	1.08845	-0.169685	-1.01327	0.45041	-1.19628	0.944774	-1.01468	0.387321
chr1	16100000	16200000		-0.388825	-0.522177	0.678168	0.161906	0.308306	-0.57237	-0.792106	0.263015	-0.673149	-0.453041	0.99834	-0.112434	-0.5381	-0.970511	-0.0748285	0.416268	-0.461272	-0.284011	0.0597158	0.141306	-0.29389	-0.607363	-0.247388	-0.409362	1.54223	0.658492	0.636042	1.27255	-0.713897	1.14757	2.24273	0.878504	-0.255035	0.281404	-0.033222	-0.130119	1.46135	0.761953	0.458885	-0.451917	0.581478	-0.335254	0.649692	-0.297363	0.283566
chr1	16150000	16250000		-0.318704	-0.539931	0.578278	-0.689184	0.0934244	-0.611851	-1.2026	1.07192	-0.782953	-0.333147	1.71493	-0.625899	-0.235758	-0.677836	-0.605715	1.07075	0.120135	0.50526	-0.870086	0.359089	0.00815284	-0.866357	0.927485	-0.192314	1.09731	0.847013	1.18922	0.75068	1.0798	2.17742	0.583463	-0.103267	-0.860826	0.277363	-0.89872	0.274161	0.09877	2.1789	0.963879	-0.401941	1.79884	0.116821	1.30909	-0.476727	0.541682
chr1	16200000	16300000		0.575124	-1.02572	-0.0397979	-0.636934	0.446228	-0.83469	-1.31422	1.27082	-1.05204	0.113677	2.88454	0.270158	-0.180313	-0.0723223	0.140581	2.98463	1.00197	0.283938	-1.25109	0.45765	-0.686521	-1.0879	1.29628	-0.934212	0.834857	1.18788	0.306326	0.389305	1.19461	1.63169	0.712443	-0.427556	-1.01811	0.732682	-1.12429	0.0900342	0.2509	3.14835	0.57812	-0.460912	1.69531	-0.371867	1.73738	-1.09737	1.11902
chr1	16250000	16350000		0.549874	-1.20169	-0.370361	-0.737351	0.0161148	0.338027	-0.972095	2.102	-0.840667	0.100515	2.28701	0.421972	-0.586762	0.687841	0.501403	3.38305	0.610168	0.0880663	-1.50453	0.181441	0.527131	-1.03298	2.14245	-0.898178	0.0547661	0.783365	0.0402291	0.214924	0.780377	0.89113	0.24375	0.664543	-1.06045	1.98264	-1.01292	0.734989	0.0614158	2.90497	0.00571564	0.444426	0.669971	0.599077	2.19347	-0.711685	1.72652
chr1	16300000	16400000		-0.39583	-0.200918	-0.0632206	-0.902641	-0.309684	0.392787	-0.255969	1.74022	-0.040005	-0.0629735	0.665582	-0.342936	-0.706012	0.022344	-0.507151	1.03605	-0.53925	0.76157	-1.12303	-0.254916	0.889926	-0.20941	1.53932	0.29195	0.119421	-0.206639	-0.0451011	0.441962	1.2598	1.45514	-0.478648	0.683319	-0.347075	1.89578	0.0281668	0.545881	-0.364608	0.946467	-0.0480059	-0.224999	-0.592246	0.624391	1.21538	-0.341715	0.879758
chr1	16350000	16450000		-0.361607	-0.270811	1.24748	-0.474862	0.0279398	-0.0027674	-0.39889	2.60013	-0.479106	-0.203681	0.995298	-0.195413	-0.679689	-0.466637	-0.788248	1.59633	-0.394089	0.0645461	-0.95987	-0.173521	-0.394792	-0.601876	0.955735	-0.435788	0.717253	1.08335	0.141517	0.477016	-0.147809	0.499224	-0.158968	0.454516	-0.0495078	2.36246	-0.336716	0.195683	-0.417286	2.02876	-0.55198	-1.14662	0.770698	-0.451114	1.74034	-0.945924	1.15786
chr1	16400000	16500000		0.539025	-0.0418888	1.19184	0.580484	0.480248	0.268051	-0.720892	2.69356	-0.677719	-0.270767	1.79393	-0.458964	0.298487	-0.11809	-0.369462	2.27604	0.0583535	-0.0141439	-0.842196	0.0574526	-0.719163	-0.939378	0.74871	-0.617079	1.06159	0.935929	-0.0577861	0.0744949	-0.205469	0.193467	0.406017	0.176788	-0.484763	2.57716	-0.845773	0.0406967	-0.426609	1.77877	-0.290331	-1.21788	1.17498	-0.560626	1.69959	-1.0105	1.59336
chr1	16450000	16550000		2.35437	0.969522	-0.308535	1.63155	1.34931	0.120725	-0.629688	1.42141	-0.339772	0.143297	3.08309	-0.388138	1.26063	0.285689	0.671923	2.08365	1.18711	0.670584	-0.469374	0.0264075	-0.293511	-0.682144	-0.084875	-0.545167	0.831217	0.67135	-0.0412059	-0.274413	0.76633	0.248127	0.79039	-0.471328	-0.693965	1.35488	-0.787724	0.292898	-0.224926	0.580766	0.0414833	-1.5593	0.906341	-0.766233	0.789742	-0.965123	0.757693
chr1	16500000	16600000		2.36105	0.850161	-0.48378	1.614	1.023	-0.206165	-0.82554	1.2258	-0.332331	0.892056	2.35846	0.310589	0.73899	0.522536	1.17421	1.52889	1.3308	0.746875	-0.24471	0.139914	-0.0930394	-0.544614	-0.160715	-0.721154	0.78037	0.280737	0.170921	-0.032558	0.684397	-0.293998	0.745144	-0.569757	-0.561089	0.990374	-0.814719	0.429986	-0.122676	0.444275	-0.498088	-1.42655	0.800381	-0.942655	0.756097	-0.809819	0.174365
chr1	16550000	16650000		0.677193	-0.524957	-0.202273	2.50213	-0.492724	-0.130315	-1.02956	0.923863	0.019332	0.607197	0.161699	1.51051	-0.538986	0.610113	0.786968	1.25525	0.881694	-0.234681	-0.0886821	-0.0563861	-0.732547	-1.23875	0.000603679	-0.810356	1.54537	-1.32015	0.337218	0.0462029	0.276925	-0.38636	1.1828	-0.670873	0.282475	0.901238	-0.520475	0.503879	-0.571468	0.126079	-0.929292	-1.04068	0.485262	-1.10981	0.188548	-0.490302	0.0770136
chr1	16600000	16700000		0.360601	-0.826165	0.537411	2.9495	-0.290504	-0.00992478	-0.807264	0.963849	0.0996668	-0.373885	0.860849	1.28778	-0.572023	0.125325	0.283965	1.23446	0.438823	-0.0794135	0.181969	-0.214612	-0.569937	-1.47165	0.161746	-1.1012	1.42166	-0.237954	0.701294	0.769649	-0.220043	0.647107	1.26693	-0.540858	1.32469	0.509746	0.0718006	0.39397	-0.24985	0.64421	-0.516408	-0.520581	0.488398	-0.68205	0.314353	-0.677014	0.315915
chr1	16650000	16750000		0.724345	-0.938892	0.353703	0.231363	-0.22836	-0.631556	-0.867767	0.582741	0.143592	0.589766	2.69191	0.0264621	0.447052	-0.1443	0.411021	1.51748	-0.311644	-0.573508	-0.466501	-0.187757	-0.0469916	-0.885989	0.203671	0.0738692	-0.40616	0.210547	0.270893	0.562331	-0.459668	1.9234	-0.368144	-0.971373	0.270951	0.0683683	-0.270307	-0.194957	-0.143477	1.16924	0.053852	0.290193	0.89268	-0.142278	0.797807	-0.401683	1.18494
chr1	16700000	16800000		1.05869	-0.462326	0.855974	-0.449258	-0.257737	-0.459046	-0.468017	1.23341	0.201589	2.0485	4.30889	-0.0257426	1.36838	0.463808	1.66762	3.00983	-0.198438	-0.994868	-0.379142	0.261465	1.09852	-0.729101	0.121012	1.02991	0.271248	0.600267	1.38569	-0.111398	-0.150993	2.9405	-0.479094	-0.90878	-0.507244	0.83596	-0.792131	0.445687	-0.0612391	1.77296	0.258084	1.09127	2.03011	-0.08508	1.15629	0.424787	2.45967
chr1	16750000	16850000		1.80964	-0.024914	1.001	-0.10004	0.696533	-0.446766	0.203388	3.09028	0.0176507	2.24824	4.42431	1.01089	1.74976	1.68643	2.60232	4.91193	0.422937	-0.33703	0.280222	0.753597	1.5668	-0.621904	2.00871	0.263637	0.192224	0.887409	1.39536	-0.435847	1.58858	2.12412	0.518862	-0.4321	-0.161836	2.69876	-0.312862	1.99812	-0.070456	3.8727	0.109761	1.48354	3.30719	0.3243	3.1613	0.695144	4.14239
chr1	16800000	16900000		3.04849	-0.2851	-0.331056	0.929417	2.28288	0.110442	-0.0415201	2.46238	1.75736	1.2938	2.91652	1.42599	1.21264	1.90284	2.72974	3.84775	0.868022	-0.450684	0.094306	0.514328	0.349788	-0.395161	1.7008	-0.39396	-0.455162	0.656039	0.110991	-0.742784	1.42598	1.32976	0.834593	-0.418861	0.222974	2.1709	0.015726	1.70915	0.869789	3.18955	-0.00316074	1.03202	1.96778	0.400107	2.56578	1.47858	3.07873
chr1	16850000	16950000		3.50569	-0.150668	-0.575252	1.94356	2.56273	0.467537	-0.04395	0.516581	2.78918	1.37984	3.27038	0.716971	1.19635	1.24571	2.49682	1.37817	0.815688	-0.168546	-0.828748	-0.0121065	-0.450167	-0.297878	-0.299515	0.0888808	0.598035	1.98743	0.0554648	-0.276464	-0.630318	2.0313	-0.289464	-0.431214	0.411861	0.145311	-0.48505	0.144364	2.26813	0.532007	0.0199335	0.757874	0.126846	-0.188717	0.600659	1.68031	0.589731
chr1	16900000	17000000		2.92845	-0.50327	-0.252039	0.731474	0.721917	-0.179442	-0.0563244	0.407419	0.626124	1.55308	3.26412	1.21457	1.27624	2.28053	2.19033	2.22561	1.34475	0.235806	-0.684238	-0.632126	0.0152858	-0.085554	-0.207337	-0.494725	0.499333	1.27891	0.752921	0.0313493	-0.689663	0.714878	-0.263286	-0.139287	0.142474	0.219062	-0.799973	1.04456	0.943639	0.524012	-0.401951	0.805865	0.567573	-0.0397429	1.02529	0.177599	0.434045
chr1	16950000	17050000		2.84657	-0.655437	0.559622	0.0238134	1.11771	0.0107818	-0.348602	0.54431	-0.454358	1.41608	2.98006	1.64958	0.474114	2.40552	2.5466	4.06431	2.0061	0.338046	-0.298719	-0.339593	-0.0561741	-0.211634	0.651785	-0.836484	0.25526	1.0028	0.916592	0.207515	1.24291	-0.0684806	0.514909	-0.0488947	-0.336401	0.848793	-1.01394	1.67404	0.992873	2.49888	-0.33502	0.298813	1.00941	-0.354793	1.40401	-0.0614242	0.669248
chr1	17000000	17100000		3.70143	0.0692011	0.409143	1.21571	1.63435	-0.656927	-0.00174619	1.13417	-0.146041	1.54822	3.84976	3.72293	1.47578	2.56857	4.02664	5.08144	4.00098	0.468685	0.944821	-0.430314	-0.248672	0.0602252	2.23431	-0.150202	0.949589	0.96438	-0.283688	0.200922	1.88544	-0.480983	1.61234	0.135924	-0.555629	2.20971	0.692588	1.15997	1.39333	3.83428	0.282231	-0.851214	1.32065	-0.255908	1.94418	0.958583	1.60741
chr1	17050000	17150000		3.56979	-0.180036	-0.57929	0.938105	-0.271442	-0.826535	0.455764	1.93871	-0.260172	2.06959	3.64697	4.1897	2.95162	2.78808	4.19096	4.68624	4.24531	-0.283341	1.07899	-0.336203	-0.160059	0.199384	2.48017	0.080297	0.493514	-0.0189533	-1.04197	-0.0476784	1.48008	-0.943675	1.02465	-0.227258	-0.211204	2.63757	1.02178	0.0334427	0.514124	3.42137	-0.030356	-0.97301	1.69018	-0.145105	2.94806	1.24151	2.02911
chr1	17100000	17200000		3.28171	0.583812	-0.614526	-0.145884	0.211557	0.477485	1.80177	3.0073	-0.498755	2.00389	3.04514	2.95777	2.7405	2.56741	3.87591	5.16041	2.94191	-0.461286	0.567242	0.351145	-0.417756	0.2389	3.34892	-0.169458	-0.628414	0.121882	-0.829949	0.039186	2.37724	-0.444442	0.659195	-0.264476	0.56915	2.14038	0.17582	0.502657	1.62002	3.93639	-0.461284	-0.841686	2.06587	-0.181512	3.93007	1.18301	2.66006
chr1	17150000	17250000		3.71225	0.577647	-0.398397	0.0351051	0.581969	0.0475453	1.43129	1.51875	-0.563699	1.5914	4.13282	2.47678	2.53786	2.54888	4.28708	4.87666	4.46776	-0.364248	0.342736	0.593512	-0.514796	0.886372	2.36608	-0.00219188	-0.455352	0.221725	-0.898187	0.2871	1.01568	-0.437493	1.43019	-0.227119	-0.113811	1.14941	0.131226	1.29409	3.03047	1.90483	-0.419327	-0.273222	0.870986	-0.415963	2.30374	1.20797	1.13473
chr1	17200000	17300000		3.38153	0.304397	-0.364112	-0.505879	0.434569	-1.10173	0.196545	0.746847	-1.0633	1.98802	4.23007	1.90679	2.04873	2.57037	3.05839	4.24061	4.2028	1.30429	0.285468	0.797465	-0.134509	1.40429	2.4716	0.306475	-0.188107	1.17767	-0.538172	0.0866626	-0.312976	-0.930705	0.991028	-0.662232	-1.10874	1.10372	-0.653089	1.23945	1.87211	1.65867	-0.356986	0.524226	1.04011	-0.756735	0.99798	-0.0250004	0.0225148
chr1	17250000	17350000		2.69304	1.1503	-0.291659	-1.14786	1.14402	-0.581887	0.170685	1.16256	-0.671964	1.66057	4.00018	1.59627	0.699287	2.26269	1.09163	3.24983	2.48306	3.00363	0.697271	0.530902	0.42671	0.608741	3.00071	0.513247	0.406884	1.80449	0.605811	0.393585	0.603724	-0.543282	0.63306	-0.211905	-0.691634	1.16396	-0.461351	1.59925	-0.458552	2.06031	-0.44623	1.04297	1.59841	-0.214075	0.8208	-0.684731	0.278487
chr1	17300000	17400000		2.23837	0.146367	0.15016	-0.766444	0.54966	-0.0566277	0.270982	0.0291334	-0.315716	0.673769	3.47506	1.18959	1.18097	2.17379	1.57412	1.95493	2.65547	0.896002	-0.270877	-0.219358	0.357144	-0.383229	0.0742009	-0.542851	0.935314	0.388677	0.967006	0.906262	0.87582	-0.290883	0.319504	0.108129	-0.780783	0.560145	0.0176207	1.06268	-0.56143	0.183609	-0.556443	0.206664	0.331437	0.29154	0.673824	-0.415011	0.0604793
chr1	17350000	17450000		1.71811	-0.987708	0.242503	-0.64009	0.330315	-0.257795	0.457604	1.44133	-0.120744	1.17828	3.50548	1.47719	0.659106	1.34468	1.88588	4.28016	2.02343	-0.18542	-0.984682	0.492722	0.146693	0.21301	0.959763	-0.491267	0.0502138	1.83583	0.175806	0.716918	1.72467	0.457271	0.896496	0.102678	0.227869	0.751215	0.269502	0.766986	0.340308	3.82637	-0.346123	-0.70567	2.16936	-0.357035	3.9901	-0.402281	2.97647
chr1	17400000	17500000		2.16202	0.093669	-0.323844	-0.724862	1.98056	0.61632	0.506677	2.53289	0.108409	1.09412	3.44587	2.42233	-0.109913	0.733036	1.3704	5.93042	1.23507	0.310613	0.531538	0.743863	-0.254109	0.085925	3.67067	-0.121079	-0.44155	3.01447	0.00713582	0.166883	2.81915	0.465913	3.16629	1.4698	1.19461	1.07462	0.80792	1.09164	0.723509	7.18292	0.0259222	-0.919749	4.55235	-0.714446	5.79623	-0.55725	4.78812
chr1	17450000	17550000		2.19319	0.947527	-0.961668	-1.06699	1.85077	0.594543	-0.133903	0.294169	-0.644331	1.35483	3.23695	2.25696	0.444621	0.460302	0.573618	3.60132	1.4859	0.848502	1.84238	0.380634	-0.127036	-0.0145531	2.92539	-0.0945646	-0.86821	2.80123	0.636451	1.15244	0.990749	-0.593108	3.24091	1.55717	0.817896	-0.243736	-0.28823	0.451645	-0.23705	4.35418	0.401167	-0.996326	2.76899	-0.591468	2.34832	-0.403392	1.29411
chr1	17500000	17600000		1.25997	-1.22261	-0.587403	-1.19237	-0.428497	-0.86292	1.68024	-0.763383	-1.33984	0.999372	4.11807	1.28504	-0.458414	-0.22692	-0.18154	1.80767	1.78972	-0.518618	-0.93095	0.282735	-0.0686902	1.67495	-0.781175	-1.07726	-1.38675	2.29525	1.33891	6.08192	-1.51934	-0.524861	0.350121	-0.0616205	2.47304	-1.26314	-1.52494	-0.305026	0.211955	0.784971	-0.573518	-0.427625	0.419015	-0.781676	2.78369	1.53024	-1.00553
chr1	17550000	17650000		2.24223	-1.19182	-0.537485	-0.971574	0.055866	-0.578622	1.9403	-0.797972	-0.92702	1.03702	4.60432	2.00043	-0.54141	1.34586	1.31607	2.50407	2.02118	-0.880867	-1.07454	0.0664395	0.0375013	1.69975	-0.783168	-1.38138	-1.31808	1.84408	1.58327	5.9662	-1.3936	-0.311015	0.313027	0.363585	2.66236	-1.32763	-1.23859	0.626588	0.843714	0.774785	-1.14337	-0.287078	0.885699	-0.116082	3.19754	2.01947	-0.912162
chr1	17600000	17700000		4.35237	-0.757693	0.0157889	0.404235	0.619009	0.188782	0.273424	-0.0185207	1.89004	2.27727	4.39473	2.8652	1.30276	3.5797	2.90016	3.8029	1.78001	-0.186189	-0.0238727	-0.0440109	0.539756	0.144714	0.12864	0.504814	-1.01564	1.65201	0.84778	0.121287	0.931239	0.823994	1.08034	0.889916	-0.532944	0.325824	0.618984	3.01481	1.23408	0.95143	0.477413	-0.739353	1.68917	1.79007	1.51419	0.266922	1.74905
chr1	17650000	17750000		3.86757	0.555011	-0.0364066	0.014089	0.422541	-0.324896	-0.199342	-0.598701	1.8705	2.85239	3.37244	2.28651	2.48414	2.37328	2.40341	3.40422	1.99747	1.64099	1.23567	-0.932139	0.54079	1.21622	0.78798	1.73446	-1.13023	1.7223	0.243884	-0.471433	-0.00207359	0.303848	1.21509	0.371719	-0.687277	-0.431583	0.551114	1.29873	1.27385	0.685772	1.55847	-1.28506	0.0126083	1.06114	0.293209	-0.105543	1.82635
chr1	17700000	17800000		3.07617	0.66718	-0.841525	-0.997581	0.032423	-0.966188	-1.51311	-1.12758	-0.0812302	2.22403	3.66594	2.50822	1.63289	2.46185	2.67105	2.82479	2.43568	1.55646	1.26225	-1.04874	0.576947	0.562903	0.91182	0.653939	-1.39748	1.25511	-0.497431	-0.937001	-1.11156	-0.474754	0.958829	-0.228827	-0.961744	-1.49241	-0.414583	0.582907	0.0230247	0.559809	0.122563	-1.73497	-1.28927	0.026991	-1.33318	-0.560777	0.0746895
chr1	17750000	17850000		1.94944	-0.499227	-1.14742	-0.940028	-0.895921	-0.984398	-1.57027	-0.925431	-1.08932	1.34548	2.97107	2.15876	0.46874	2.03576	2.00794	2.54882	1.93918	0.133662	0.314034	-0.73546	-0.0507642	-0.641657	0.111246	-0.285953	-1.67737	0.24051	-0.815206	-1.2938	-0.946965	-0.829481	0.565607	-0.517747	-1.22358	-1.54952	-0.742347	0.377014	-0.602027	0.308146	-0.702876	-1.62841	-1.43305	-0.29544	-1.36985	-0.771857	-0.223049
chr1	17800000	17900000		1.50483	1.3892	-1.02494	-0.567819	0.0827682	0.8946	-1.52739	2.83007	-0.996519	3.43801	2.06628	1.86227	1.88872	2.69629	2.02657	4.63901	1.14468	2.34808	2.89285	-0.370824	-0.0474294	0.521131	0.709682	1.3668	-1.54444	1.08731	1.60866	-0.954502	4.05374	-0.759424	2.14302	2.8679	-0.372572	4.38074	-0.344521	-0.175946	-0.444024	0.910098	0.0849111	-0.719824	-0.928352	0.837303	1.00571	-0.608711	2.23668
chr1	17850000	17950000		2.49301	1.22393	-0.523746	-0.53357	0.0603171	1.03684	-1.0725	3.864	-0.656484	3.72099	2.8013	2.1019	2.35363	2.86006	2.34314	5.02608	1.69449	1.91533	2.21689	-0.23165	0.475636	0.755382	1.51503	0.81467	-1.59022	0.728929	1.36301	-0.833991	5.20021	-0.841603	1.24288	2.74292	-0.368851	5.77683	-0.566002	-0.24013	-0.539281	0.943234	-0.294056	-0.670685	-0.210358	0.361125	2.0993	-0.779506	2.38028
chr1	17900000	18000000		2.37236	-0.0975583	-0.304545	-0.777837	-0.0736778	-0.0200192	-0.689399	2.42135	-0.636002	2.17205	2.72874	1.54921	1.43379	1.64584	1.87806	3.13027	1.86873	-0.0524433	-0.192983	0.271298	-0.0861998	-0.0843769	1.44387	-0.858327	-1.4213	0.268156	-0.325926	-1.01069	3.05849	-0.787106	-0.468838	0.294142	-1.19871	3.07579	-0.935439	0.533436	-0.309217	1.86665	-0.631774	-0.996142	0.535184	-0.800015	1.74439	-0.861505	1.10415
chr1	17950000	18050000		1.4694	-0.162656	-0.503456	-0.567784	0.0877012	0.3047	-0.073818	1.74847	-0.565952	1.16383	2.18806	1.41004	0.937775	1.23911	1.41644	2.16516	1.01022	-0.792509	-0.762036	-0.223867	-1.27386	-1.2447	0.783582	-0.880023	-0.760005	0.242178	-0.534821	-0.908231	1.62563	-0.237462	-0.749055	-0.47136	-1.1784	1.73593	-0.5989	0.306471	-0.732048	1.79187	-0.365251	-1.05124	0.949796	-0.703855	1.1851	-0.350686	1.2169
chr1	18000000	18100000		4.8664	1.08088	0.44859	0.015886	0.0642773	0.325615	1.08404	1.24671	0.0247113	2.82179	5.08153	3.27615	2.87812	3.4934	3.66276	3.79452	2.72318	-0.601881	-0.748955	-0.60011	-0.69903	-1.52371	0.557542	-0.511461	-0.747946	0.0180783	-0.72175	-0.363197	0.272183	0.0674527	-1.17969	-0.920609	-0.531613	0.621687	-0.787585	-0.337642	-0.822967	0.785587	-1.04593	-1.06359	0.315853	-0.416174	0.716731	0.0145033	1.02623
chr1	18050000	18150000		5.11575	0.609117	0.348469	-0.0215192	0.524644	-0.482138	0.494038	0.328475	0.427344	3.13262	5.20513	2.56816	2.8883	3.35493	3.66343	3.21704	3.31094	-0.672965	-0.821647	0.229937	-0.62198	-1.0894	0.617216	-0.366827	-1.25214	-0.028611	-1.29111	-0.2834	0.0093404	0.137093	-1.38989	-1.36824	-0.457474	-0.23493	-1.1923	-0.266009	0.345253	0.59454	-1.39265	-0.587372	-0.054761	-0.742892	0.923709	0.439773	0.340625
chr1	18100000	18200000		2.10798	-0.822645	-0.957606	0.063425	0.474732	-0.828183	-0.787998	0.144106	-0.192746	1.98902	2.4324	1.04643	0.990507	1.48173	1.46048	0.992963	2.04359	-1.21494	-0.644079	0.503812	-1.10952	-0.849201	0.409019	-0.597643	-0.630854	-0.202254	-1.47721	-0.812351	0.192919	-0.350282	-0.519048	-1.30593	-1.01971	0.445908	-0.718771	-0.423441	0.184341	0.355512	-1.12091	-0.786492	0.101892	-1.06259	0.628812	0.0121703	-0.049223
chr1	18150000	18250000		2.33774	-0.975228	-0.942195	0.490671	-0.0526233	-1.19833	-0.918859	0.359879	0.0713193	2.03347	3.08805	2.02934	0.683649	1.45079	1.52061	2.02605	1.42941	-0.810715	0.258991	0.190972	-0.974727	-0.747907	0.494672	-0.546844	0.266653	0.0819616	-1.20543	-1.15181	0.425578	0.343372	0.112064	-0.995391	-0.811415	0.31915	0.39418	-0.499397	-0.665281	0.393738	-0.708584	-1.09624	-0.193824	-0.708951	0.29061	-0.404112	0.679194
chr1	18200000	18300000		2.36197	-1.13518	-0.518235	0.350275	-0.31756	-0.98566	-0.635497	0.916463	1.21281	2.23712	3.4512	2.34183	0.380598	1.24036	1.49488	4.10776	0.461659	-0.325971	-0.185186	0.44045	-0.833209	-0.243647	0.569571	1.29088	0.594505	0.10712	-0.328442	-0.84343	1.88598	2.20987	-0.0607271	-0.883922	0.243356	0.302719	1.88223	-0.286957	-0.41932	2.15121	-0.0929388	-0.309705	0.74558	0.402596	1.82484	0.293423	3.94891
chr1	18250000	18350000		1.52202	-0.673483	-0.793518	0.0355836	-0.234294	-0.777487	-0.458671	1.33705	0.728011	2.39036	2.14617	1.04763	0.674636	1.16209	0.939798	4.27617	0.296474	-0.239406	-0.319954	1.41196	-0.617645	0.6518	0.416582	2.17922	0.298177	-0.0283107	-0.213166	-0.590683	2.18966	1.65555	-0.214513	-0.325044	0.462101	1.16599	1.26956	0.204028	-0.0127097	2.75657	0.384113	0.225504	1.82012	0.596627	2.9403	-0.162969	4.83668
chr1	18300000	18400000		1.79046	-0.828323	-1.0497	1.12092	0.172941	-1.17973	0.737408	0.733981	0.701361	1.96291	2.39685	0.886807	0.729823	0.992065	1.11684	2.39126	0.727978	-0.439933	0.560688	1.17921	-0.746787	1.00753	0.47557	1.1822	-0.133298	0.15487	-0.814573	-0.0666935	1.79739	0.847801	0.359594	0.640919	0.0448813	2.68679	0.0583506	0.399906	0.183131	1.34334	0.08694	0.149682	1.43633	-0.149722	3.04528	-0.958748	3.00049
chr1	18350000	18450000		2.3758	-1.33186	-0.754998	1.98256	0.997864	-1.33747	0.662928	0.252267	1.81815	2.01546	3.59684	2.33207	-0.0132652	1.08571	1.18361	1.07594	0.126298	-0.865785	0.672186	1.65976	-0.993964	0.0933526	0.439611	1.4483	0.933281	1.0727	-0.770398	0.0411184	1.74952	2.34083	2.1408	0.371013	0.0788006	2.87656	1.64685	0.983976	0.175097	0.508893	-0.640446	-0.442745	0.625151	0.484558	1.94241	-0.136363	1.73655
chr1	18400000	18500000		2.38948	-1.05496	-0.343213	0.846112	1.7259	-1.1413	-0.2512	1.00166	1.58364	2.35786	3.23726	2.14047	1.56014	1.15804	1.367	1.19605	0.0400541	-0.432032	0.647503	2.2406	-0.99872	-0.400815	0.783146	1.63116	0.754136	2.43917	-0.866409	-0.474806	1.45332	1.812	2.73434	0.0376776	0.134278	1.68453	1.67753	1.32301	0.342659	1.02051	0.448056	-0.936832	0.396674	0.42774	0.331475	0.207554	0.970298
chr1	18450000	18550000		2.8592	-0.540436	-0.525254	0.55633	1.05458	-0.822195	0.0799828	1.4367	1.94359	2.69296	3.16084	1.91602	2.34192	1.32963	1.32097	2.83523	0.599754	-0.0594593	-0.134943	0.776655	-0.739684	0.0652473	1.03658	1.58491	0.0342143	1.47398	-1.09942	-0.229273	1.18188	1.46656	0.864145	-0.364283	-0.217827	1.5427	0.765034	0.279658	-0.0820399	1.6101	1.14803	-0.909585	0.691081	0.261781	0.811419	-0.0524956	2.24631
chr1	18500000	18600000		3.49113	-0.316409	-1.09616	1.25583	0.893831	-0.70343	0.0700401	0.287828	1.94655	2.97261	3.29061	2.42489	0.760589	1.47862	1.3829	3.16428	0.584544	-0.773879	-1.23935	1.37169	-0.611234	0.251729	0.263543	1.05569	-0.18068	0.0301409	-1.37596	-0.796293	-0.0911565	0.993184	0.780528	-0.638186	-0.0736828	0.662859	0.452687	0.139376	-0.474633	1.24585	-0.227702	-0.893098	0.0120393	0.0829715	0.220689	-0.196709	1.86004
chr1	18550000	18650000		3.02472	-0.244617	-0.506532	1.20507	2.00798	0.542557	1.2594	-0.250817	1.87951	2.04862	2.50346	1.98654	-0.323456	1.07694	2.07026	2.77521	0.0297905	-0.758896	-1.46089	2.37641	0.0745606	1.18664	-0.457292	0.390665	0.543549	-0.534135	-0.955726	-1.3476	-0.370639	0.434228	2.01135	0.769305	2.19133	0.0627324	0.473876	0.418179	-0.149838	1.67196	-0.961132	-0.505406	0.147743	0.152383	0.109276	1.08445	1.65163
chr1	18600000	18700000		1.83338	-0.0863138	0.176821	1.1801	1.37539	0.442758	0.879405	0.696017	0.875948	1.57505	1.90001	1.27954	0.260221	0.988395	1.87795	2.42514	-0.232521	-0.416584	-0.978584	1.88723	0.0405889	1.3094	-0.160702	0.266153	0.813023	-0.870247	-0.736772	-1.36037	-0.139895	0.567057	1.13856	0.764918	2.21053	0.571979	0.0850266	0.252258	-0.316246	1.19852	-0.3572	-0.305319	0.493089	0.237797	0.49424	1.31349	1.66999
chr1	18650000	18750000		2.18522	-0.319064	-0.14116	0.439978	-0.107187	-0.902224	-0.582711	1.34708	-0.185244	2.4571	2.90212	1.55001	2.11816	1.29565	3.04027	3.74389	0.775673	-0.664714	-0.890928	0.759323	-0.693569	0.103782	0.457688	0.020004	0.045814	-0.828739	-0.974139	-1.11097	0.727861	0.329298	0.132381	-0.673542	0.796402	1.24205	-0.447781	-0.0748052	-0.806587	0.466569	-0.19342	-0.398762	0.492294	-0.438869	0.378319	0.733769	1.53437
chr1	18700000	18800000		2.39177	0.117665	-0.721594	-0.72286	-0.714947	-1.43676	-0.877008	1.48727	-0.340276	3.03299	3.1939	1.30199	2.93186	1.29309	3.51074	4.47499	1.3515	-0.412755	-0.68001	0.0496	-0.0600795	-0.397325	1.76788	0.132372	-0.712138	-0.650487	-1.07529	-0.740401	2.01019	-0.115829	-0.321205	-1.58317	-0.160147	1.99826	-0.864331	-0.166268	-0.791175	0.844496	-0.230539	-0.526961	1.06125	-0.804784	0.859578	0.193588	1.69569
chr1	18750000	18850000		1.22039	0.529596	-0.643199	-0.682837	1.64299	-1.17438	-0.852229	2.10562	-0.540603	1.31686	1.042	1.0997	3.34315	1.34256	1.72982	3.6281	0.635932	-0.54102	0.0140043	2.26592	0.87472	-0.571027	2.41532	0.0657478	-0.457327	0.990444	-0.821647	-0.83766	2.80604	-0.774113	1.69249	-1.16647	-0.56787	2.45831	-0.552243	1.7069	0.394042	3.34885	1.88771	-1.01508	2.05825	-0.238511	1.48012	-0.154338	2.20098
chr1	18800000	18900000		1.56691	-0.0943801	-0.160932	0.0173214	1.74632	-0.743844	-1.00867	1.26963	-0.232521	0.394018	0.639228	1.73788	2.83725	1.36834	1.66801	3.22436	0.555825	-0.909137	0.388833	2.22335	0.51006	-0.925971	1.59931	-0.354629	0.572667	1.10189	-0.609298	-0.67356	2.61129	-0.895699	2.69355	-1.01802	-0.348469	1.40285	-0.253959	2.16548	0.46676	3.30787	2.00605	-1.12096	1.35939	-0.240843	0.729663	-0.055706	1.91007
chr1	18850000	18950000		1.1325	-0.314766	-0.622421	0.306851	-0.479148	-0.259923	-0.598782	0.711048	-0.305192	0.215854	0.483596	1.43102	0.254646	0.732514	0.945315	2.1626	0.255274	-1.06874	0.506235	0.24741	0.208146	-0.244828	0.498564	-0.658455	0.00276171	-0.907642	-0.750676	-0.647758	1.06478	-1.08405	1.12133	-0.282722	0.0589896	0.26788	-0.387167	0.617255	-0.408383	1.56512	-0.330753	-1.11788	0.922848	-0.425765	0.922401	-0.44901	0.924723
chr1	18900000	19000000		1.58423	-0.398331	-0.989052	-0.0146568	-0.494154	-0.2599	-0.292109	1.2269	-0.12827	0.571883	1.39099	1.54566	0.256612	1.15923	1.02703	2.35122	0.287148	-1.07972	0.278185	-0.0155183	0.223155	-0.0967001	0.177238	-0.611431	-0.766161	-0.508096	-0.747111	-0.767214	0.704444	-0.667586	0.718029	-0.0027403	0.149415	0.893999	-0.211398	0.579949	-0.400023	1.36	-0.699915	-1.0398	1.4577	-0.161481	1.48124	-0.450308	0.884664
chr1	18950000	19050000		2.84751	-0.479122	-0.83447	-0.120466	0.225687	-0.712372	-0.295101	1.16959	0.502513	1.9893	3.1297	1.69359	0.871725	2.05061	1.65561	2.4797	0.337592	-0.493547	-0.00427518	0.052934	0.0190776	-0.286486	0.148135	0.12727	-0.935192	0.535467	-0.873598	-0.931871	0.932344	0.555852	0.738455	-0.571707	-0.318702	1.09959	0.0100127	0.952334	-0.295578	1.16135	-0.607369	-0.661046	0.976132	0.310975	0.652991	-0.079847	0.815833
chr1	19000000	19100000		2.64149	-0.0877138	-0.0725389	1.47545	-0.409165	0.0671953	-0.00792383	0.0740102	1.54201	2.96068	2.75603	1.21512	1.91383	2.41983	1.64096	1.3072	-0.319392	0.655566	2.12029	-0.0783601	-0.864214	0.228261	0.336732	2.72999	0.127901	-0.00471593	0.0976252	-0.959507	-0.211584	1.18084	1.70585	2.38161	1.10493	-0.30973	0.153706	-0.467898	-0.547479	-0.0718082	1.5586	0.00289632	0.18145	2.61108	-0.26924	0.83005	0.297111
chr1	19050000	19150000		3.6571	-0.168572	0.21997	1.46684	-0.341605	-0.203156	0.324726	0.447813	2.39538	2.89209	3.02468	2.21005	2.16996	2.52964	2.85447	1.50439	0.134298	0.148194	1.6718	-0.332711	-0.953009	-0.022966	0.126688	2.21769	-0.10231	-0.630846	0.0887503	-0.558763	0.0943093	0.928845	0.923029	2.093	1.28591	0.671518	0.834261	-0.488461	0.00651327	-0.0360549	1.39968	0.0855273	0.279934	2.34748	0.298421	1.33863	0.620996
chr1	19100000	19200000		4.38011	-0.772724	0.172926	1.36427	-0.491402	-0.972812	-0.310671	1.19237	1.88963	2.87656	3.50692	2.81303	2.37126	3.15481	3.99732	1.95905	1.11557	-0.837598	0.113323	-0.339573	-0.400804	-0.626594	-0.0883166	0.742206	0.264435	-0.887124	-0.570744	-0.301721	1.1783	0.87425	0.221987	1.65489	1.19166	1.37859	0.873797	0.145317	-0.319416	0.604227	0.428174	-0.717612	1.20901	1.53418	1.35793	1.51983	0.708673
chr1	19150000	19250000		3.6846	-0.895641	-0.125438	2.16651	-0.47798	-0.476204	-0.766712	0.496494	0.891923	2.94686	3.59058	2.54493	2.37107	3.22109	3.45276	2.54944	1.34509	-0.907969	0.781527	-0.0247806	-0.472513	-0.462104	-0.0147846	0.741587	1.51566	-0.572647	-0.635083	-0.400196	1.02912	0.84902	1.02526	2.76985	1.67576	1.62345	0.805056	0.262924	-0.749291	0.780188	0.3594	-0.914516	1.20202	1.53314	1.20938	1.0774	0.762985
chr1	19200000	19300000		2.6125	-0.878713	-0.450769	1.21889	-0.141648	-0.498201	-0.112735	0.312196	0.294807	1.82265	2.57521	1.50384	1.20519	1.82713	2.2296	2.13639	0.69731	-1.18202	0.164394	-0.0221405	-0.886937	-0.272778	-0.177177	-0.160053	0.4305	-1.00133	-0.770181	-0.315065	0.881646	0.0835993	-0.0535669	1.00779	0.911082	1.12027	0.116337	-0.120954	-0.116769	0.379337	-0.649377	-0.959833	0.1762	0.00600608	0.609672	0.205383	0.417336
chr1	19250000	19350000		2.55139	-1.10183	-0.332146	0.055129	1.26349	-0.784674	-0.197243	1.0651	0.0175853	1.78248	1.76769	1.26234	0.952341	1.38285	2.66607	1.53869	0.819582	-1.11856	-0.814253	1.10923	-1.03985	-0.411573	0.358242	-0.703129	-0.440039	-0.392332	-1.08137	-0.147343	0.689424	-0.42947	0.365344	-0.201592	0.656908	0.77983	-0.44205	0.158044	2.13812	0.960592	-0.627023	-0.930306	0.423144	-0.779865	0.840615	0.339456	0.33079
chr1	19300000	19400000		2.64626	-0.852138	-0.826345	0.209608	1.02207	-1.08507	-0.138693	1.76979	-0.229679	4.02982	1.77285	1.93395	1.93602	2.1282	5.42682	1.82667	1.29733	-0.257512	0.791346	2.02993	-1.05876	-0.859789	2.83198	1.03342	0.0236497	-0.329202	-1.18745	0.717274	0.763134	-0.928916	1.2558	0.332201	2.64242	2.10895	0.0779687	0.176216	3.18144	2.2286	-0.0245609	-0.449854	1.76967	-0.171691	4.00371	2.5362	1.14471
chr1	19350000	19450000		1.74622	-0.301303	-1.01792	0.562308	-0.192502	-1.24724	-0.378679	1.47248	-0.356747	3.32243	2.1668	1.3544	1.34494	1.82969	4.1241	2.0168	1.56934	1.08053	1.16531	0.769185	-0.716066	-0.540083	2.86787	1.44551	0.886666	0.27078	-0.796552	0.758766	1.12823	-0.195173	0.778472	0.649581	2.20668	2.10763	0.0233999	0.0728368	1.61678	1.71947	-0.0892813	-0.538173	1.45335	0.168014	3.84494	2.32264	0.81535
chr1	19400000	19500000		2.01432	-0.0183532	-1.13639	-0.146067	0.4426	-0.662617	-0.287729	0.641267	-0.245111	1.07354	2.97887	1.09559	0.335858	0.893609	1.13888	2.38308	2.15396	0.734894	-0.0938298	0.107434	-0.733382	0.0178916	0.513824	0.0239502	0.170259	0.967625	-0.872204	-0.0840128	0.568467	0.0926389	0.308908	-0.0647216	-0.0673229	1.05273	-0.583462	0.226587	0.579741	0.967474	-0.0805143	-0.693737	0.0628313	-0.308573	1.67878	0.221588	0.656573
chr1	19450000	19550000		2.29119	-0.547379	-1.24036	-0.651109	0.114661	-0.316669	-0.35993	-0.169381	1.2329	0.975853	2.36411	0.91586	0.212212	1.73359	1.34989	1.69763	1.35696	-1.03671	-0.344924	-0.136048	-0.438943	-0.155593	-0.642118	0.146614	-0.913611	-0.516948	-0.449546	-0.341208	-0.133922	0.0160606	-0.271573	0.36572	-0.456112	0.114384	-0.18019	1.17904	-0.029842	0.265548	0.0493741	-0.200776	-0.878844	1.92929	0.0997287	1.72304	1.26812
chr1	19500000	19600000		2.07659	-0.266732	-0.922601	-0.431552	0.520949	-0.313205	-0.706194	-0.565527	1.80983	0.692421	2.18415	0.494089	-0.0764671	1.85082	1.70269	1.50249	0.55536	-0.34445	-0.264174	-0.399126	0.0903376	0.0154089	-0.327601	0.196364	-0.915787	0.215753	0.038754	-0.659069	-0.258153	0.747017	-0.146786	0.609678	-0.857483	-0.238841	-0.224414	1.78225	0.447105	0.348579	0.108954	-0.052112	-0.901729	2.78983	-0.599259	2.29182	1.44945
chr1	19550000	19650000		1.95139	0.355925	-0.893748	-0.369165	0.686684	-0.768586	-0.127948	0.082304	0.222831	0.0564227	2.27335	0.576264	0.10777	0.888861	0.999498	2.4639	0.726415	0.827721	-0.329194	-0.306476	-0.0180138	-0.404847	1.02163	-0.593319	-1.26909	1.11785	-0.270187	-0.97298	0.729756	0.429976	0.164442	-0.210662	-0.974087	0.502873	-1.02997	0.260543	0.488151	1.07941	-0.148734	-0.491209	0.0783906	0.399839	1.19369	0.123419	1.38589
chr1	19600000	19700000		1.43947	-0.204128	-0.768061	0.122565	-0.850371	-1.20816	0.21535	0.813972	-0.919028	1.17661	1.83034	0.672204	0.452571	1.23118	1.1016	2.35285	0.926869	0.00993731	-0.321569	-0.00759609	-0.538225	-0.674699	1.18452	-0.188706	-0.964653	-0.401362	-0.816504	-0.961623	0.946262	0.0141708	-0.333283	-0.115234	-0.404269	0.577358	-0.668685	-0.66476	-0.343914	0.826195	-0.421911	-0.491783	0.615413	-0.273543	1.42674	0.301171	1.26491
chr1	19650000	19750000		2.01106	-0.623121	-0.740334	0.604664	-1.28124	-1.14974	-0.623402	0.479296	-0.327937	2.54302	3.25858	0.835444	1.68958	2.73021	2.93493	0.851076	1.20424	-0.130789	-0.2856	-0.0457311	-0.199136	-0.222219	0.490806	0.633683	0.141705	-0.61025	-1.26593	-1.32083	0.501758	1.09871	-0.165405	0.956876	0.321607	-0.415049	-0.497886	-0.289225	-0.688293	0.402999	0.170637	-0.891327	1.07883	1.05717	0.301929	1.73855	-0.214883
chr1	19700000	19800000		3.01269	-0.840596	-1.5064	0.111496	-1.24189	-0.655022	-1.16243	-0.400275	0.605751	2.85959	4.45707	1.47004	2.87944	3.79776	4.23621	-0.40211	1.26393	-0.586512	-0.334439	-0.420428	0.0370549	-0.695249	0.0749444	0.509709	0.455507	-0.869626	-1.30635	-1.16404	0.44076	1.6331	0.048127	1.29736	0.779444	-0.683944	-0.261872	-0.0856375	-1.08851	-0.306716	0.58035	-1.2666	0.740159	1.51952	0.440738	1.62903	-1.90614
chr1	19750000	19850000		1.83731	0.0445507	-1.17968	-0.00826481	-0.686346	-0.143261	-0.101694	-0.0595965	0.543335	2.04474	2.46893	1.69697	1.36671	1.20215	2.27962	0.802458	0.650787	-0.614807	0.227635	-0.299937	-0.101475	-0.719603	-0.0250302	0.729034	-0.0205342	-0.624802	-0.778426	-0.328337	0.0517191	1.11489	-0.0240886	0.973839	0.591441	0.0692376	1.12888	0.274612	-0.886597	-0.506362	0.474055	-0.789925	0.106241	-0.268168	0.0680303	0.840323	-0.0827704
chr1	19800000	19900000		0.713927	1.71631	-0.519876	0.244931	0.306918	-0.223014	0.578118	2.73888	-0.0670939	2.20711	1.59885	0.982556	1.17799	-0.223518	1.05178	2.83958	-0.160381	-0.262845	0.397784	0.487174	0.0821178	0.0226869	1.75599	1.5462	-0.165871	-0.439788	-0.950672	-0.146855	2.21122	0.466001	0.20728	0.488812	0.629639	1.78526	0.598899	0.103558	-0.98655	1.48378	0.939332	-0.673778	1.94351	-1.26895	1.35264	0.630659	2.9264
chr1	19850000	19950000		2.02015	1.87832	-0.178968	1.48578	2.88238	-0.941912	-0.145833	3.14125	-0.033446	1.97815	1.87887	1.00497	1.39539	1.05078	1.34979	2.64253	-0.0599376	-0.32539	-0.397048	0.288858	0.387663	0.119107	1.362	0.779937	-0.190426	0.671674	-1.12487	-0.845942	2.06597	-0.183279	0.338229	0.207973	0.276212	1.80715	-0.452983	1.69901	0.618021	1.60864	0.683471	-0.908939	1.80652	-0.69622	1.43929	0.00749466	1.87976
chr1	19900000	20000000		4.51927	1.1812	-0.507184	1.53292	2.33279	-1.22427	-1.19826	2.28636	0.160225	5.26751	4.41446	4.04717	4.15608	4.64448	4.32284	5.0609	2.10645	0.0965027	-1.24199	-0.280137	0.597919	0.302857	0.0489825	1.16185	-0.0213123	0.484459	-0.819697	-1.55096	1.80571	-0.155613	-0.485577	0.35254	0.154564	0.460071	0.191978	2.29166	0.983753	0.9968	0.471711	-1.2168	1.61473	0.939668	1.8169	0.311311	1.58841
chr1	19950000	20050000		5.32542	0.739587	-0.50521	0.887817	0.97243	-1.48526	-1.33453	2.38003	1.001	5.51212	5.3278	4.5118	4.81496	4.90336	4.96475	3.94753	2.05885	-0.132878	-1.0181	0.274317	0.344731	0.242363	0.00664087	1.40853	-0.279749	-0.0548488	-0.776014	-1.32662	1.80558	0.732603	-0.795889	-0.114376	0.0175816	0.433167	0.867899	1.19202	0.451527	0.92122	0.916465	-1.45734	1.46522	1.28268	1.64908	0.860614	0.759988
chr1	20000000	20100000		3.89178	0.596525	-0.239623	-0.128108	1.59177	-1.05003	-1.14439	2.13661	1.29809	2.13088	3.85706	2.69919	2.65029	2.02534	2.92995	1.22548	0.596468	-0.125681	-0.011951	0.565141	-0.0127038	0.0462194	0.961613	0.593188	-0.720629	0.93173	-0.514387	-0.789832	1.63005	1.26836	0.751295	-0.0240929	-0.361311	0.683997	0.797902	0.478942	0.923977	2.05364	0.742895	-1.09645	1.84797	0.394459	1.38042	0.790512	0.13835
chr1	20050000	20150000		2.00435	-0.0742799	-0.868056	-0.11953	1.13765	-0.549219	-1.4773	2.40273	0.487227	1.17776	2.2272	1.33124	0.927647	0.876281	1.88071	2.49119	0.295212	-0.148079	0.164986	0.227971	-0.603469	-0.142971	1.41959	0.335694	-0.592287	0.936623	-0.531812	-0.981356	2.54815	0.590357	1.32323	0.177077	-0.384284	1.48799	0.19258	-0.358694	0.904036	2.01503	-0.27615	-0.805529	1.76876	-0.102589	2.49681	0.650375	1.55072
chr1	20100000	20200000		1.32202	-0.533287	-1.34169	1.3093	1.34325	-0.562693	-0.938741	1.44418	0.185008	1.09904	1.53767	0.556943	0.471588	0.820564	0.934959	1.50224	0.0419146	-0.481993	-0.522877	0.446465	-0.952528	-0.853795	0.383147	-0.0122069	0.264531	0.894835	-1.02143	-0.730699	1.51484	-0.0814822	0.262712	0.149315	-0.654803	1.4432	-0.0268943	0.578462	0.138486	0.718611	-0.114507	-0.409471	-0.0830826	-0.284653	1.53726	-0.030758	0.605431
chr1	20150000	20250000		1.36574	1.55915	-0.793426	1.83276	2.74855	0.531601	0.609213	-0.0862263	0.46921	1.14237	1.50319	0.725513	0.103211	0.936254	0.296174	0.794604	0.347698	0.992253	0.044475	0.645615	-0.589789	-0.804311	0.410641	-0.236535	1.31528	1.44902	-0.494868	-0.0486869	0.562679	0.669643	0.504012	0.556836	-0.199284	0.127936	-0.313907	1.43471	-0.441247	1.09619	0.238809	-0.345299	0.0331825	-0.0451436	0.305268	-0.442328	-0.443425
chr1	20200000	20300000		2.68387	1.79075	0.361238	0.0942204	1.80505	1.25496	0.663131	0.759189	1.15743	1.83792	2.82517	1.93737	0.730087	1.69403	0.994234	0.839052	1.26933	1.55039	0.76191	0.341601	-0.144515	-0.403223	0.752167	0.658783	0.866712	1.71244	-0.218354	-0.233399	1.01966	1.69263	1.10662	0.65977	0.0854406	0.0756431	-0.252613	0.344404	-0.670892	0.830548	0.818216	-0.486093	0.874229	0.912219	0.165433	-0.156744	-0.217338
chr1	20250000	20350000		3.3274	0.664623	0.58579	-0.963047	1.60753	1.52835	0.301204	1.5532	1.48559	1.85663	2.97967	2.46677	0.80935	1.66899	1.57686	1.92043	1.11767	-0.0987473	0.191054	0.156653	-0.178121	-0.563645	0.163689	0.942441	-0.434426	1.01171	-0.797038	-0.739357	0.533181	0.774181	1.26864	0.670123	-0.503002	0.470064	0.332387	0.311428	0.114005	1.05303	0.839544	0.0793632	0.934078	0.759373	-0.349591	-0.231319	0.666202
chr1	20300000	20400000		3.19506	0.513702	0.24895	-0.838003	1.6547	1.6982	0.78781	1.63964	1.56524	1.69427	2.45121	2.51712	1.21149	1.90129	1.55048	1.7507	0.641138	-0.879815	-0.268969	0.0464058	-0.129082	-0.598762	0.0441906	0.598996	-0.428364	0.124939	-0.47799	-0.560764	0.29978	0.340879	0.861961	0.42957	-0.333971	0.771657	1.01728	0.248936	0.130451	1.17918	0.969811	0.167064	1.25371	1.35597	-0.211909	0.328698	0.580717
chr1	20350000	20450000		2.39476	-0.246785	-0.106649	-1.03805	0.847349	2.37604	0.216895	0.533702	1.06907	0.832491	1.81017	1.78928	1.84703	3.52952	1.39987	0.368941	0.303448	-1.02027	-0.482378	0.503053	1.39967	-0.790415	-0.73988	0.0893669	-0.293856	1.02591	1.89978	-0.639596	0.098079	0.258286	-0.0204163	0.935343	-0.695433	0.676557	0.971822	1.01823	-0.724025	0.45304	2.42821	0.17538	2.07389	4.61133	0.0493169	1.12154	0.0366453
chr1	20400000	20500000		1.86805	-0.687336	-0.200194	-0.568512	0.55265	1.45993	-0.412317	0.615517	0.643381	0.889897	2.09098	0.848155	1.37049	2.9619	1.05811	0.800294	0.221612	-0.721021	-0.40239	0.430256	1.06503	-0.803446	-0.552993	-0.149425	0.0816213	1.25451	1.56439	-0.258459	0.776835	0.879112	-0.060765	1.10327	-1.14427	0.333005	0.0708579	1.11687	-0.653429	0.665268	1.78191	0.367358	2.28329	3.57531	0.28683	0.44848	0.326924
chr1	20450000	20550000		0.904832	0.381049	-0.900324	-0.0260978	0.848992	0.116902	-1.01356	0.865036	-0.0460273	1.92309	1.94539	-0.190076	1.33068	1.54995	0.471488	1.11167	0.110463	0.890084	0.602021	-0.242894	-0.579845	0.534997	0.809806	0.281638	0.0908275	1.26028	-0.0759618	-0.177545	1.04153	0.910193	0.456638	0.638531	-1.38327	0.254364	-0.62937	0.320912	0.348458	1.04059	0.431039	0.294622	1.54692	0.454474	0.292488	-0.671719	0.342702
chr1	20500000	20600000		0.271072	1.1661	-1.73341	-0.225771	1.02095	-0.122431	-1.06488	0.107055	-0.416732	1.39464	0.585685	-0.907961	0.967146	0.555628	0.478279	1.11583	-0.0741116	0.775963	0.859654	-0.382215	-0.543792	1.56643	1.06363	0.254676	-0.875004	0.802083	-0.656398	-0.873112	-0.105853	-0.591043	0.461244	-0.111732	-0.864257	0.736203	-0.917754	-0.513562	1.70516	1.091	0.140825	-0.00454287	0.325227	-0.382625	-0.193891	-0.706481	0.148058
chr1	20550000	20650000		0.581115	0.713455	-1.39875	0.200239	1.48656	0.00192092	-0.281776	1.26905	-0.148319	0.403973	0.818474	-0.739585	-0.0685301	-0.145582	0.525468	0.440036	-0.159849	-0.0351719	-0.450008	-0.309111	-0.419527	0.303428	0.974712	-0.408405	-0.824579	0.382173	-0.945795	-0.651119	0.921658	-0.226198	-0.515322	-0.609994	-0.797165	1.04925	-1.04306	-0.405342	0.926912	0.69158	-0.0190809	-0.305998	0.508383	-0.381813	0.247059	-0.661922	0.332408
chr1	20600000	20700000		0.154679	1.26879	-1.29253	0.505123	2.02774	1.28485	0.00302599	1.6265	0.209452	0.15685	0.497969	-0.293971	-0.265067	0.0869251	-0.324386	-0.986629	-0.68882	0.278312	-0.696256	-0.278065	-0.147577	-0.808209	0.887568	-0.576067	-0.930514	0.209062	-0.423413	-0.938486	0.801128	0.186976	-0.558379	-0.810377	-1.03926	0.606208	-0.497518	-0.48194	-0.680135	-0.544538	0.00831591	-0.0932773	0.611482	0.147944	0.099158	-0.786037	-0.0464419
chr1	20650000	20750000		-0.0232574	1.06921	-1.55026	0.340513	0.860574	-0.294859	-0.772828	0.635721	-0.16044	-0.367178	0.334175	-0.399078	-0.747533	-0.00911875	-0.626819	-0.379344	-0.538385	1.25294	0.231573	1.09606	0.343213	0.302359	1.28575	-0.540819	-0.558894	-0.0144367	-1.1017	-1.03827	0.0249602	0.0535665	-0.563539	-0.787483	-0.905547	0.440715	-0.111919	0.0827769	-0.0764503	-0.453386	-0.118673	-0.281174	0.214379	-0.534204	-0.221493	-0.852565	-0.117151
chr1	20700000	20800000		0.0176902	0.692252	-1.5765	-0.41714	0.118233	-1.06356	-1.26184	0.177157	-0.553833	-0.162241	0.550254	-0.492703	-0.454336	0.113432	0.049988	0.602674	-0.139861	1.66484	0.678128	1.47607	0.89199	1.17155	1.37801	-0.28216	-0.406246	0.0840605	-1.04013	-0.897707	0.116679	-0.139881	-0.0909303	0.219805	-1.23814	0.248653	-0.325602	0.287017	0.235931	0.0243983	-0.175764	-0.433145	0.324332	-0.700166	-0.123265	-0.663045	0.0918137
chr1	20750000	20850000		-0.291716	-0.263749	-1.12101	-0.193224	-0.966443	-0.643554	-1.16868	1.00441	-0.564076	0.498049	0.311078	-0.0424238	-0.581634	0.254743	0.193606	1.21903	0.143287	0.263389	-0.581696	0.606934	0.965296	0.219635	0.750403	-0.817532	-0.623527	-0.811398	-0.683578	-0.703869	0.559618	-0.738138	-0.167141	1.13951	-1.02756	-0.104006	-1.04924	-0.809462	-1.03968	0.740627	-0.745584	-0.377755	1.64658	-0.0130043	0.502941	-0.634219	0.152402
chr1	20800000	20900000		-0.100613	-0.47373	-0.66479	-0.226794	-0.923261	-0.280883	-0.755893	1.06241	-0.438026	0.565363	0.214351	0.211348	-0.55452	0.0393556	0.284663	0.669199	0.152227	0.312765	-0.624821	0.509265	0.503394	-0.736217	0.728186	-0.95404	-0.396459	-0.835544	-0.396367	0.149192	0.629029	-0.384279	-0.547852	0.464699	-0.585502	0.210698	-0.62059	-1.07702	-1.07868	0.912321	-0.671776	-0.282684	1.63675	0.0937237	0.567368	-0.602656	-0.0318756
chr1	20850000	20950000		0.201363	-0.812734	-1.13732	-0.512196	-0.691892	-0.652434	-1.00242	0.0134017	-0.305691	0.0968644	0.138925	0.0168853	-0.681764	-0.12417	0.234071	-0.659714	-0.628226	-0.0632449	-0.616526	0.163355	-0.480913	-1.06811	0.0665784	-0.710823	-0.541983	-0.772166	-0.875941	-0.268978	-0.0268166	-0.048764	-1.00383	-1.12116	-0.59297	0.121894	-0.134577	-0.818046	-0.471088	-0.214469	-0.701883	-0.397633	0.0861684	-0.203711	-0.29326	-0.431646	-0.603961
chr1	20900000	21000000		0.0259512	-1.13113	-1.47833	0.0372453	-0.321037	-0.914001	-0.717927	-0.0374412	-0.450341	-0.228766	0.238943	-0.0318234	-0.662853	-0.210141	0.0862293	-0.547343	-0.738203	-0.60735	-0.654398	0.28865	-0.985124	-0.716847	-0.188734	-0.85117	-0.545706	-0.357613	-1.02455	-0.726765	0.229111	-0.300275	0.00270097	-1.04125	-0.59207	0.593179	-0.208193	0.125805	0.696337	-0.145341	-0.722757	-0.335162	-0.0532341	-0.403095	0.116297	-0.267337	-0.611211
chr1	20950000	21050000		0.959085	0.46276	-0.237177	1.44276	2.42853	0.522592	0.692832	1.71632	0.844728	-0.42515	1.12995	0.525578	-0.324468	0.215033	0.145181	0.5269	-0.516109	-0.200058	-0.150462	0.490874	-0.5704	-0.629729	0.580844	-0.984086	-1.12719	0.816644	-1.14969	-0.715227	1.14707	-0.0493404	1.02765	-0.813125	-0.975938	1.55549	-0.0234836	0.786972	0.930643	0.753928	-0.463847	-0.642045	0.816036	-0.173791	0.944138	-0.264147	0.169188
chr1	21000000	21100000		1.88689	1.71907	0.8103	1.3983	2.89923	1.3546	0.774365	2.96315	2.35627	0.27672	2.27716	0.583387	-0.425672	1.33567	0.619678	1.4589	-0.324331	0.37341	-0.100581	0.397549	-0.0266913	-0.840518	1.53868	-0.298836	-1.68619	0.475787	-1.7213	-0.93612	2.02731	0.937677	-0.301804	-1.02349	-1.52249	1.46578	-0.0128207	0.451046	-0.575944	1.29897	-0.503485	-0.993786	1.81148	0.946721	0.948183	0.190294	1.795
chr1	21050000	21150000		0.997462	1.31141	0.603785	0.182205	0.392925	0.964705	0.344817	2.36902	1.26459	0.684765	1.56862	0.253173	-0.205289	1.409	0.720979	1.19641	-0.513026	0.258938	-0.202251	0.555909	0.112999	-0.730787	1.70306	0.380229	-0.921025	-0.442538	-1.04876	-0.956071	1.91081	0.628019	-1.45219	-0.660899	-1.16922	1.36035	0.0127227	0.1869	-0.558165	1.36868	-0.310173	-0.539763	2.47119	1.13742	1.04964	0.554359	2.09694
chr1	21100000	21200000		-0.43731	0.750183	0.599721	-0.412265	0.728144	0.173945	-0.490041	1.83857	-0.0857588	-0.243851	-0.221491	-0.198643	-0.261931	-0.21255	-0.486693	1.29128	-0.925441	-0.390788	0.0328074	0.0698969	-0.181594	-0.805431	2.7621	-0.190279	0.326388	-0.577825	-0.0205132	-0.754939	2.73582	-0.849465	-0.476298	-0.622851	-0.50579	1.22128	0.0198345	-0.118161	0.00110021	2.56473	-0.295964	-0.904451	3.12056	-0.0472149	2.52835	-0.269787	1.86422
chr1	21150000	21250000		-0.366901	0.314969	0.52901	-0.56456	1.8495	-0.651251	-0.749477	2.18476	0.201237	-0.987661	-0.219199	-0.534384	-1.04443	-1.092	-0.406367	1.69628	-1.03182	-0.668608	0.190311	0.0834969	-0.905058	-1.06187	2.87339	-0.712622	0.739539	-0.0195831	-0.0444468	-0.401734	3.32845	-0.339736	0.928476	-0.595486	-0.0839499	1.23179	0.076256	0.42513	1.32025	3.28888	-1.01522	-1.15879	2.73027	-0.514164	3.11643	0.201552	2.29075
chr1	21200000	21300000		-0.407808	-0.25775	-0.37381	-0.503884	1.31588	-0.408572	-0.186588	1.82293	0.0588475	-0.542735	-0.040103	-0.65054	-1.14201	-0.589536	0.307969	0.657822	-0.866963	-0.395526	0.147334	0.3373	-1.07533	-1.1286	1.27273	-0.580552	-0.00550626	0.951188	0.017247	-0.0968154	1.76828	0.399176	1.10853	-0.102594	0.402583	0.84406	0.00700044	0.188885	1.43934	1.89733	-1.33467	-0.946409	1.22572	-0.555392	1.68534	0.583853	1.33718
chr1	21250000	21350000		-0.631801	-0.00844913	-1.20834	-0.487869	-0.46466	-0.359234	-0.844128	0.616442	-1.00884	0.964687	0.0902749	-0.434185	-0.00356989	0.407816	0.484005	0.00474034	-0.232962	-0.222626	1.01252	-0.695842	-0.529105	-0.590766	2.00005	-0.0335764	-0.535546	-0.164866	-0.362261	-0.529096	0.969636	-0.640416	0.735867	0.179388	0.251566	0.215894	-0.362196	-0.574013	-0.848263	1.08037	-0.744534	-1.49048	1.38188	-0.477106	1.00946	-0.517059	0.589086
chr1	21300000	21400000		-0.541311	0.380061	-0.860766	0.221672	-0.745488	-0.858683	-1.16196	0.546418	-1.09712	1.75319	0.477557	-0.112014	0.268091	0.46321	0.858448	-0.34815	0.0668916	0.0290932	2.33723	-0.584878	-0.356375	-0.539917	3.02972	0.156057	-0.119503	-0.686553	-1.09819	-0.951506	1.15649	-0.581489	1.27521	-0.183313	0.481151	0.7082	0.592571	-0.594457	-1.1799	1.37377	-0.649109	-1.80731	1.39896	-0.376894	1.59375	-0.465756	0.85898
chr1	21350000	21450000		-1.20491	1.37793	-0.522507	0.717848	-0.444549	-0.588478	-0.65683	0.884872	-0.467787	1.17548	-0.158011	-0.121366	-0.490707	-0.337966	0.180411	-0.368954	-0.125789	1.86498	3.35711	0.00765256	0.284506	-0.245891	4.23705	-0.33114	0.786806	0.271407	-0.279053	-0.0358716	1.63412	0.440058	1.83196	-0.590127	0.0819502	1.31507	1.95197	-0.341907	-1.06866	2.206	-1.37782	-2.02381	1.57842	-0.209291	2.05731	-0.255221	1.66559
chr1	21400000	21500000		-1.0156	2.34471	-0.826846	-0.407841	-0.685367	0.671028	1.03302	0.601022	-0.649532	0.237714	-0.329081	-0.515594	-0.975879	-0.0110629	0.280529	-0.380343	-0.866919	1.75636	2.25881	2.44396	0.150977	-0.121038	1.57352	-0.0497031	0.237894	0.380953	0.240655	0.605883	0.883995	-0.192678	0.522188	0.372527	0.698294	0.945363	0.199112	1.29521	0.573621	0.702323	-1.25388	-1.14766	0.745892	-0.128203	0.475102	0.335636	0.443784
chr1	21450000	21550000		-0.884699	1.80863	-1.05024	-1.12167	-0.294494	-0.034575	6.75099	0.211678	0.278878	-0.523604	-0.772851	-1.25695	-1.30362	-0.912774	1.06569	-0.462516	-1.06676	0.663709	0.886258	0.842539	-0.121336	1.1452	1.09414	-0.512516	-1.0249	-0.709366	-0.969882	4.90756	0.0573159	-0.188766	-0.664633	-0.120943	4.04645	0.272924	-0.618763	0.170787	3.14747	-0.0663413	-1.22348	2.70672	0.0921326	-0.791561	4.25278	0.520179	0.529834
chr1	21500000	21600000		-0.875473	1.20504	-0.266798	-0.793227	-0.198165	-0.216088	6.4325	0.0763159	0.367083	-0.53945	-0.600805	-1.1889	-1.26546	-0.997692	0.940935	-0.187864	-1.03017	0.0776871	0.504796	-0.149284	-0.1654	0.980423	0.899151	-0.412518	-1.14984	-1.17089	-1.05258	4.35699	-0.0530934	-0.053791	-0.851792	-0.0412779	3.64587	0.297125	-0.559115	-0.548986	2.35125	0.0220289	-1.24401	2.91934	-0.245097	-0.486049	4.38077	0.459472	0.88222
chr1	21550000	21650000		-0.580859	0.980648	1.23059	-0.184943	-0.458183	0.928155	1.24982	0.843643	-0.91744	0.580699	0.99844	-0.24201	-0.610511	0.383713	0.940292	0.825775	-0.712389	0.587717	0.540629	0.8862	0.446332	0.251821	0.204224	0.616612	-0.625548	-0.553011	0.372264	-0.0524969	0.259759	0.245847	-0.813993	1.27283	0.674422	0.717278	-0.857554	-0.0493024	-0.218845	0.348094	-1.07931	0.493047	0.413425	0.565934	0.338944	0.725711	0.865705
chr1	21600000	21700000		-0.206974	1.67111	0.970083	1.35001	-0.398045	-0.0844513	0.219641	1.83969	-0.909754	0.547319	0.488906	0.0263939	-0.584261	0.0544394	0.82867	0.468854	-0.640604	1.29519	0.84325	1.27678	1.33578	2.43714	0.56648	0.58162	-0.262801	-0.0889725	0.323101	0.963111	0.15772	-0.201594	-0.11189	1.05212	1.58947	0.71706	-0.264028	-0.368842	0.701762	0.683065	-1.17462	0.499203	1.59978	-0.396858	1.70691	0.627679	0.304398
chr1	21650000	21750000		-0.0570915	-0.110976	-0.48502	0.656843	-0.295265	-1.3933	-0.644265	1.76391	-0.448728	-0.293908	-0.230649	-0.089959	-0.607173	-0.417088	0.669865	0.376579	-0.616489	-0.520198	0.0129595	0.385682	-0.403713	1.68548	0.691912	-0.44767	-1.18107	-0.281816	-0.906569	0.225321	0.85191	-0.225379	0.458131	-0.0252164	0.719821	1.40203	0.22173	-0.401006	2.26027	0.120837	-1.18326	0.445844	0.938336	-0.903338	2.83445	1.39745	0.555114
chr1	21700000	21800000		-0.33636	-0.631091	-0.541289	-0.20415	-0.373921	-0.280589	0.0210955	1.57311	-0.583348	0.196677	0.00844192	-0.0804552	-0.484573	-0.15639	0.56051	0.690103	-0.592546	-0.281533	-0.287118	1.05071	0.901821	1.61639	1.55541	-0.0578571	-1.07779	-0.425101	0.384302	0.252195	0.901762	0.105686	0.113125	0.534278	0.714816	1.33046	0.018217	0.807332	1.82253	0.0608717	-0.757664	0.434728	1.32822	-0.543359	2.19965	0.961293	0.961771
chr1	21750000	21850000		-0.513133	-0.121186	-0.361403	-0.290481	-0.33419	0.286543	-0.182588	1.15126	-0.466008	0.598361	0.178973	-0.030576	-0.25843	-0.102297	-0.019255	0.522876	-0.681492	0.435525	0.299268	2.03823	1.32848	1.78667	1.85322	0.571243	-0.711015	-0.641213	0.747785	0.14038	0.48433	0.225545	-0.24582	1.14865	0.718108	0.708379	0.0845874	1.36869	0.938195	-0.050265	0.022308	0.332769	1.49	-0.30423	1.01438	0.18329	1.08493
chr1	21800000	21900000		-0.382474	0.71652	-0.621303	-0.35121	-0.273187	0.0173688	-1.28705	0.713779	-0.169079	0.560184	0.224995	-0.0656776	-0.168792	-0.368235	-0.149508	0.502914	-0.76564	1.03633	1.08093	1.59225	-0.24107	1.19868	1.40533	0.395751	-0.711743	-0.59644	-0.164104	-0.610525	0.540149	0.29967	-0.0414617	0.809029	-0.0982558	0.889963	0.211884	0.396576	0.181883	-0.249987	0.103763	0.0294221	1.03525	-0.390627	0.419905	0.227644	0.993965
chr1	21850000	21950000		-0.155029	0.809298	-0.082623	0.179131	-0.807021	-0.344319	-1.25937	0.842686	-0.531986	0.696898	0.754593	0.216956	-0.63979	-0.128136	-0.00265573	0.0022218	-0.643722	1.34719	1.1452	0.817327	-0.125704	1.07207	1.39237	0.354448	-0.66816	-0.632779	-0.291254	0.0399488	1.67911	0.685972	-0.192636	-0.16275	-0.174799	1.98453	-0.104451	-0.416203	-0.747622	-0.114878	-0.682684	-0.396292	1.21164	-0.50863	0.62833	-0.297551	0.421794
chr1	21900000	22000000		-0.168926	0.642525	1.01285	1.13742	-0.277547	-0.543537	-0.741438	1.32901	-0.598843	0.922473	1.38582	0.572121	-0.612713	-0.0193028	0.0760272	-0.105496	-0.37734	0.690002	1.31721	1.60904	0.0420028	0.648222	2.27072	0.65006	-0.691545	-0.512851	-0.652551	-0.0674992	1.765	0.847994	0.133712	-0.181499	-0.285087	1.48525	0.341455	-0.483584	-0.762174	0.211822	-0.990099	-0.594645	1.46027	-0.557907	0.733697	-0.645504	0.222101
chr1	21950000	22050000		-0.782537	0.216615	0.448261	0.621022	-0.263992	-0.218384	-0.800705	0.519995	-0.377386	0.237839	0.496984	-0.238701	-0.843201	-0.517284	-0.22591	-0.326264	-0.51026	0.372979	0.827027	1.63831	-0.11196	0.209949	1.07436	0.195447	-0.75326	-0.522627	-0.465923	-0.2827	0.730033	0.250993	0.248106	0.133727	-0.484308	0.624872	0.340367	-0.281008	-0.565429	-0.604478	-0.835916	-0.243957	0.488083	-0.453041	0.330291	-0.0591708	-0.333409
chr1	22000000	22100000		-0.987643	-0.695277	-0.92325	-0.199888	-0.744231	-0.568307	-1.28839	-0.0043407	-0.196122	-0.524034	-0.294218	-0.663421	-0.962872	-0.74751	-0.514764	-0.417609	-0.629794	0.0363458	0.0772083	1.0976	-0.531693	-0.308015	-0.0198891	-0.231019	-0.776526	-0.516562	-0.631435	-0.40134	0.230474	0.230494	-0.224952	-0.0371681	-0.684717	0.31331	0.0700836	0.032816	-0.441147	-0.942668	-0.556633	-0.118658	0.0982654	-0.181617	0.0597623	0.108127	-0.27365
chr1	22050000	22150000		-0.46511	-0.702468	-0.360325	1.11488	-0.0202032	-0.691378	-0.716071	0.285266	0.652733	-0.102199	0.97734	0.648064	-0.701715	-0.838262	0.100888	0.828252	-0.996138	0.099472	0.511198	1.31333	-0.500937	-0.192657	0.548546	0.8071	-0.981721	0.330972	-0.244272	-0.711572	-0.13144	2.48994	0.335564	1.02923	-0.336806	-0.549553	1.93837	-0.23029	0.0336751	0.346284	-0.204791	0.0474168	1.04737	-0.0465772	-0.0747666	1.01288	1.96606
chr1	22100000	22200000		-0.0411771	-0.903543	0.0132636	1.03564	0.318068	0.962054	-0.271261	-0.35816	1.05983	0.196293	1.29527	0.475726	-0.624394	-0.633787	0.28438	0.667429	-1.0668	0.146833	0.228006	0.94293	0.39263	-0.209611	-0.220914	0.995972	-1.16556	0.520779	1.37654	-0.69846	-0.0320533	2.5207	0.327553	1.36422	-0.571727	-0.410407	1.60078	-0.0131581	0.0923197	0.238157	-0.226355	1.0819	1.16182	0.0273152	-0.286287	1.18211	1.72818
chr1	22150000	22250000		-0.0541684	-0.571529	0.262062	0.496514	0.135736	1.8215	-0.493785	-0.379723	0.129201	0.403479	0.789557	-0.360731	-0.600163	-0.0440622	-0.0616836	-0.274027	-0.877598	0.178264	-0.0964671	1.08686	0.968864	-0.177493	0.0385119	0.394176	-0.970207	0.140187	1.46628	-0.900608	0.188456	0.64704	-0.360758	0.715049	-1.04239	-0.00106346	-0.510642	0.587506	-0.496823	-0.333068	-0.513496	1.06258	0.535111	0.140822	-0.586065	-0.0973088	0.175064
chr1	22200000	22300000		-0.690812	1.72595	1.66278	0.1348	-0.235172	0.380603	-0.579396	0.92576	-0.868588	0.770278	0.41688	-0.705332	-0.990416	-0.341843	-0.252329	-0.310244	-0.882262	0.397824	0.010794	1.34964	0.302928	1.36955	2.25483	0.0752936	-0.672885	-0.287162	-0.0322544	0.478622	1.21225	-0.29728	-0.920127	-0.307482	-0.864408	0.679128	-1.13322	-0.315735	-0.542477	0.550426	-0.97801	0.463649	1.28255	-0.477619	0.423702	-0.266939	0.177803
chr1	22250000	22350000		-0.13999	1.09012	0.620754	-0.26787	-0.471949	0.00674994	-0.811191	0.84754	0.544735	0.623105	0.824316	-0.0115955	-0.3826	0.194725	0.305645	-0.481449	-0.724953	0.181528	0.0603386	1.0873	0.412631	0.985301	1.57342	0.506857	-0.875706	-0.807029	-0.307887	0.91848	1.57215	1.0977	-0.951415	-0.212757	-0.468788	1.28913	0.41324	-0.737818	0.0911628	0.738606	0.15065	1.09453	1.82854	0.86918	0.895904	0.80083	-0.219569
chr1	22300000	22400000		0.414663	0.0269468	-1.1678	-1.08521	-0.0110989	-0.203871	-0.268742	1.26989	1.08602	-0.164162	1.18227	0.672564	0.0512608	0.367088	0.246825	-0.999289	-0.56856	0.171133	0.0153126	0.202889	0.060349	-0.584009	0.0415972	-0.0997966	-1.08171	0.0385807	-0.265205	0.493621	1.5237	1.82849	0.0564554	0.35886	-0.044587	1.74604	1.22757	-0.793716	-0.165871	0.288671	0.865976	0.352577	0.746825	1.42224	0.498678	0.523087	-0.571508
chr1	22350000	22450000		0.141964	0.870515	-0.0773436	-1.28619	1.67825	0.521002	0.219556	3.79429	0.627114	-0.671595	0.111182	-0.135325	-0.20287	-0.304692	3.73715e-05	0.334886	-0.79206	-0.237807	-0.0682111	-0.774424	-0.547857	0.575096	-0.0890128	-0.74912	-0.924106	0.187775	-0.38385	1.27716	1.76087	0.171845	0.415023	-0.0965292	-0.070052	2.55967	-0.120542	-1.02893	1.21252	-0.314934	-0.155173	0.411707	0.229725	-0.246526	2.8758	-0.0631708	0.897854
chr1	22400000	22500000		-0.320303	1.16686	0.312414	-0.877961	1.75933	1.00267	0.197845	3.48174	0.385399	-0.659199	-0.487314	-0.704957	-0.46194	-0.529311	-0.165712	0.279158	-0.482844	0.0115159	0.109064	-0.850362	-0.682038	1.11431	-0.276544	-0.474854	-0.860615	0.00551064	-0.45102	1.48948	1.20639	-0.262174	0.168183	-0.304481	-0.26215	1.88418	-0.572463	-1.067	1.36953	-0.823899	-0.613607	0.778407	-0.0919136	-0.735168	2.57661	0.314877	1.11412
chr1	22450000	22550000		-0.143736	0.748992	-0.637486	-0.855353	0.758254	0.20145	0.199384	0.887831	-0.105922	-0.591697	0.714284	-0.116049	-0.65917	-0.501229	-0.760032	-0.77451	0.0597188	1.28187	0.774106	0.126343	-0.494145	-0.0921114	-0.13748	-0.378708	-1.04622	1.69997	-0.390654	1.13341	1.28448	0.478027	0.889145	-0.262373	0.156903	0.714487	-0.275902	0.149467	-0.193096	0.10721	-0.848696	0.0433978	0.0123175	-0.482895	-0.255059	-0.176802	0.350831
chr1	22500000	22600000		0.214337	0.532075	0.379082	0.0432264	0.725798	-0.112852	0.318024	0.752196	-0.138074	-0.41944	1.77194	0.478219	-0.449161	-0.414757	-0.5792	0.0718331	0.228208	1.79694	0.682682	0.440444	-0.526131	-0.351633	0.132654	-0.228884	-0.638828	2.29186	-0.152815	1.12086	2.16533	0.860212	1.31603	-0.0733198	0.461136	0.952409	0.294503	0.100107	-0.0375478	0.948632	-0.705821	-0.6721	0.606817	-0.43986	0.315642	-0.376173	0.681269
chr1	22550000	22650000		1.01313	0.82757	2.15033	2.37208	1.01006	0.681087	0.510255	1.01341	0.105122	0.623198	2.27802	1.70928	0.466516	0.404228	1.28592	1.00731	0.722081	0.606533	0.023969	-0.0716456	-0.896708	-0.396451	-0.169061	-0.0345337	-0.0332925	0.643234	-0.172933	0.471152	1.16477	0.870932	0.654688	0.307575	0.0858077	0.757973	1.26499	-1.1732	-0.493022	0.512953	-0.671903	-1.02409	0.445131	-0.47712	0.522872	0.392106	0.845274
chr1	22600000	22700000		1.34359	0.948337	1.0142	2.199	0.811657	0.506715	0.217533	0.949924	-0.272263	0.841271	2.05748	1.90724	0.923786	0.720446	1.90044	1.39448	1.07191	-0.272673	0.131187	0.489841	-0.714072	-0.237953	0.026502	-0.0945213	-0.385012	-0.372045	-1.00933	-0.477014	0.00938684	0.160613	0.925303	0.0273137	0.013214	0.644544	1.09282	-0.993098	-0.837319	0.168301	-0.946011	-0.847037	0.0669558	-0.576391	0.0877628	0.0192725	0.183461
chr1	22650000	22750000		0.60062	0.98553	-0.69328	0.154832	1.02563	1.73455	0.325748	1.70149	-0.0589677	0.222093	0.657505	0.952048	0.322296	0.611223	0.654469	0.696984	0.761975	0.34513	0.786272	0.47341	-0.569856	0.627981	1.02921	-0.0244612	-0.580131	0.127867	0.502782	-0.694343	1.24107	-0.36848	1.47217	1.3153	0.235822	1.99535	0.307589	-0.883197	0.329645	1.06769	-0.682934	1.44622	1.59028	0.257135	1.86754	-0.616352	0.781699
chr1	22700000	22800000		0.573868	0.881262	-0.504106	-0.416032	1.05468	1.88579	1.46591	2.19908	0.746976	0.599908	0.451453	1.02541	0.292039	0.799401	0.83627	0.533837	0.62926	0.166858	0.685771	-0.250891	-0.892592	0.835482	0.786969	-0.0943119	-0.788715	0.177785	1.06811	-0.354766	1.58933	-0.14671	0.988464	1.73732	0.481904	2.46996	0.423543	-1.22605	0.96256	0.970374	-0.219773	2.52029	1.75567	0.829916	2.156	-0.33254	0.747511
chr1	22750000	22850000		0.745887	0.918458	-0.57414	-0.540852	-0.0656008	0.828598	1.37449	1.88035	0.604843	0.612491	0.950398	0.894034	0.210877	0.623613	0.618484	1.16908	0.970707	0.390568	0.644099	0.30437	-0.922095	0.454536	1.73121	-0.215336	-1.12612	-0.345958	0.537731	-0.158663	1.60864	0.215612	-0.278355	0.782758	0.339886	1.9955	0.539504	-0.870455	0.246604	1.4201	0.0412069	1.51684	2.29012	0.326453	1.24122	0.0423094	1.09061
chr1	22800000	22900000		0.618655	1.04144	-0.464512	-0.135529	-0.172245	1.24659	0.0633283	1.7841	0.429167	0.4483	1.28167	0.836122	0.225815	0.653338	-0.380127	0.538354	0.439563	1.28693	1.37816	1.10966	-0.375793	-0.0368504	2.57691	0.388726	-1.29006	0.0447743	1.1033	0.0359306	1.95412	1.24845	0.00916213	1.59922	0.40866	2.02454	1.0532	-0.158078	-0.117558	1.86096	0.70891	0.48453	3.08803	0.477417	0.781697	-0.210039	1.39701
chr1	22850000	22950000		0.190928	2.08845	-0.93492	0.223024	0.122151	0.641563	-0.847051	1.23983	0.292584	2.45646	1.20265	0.364858	0.655568	1.30323	-0.369999	-0.0758337	0.388695	3.8056	2.70135	1.40965	0.372618	2.00474	2.58776	1.63415	0.0180059	1.62245	1.25888	0.212054	2.13165	1.81461	0.8953	2.23051	-0.434381	1.14268	0.779186	-0.0201428	0.274768	1.01945	0.156627	1.22993	2.49828	0.987028	0.370418	-0.609641	0.190418
chr1	22900000	23000000		0.505091	1.2758	-1.62171	-0.386447	-0.231634	0.266752	-1.01239	0.632261	0.0389825	2.87302	1.45479	0.0980129	1.66137	2.68256	-0.207693	0.568985	0.915392	2.68732	1.62193	1.17061	0.600378	2.00547	1.88558	1.17711	0.0543341	1.36981	0.970511	-0.0699514	1.44072	1.20306	0.593301	2.04781	-1.25144	0.157501	0.012542	-0.144861	0.74568	1.10733	0.519105	2.80987	2.57812	2.00478	-0.0927518	-0.477514	0.14949
chr1	22950000	23050000		0.464064	-1.2402	-1.55979	-0.26159	-0.925307	0.849705	-0.725303	-0.405637	-0.319772	0.913038	1.20832	0.180628	1.67573	3.05641	-0.131047	0.383465	0.869374	-0.598855	0.179914	0.00641007	0.0827595	-0.0354355	-0.119819	0.0195069	-0.217272	0.156141	1.74307	-0.316393	-0.104296	-0.285804	0.629791	2.81657	-1.08276	-0.638621	-0.451745	-0.717797	0.635471	0.0644654	1.28585	3.38684	1.38412	3.15122	-1.21612	-0.651842	-0.571317
chr1	23000000	23100000		-0.452528	-1.10351	-0.526813	0.757724	-0.0261745	0.789743	-0.746328	-0.00218761	-0.873596	0.0902246	1.08096	0.301156	0.246946	1.22431	0.20936	1.29455e-05	0.259484	-0.318892	0.572488	-0.0623751	-0.535187	-0.530642	-0.132888	-0.145979	0.659309	1.71054	1.73469	-0.0948839	1.09441	0.332561	1.94611	2.84205	-0.126639	0.700951	0.177331	-0.178674	0.333876	-0.65658	0.400724	1.71285	0.662412	1.70787	-0.220616	-0.193434	-0.531024
chr1	23050000	23150000		-0.119842	-0.0666495	-0.544734	0.791234	0.613528	0.537684	-1.05481	0.57101	-0.493634	1.23411	1.6305	1.31639	0.561325	1.05908	0.578543	0.665097	0.632403	0.0122707	0.663179	0.694758	-0.580508	-0.477424	0.957252	0.114475	0.848935	1.15629	-0.119032	-0.875009	1.4759	0.713749	2.07512	2.03553	0.304644	1.45603	1.27155	0.194316	0.21298	0.624311	0.00868678	0.318126	1.34354	0.0853947	0.702034	0.251956	0.632216
chr1	23100000	23200000		-0.241997	0.292816	-0.952444	0.691374	0.038794	0.686071	-1.27177	0.8105	-0.38414	1.46495	0.695339	0.94488	0.52705	0.922265	0.191617	1.03919	0.425591	0.551845	1.22356	0.988334	0.356821	-0.138005	1.03792	0.57447	1.21079	-0.169959	0.0644407	-0.743822	1.14945	-0.203791	1.53442	2.31005	0.0570457	1.24821	1.19847	0.470786	-0.207397	1.19272	-0.108493	-0.16271	1.74286	-0.332084	0.609071	-0.177361	1.13427
chr1	23150000	23250000		-0.525586	-0.475146	0.68274	0.479138	-0.654733	0.413947	-0.892658	0.902216	-0.56136	0.588729	1.25386	-0.0951824	0.125771	0.426115	-0.0175539	0.506518	-0.177391	0.646807	0.466662	0.756677	0.807264	-0.499818	0.42579	0.48782	1.59542	0.908783	0.467702	0.800358	1.37171	0.292054	0.67652	1.08918	-0.123665	0.776464	0.161458	0.815139	-0.182913	0.802701	-0.0840617	-0.23436	1.34774	-0.421283	0.397783	-0.347958	0.703201
chr1	23200000	23300000		0.0154439	-0.0645926	0.674462	0.222436	-0.491246	0.576647	-0.0890979	0.559553	-0.547795	1.19981	1.65691	0.369872	0.513148	1.28841	0.44382	0.996462	0.798562	0.525293	-0.264834	1.20073	0.976233	0.739763	0.228582	0.519915	0.686415	0.703405	0.381989	0.724223	1.13937	0.430541	0.182691	0.24312	0.262047	0.542064	-0.13059	0.108944	-0.277802	0.491994	-0.125713	0.837171	1.00916	-0.291959	0.611471	0.437247	0.373957
chr1	23250000	23350000		0.342369	-0.196318	-0.472535	-0.214369	-0.629705	0.214901	0.381911	0.860479	-0.50827	1.24221	1.32011	0.516255	0.455837	1.54021	0.922378	1.0173	1.08434	-0.379009	-0.44656	0.997592	0.897197	1.02388	0.191525	0.241752	-0.284802	-0.179906	-0.0433535	0.214919	1.09977	-0.164964	-0.211704	0.349864	0.891177	0.751993	-0.149879	0.281834	0.176375	0.139972	-0.0469442	0.579842	1.63324	-0.21716	1.20035	0.880569	0.591541
chr1	23300000	23400000		0.225807	-1.05374	-0.713666	-1.00962	-0.0233391	-0.0715029	0.876241	1.75903	-0.220647	0.29952	1.65837	0.276064	0.154827	0.668898	0.593424	1.36367	0.680168	-1.38144	-1.31478	0.105492	-0.0998076	-0.067785	0.320644	-0.590214	-0.75706	0.674368	-0.0269141	1.16552	1.03493	-0.11741	-0.642135	-0.0753777	0.735365	1.17271	-0.322879	-0.15544	-0.116384	0.277096	-0.466191	-0.676285	1.63199	-0.759217	1.67408	-0.11265	0.584332
chr1	23350000	23450000		1.36111	-1.18984	-0.886123	-0.774643	0.161827	0.0350297	0.889109	1.92763	0.0186278	1.32668	2.89522	0.528393	0.898559	0.575334	0.896977	2.64189	1.30055	-1.21473	-1.23674	-0.0295253	-0.41353	-0.322921	0.708161	-0.505248	-0.852124	0.281085	0.0438125	1.46945	1.13398	0.232143	-0.738755	-0.634088	-0.0677292	1.22061	-0.744158	-0.731295	-0.748526	0.748287	-0.840099	-1.12302	1.28901	-1.1717	1.54307	-0.87526	0.280808
chr1	23400000	23500000		1.96382	0.00620679	-0.950235	-0.249899	0.258723	0.107285	0.239399	2.02872	0.0876951	1.33003	3.1863	0.956206	1.27846	0.84815	1.47481	2.48463	1.23315	0.224172	-0.0907691	0.201239	-0.396645	-0.0807462	1.30266	-0.58445	-0.51132	-0.026991	-0.134715	0.197917	1.83653	0.444476	0.101236	-0.529082	-0.310031	1.01392	-0.882023	-0.250929	-0.424931	0.48347	-0.176521	-1.18421	0.688736	-0.849751	1.00056	-0.614209	1.02364
chr1	23450000	23550000		0.954087	0.694162	-0.29822	0.584449	0.756116	0.455873	0.371394	3.47522	0.343874	0.0834441	1.94789	0.564852	0.586601	0.442726	0.676909	2.34783	0.479106	1.21695	-0.00870496	-0.0215959	-0.726143	0.135644	1.92002	-0.936099	0.0687329	1.10694	-0.0847393	-0.521793	3.82735	0.528738	0.569962	-0.410404	0.169025	1.36852	-0.922774	-0.0162587	-0.0272391	1.55358	0.0499884	-0.874492	1.39188	-0.76493	2.73945	-0.252614	1.44926
chr1	23500000	23600000		1.06407	0.294553	0.173012	0.790937	0.278891	0.0384904	0.365728	3.97066	0.0547029	0.996185	2.73903	0.580186	1.2636	1.24834	0.415834	3.1174	0.949385	1.42134	-0.783136	-0.711606	-0.849715	-0.302921	1.86087	-0.856464	0.297104	1.64035	-0.333223	0.102386	5.17952	0.901603	-0.196047	-0.645858	-0.267785	1.1036	-1.18998	-0.426444	0.260205	2.52302	-0.577166	-0.0275497	2.39577	-0.609786	4.01199	-0.259626	0.867776
chr1	23550000	23650000		1.00973	-0.0110817	0.243344	0.100468	-0.392899	-1.08271	-0.235591	2.37471	-0.407633	1.44796	3.49782	0.816707	1.59124	1.78002	0.929449	2.79443	1.37141	1.06432	-1.46484	-0.575916	-0.33381	-0.300868	1.31849	-0.459088	0.0656866	1.08513	-1.10507	0.169143	3.34411	1.17131	-0.937958	-0.630607	-0.79798	0.472789	-0.898622	-0.748016	0.0822849	1.3922	-0.432435	-0.222515	1.8691	-0.162582	2.61293	0.0158232	0.871577
chr1	23600000	23700000		0.630927	0.326803	-0.134468	0.609265	0.300678	0.11327	-0.577105	2.96228	-0.331931	1.69237	2.6415	1.2268	1.66792	1.88118	1.38399	2.7262	1.10333	0.627902	-1.38382	-0.268671	0.135535	0.176208	1.9804	0.227184	-0.229445	0.470562	-0.211545	-1.2236	3.45717	0.564651	-1.13663	0.0673608	-0.623708	1.31782	-0.304647	1.21135	-0.1888	2.91569	0.743598	-0.0374465	2.39283	0.674398	3.28115	0.465209	1.70871
chr1	23650000	23750000		1.36269	-0.291128	-0.990665	0.109488	0.45933	0.504693	-1.0106	1.46296	-0.889237	1.63752	3.1429	1.93743	1.59787	2.21437	1.58672	2.54271	1.31265	-0.0572377	-1.06977	-0.320271	-0.0867462	-0.631361	0.627258	-0.0150697	-0.391262	0.740168	0.312974	-1.51996	1.72688	-0.31466	-0.343008	0.80668	-0.919771	0.847632	-0.0326839	1.63262	-0.118948	2.11754	0.546787	0.603811	1.11816	0.423219	1.40043	-0.483047	0.849202
chr1	23700000	23800000		0.37143	-0.348668	-0.902298	0.368373	-0.0818256	-0.350299	-1.35547	-0.204055	-1.03388	1.40946	2.14738	1.53063	0.818763	0.921118	0.696315	0.71868	1.08723	-0.416844	-0.737307	-0.382572	0.0782647	-0.169563	0.607254	-0.0457527	-0.226407	0.294422	-0.340912	-1.1897	0.397521	-0.742259	0.11989	1.13915	-0.428851	0.739914	0.0115282	0.415324	-0.171335	0.956593	-0.295389	-0.0883204	0.0417178	-0.638084	-0.338458	-0.873729	-0.124031
chr1	23750000	23850000		-1.08105	0.858755	-0.837386	0.480534	-0.530779	-1.08689	-1.32744	0.452873	-0.986829	1.3939	0.103407	0.380798	0.323487	-0.749453	-0.485684	-0.218363	0.405103	-0.663084	-0.155537	-0.0873493	1.68525	0.451119	0.828078	0.880607	-0.451091	-0.925066	-0.376455	-1.02377	0.215217	-0.536078	0.0363629	1.0568	-0.369223	0.941506	0.10889	-0.354225	-0.306839	0.445912	-0.327949	-0.410968	0.563781	-0.973449	-0.549478	-0.857324	0.239751
chr1	23800000	23900000		-1.42523	-0.466755	-1.28116	-1.34384	-1.38768	-1.52236	-1.37619	-0.374995	-0.964379	-0.554863	-0.997781	-1.12507	-1.13323	-1.31225	-1.04307	-0.5977	-0.633689	-1.41732	-1.14876	-0.992964	-0.0347264	-1.03186	-0.894731	-0.233802	-1.40359	-1.65079	-1.4728	-1.5226	-1.0251	-0.9172	-1.41763	-0.917355	-1.36465	-0.780779	-0.633563	-1.13967	-1.2382	-0.802329	-0.430783	-1.23257	-0.462269	-1.08141	-0.836278	-1.01961	-0.604026
chr1	23850000	23950000		-0.639175	-0.447907	-0.540409	-1.11299	-0.829049	-1.19825	-1.42074	-0.687121	-1.26825	-0.0321179	0.98389	-0.00509255	-0.480959	-0.595036	-0.552386	0.287627	-0.0921259	-0.105967	-0.510693	-1.29849	-0.798722	-0.621278	0.0924283	-0.191123	-1.47753	-0.382087	-1.2384	-0.751085	-0.834207	-0.584172	-0.7743	-1.18783	-1.2177	-1.11181	-1.03582	-1.05009	-0.967528	-0.0318649	-0.400389	-1.52211	-0.614053	-0.977189	-0.721171	-1.13874	-0.898898
chr1	23900000	24000000		-0.431782	0.813264	0.958652	-0.354607	0.885767	-0.0361722	-0.181499	1.00453	0.194869	0.582638	2.10294	0.265095	0.168003	-0.186151	0.151607	1.0041	0.984824	0.804014	0.448549	-0.41436	-0.785626	-0.536453	0.604835	0.601871	-0.457064	1.30201	-0.519514	0.0977742	0.0190164	0.333154	0.356673	-0.548272	-0.384514	-0.0905337	-0.529087	-0.460585	0.212496	0.582733	0.233001	-1.13109	-0.370118	-0.722169	-0.116409	-0.100152	-0.79456
chr1	23950000	24050000		-1.2239	0.49673	0.866235	-0.375947	1.21791	0.491251	0.895695	1.55892	1.45192	-0.457178	0.562448	-0.87484	-0.479256	-0.677803	-0.0488393	0.101079	0.306079	-0.131806	-0.20091	0.0964655	-1.26499	-1.06608	-0.340087	-0.0197955	0.29779	1.01565	-0.604052	-0.200538	0.182815	0.124807	0.355794	-0.109347	0.47906	0.558638	0.128608	-0.527378	0.551865	0.0490774	0.0137447	-0.622011	-0.685931	-0.697304	0.165921	0.429424	-0.804129
chr1	24000000	24100000		-0.789884	0.420805	-0.722364	-0.279593	-0.0925839	0.877967	-0.21025	0.657141	-0.693802	0.176347	0.1342	0.0770681	-0.371418	0.422902	-0.571938	0.568037	-0.582687	0.728998	0.165689	0.0563856	-0.39374	0.00556302	0.278226	0.113924	-0.149267	-0.213586	0.644368	-0.141362	0.597129	-0.583068	0.0788367	0.0918086	0.513503	0.383645	-0.250268	-0.442157	-0.146552	0.552358	-0.587717	0.66934	0.968382	0.350121	1.02182	-0.751899	0.0264058
chr1	24050000	24150000		-0.547851	0.375793	-1.19784	-0.278656	-0.101755	3.14691	-0.54201	-0.118864	-0.620144	0.747019	0.371233	0.287005	0.349886	1.72871	-0.668719	0.789823	0.0517831	0.687715	-0.0573202	0.123538	0.459975	0.27946	-0.0627881	-0.157929	-0.703183	-0.00348787	3.13526	0.143201	-0.330596	0.145785	-0.410653	1.44922	-0.116096	-0.522482	-0.334922	0.986656	0.318101	0.0159859	-0.422588	3.37429	1.74508	0.573819	0.740241	-0.117315	0.0903016
chr1	24100000	24200000		-0.39926	-0.0334656	-1.08037	-0.350668	0.276913	3.2175	-0.154365	-0.262773	-0.282411	0.310627	0.236672	0.152855	0.35277	1.44536	0.0261207	0.367622	0.398619	-0.30879	-0.643285	-0.358999	0.160314	0.035517	-0.629126	-0.801253	-1.11288	0.158059	2.96645	-0.249151	-0.685747	0.107361	-0.482877	1.72888	-0.782819	-0.815135	-0.41797	0.978762	0.19467	-0.418511	-0.536647	2.9024	1.18893	0.0322623	-0.201223	-0.125914	0.0290651
chr1	24150000	24250000		0.300441	0.122415	-1.023	0.233091	1.10575	1.30341	0.239177	0.258822	-0.750037	0.971493	0.123625	1.52599	1.20801	1.42305	1.59529	0.523936	0.469465	-0.720904	-0.371366	-1.03418	-0.817022	-0.762701	-0.231714	-0.677101	-0.360514	-0.0591091	0.308259	-0.539034	0.048341	-1.18376	0.482121	0.496011	-0.534836	-0.0479467	-0.165899	-0.472949	-0.515997	0.531169	-0.423557	-0.62503	0.417521	-0.198697	-0.31198	-0.693837	-0.389705
chr1	24200000	24300000		0.392759	0.774408	-0.902305	0.190811	0.636055	0.633959	-0.381329	0.156935	-0.390689	1.04605	0.655032	1.34549	1.01541	1.42522	1.2795	0.374497	0.842077	-0.171591	0.036319	-0.596632	0.398419	-0.138865	-0.273842	0.316244	0.108168	-0.180882	-0.114568	-0.514346	0.172743	-0.610118	0.185911	0.225526	-0.561251	-0.207579	0.299212	-0.23581	-0.514414	0.169183	-0.0356968	-0.873553	0.431605	-0.411265	-0.39119	-0.273025	-0.187824
chr1	24250000	24350000		0.532732	0.376036	-0.209001	0.107973	-0.97748	-0.505953	-0.489003	1.19503	0.226631	1.10962	1.61687	0.329868	0.23887	1.10734	0.602356	0.977376	1.50687	0.737245	0.473693	0.0175744	0.601044	1.08781	0.880948	1.14868	-0.0173362	-0.349586	0.459257	-0.239604	0.970789	0.200432	-0.26155	0.953927	-0.945882	0.234878	0.336032	-0.0530124	-0.155087	0.639516	0.218226	0.620021	1.27945	-0.112362	-0.457222	0.66191	1.06408
chr1	24300000	24400000		0.709438	-0.906533	-0.109247	0.453407	-1.34825	-0.983078	-0.0380344	2.45246	0.12886	1.21334	1.49554	1.4429	0.345036	1.21148	0.802938	2.32168	1.21768	0.231593	0.185269	0.0344785	-0.755448	0.348786	1.73087	0.175767	1.04146	-0.298526	0.436815	-0.0675583	1.68578	-0.462868	0.876947	1.08159	0.211379	2.20526	1.04489	-0.305976	0.00672937	2.28657	-0.173912	0.700032	1.88388	-0.0485542	0.759333	0.608456	1.24535
chr1	24350000	24450000		0.314889	-0.264973	-0.358365	0.116257	-0.241452	-0.405484	0.416261	1.65643	0.0415257	0.0634734	0.6619	1.05232	-0.371227	0.149097	-0.0501791	1.2474	0.287903	-0.152891	0.174697	0.441926	-0.943309	-0.660526	0.848046	-0.252056	1.05576	-0.0439468	-0.181884	-0.00669349	0.982773	-0.844889	1.26814	0.652229	0.953395	1.64924	0.82479	0.48142	-0.13719	1.77531	-0.7295	-0.592671	0.734985	-0.183742	1.18513	-0.0795501	0.548973
chr1	24400000	24500000		0.737972	-0.351604	-0.228625	0.0711496	0.125398	-0.249508	0.459142	0.239026	0.210098	0.374862	1.27642	1.11329	0.034761	0.110605	0.197913	-0.252452	0.535769	-0.604731	0.00219459	-0.0275904	-1.03258	-0.691134	0.128137	0.270134	1.08858	-0.526859	-1.07088	-1.00631	0.325407	0.34661	1.31385	1.04642	1.5383	0.737614	0.470092	-0.348322	-0.529979	0.435786	0.227536	-0.860493	-0.208183	0.209437	0.246048	0.0197841	-0.0676872
chr1	24450000	24550000		0.481553	-0.355525	-0.632473	-0.247903	-0.0636499	-0.805346	-0.158701	0.282471	-0.0593671	0.785988	1.21796	0.990873	0.204279	0.100664	0.171305	-0.364817	0.366177	-0.542258	-0.333784	-0.48784	-0.772786	-0.582684	0.849226	0.161937	0.521605	-0.520135	-1.47274	-1.21217	0.49894	0.305723	0.871783	0.0443879	0.773884	1.02517	0.216801	-0.93871	-0.704971	0.842304	0.185004	-1.07987	0.146936	-0.146628	0.371594	-0.316747	0.156841
chr1	24500000	24600000		0.568252	0.39269	-0.938367	-0.305542	0.650752	-0.236184	-0.233702	0.775972	0.365742	1.07188	0.943251	0.36858	0.474316	0.513775	0.47059	0.456072	-0.268051	0.212324	-0.0351269	-0.438165	-0.454175	-0.916489	0.98834	0.720317	-0.113746	0.22646	-0.550665	-0.316654	0.617661	0.309517	0.607004	-0.159519	-0.447762	0.868713	0.166993	-0.666237	-0.761384	0.83347	0.106145	-1.11608	0.338249	0.347714	0.247566	0.101771	0.644489
chr1	24550000	24650000		0.939538	1.2417	0.109436	0.268145	1.82863	0.301495	-0.444405	1.55849	0.623195	2.43651	2.00484	0.906024	1.59639	1.4675	1.58451	1.09583	-0.648346	0.00310104	1.0301	-0.402284	-0.021891	0.0170694	0.613949	2.61948	0.665194	0.292574	-0.0779187	0.379968	1.12929	1.76886	1.9024	0.0593098	-0.658741	1.94785	0.615103	0.500614	0.7588	0.00495571	1.84183	-1.10523	0.597147	1.31405	1.0205	1.15913	1.02775
chr1	24600000	24700000		0.582342	1.31404	0.337224	0.290601	1.66807	0.137018	-0.743604	1.53337	-0.1353	2.75874	2.34974	1.01187	1.92826	1.56784	1.77846	0.987584	-0.647782	0.023566	1.50941	-0.598053	-0.0494741	0.33201	0.975504	2.78297	0.369903	0.567189	0.197675	0.65385	1.42409	1.81079	2.33091	-0.154139	-0.510817	2.33955	0.157114	0.898287	1.22641	0.403567	2.32545	-1.11432	1.0126	1.24448	1.59311	1.03022	0.868265
chr1	24650000	24750000		-0.40617	0.295744	-0.581555	-0.728828	-0.59584	-0.182756	-0.279946	1.28791	-0.912498	0.553333	0.576313	-0.569164	0.575262	0.303596	1.02271	0.242879	0.249515	-0.130087	-0.0344434	-0.169181	-0.890906	-0.0126618	1.08487	0.179752	-1.00915	0.335168	0.0634199	0.515837	1.57421	-0.645858	0.0622318	-0.369138	-0.0532284	1.37089	-0.917924	-0.433729	-0.11833	1.77512	-0.20248	-0.23712	1.19227	-0.0749948	1.42834	0.192591	0.312081
chr1	24700000	24800000		-0.846837	-0.216457	0.477803	-0.80497	-1.22263	-0.678459	-0.505132	1.55943	-1.13432	-0.0654023	1.39256	-1.01669	-0.70336	-0.900319	0.574571	1.18813	-0.018491	-0.60832	-0.393705	0.166979	-0.415488	-0.363701	0.304742	-0.680295	0.0261383	0.889657	1.09542	0.0382366	0.82233	0.265293	-0.463265	-0.627354	-0.0158426	1.5815	-0.686647	-0.659833	0.0689818	1.8462	-1.24181	0.329421	1.7129	-1.17428	0.523568	-0.454206	0.751298
chr1	24750000	24850000		-0.860695	-0.579221	0.571757	-0.317645	-1.07645	-0.845683	-0.734537	1.01708	-1.10637	-0.0734837	1.58763	-0.652033	-1.0447	-1.00219	0.284021	1.27897	-0.181425	-0.311539	-0.222227	-0.143413	0.0935996	-1.02518	-0.347616	-0.640829	0.339474	1.26457	1.49797	-0.18495	-0.0321282	0.661619	-0.156523	-0.483196	0.00310958	1.06972	-0.334532	-0.466779	-0.0380951	1.09061	-0.946576	0.371043	1.46414	-1.03824	-0.415632	-0.524851	0.673951
chr1	24800000	24900000		-0.16428	-0.256592	-0.0777688	-0.203407	-0.380525	-0.783254	-0.904156	0.27931	-0.480136	0.781302	0.623324	0.0150423	0.287267	-0.15069	0.407917	-0.0335856	0.443683	0.0555834	-0.489303	-0.116126	-0.41654	-0.622672	0.0666794	-0.466587	-0.756665	0.652185	-0.466382	-0.106618	0.0271594	-0.520162	-0.45381	-0.944933	-0.957604	-0.287904	-0.46221	0.0293196	-0.555349	0.0844717	0.160271	-0.579948	-0.00397343	-0.813245	-0.461367	-0.385207	-0.206488
chr1	24850000	24950000		0.332182	-0.18076	-0.0481025	-0.798783	-0.0946921	-0.257855	-0.523426	-0.0030503	-0.289236	1.45079	0.871462	0.167967	1.30485	0.621342	0.884279	-0.366494	0.993802	-0.225867	-0.808786	0.167042	-0.934299	-0.516265	0.346386	-0.852918	-0.835348	0.795205	-0.0119647	-0.337685	-0.0844246	-0.910321	-0.621686	-0.522954	-0.930979	-0.292876	-0.727774	0.351174	-0.15274	0.740742	0.206316	-0.139444	0.0601766	-0.867055	-0.32295	-0.705811	-0.559495
chr1	24900000	25000000		1.19348	-0.532164	-1.07219	0.102141	0.205693	0.779881	-0.712562	-0.684902	-0.570248	1.95664	1.57064	2.26932	0.835255	2.77844	1.82349	-0.545439	2.08119	-0.722124	0.0647838	0.933751	-0.0742242	-0.355848	-0.163984	-0.666682	0.111018	0.245383	0.734102	-0.55267	-0.756337	-0.940785	1.96722	2.75659	-0.259861	0.769669	0.373289	2.36719	1.1382	-0.189988	0.0509719	1.78696	0.715205	0.449001	-0.0250944	-0.420423	-0.527929
chr1	24950000	25050000		0.992917	-0.453791	-0.495056	1.52243	0.669487	0.810095	-0.827707	-0.438241	-0.440175	1.37791	1.9677	2.57244	0.161428	2.09799	1.32096	-0.10413	1.65861	-0.384218	0.0806033	1.00527	-0.247809	-0.411863	-0.550352	-0.360602	0.383001	0.59986	0.107569	-0.064175	-0.897539	0.184459	2.39093	2.46864	-0.0651429	0.657701	1.34879	1.86637	1.17242	-0.604127	0.588693	1.16014	0.343486	0.421228	-0.2523	-0.325369	-0.0825553
chr1	25000000	25100000		0.667888	-0.393021	0.401257	1.76506	0.732999	-0.00216032	-0.187708	1.00709	-0.236685	0.753373	2.4458	1.61755	0.880758	1.11257	0.809793	1.43063	0.537415	0.362645	-0.554915	0.0753522	-0.941771	-0.645869	0.383746	-0.218984	-0.629672	0.985825	-0.37222	0.0570434	0.0540539	1.4131	0.765927	-0.401322	-0.189422	0.719896	1.07219	0.299861	1.06976	1.19547	0.945137	-0.317187	0.66887	0.0511888	0.215999	-0.591906	0.985594
chr1	25050000	25150000		0.946878	-0.611384	0.459897	0.798721	-0.47303	-1.04016	-0.546712	1.12479	-0.568794	0.791519	2.19824	1.40513	1.1059	0.853012	1.16509	1.02587	0.453222	0.608341	-0.220748	0.335412	-0.773074	-1.18041	0.526254	-0.511768	-0.691661	1.05811	0.195837	0.00669603	0.32877	0.696241	0.180083	0.222425	-0.329294	1.20799	0.498369	0.550341	0.182178	1.27702	0.475302	-0.879966	0.3737	-0.821918	0.102083	-0.461969	-0.386031
chr1	25100000	25200000		0.484094	-0.539991	0.982177	0.703707	-0.245218	-0.943971	-0.950882	1.28164	-0.457236	0.306595	1.6683	0.726744	0.872899	0.175559	0.578048	0.509987	0.283123	0.47633	-0.246014	0.40347	-0.604692	-1.21105	0.502936	-0.278109	-0.790426	0.782452	0.607028	0.43729	0.476463	1.01327	-0.226107	0.136135	-0.539583	0.892465	0.303387	0.604877	-0.306866	0.9826	0.297004	-0.996045	0.496358	-0.652786	0.321285	-0.439291	-0.587049
chr1	25150000	25250000		0.36045	-0.76575	0.622333	0.425209	-0.159827	0.232538	-0.879792	1.1724	-0.820357	0.779423	1.96298	0.0916231	0.900878	1.13414	0.835598	1.04552	1.18477	-0.235578	-0.379052	0.187421	-0.0344117	-0.911364	0.837935	-0.131977	-0.689797	-0.236311	0.715402	0.108902	0.663537	0.683488	-0.554312	0.52932	-0.952781	0.531856	-0.41482	0.594628	-0.695815	0.34687	-0.385745	-0.633886	0.808242	0.0290776	0.381026	-0.698703	-0.632237
chr1	25200000	25300000		0.192511	-0.644423	-0.854749	-0.305769	0.234618	0.922711	-0.650104	0.477178	-0.996411	0.745338	1.71622	-0.0269412	0.524089	1.27979	0.716441	1.05724	1.09691	-0.251025	-0.142178	-0.357904	1.55317	-0.392991	1.21211	-0.129114	-0.476945	0.524459	-0.085023	-0.835551	0.120841	-0.208058	0.577911	1.14268	-0.604035	0.340243	-0.192879	1.73866	0.0621275	0.830507	-0.513617	-0.0270401	-0.419382	-0.101713	0.0703602	-0.766578	-0.591433
chr1	25250000	25350000		-0.183227	-0.109379	-0.837578	-0.624095	0.257547	-0.0216377	-0.909393	0.397272	-0.463026	0.746324	1.09533	0.156611	0.656581	0.987329	-0.0953655	0.707688	-0.199591	0.209076	0.320351	0.285909	1.14863	0.248048	1.42397	0.565367	-0.897788	0.355812	-0.686419	-0.811558	-0.279503	0.196436	0.537035	0.247392	-0.441015	0.134531	0.385243	1.56918	0.684079	0.98248	0.587691	0.269627	-0.112047	0.661998	-0.0493604	-0.781717	0.072937
chr1	25300000	25400000		0.131116	0.0735355	-0.821852	-0.460152	0.465293	-0.326461	-0.853998	0.416723	-0.0384808	0.651895	1.25413	0.34463	0.990669	1.14222	0.378644	0.705053	-0.574676	0.287645	-0.000421792	0.731775	-0.272797	0.120644	1.01233	0.217222	-0.563194	0.246336	-0.326578	-0.507834	-0.40119	0.759057	0.443489	-0.501072	-0.951537	0.35636	0.433201	1.46088	1.00831	1.0212	0.853844	-0.124751	0.820039	1.0186	0.0327605	0.0572556	0.365734
chr1	25350000	25450000		0.312976	-0.0725332	-0.947824	-0.521922	0.238543	-0.0411711	-0.904583	0.423102	-0.212542	0.0956538	1.34571	0.100902	0.338537	1.04164	0.780262	0.81451	-0.245931	0.391091	-0.711099	0.0749922	-0.232995	-0.216253	0.524934	-0.53918	-0.323353	0.323893	-0.0107073	-0.507245	-0.0473868	0.711642	0.20992	-0.761807	-1.3767	0.720631	-0.020728	1.82554	0.805946	0.721992	-0.244234	-0.586668	1.22955	0.852485	0.518624	0.513989	0.313312
chr1	25400000	25500000		-0.169046	-0.376197	-0.826854	-0.203618	-1.07595	0.136831	-0.277885	0.757288	-0.415266	0.211405	1.03289	-0.00987187	-0.349264	0.946383	0.776852	1.04813	0.188341	1.0069	-0.121218	-0.273484	-0.237898	-1.08071	0.790733	-0.988006	-0.445118	-0.340742	1.02305	1.07151	0.437446	1.14221	-0.741022	0.0556993	0.492953	0.574234	0.480092	0.551375	-0.225096	0.0266793	-0.886837	-0.30439	1.92184	0.5441	1.53242	-0.688555	0.984311
chr1	25450000	25550000		-0.773295	-0.555021	-0.760763	-0.119084	-1.27551	0.183546	0.105162	0.958453	-0.488387	0.178392	0.556931	-0.0433991	-0.531689	0.589615	0.101419	1.17757	-0.197635	0.185637	-0.249565	-0.32738	-0.914532	-1.39722	1.28301	-0.948439	-0.853735	-0.986788	0.634853	1.4381	0.827928	1.02335	-1.04009	0.167641	1.01299	0.514184	0.713878	-0.115831	-0.544563	0.341207	-0.703331	0.291495	2.29683	0.110181	2.37523	-1.20161	1.79707
chr1	25500000	25600000		-0.767958	-0.486419	-0.423537	-0.21985	-0.657239	1.20005	-0.611292	0.885078	-0.883624	-0.106694	0.487778	-0.243711	-0.302476	1.34648	-0.77183	1.04506	-0.214038	-1.43771	-1.18118	-0.628672	-0.226775	-0.589393	0.0443527	-0.823209	-1.23009	-0.556595	0.00365349	0.235362	0.586589	-0.709995	-0.468586	0.329954	-0.271657	0.512561	-0.756589	1.18868	-0.196056	-0.183623	-0.548905	2.38455	0.475104	0.419045	1.79699	-0.526269	0.34065
chr1	25550000	25650000		-0.713267	-0.00844194	0.0607807	0.191424	-0.254208	1.02818	-0.512188	1.58341	-0.969894	0.263227	0.592824	-0.103815	-0.162072	1.19351	-0.240099	0.997122	-0.298173	-0.787154	0.0537548	-0.228878	-0.0328717	-0.298288	0.340267	-0.512228	-0.69874	-0.142825	0.353306	-0.0313884	0.655696	-0.70841	0.302369	0.781965	0.0894722	0.704451	-0.59754	1.40663	-0.0789514	-0.258388	-0.471494	1.80906	0.284079	0.322606	1.16715	-0.201271	0.188818
chr1	25600000	25700000		-0.624042	-0.300018	-0.580284	-0.266344	-0.198699	-0.770042	-0.499918	1.17855	-0.875814	0.222685	0.55193	-0.150209	-0.117271	-0.0660835	0.400522	0.348658	-0.607115	-0.755016	0.0940233	-0.279488	-1.03758	-0.231229	0.652417	-0.143601	-0.716635	-0.755269	-1.28989	-1.10955	0.426007	-0.221657	0.125791	-0.437857	-0.439475	0.513393	-0.109775	-0.0751513	0.0683315	-0.00595805	-0.214455	-0.943712	0.709581	-0.223575	0.661409	0.000337059	0.109322
chr1	25650000	25750000		-0.286985	-0.804552	-0.975823	-0.888731	-0.20273	-1.16702	-1.03974	0.520221	-0.519629	0.416106	0.932834	-0.421907	0.475911	0.302281	0.74217	0.216113	-0.378997	-0.650896	-0.83097	-0.501012	-1.16677	-0.326946	0.332679	0.152394	-0.788615	-0.538619	-1.43921	-0.82606	0.24139	0.418884	-0.164356	-0.804786	-1.06993	0.371091	-0.361887	-0.486786	0.483661	0.0231643	0.542128	-1.16335	0.377227	0.0830092	1.06758	0.436424	-0.16541
chr1	25700000	25800000		0.96498	-0.480316	-0.741394	-1.10671	-0.44861	-0.695394	-0.752539	0.645531	0.173234	1.98729	1.75472	0.720996	1.19763	0.983268	1.23121	1.17165	0.41362	-0.131479	-0.743398	0.429929	0.0227781	-0.0765457	1.57763	1.88887	-0.717767	-0.550352	-0.589689	-0.732546	0.477098	1.05783	-0.392038	-0.257555	-0.782562	0.756896	0.411918	-0.229855	0.162814	0.213838	1.09829	-0.898155	0.549176	0.461624	1.17423	0.804577	0.0742864
chr1	25750000	25850000		1.70659	-0.909874	-1.11539	-0.733115	-0.65456	0.317999	0.442166	0.844707	0.422568	2.12064	1.61886	1.63851	1.47891	2.09003	2.15074	1.73642	0.697049	-0.866041	-1.08579	0.335914	0.970108	0.262436	1.54659	1.27628	-0.818956	-0.918811	0.132262	-0.4159	0.625041	0.327703	-0.447152	0.918515	0.206935	1.40638	0.795467	0.665782	0.203916	0.725593	0.640865	-0.322919	2.16584	1.40583	2.1863	1.57397	0.60755
chr1	25800000	25900000		1.93028	-1.22803	-1.3238	-0.115465	0.329126	0.356407	1.15326	1.83676	0.148791	1.2525	2.38156	1.13041	0.77023	3.73892	3.34853	0.773433	0.7308	-1.05263	-1.16165	0.320372	1.12306	0.382407	1.12841	-0.513095	-0.223532	0.314254	-0.130888	0.9239	2.04103	0.0264245	0.180142	2.20822	1.54924	1.6125	-0.136097	4.15249	0.72426	0.677231	-0.0982636	1.6984	4.43958	2.78206	3.65769	2.57914	0.786466
chr1	25850000	25950000		1.25285	-0.96334	-1.44257	-0.118314	0.369467	-0.0661909	1.3029	1.50835	0.0865934	0.519278	2.11906	0.224904	-0.144953	3.00107	2.63981	-0.556338	1.06782	-0.823312	-1.03087	0.323354	1.11894	0.182372	0.649367	-0.87549	-0.453379	0.481471	-0.913588	1.05876	2.1332	-0.0677857	-0.0251646	1.51519	1.19576	0.939732	-0.947237	4.45196	0.910792	0.0773345	-0.232483	2.05356	3.8202	2.10572	2.79417	1.7739	0.458095
chr1	25900000	26000000		-0.326121	-0.379432	-0.956621	-0.290266	-0.400357	-0.77927	1.60858	0.900047	0.376753	-0.154408	-0.466875	0.337915	-0.232709	0.173317	0.445025	0.763779	0.371755	-0.823617	0.359695	0.242553	0.324066	0.290777	1.0715	-0.164368	0.131691	-0.73596	-0.914957	0.289798	1.36577	-0.744725	0.32333	-0.381755	1.31849	1.21471	0.523495	1.47885	1.38736	0.568358	-0.0711878	1.43922	1.80241	0.487985	2.69715	0.547501	1.44533
chr1	25950000	26050000		0.0266243	0.124275	-0.670174	0.341294	-0.154794	-1.09281	1.07669	2.15959	0.0907818	0.0840912	-0.392661	1.04991	-0.283499	0.287728	-0.613509	2.0432	0.179389	-0.284943	1.63069	0.940746	0.0971296	1.12915	3.09186	0.688711	1.42649	-0.421449	-0.675233	0.243086	2.74562	-0.684822	1.53163	-0.622272	1.85594	2.52719	1.23706	1.54305	1.27346	1.61351	0.0839398	1.52975	2.40027	0.296909	4.49287	0.783845	1.96961
chr1	26000000	26100000		0.747804	0.0810104	-0.813141	0.466358	0.409901	-0.466769	0.0983687	2.56728	-0.00102727	0.676534	0.29641	1.38545	-0.299387	1.38681	0.429374	2.33913	0.784939	0.0779187	1.43491	1.49914	0.774002	1.16485	3.21659	0.834593	1.24207	-0.00996648	0.283896	0.65159	2.57497	-0.203053	1.88617	-0.487497	0.382804	3.01032	0.396442	3.45144	1.65783	1.82036	0.24422	0.858508	3.68109	0.784168	4.8047	0.84634	1.92138
chr1	26050000	26150000		0.681841	0.173017	-0.0976765	0.179997	0.645757	-0.804327	-0.590438	1.42732	0.853084	0.465669	0.254433	1.31336	-0.3144	0.764346	1.58919	1.19639	0.906501	-0.294199	2.65965	1.14684	0.449679	2.33807	1.16117	0.480838	2.04917	-0.431543	0.0473171	1.78606	0.0160963	0.262866	2.70857	0.477407	-1.0556	3.06239	1.85057	2.50825	3.24186	0.333634	0.026079	-0.094274	1.86523	0.756172	3.30931	2.50384	1.0991
chr1	26100000	26200000		1.36756	-0.0277456	0.303113	0.397916	-0.492687	-1.01979	-0.67254	0.860571	0.605259	1.3815	0.734873	2.24388	0.972321	0.774812	1.74142	1.40636	1.13924	0.241407	2.17496	0.270546	-0.297106	1.3424	0.59587	0.648477	2.71287	-0.37768	-0.388654	1.56195	-0.114207	0.508636	2.23511	0.211284	-0.931204	2.42388	2.01816	0.327017	1.65336	0.555888	-0.188594	-0.270384	0.825383	0.0220854	2.08342	1.72506	1.04668
chr1	26150000	26250000		1.89094	-0.542227	0.274435	0.843286	-1.04685	-0.710672	-0.639265	0.600392	-0.0294132	1.86131	1.33871	2.83957	1.36347	1.26332	1.76453	1.7178	0.957259	0.821859	0.154697	0.131347	-0.393515	-1.01859	0.711856	0.621852	3.20484	-0.381607	0.155262	1.24559	0.507827	0.379232	1.68051	-0.64425	-0.861837	1.45916	1.43336	0.338305	0.357161	1.19779	-0.202309	-1.07149	0.989977	-0.106674	0.984984	0.0801033	1.11312
chr1	26200000	26300000		0.889178	-0.221611	0.0556264	1.39135	-0.423269	-0.542217	-0.335343	0.465994	-0.266218	0.859511	0.806913	1.83386	0.542091	0.39088	0.800338	0.975993	0.161286	0.699075	0.466083	0.00689223	-0.315838	-0.761589	0.716708	0.358422	3.43385	-0.854549	0.183537	1.49064	0.738555	-0.129248	2.17634	-0.402904	-1.00757	1.27675	1.32254	0.764766	1.01315	1.08602	-0.0631889	-1.03955	0.669974	-0.0664914	0.467521	0.182939	0.200121
chr1	26250000	26350000		0.10571	0.341261	-0.637274	1.16383	-0.278057	-1.09419	-0.586168	1.78715	-0.835272	0.654745	0.394686	1.8332	0.0151303	0.202174	0.783511	1.32821	0.748348	1.48684	1.58375	0.59843	-0.124479	-1.08649	2.18593	1.1194	2.74026	-0.544321	0.198229	1.30171	2.43703	-0.737982	2.12319	0.0744995	0.101254	1.52553	0.955899	0.489773	0.286565	2.12613	0.0289518	-1.2031	1.90169	0.00221611	2.10896	0.819165	1.27808
chr1	26300000	26400000		0.318749	0.246776	-0.773593	0.995887	-0.378065	-1.08048	-0.56514	1.62089	-0.51614	0.559278	0.885687	1.99389	0.325238	0.054907	0.841885	1.49537	0.448923	1.00215	1.67158	0.92573	-0.396252	-0.780232	1.90323	0.85352	2.33007	-0.713502	-0.146218	1.19757	2.27506	-0.244575	2.19514	0.365675	0.0165769	1.35213	1.0882	0.393585	0.729306	2.02562	0.398258	-0.883837	1.49927	-0.222239	2.05583	0.691152	1.30792
chr1	26350000	26450000		2.10418	0.0286095	-0.819333	-0.246343	0.143599	-0.513485	-0.687499	1.27749	0.91556	1.97674	2.0526	2.33893	1.02563	0.939476	1.81325	2.12212	-0.166023	-0.281846	0.113608	0.981442	-0.739309	-0.563283	1.47644	0.815935	0.205861	-1.12067	-0.957498	-0.347371	1.21335	0.498286	0.82193	-0.245229	-1.21506	0.909839	1.24859	0.298214	0.451169	0.896118	0.280594	-0.477017	0.992546	-0.0869722	0.929488	0.515908	1.56154
chr1	26400000	26500000		1.96998	0.0135173	-0.94066	-0.257812	1.11224	-0.452574	-0.690164	2.19795	1.30426	1.96932	1.65437	1.41063	0.862278	0.744867	1.48046	1.73445	-0.333097	-0.612407	-0.733864	0.842112	-0.93823	-1.26481	1.73317	0.876935	-0.867765	-0.876931	-1.5074	-1.36242	1.28941	0.284983	-0.0784818	-1.15134	-0.877674	1.12759	0.751435	-0.189089	-0.0571525	0.500283	-0.120544	-0.986629	1.04811	-0.119075	1.16583	0.460317	1.09854
chr1	26450000	26550000		0.755889	-0.00286506	-0.844135	-0.331621	0.720779	-0.30823	-0.532891	1.68178	0.196807	1.67928	0.791588	-0.116465	0.805662	0.719121	1.21051	1.1624	-0.608257	-0.19109	-0.378585	0.392426	-0.703935	-1.21705	0.519845	0.897622	-0.817279	-0.779318	-0.74847	-1.1855	0.978113	-0.229592	-0.414592	-0.739833	-0.391459	0.406162	-0.425964	0.00377099	0.0613205	0.0138303	-0.00957224	-0.749049	0.267059	0.192013	0.857181	0.380682	0.287105
chr1	26500000	26600000		-0.00142857	-0.214147	-0.233445	-0.887433	-0.237061	-0.0863647	-0.64243	0.860981	-0.613729	1.34083	0.575708	-0.53713	0.416496	0.599029	0.722829	0.976049	-0.700097	0.0795677	-0.472867	0.664717	-0.629238	-1.03654	0.726223	0.756999	-0.495327	-1.39041	-0.115151	-0.164575	0.590118	0.0486664	-0.570624	-0.382196	-0.452176	0.0572968	-0.770085	0.505531	0.428395	-0.202642	0.199061	-0.465211	0.479354	0.34583	1.315	-0.00875414	0.870392
chr1	26550000	26650000		-0.349381	0.0276677	0.907088	-1.11755	-0.248472	0.0905535	0.0994118	0.22553	-0.551549	0.93604	1.46592	-0.584323	0.269809	0.265362	0.161063	0.557647	-0.537109	-0.898619	-0.594634	0.641791	-0.653223	-0.55561	0.522847	0.324417	-0.0669073	-0.93848	-0.440962	0.199421	0.262063	0.828905	-0.756606	-0.43619	-0.351674	-0.372638	-0.640314	1.24487	1.13163	-0.645461	0.143296	-0.98223	0.876938	-0.120264	1.72765	-0.352364	0.669928
chr1	26600000	26700000		-0.0389172	-0.167533	0.995874	-0.993625	-0.0460814	-0.0496399	0.376921	-0.0980713	-0.205185	0.593931	0.928151	-0.315898	0.503314	0.534547	0.330348	1.06763	-0.3544	-1.28465	-0.711203	0.227435	-0.52347	-0.478409	0.0264821	-0.108155	0.0305513	-0.121085	-0.0906468	-0.278468	0.753505	0.298976	-0.692821	-0.395611	0.0521838	-0.487287	-0.396033	1.58766	1.49687	-0.284029	0.411914	-0.514032	0.585709	-0.109484	1.7268	-0.511465	0.806027
chr1	26650000	26750000		0.226487	0.363673	0.447156	-0.203336	0.183682	1.21861	0.494805	-0.0587146	0.45157	0.438535	-0.220803	-0.156566	0.282585	0.972253	0.94889	0.975247	-0.343941	-0.654338	-0.339815	0.939362	-1.02362	-0.791461	0.850894	-0.394329	-0.113027	-0.175705	0.0450338	-0.134927	1.13059	-0.567343	-0.0684928	0.391789	0.747139	0.176122	0.0996889	1.88586	1.1839	0.320254	0.459257	-0.128823	1.13625	0.322986	1.42954	-0.346728	1.08454
chr1	26700000	26800000		0.982658	0.750191	0.264448	-0.0453216	-0.0895249	1.75668	1.69075	0.196153	0.858982	1.62761	1.31485	0.72408	0.145613	1.933	3.23804	1.27863	-0.287594	-0.497048	0.210358	1.40722	-1.30898	-0.413624	0.715203	0.461193	0.00670375	-0.0394803	-0.384032	1.40888	0.852561	0.283905	0.375392	0.816105	1.51629	0.526106	0.710383	2.20101	1.88064	0.331388	-0.363675	-0.714557	1.39709	1.30261	1.05457	2.34494	1.19398
chr1	26750000	26850000		1.0995	-0.200285	-0.305451	-0.603931	0.568679	1.06524	2.52748	0.226684	0.418542	1.85848	1.79628	0.965029	0.475791	2.76176	4.71748	1.76712	-0.365029	-0.324423	-0.00646586	1.44451	-0.837644	-0.0762663	-0.551705	0.898666	-0.187106	0.548919	0.497108	3.11475	0.598229	0.536467	0.79689	1.086	2.57485	0.639583	0.573966	3.44379	3.9025	0.616651	-0.152214	-0.962665	0.0238461	2.41871	0.207792	4.47599	1.09341
chr1	26800000	26900000		0.516095	-0.301219	-0.489586	-0.795993	0.947186	0.267859	1.58137	-0.183941	-0.560019	1.82059	1.4633	0.220638	1.04881	2.09361	3.70039	1.26983	-0.148747	0.672388	0.322957	1.42772	-0.733018	-0.186149	-0.855118	0.669534	-0.598775	0.352061	1.24999	3.33429	0.348098	0.123605	0.832874	1.17431	2.44995	0.279251	-0.473319	3.05619	3.96035	0.444019	0.597325	-1.08347	-0.488312	1.25218	0.378719	2.65087	0.0346054
chr1	26850000	26950000		1.11531	-0.758452	-0.236402	0.0592202	0.256362	-0.638567	-0.514592	-0.454062	0.12622	1.6321	1.30247	0.756724	1.40843	1.06807	2.07778	0.466789	-0.00390324	0.815729	0.893061	0.594333	-0.79569	-0.863939	-0.843474	0.517827	-0.687594	0.00990251	0.43939	1.43984	0.0366409	0.0420246	1.31593	0.227075	0.79902	0.0865996	-0.0515838	1.62767	2.03959	0.0725798	0.829574	-1.48089	-0.641698	0.339527	-0.0264048	0.993176	-0.55395
chr1	26900000	27000000		1.87294	-1.04688	0.43299	0.915346	-0.468791	-0.802048	-1.4233	-0.888124	1.08185	2.49342	0.719525	0.725371	0.875123	1.2687	1.94352	-0.55084	-0.147921	1.62485	1.37298	0.163606	-0.344081	-1.15298	-0.826404	1.77818	-0.829754	-0.227152	-0.0578751	0.400919	-0.807495	-0.605704	0.728644	-0.349127	0.16712	-0.469059	-0.0895208	0.512937	-0.479183	-1.18609	0.0772069	-1.62389	-1.18603	0.655299	-1.31655	1.12148	-1.16852
chr1	26950000	27050000		1.52773	-0.732316	0.478403	0.390368	-0.993986	-0.82679	-1.13384	-0.639356	0.904005	2.12826	0.85818	0.0129174	0.616447	1.03984	1.3811	-1.16958	0.254077	1.97891	0.925053	0.113364	0.00362096	-1.15662	-0.789284	1.74326	-0.956181	-0.309218	-0.202794	0.539974	-0.485777	-0.736011	-0.696455	-0.843249	-0.307658	-0.711571	-0.659914	-0.489657	-1.18445	-1.35903	0.049352	-1.0721	-0.565711	0.228802	-1.23683	0.77102	-1.0162
chr1	27000000	27100000		0.467466	-0.24991	-0.442349	-0.66937	-0.63458	-0.350437	-0.510131	0.255838	0.323164	0.343689	0.750312	-0.255684	0.40083	0.772813	0.144348	-0.326226	0.0206784	0.761486	-0.423819	0.426677	-0.122378	-1.29935	-1.13565	0.614117	-0.887402	0.399131	-0.0477931	0.0773321	0.462295	-0.536326	-0.730859	-0.544282	-0.976565	-0.395714	-0.777009	1.32978	-0.365519	-0.485731	0.355095	-0.609804	0.365442	0.409593	-0.682715	0.126757	-0.235877
chr1	27050000	27150000		0.788415	0.206236	-0.10096	0.15216	0.719373	0.737785	-0.0822078	0.570959	0.627245	0.795712	0.392017	-0.153525	0.38981	1.08118	0.159952	1.00702	-0.583606	0.222932	-0.433782	1.27595	-0.871289	-0.954818	-1.02457	0.56419	-0.821945	0.632992	0.641117	-0.112826	0.346414	-0.339968	0.220841	0.0403932	-0.849211	-0.0199243	-0.48018	2.88899	0.691642	0.137001	0.585673	-0.72802	0.155106	1.25626	-0.274992	-0.131035	0.421332
chr1	27100000	27200000		2.88846	0.250946	1.44056	1.31268	2.50153	1.11244	0.428185	-0.416939	2.50855	1.2927	0.708635	0.261627	1.00159	1.75877	1.2608	0.838709	0.110848	-0.434761	-0.810057	0.660989	-0.817595	-0.968339	-1.37506	0.428587	-0.679204	-0.225237	0.477875	-0.360346	-0.857681	-0.365363	0.453434	-0.288352	-1.26782	-0.624853	-0.166337	1.57557	1.00771	0.166577	0.437	-0.539229	-0.598832	1.22968	-1.18095	0.340247	-0.00542764
chr1	27150000	27250000		2.68382	0.169787	1.62494	1.92919	2.7864	1.40531	1.47999	-0.692361	3.56051	0.592773	0.470682	-0.0972197	0.939458	1.10613	1.14569	0.299319	0.0425646	-0.79614	-1.02715	0.257123	-0.542128	-0.968498	-1.27975	0.17587	-0.620407	-0.17657	0.331854	-0.479413	-1.38881	-0.0299979	0.146857	-0.242551	-1.36272	-1.17462	-0.0581553	1.02895	1.29494	0.11465	0.650932	0.0575017	-0.207329	0.985437	-1.66962	1.1229	0.106916
chr1	27200000	27300000		0.654151	1.10545	0.352984	2.41195	1.89682	1.58122	0.767087	-0.465103	1.17901	0.964519	0.795125	0.463113	0.746465	0.716614	0.669934	0.536606	-0.593743	-0.274351	-0.90131	0.498636	-0.737798	-0.924023	-0.555986	0.825901	-0.165558	0.113936	-0.194183	-1.03763	-1.27747	0.366876	-0.499465	-0.00722131	-0.944327	-0.698164	0.532208	1.26992	0.398696	-0.224131	0.807275	-0.582716	0.0177596	0.854682	-1.38066	0.57131	0.204341
chr1	27250000	27350000		-0.168698	0.616636	0.427624	1.92098	0.91999	0.538324	0.00309802	-0.781144	-0.794373	0.56562	1.3606	0.218512	0.625177	0.286233	0.352125	0.54795	-0.755038	0.227291	-1.16993	0.784335	-1.28807	-1.31161	-0.608924	0.0961889	0.507301	-0.552548	-0.0403073	0.133691	-1.10728	0.692594	-0.456542	-0.13695	-0.742814	-0.626707	0.109341	1.10234	0.178854	-0.728333	0.529872	-1.44621	-0.44354	0.0878999	-1.02743	-0.145342	-0.25779
chr1	27300000	27400000		-0.641731	-0.133651	0.914739	1.14503	0.981524	0.143442	-0.25956	-0.460057	-0.594525	-0.482617	0.85557	-0.479164	0.234425	-0.483111	-0.285564	0.0938821	-0.764214	-0.332801	-1.30136	0.601133	-1.12625	-1.33066	-0.891466	-0.51465	-0.076391	-0.889598	0.28381	0.860138	-0.575992	0.710528	-0.253444	-0.356481	-0.731193	-0.6931	-0.14599	1.22771	0.740225	-0.682349	0.687247	-1.39963	-0.6805	-0.725606	-0.895318	-0.0959719	-0.348019
chr1	27350000	27450000		0.775188	-0.270428	0.66335	-0.0612995	0.940387	0.17392	-0.681546	1.30664	0.990875	0.161419	0.411644	0.135067	0.588523	0.738105	1.04711	0.920671	-0.210005	-0.854498	-1.10573	0.0187563	-0.0987628	-0.649379	0.0381999	0.00937226	-1.27076	-0.362661	0.169699	0.369513	0.853869	0.00565094	-0.426363	-0.492029	-0.954888	0.349139	0.0664597	1.17589	0.81936	0.58515	0.647739	-1.10728	0.52125	0.0812858	0.616531	1.19437	0.431363
chr1	27400000	27500000		1.76808	-0.79686	-0.950186	-0.982016	-0.0224831	-0.285137	-0.739281	2.40214	1.14528	0.539777	1.09245	0.98346	0.698072	2.07232	2.4754	1.79324	0.0566266	-0.857368	-0.889681	-0.156041	0.395537	-0.30479	1.20251	-0.118873	-1.36941	0.156	-0.25186	-0.456097	2.00555	-0.173224	-0.220348	-0.988686	-1.36435	1.67994	-0.00764921	0.944585	0.478864	2.00469	-0.274083	-1.57646	2.04217	1.01678	2.24427	1.50086	1.19029
chr1	27450000	27550000		0.357175	-0.948574	-0.613248	0.281313	0.619522	2.31531	0.807626	0.977748	0.493114	-0.475054	0.495463	0.74818	-0.18239	2.05082	1.73619	0.743247	-0.0167835	-1.24941	-0.643872	0.489872	2.36094	0.494962	0.613506	-0.352451	-0.282981	-0.277967	1.56253	0.395921	1.31354	0.0773511	-0.0908348	-0.571649	-1.24816	0.813624	-0.308802	1.46869	0.0499773	0.800358	-1.07772	-1.50318	1.69953	0.559729	1.12985	-0.0186851	0.488093
chr1	27500000	27600000		-0.120753	-0.755288	-0.182757	0.816649	0.868415	3.41497	1.15567	-0.514349	0.0322148	-0.459468	0.212332	0.550239	0.574698	2.50048	1.57803	0.0711264	0.122319	-0.821488	-0.591265	1.21556	3.49009	0.838822	-0.150564	-0.350676	0.224909	-0.225817	2.69189	0.80083	0.0211035	-0.306691	-0.046953	0.113287	-1.0536	-0.098697	-0.593942	1.44332	-0.20289	-0.498405	-0.642273	-1.08286	1.04258	0.711378	-0.0514746	-0.402175	-0.341919
chr1	27550000	27650000		1.44135	-0.85607	-0.378385	-0.392806	1.32247	2.40701	-0.0725935	-0.28139	0.728019	1.54487	1.75041	1.61226	2.19244	2.80709	2.17738	1.06245	0.456699	-0.838688	-1.19189	1.28239	1.17548	-0.736264	-0.426081	0.0939831	-0.11406	0.0336079	1.52341	0.187743	-0.803097	0.184723	0.617364	0.390859	-1.14336	-0.212995	0.130253	1.43603	0.448119	-0.0642764	0.630399	-0.862125	0.648328	0.884222	-0.051122	0.176202	-0.187059
chr1	27600000	27700000		1.7577	-0.39627	-0.565292	-0.717067	0.359919	1.30006	-0.52246	0.409805	0.612098	2.46842	2.12436	1.85443	1.95091	2.68673	2.39048	1.99868	0.335033	-0.644612	-1.03345	1.40193	-0.190447	-0.959458	-0.534537	0.635482	-0.543025	-0.490925	0.326076	-0.138673	-0.300926	0.0404851	0.598882	-0.160454	-1.37562	-0.178832	0.156595	1.64905	0.6663	0.653951	0.454503	-0.880898	-0.0460968	0.824698	0.131096	0.362644	0.15428
chr1	27650000	27750000		0.596561	-0.0425697	-1.1422	-0.696652	-0.770957	-0.0297717	-0.826363	1.16353	-0.365112	1.97899	1.36469	0.955451	1.07848	2.14884	2.01827	1.16778	-0.219373	-0.322544	-0.690881	1.20168	-0.116861	-0.512366	0.70969	0.648014	-0.847148	-0.901789	-0.501621	-0.699611	0.682206	-0.246384	-0.128567	-0.642628	-1.34165	0.810398	-0.140197	1.37434	0.201539	1.08921	0.233555	-0.956058	0.87636	1.0478	1.42832	0.457627	0.590057
chr1	27700000	27800000		0.9339	-0.364515	-0.899473	-0.583441	-0.775304	-1.00804	-1.25022	1.23239	-0.0375033	2.1211	1.14915	1.24309	1.00681	1.88924	2.40886	-0.0303396	-0.335617	0.375049	-0.35309	0.320175	0.490737	-0.611296	1.51366	1.32515	-0.102794	-0.788842	-0.470512	-0.113042	0.838215	0.30629	-0.0984619	-0.0638149	-1.00038	1.30106	0.931139	0.869516	0.138972	0.720189	0.584858	-0.733922	1.89409	1.33122	2.00443	1.15034	0.497101
chr1	27750000	27850000		0.504439	-0.0126232	-1.27211	0.407678	-0.58028	-0.67757	-1.31494	0.840772	-0.484648	1.48274	0.611021	1.12307	0.491313	0.888795	1.27481	0.422924	-0.655708	0.524728	-0.500323	0.768528	0.534451	-0.63839	0.739043	1.19975	-0.236936	-1.10647	-0.884991	-0.657516	0.558552	-0.317258	0.702236	-0.741412	-1.45826	1.13528	0.925767	1.17235	0.394382	0.083291	0.126068	-0.675119	1.36181	0.429416	1.04999	0.261303	0.554062
chr1	27800000	27900000		0.880306	0.241016	-1.10817	0.289525	-0.392434	-0.785531	-1.17106	0.963831	-0.54166	0.132625	0.907823	1.15577	0.639989	1.28878	1.38698	1.43744	-0.177019	-0.0421047	-0.398151	1.01449	0.90581	0.0920279	1.02172	0.00813237	-0.614903	-1.26672	-0.920018	-0.650186	0.354923	-0.774603	0.78253	-1.46026	-1.72795	1.57458	0.0947449	1.00898	0.880142	0.0410723	-0.276443	-0.915647	1.3381	0.0546443	1.42994	-0.125285	0.650227
chr1	27850000	27950000		1.51367	-0.138512	-0.174611	-0.281416	-0.122157	-0.828716	-1.22923	0.801464	-0.376187	0.419544	1.77539	1.10225	1.16417	1.87415	2.0352	1.52743	0.323464	-0.389668	-0.0149473	0.687165	1.08337	0.662276	1.0427	-0.0213831	0.141631	-0.792285	-0.361815	0.298707	0.151266	-0.11278	0.966146	-1.41132	-1.60003	1.69583	-0.527254	1.94656	1.71663	-0.0706038	0.422802	-1.32062	1.46281	0.0576768	1.66067	-0.147204	0.445395
chr1	27900000	28000000		2.17083	-0.371153	0.312363	-0.0671346	0.264277	-0.238054	-1.07733	1.04711	0.731226	2.14168	2.67839	0.988363	1.45975	2.10662	2.10757	1.00111	-0.102934	-0.296761	-0.0816772	0.367189	0.757806	0.586835	0.620653	1.59268	0.189961	-0.413588	-0.219418	0.388293	0.262008	1.55923	0.832018	-1.34139	-1.17416	1.16223	-0.00217324	2.8412	1.60961	0.0338649	1.5029	-1.35064	1.58973	1.25771	1.25064	0.340851	0.643757
chr1	27950000	28050000		2.40735	-0.472435	-0.36488	-0.549422	0.227131	-0.563471	-1.11089	0.923107	1.09219	1.80714	2.74713	1.8205	0.905064	2.95359	2.48728	1.23281	-0.271106	-0.142341	-0.642696	-0.409275	0.677049	-0.139943	0.682108	1.06896	-1.13974	-0.485012	0.0891292	0.173487	0.604183	1.59504	0.0765635	-1.38581	-0.710537	0.686004	0.921898	2.60297	0.899278	0.702415	0.400025	-0.791347	1.27312	2.42967	0.835052	1.38338	0.79763
chr1	28000000	28100000		0.841225	-0.912472	-0.325863	-1.03827	0.324287	-0.951848	-1.18676	-0.0507382	0.364447	0.341529	1.21534	1.08091	-0.111664	1.4091	1.32903	0.852308	-0.501943	-0.24301	-0.605314	-0.175525	0.259563	-0.804187	-0.176011	-0.0612643	-0.234866	-0.733397	0.138807	0.48787	0.534518	0.832242	1.02663	-1.40265	-0.672998	0.162389	0.921803	2.47412	0.916774	0.462601	-0.0860923	-0.303343	0.440808	1.51206	-0.0670853	0.755091	0.345766
chr1	28050000	28150000		-0.303434	-0.969353	-0.0646836	-1.2508	0.753114	-0.944607	-1.03424	-0.00606634	-0.199598	-0.286877	0.19702	-0.0451491	-0.103551	-0.291363	0.386524	1.00627	-0.469595	-0.496594	-0.419773	0.326853	-0.382905	-0.481479	-0.202752	-0.917262	-0.104311	-0.639706	0.159584	0.0153865	0.45095	-0.217434	1.51362	-0.938241	-1.00794	0.0962182	0.446001	2.01633	0.805782	0.646457	-0.577546	0.739332	0.804668	0.337742	-0.19548	0.0671231	0.0243519
chr1	28100000	28200000		-0.589642	-0.760508	-0.464372	-0.31639	0.683385	-0.219013	-0.627378	0.0500231	-0.512312	-0.461421	0.203585	-0.196171	0.308502	-0.351007	0.13373	0.512528	-0.441643	-0.7304	-0.277556	1.06691	-0.924678	0.137642	0.214063	-1.07591	-0.81118	0.109974	-0.184128	-0.766077	0.228975	-0.419785	1.75697	-0.623201	-0.518529	0.78552	0.461781	2.91615	1.07695	0.362592	-0.20673	1.28195	1.45756	0.204893	0.246069	-0.244588	-0.24213
chr1	28150000	28250000		-0.433967	-0.760421	-0.498987	0.123752	0.525316	-0.139674	-0.319656	-0.574331	-0.420976	-0.193704	0.260159	0.00409825	0.713065	0.166724	0.210275	-0.422662	-0.51632	-0.568583	-0.192716	1.34229	-0.797907	-0.0183283	0.118645	-0.257887	-0.753969	0.198528	-0.691351	-0.574117	0.233956	0.266273	1.49592	-0.864051	-0.189845	0.357786	0.469222	2.41533	1.02569	0.553699	0.837932	0.299346	0.878739	0.371955	-0.0283704	-0.553466	-0.653643
chr1	28200000	28300000		-0.283255	-0.338383	-0.0135829	-0.090612	0.0520819	-0.787732	-0.0880257	1.24128	0.416845	0.139393	-0.164257	-0.677165	0.725819	-0.201447	-0.00902925	-0.238954	-0.569344	-0.364207	-0.0108962	0.164766	-0.0880376	-0.101456	0.90208	0.43574	-0.395945	-0.409477	-0.575382	-0.366701	0.918007	-0.0154369	0.69241	-0.572404	-0.881219	-0.161957	-0.415701	0.096331	0.00163824	2.34261	1.37966	-0.661285	1.3553	0.218469	0.286631	-0.450843	-0.703135
chr1	28250000	28350000		-0.104661	-0.38455	-0.450684	0.226664	-0.613756	0.0473445	-0.382399	1.20685	0.696197	0.235897	-0.0357354	-0.0441796	0.35463	0.358526	0.111389	0.150312	-0.321308	-0.457412	0.371712	0.124882	0.755816	-0.0169184	0.467156	0.29571	-0.204603	-0.924878	-0.490725	-0.966856	0.269196	-0.352287	0.659848	-0.419635	-0.781512	0.114009	0.00675327	0.678878	-0.398929	1.34508	0.768578	-0.381243	0.979059	0.294929	-0.179386	-0.265806	-0.884788
chr1	28300000	28400000		0.708336	-0.628939	-1.11233	1.13901	-0.639081	1.38825	-0.816767	-0.136144	0.580742	0.906496	0.945317	0.938461	0.771332	0.930539	0.617328	1.24914	-0.00496901	-0.80637	0.702434	-0.0134987	1.14536	0.128496	0.0898114	0.273028	-0.134032	-1.29515	-0.381699	-1.26113	-0.280447	-0.175215	-0.0713998	-0.916099	-0.569121	1.53387	0.383479	1.10842	-0.372267	0.258403	0.0303931	-0.0400343	1.71308	0.0300251	-0.105664	-0.0567463	0.348673
chr1	28350000	28450000		1.13893	-0.460604	-0.835537	0.810221	-0.53627	1.11186	-0.483777	0.749365	0.50774	1.21559	1.15156	0.276752	1.19469	0.526493	0.373743	0.955	-0.029654	-1.02472	0.55408	-0.719453	0.185308	-0.233132	0.594337	0.514044	-0.257568	-1.04744	-0.561002	-1.3561	0.191979	-0.259085	-0.221319	-0.255148	-0.404482	1.17988	-0.396826	0.670922	0.00944338	0.853675	0.349612	-0.313563	0.921046	-0.0602343	-0.209652	-0.230834	0.46109
chr1	28400000	28500000		0.671423	-0.551488	-0.768505	-0.268222	-0.776837	0.486334	-0.136037	1.5665	-0.124975	0.604524	0.629159	-0.0684873	1.02489	-0.110239	-0.221524	-0.386712	-0.134838	-0.683537	0.289284	-0.242056	0.00361765	-0.281981	0.802333	0.174873	-0.641843	-0.912936	-0.885796	-1.42561	0.36042	-0.414451	-0.128126	0.324336	-0.312658	0.748752	-0.43979	0.990599	0.581545	1.61789	0.632171	-1.12722	-0.772575	-0.0863436	-0.690982	-0.382344	-0.154226
chr1	28450000	28550000		0.508674	0.00604411	-0.226965	-0.172588	-0.15691	0.0895904	-0.650832	1.75637	-0.338537	2.08305	1.94125	0.977613	1.75388	1.01834	0.75986	2.35896	0.273571	-0.581831	-0.371921	0.393016	0.014513	-0.0965522	0.439397	1.01774	-1.10748	-0.981183	-1.20071	-0.877117	0.070556	0.271653	-0.165224	-0.503218	-0.620563	0.779501	0.0547129	1.05543	0.664404	1.39275	0.793267	-1.19905	-0.401108	0.433186	0.205395	0.365714	1.17537
chr1	28500000	28600000		-0.0312545	0.214255	0.675446	-0.189223	-0.24418	-0.390215	-1.05368	0.840565	-0.216352	1.72973	1.73083	0.453598	0.981917	0.741247	0.411555	1.80898	0.106426	-0.0788214	-0.05508	-0.124966	0.0191802	0.213725	-0.0143873	1.39436	-0.537537	-0.151912	-1.13857	-0.0829797	-0.805307	0.963929	-0.269631	-0.721077	-0.749508	-0.0474293	-0.171643	0.429735	0.0641226	0.269275	0.466564	-0.974818	-0.700235	0.548672	0.0555343	0.078915	0.774086
chr1	28550000	28650000		-0.453142	-0.446077	0.400407	-0.1269	-0.627317	-0.817493	-0.875092	-0.522001	-0.274034	0.384528	0.695861	0.161012	0.235441	-0.244534	-0.195471	-0.269432	-0.454287	0.294259	0.535639	-0.130295	0.234752	0.220191	-0.0813361	0.878341	0.152683	0.00792397	-0.810372	-0.00334972	-0.690736	1.40617	-0.0447863	-0.426446	-0.776987	-0.0379941	0.786475	0.600863	-0.0284723	0.181309	0.880284	-1.18057	-0.969487	0.444361	-0.617684	0.0572372	-0.614519
chr1	28600000	28700000		0.459051	-0.554033	-0.477571	0.000376773	-0.206388	-0.792776	-0.90963	-0.284933	-0.281985	1.67485	1.36976	1.37924	1.57744	1.08394	1.2919	0.672012	-0.110212	-0.0396851	-0.0836462	0.209968	-0.705316	-0.830597	0.0742468	1.0051	-0.306927	-0.944583	-0.404356	-0.498986	0.393864	0.999732	-0.0245001	-0.729373	-1.09064	0.680628	1.45722	0.624839	-0.0283709	0.373764	1.41582	-1.71769	-0.527413	0.619187	-0.1312	0.833833	-0.6476
chr1	28650000	28750000		0.615882	-0.442843	-0.664347	-0.34665	-1.3341	-0.72184	-0.809134	1.00903	-0.353535	0.566342	1.60222	1.33701	0.940746	0.144396	0.767905	1.4976	0.0222661	0.679037	0.642034	0.0360181	-0.89368	-1.06669	0.842172	-0.182865	-0.997879	-0.491591	-0.517601	-0.57461	0.0356758	0.213106	-0.280439	0.0220855	-0.391838	0.317022	0.474365	-0.440242	-0.757036	0.629361	-0.0363219	-1.8199	-0.0135783	-0.758736	-0.26537	-0.84287	-0.063865
chr1	28700000	28800000		0.593393	-0.0508031	-0.852996	-0.277535	-1.1131	-0.610552	-0.261778	0.721171	0.0638397	0.39526	1.61568	1.40982	0.690529	-0.0789481	0.454728	0.90658	-0.07586	0.377799	0.886264	0.0950167	-0.510633	-0.616024	0.321443	-0.279043	-1.0011	-0.506792	-0.758076	-0.325528	-0.368234	0.442344	0.044653	0.240876	0.461057	0.272828	1.02402	-0.414327	-0.237233	0.455518	0.123572	-1.38421	-0.31734	-0.823013	-0.658585	-1.03969	-0.367029
chr1	28750000	28850000		0.09211	-0.190771	-0.735129	0.021514	-0.934606	-0.597931	-0.0611924	-0.289928	-0.128991	0.336505	1.03297	0.854869	0.0830834	0.0922298	0.324933	-0.256671	-0.486903	-0.692229	0.0288569	0.110256	-0.465103	-0.755678	-0.92623	-0.0231949	-0.956513	-0.656854	-0.906082	-0.0970041	-0.895499	0.665758	0.0709947	-0.482165	0.505715	0.104491	1.08044	-0.0996035	0.244288	-0.404543	-0.0557126	-0.621603	-0.661949	-0.31777	-0.924491	-0.18533	-0.967411
chr1	28800000	28900000		0.527174	-0.728384	-0.251498	0.512756	-0.969359	-0.765243	-0.696319	-0.255078	-0.585486	-0.118675	2.08125	1.01765	0.643446	0.334685	0.793926	0.151252	-0.418127	-0.523286	-0.370589	0.506446	-0.290455	-1.04817	-0.822297	-0.36277	-0.81643	-0.752473	-0.348569	0.0451358	-0.227806	1.23318	-0.101408	-0.855724	-0.0147104	0.230258	0.617577	0.250814	0.059418	-0.112948	-0.171803	-0.502	-0.0882651	-0.251524	-0.360789	0.224329	-0.53503
chr1	28850000	28950000		1.41151	0.439586	-0.271252	0.308295	-0.281048	-0.668147	0.131826	-0.0929011	-0.0322981	-0.0515071	2.00608	1.63186	1.44496	0.0895291	1.00292	0.668612	-0.124571	0.30438	1.09678	1.06905	0.15178	-0.313903	0.0479366	-0.371338	-0.0300247	-0.745046	-0.464592	0.266956	0.0242657	0.394113	0.364927	0.379863	1.2057	0.584983	0.765252	0.234346	0.0289277	0.487471	0.270867	-0.430878	-0.0386262	-0.725736	0.511306	-0.162225	-0.121919
chr1	28900000	29000000		1.23049	1.3085	-0.115983	-0.00181837	0.320437	-0.229666	0.408963	0.819787	0.587655	0.369003	1.65732	1.82935	1.66121	0.561333	1.02066	0.909749	-0.301736	0.684544	2.19005	1.48163	0.925449	0.227875	0.346512	0.0835359	0.125764	-0.621617	-1.11564	-0.359285	-0.165005	0.303918	0.688461	0.533075	1.18061	1.17966	1.60896	0.859636	-0.0666295	0.559059	0.884071	-0.697669	-0.525577	-0.168074	0.260925	0.129402	-0.196752
chr1	28950000	29050000		0.970778	1.31966	0.410795	0.351835	0.432756	0.97428	0.258352	1.08817	0.641407	0.544794	1.89181	1.26522	1.2623	1.17278	1.01319	0.856984	-0.153671	1.07527	1.69882	1.17518	0.747609	0.521794	0.397281	-0.070809	-0.296432	-0.32095	0.1212	-0.122522	-0.038366	0.721906	0.323318	0.423494	0.229306	1.04036	1.07801	1.22255	-0.0429609	0.10018	0.390509	-1.07641	-0.090027	0.403262	-0.185658	0.118107	-0.578535
chr1	29000000	29100000		1.7767	-0.190439	1.27763	1.06719	0.321379	0.549253	0.066065	0.62292	1.03582	0.974334	0.921188	0.549823	0.00333071	1.68056	1.20101	0.384593	-0.0988991	0.417756	-0.29951	0.00192454	-0.770592	-0.594162	0.260262	-0.0473324	-1.10005	-0.201079	0.635708	-0.256388	-0.697343	-0.0325037	-0.264361	0.114531	-0.595673	-0.0733646	-0.0366931	0.877898	-0.441159	-0.763642	-1.30279	-1.31944	0.266295	0.821901	-0.561429	0.0119062	-1.11236
chr1	29050000	29150000		1.42707	-0.537782	1.06883	1.76037	0.221428	0.561491	-0.327512	0.513602	0.841987	0.395377	0.813657	0.607902	-0.18086	1.58115	0.884322	0.186597	-0.525824	-0.0775725	-0.59004	-0.35299	-0.674276	-1.26452	0.0148279	-0.491125	-1.12919	-0.165427	0.336478	-0.845246	-0.56653	0.241268	-0.200947	0.109766	-0.761765	0.215605	0.216969	0.63721	-0.869685	-0.379217	-1.22712	-1.26433	0.201235	0.779153	-0.61543	-0.11787	-0.89005
chr1	29100000	29200000		0.20789	0.310606	-0.266599	1.42707	-0.0230288	1.97409	0.500076	-0.262424	-0.263106	0.612882	1.15772	0.362967	-0.059229	1.42018	1.12528	0.453953	-0.554798	-0.334224	-0.240832	0.451481	0.274478	-0.760954	0.0783083	-0.248727	-1.32012	-0.234752	0.261553	-0.712001	-0.608344	0.505427	-0.560213	0.511874	-0.522326	0.108754	0.0843804	1.30908	-0.400385	-0.280094	-0.775603	-0.666459	0.263653	0.676392	-0.344207	0.256408	-0.474459
chr1	29150000	29250000		2.48627	-0.262084	-0.957255	1.22993	-0.0767702	1.06163	-0.0745566	-0.15073	0.861362	3.11249	2.72929	1.62221	0.703597	3.06904	2.16016	1.50069	0.0402581	-0.305246	0.738128	0.735642	1.0224	-0.17711	0.107053	1.55813	-0.593198	-0.559831	-0.449909	-0.882449	-0.947933	0.575851	0.123524	0.382789	0.134043	-0.473259	0.416089	2.18939	-0.418677	-0.395686	-0.398982	0.0811712	-0.195975	1.71898	-0.442151	0.418982	-0.244753
chr1	29200000	29300000		2.98841	-0.286675	-1.06846	1.1243	-0.185036	0.385272	-1.13387	0.00107673	1.51763	3.07203	2.67022	1.91511	0.656437	2.93515	1.7839	0.846421	0.013512	0.235518	0.931832	0.0444148	1.1177	-0.17845	-0.04369	1.65319	-0.284916	-0.497111	-0.504713	-1.25762	-0.885371	0.623045	0.425275	0.242257	-0.0917499	-0.358784	0.742658	1.51332	-0.954999	-0.647951	-0.395112	0.1109	-0.368677	1.75308	-0.778767	0.185578	-0.805375
chr1	29250000	29350000		1.70816	0.896518	-1.07124	0.339875	0.0881071	0.361014	-0.362855	0.51534	1.82636	1.47128	1.63465	1.36662	0.158064	1.46379	1.18112	-1.68894	-0.650397	1.29637	0.898652	-0.57754	0.794414	-0.0909558	0.372034	1.10078	-0.904854	-0.0128328	-0.519915	-0.623224	0.0888365	1.55688	0.355931	0.0740103	-0.0161786	0.845677	1.70947	0.507187	-0.697013	-0.638592	-0.00689302	-0.423858	0.862318	1.82748	-0.210465	0.808248	-1.97288
chr1	29300000	29400000		1.33724	1.13951	-0.410127	1.08683	0.848614	0.200437	-0.0411152	1.36436	2.1705	0.891051	1.28563	1.27038	0.229638	1.04527	0.965551	-1.91871	-0.898481	0.927916	1.00792	-0.832623	0.673658	0.268398	0.692896	1.36223	-0.792303	-0.0902664	-0.870177	-0.717077	0.481721	1.72989	0.769839	0.286837	0.41069	1.54075	2.36365	0.648922	-0.315454	-0.0221752	0.710743	-0.729443	1.15282	1.80614	0.3933	1.01563	-1.77446
chr1	29350000	29450000		1.41541	0.76692	0.320485	0.801249	1.1937	-0.242241	-0.0605151	1.72366	1.01508	1.07197	0.585025	1.01829	-0.290306	1.00676	0.560299	-1.74543	-0.42645	0.194728	0.337743	-0.0206755	0.302491	0.458961	0.732111	0.951737	-0.516093	-0.560346	-0.451161	-0.939093	-0.0164778	-0.0692981	0.67984	0.0998701	0.180984	1.16578	0.939955	1.04412	-0.56345	-0.597132	-0.0716463	-0.607735	1.14379	0.836615	0.251142	0.109839	-1.49325
chr1	29400000	29500000		0.973138	0.576761	0.381277	0.341697	0.454422	-0.465127	-0.0382162	0.997188	0.146024	0.119633	0.460005	0.491428	-0.880869	0.879203	0.209412	-1.69571	-0.301471	0.267862	0.0506405	0.0754119	0.34022	0.162219	-0.173512	-0.215496	-0.53131	-0.291861	-0.0853735	-0.160962	-0.384593	-0.467505	0.335288	-0.158406	0.106731	0.315026	-0.00169974	0.941613	-0.745002	-1.23383	-0.687997	-0.258664	0.782391	0.515253	-0.19126	-0.0895028	-1.40258
chr1	29450000	29550000		0.23573	-0.035504	0.558369	0.185425	-0.480247	-0.417012	-0.406226	0.14009	0.110434	-0.0409889	1.62413	0.0906603	0.0656561	0.214949	0.104814	-1.76079	-0.540157	0.254516	-0.359783	-0.0723218	-0.0861197	-0.381161	-0.315927	-0.115565	-1.08082	0.363672	0.186819	0.385264	0.55145	1.21255	-0.0794986	-0.402678	-0.439586	-0.132976	0.0655562	0.743899	0.20094	-0.196059	0.358971	-0.441578	0.0493156	-0.0179589	-0.489474	0.109291	-1.52483
chr1	29500000	29600000		0.51327	-0.517808	0.819167	-0.00868224	-0.645404	0.762006	-0.16681	-0.23153	0.580062	1.34246	2.77377	0.559457	0.982632	1.15054	1.14799	-1.45839	-0.380113	0.145538	-0.723518	0.0226402	-0.0374069	-0.76051	0.141104	1.00366	-1.30054	0.563937	1.62008	0.619197	1.07425	2.86505	-0.240483	-0.00431754	-0.668588	-0.164181	0.449169	1.23427	0.49535	0.0869362	1.04089	-0.473864	-0.0241146	0.584563	-0.70382	0.740508	-1.51485
chr1	29550000	29650000		1.16234	0.207246	0.259515	-0.215408	-0.640385	0.81597	-0.280545	0.0321362	0.839285	2.41228	2.32498	0.958711	1.58656	2.15296	1.80771	-1.26031	0.0277963	1.01622	0.462305	-0.228373	1.38389	-0.537036	1.05009	1.47547	-0.918189	0.227718	1.69401	0.174433	0.563486	2.19073	-0.103045	0.304003	-0.218691	0.0221291	0.813707	1.163	-0.583365	0.452176	0.986977	-0.156842	0.665994	1.71685	-0.108128	0.895142	-1.28946
chr1	29600000	29700000		1.21684	0.513928	0.429707	0.00438813	0.0358167	-0.290203	-0.672983	0.312892	0.206223	2.467	1.69115	0.547937	2.16689	1.43071	1.27629	-1.31249	0.078277	2.05338	1.63466	-0.227899	1.55992	-0.167475	1.89223	1.31945	-0.130933	1.03114	1.06523	-0.699099	-0.0177681	0.358689	0.92319	0.375992	0.113459	-0.157182	0.0267711	0.628946	-0.746148	1.58101	1.15171	0.0114404	1.3168	1.23467	0.327191	-0.173343	-1.27628
chr1	29650000	29750000		0.916039	-0.324834	0.462619	0.134781	-0.0874232	0.108588	-0.845179	0.0755179	0.277981	1.62013	1.3002	-0.0482428	1.50804	1.10107	0.920907	-1.38283	-0.00839561	1.591	0.584096	-0.0107767	-0.22147	-0.222225	1.21553	1.09873	-0.120115	1.09645	1.3254	-0.263222	-0.368392	0.222967	0.38791	0.541777	-0.529111	-0.380857	-0.705265	0.351126	-0.298901	1.03727	0.994244	0.378263	1.43109	0.634627	-0.203609	0.201579	-1.13453
chr1	29700000	29800000		0.733782	-0.267296	-0.677426	-0.173042	-0.503487	-0.0507166	-1.38382	0.110326	0.255268	1.45954	1.14113	0.395928	1.4493	1.40907	1.04707	-1.54306	0.015745	1.40493	0.871387	0.467334	-0.647066	-0.0624593	1.0775	1.03892	-0.53401	0.601267	0.880503	-0.150013	-0.00425143	0.66281	0.384771	0.73922	-0.686514	0.502547	-0.0781272	-0.0234099	-0.453341	0.794042	0.902332	0.261049	1.5337	0.650899	0.0140739	0.689315	-1.1366
chr1	29750000	29850000		2.17334	-0.0685119	-1.11688	-0.406311	-0.489649	0.23372	-1.32546	2.63384	0.195715	0.768566	2.06633	1.37867	1.96552	3.10325	2.88973	-1.16657	1.24016	0.167608	0.165806	-0.0864628	0.323212	-0.189085	0.811152	-0.539385	-0.888221	-0.0729229	0.895678	-0.56938	1.98772	0.318022	-0.0842845	0.616905	-0.935202	2.20658	-0.183107	-0.0380303	-0.615094	2.00127	-0.215423	-0.5576	4.0163	0.884194	3.01742	0.719152	-0.264089
chr1	29800000	29900000		1.75276	-0.197753	-0.800853	-0.253772	-0.440607	0.791146	-0.396852	2.35523	0.381592	0.450944	1.48663	1.07517	1.51874	3.19123	2.92087	-1.24752	1.57	-0.497463	-0.938151	-0.816124	0.215666	-0.513922	0.54682	-1.26019	-0.711433	-0.350132	0.976629	-0.33531	1.53123	0.295582	-0.980557	-0.157879	-1.25258	1.96403	-0.59925	-0.0025772	-0.504092	1.72655	-0.688087	-0.706969	4.17994	0.927864	3.20248	0.958057	0.0112355
chr1	29850000	29950000		-0.59839	-0.761431	-0.819266	0.550343	-0.608678	0.408309	0.337641	-0.701851	-0.477909	-0.102056	0.0434646	0.374368	0.120317	1.0543	1.61308	-1.73163	0.598549	-0.556779	-0.239063	-1.04398	-0.505538	-0.150349	-0.539876	-0.938178	-0.240809	-0.492119	-0.081583	-0.331946	-0.534574	-0.134147	-0.61373	-0.612989	-0.947071	1.09587	-0.537469	-0.348169	-0.254813	-0.255018	-0.965631	-1.07236	1.17856	-0.497581	1.25228	0.339504	-0.678739
chr1	29900000	30000000		-1.0024	-0.837728	-0.428355	2.30852	-0.307993	-0.397652	0.373171	-0.736379	-1.39212	-0.722669	0.294562	0.597881	-0.348194	-0.316191	0.724829	-1.65162	-0.46244	-0.609181	-0.120549	-1.03672	-0.66688	-0.805684	-0.648824	-1.29295	0.445818	-0.595203	-0.928488	-0.652409	0.452078	-0.61411	-0.884303	-0.544623	-0.990944	2.12743	-0.146635	-0.710051	-1.04106	0.0404077	-1.17728	-1.29658	0.244348	-1.28921	1.1285	-0.444677	-1.05892
chr1	29950000	30050000		-0.795003	-0.216424	0.113091	2.73781	0.32797	0.0241412	0.752109	-0.692439	-1.20406	0.142951	0.973049	0.693132	0.401895	-0.0679017	0.881014	-1.48797	-0.491905	-0.464075	-0.172349	-1.07215	-0.77554	-1.08535	-0.352003	-0.993965	0.455772	-0.34712	-0.824943	-0.607595	0.698471	-0.29948	-0.835116	-0.307794	-0.888684	1.7348	0.0355993	-0.69921	-1.26344	0.279248	-0.71008	-1.09734	-0.0658752	-0.962035	0.713434	-0.23629	-1.48794
chr1	30000000	30100000		0.550793	0.299611	0.0831591	1.07706	0.218004	0.632765	1.0621	-0.12437	0.346045	1.90724	1.98605	0.818343	1.98924	1.17327	1.74298	-1.36711	0.182189	-0.1994	0.239304	-0.736967	-0.517108	-0.522401	0.433165	0.795286	-0.302578	-0.306197	-0.459586	-0.0153461	0.285281	0.842945	-0.269016	-0.0133631	-0.0760559	0.502446	0.570865	-0.395403	-0.357346	0.595019	1.03473	-0.839057	0.249335	0.356901	0.00666845	0.452726	-1.68959
chr1	30050000	30150000		0.757737	0.664199	-0.560336	-0.503601	0.29809	-0.423298	0.584176	0.975452	1.001	2.76662	2.12337	0.644203	2.68657	0.414704	1.14218	-1.48019	-0.676953	0.0411098	0.402319	0.198358	0.167402	0.317371	3.18373	3.55815	-0.843409	-0.265517	-0.34542	0.558972	2.12086	2.71403	-0.506709	-0.413508	0.508924	1.49537	1.21124	0.466287	1.63917	3.21058	3.81993	-1.02411	0.803961	0.835248	0.810005	1.57187	-1.60174
chr1	30100000	30200000		0.677288	1.192	-0.380844	-0.85908	0.859603	-1.10828	-0.0434545	0.744879	0.763395	3.93145	3.38149	0.73843	3.67254	0.202806	1.53757	-1.61124	-0.917817	0.133342	0.499297	0.44313	0.825814	1.2435	4.30562	4.94158	-1.03116	-0.109718	-0.495334	0.378739	3.20624	4.01078	-0.301616	-0.918351	0.0515816	1.39618	0.986348	1.26459	2.41013	4.08496	4.97011	-1.16689	0.523336	0.626248	1.27333	2.24276	-1.69729
chr1	30150000	30250000		0.602258	1.02651	-0.400109	-0.721654	0.270235	-1.34723	-0.195641	0.246994	0.746204	3.8212	3.15499	0.629929	3.05505	0.293653	1.39847	-1.59269	-0.598488	0.39803	1.11961	0.386529	0.887343	2.10853	3.69849	4.65125	-0.5386	-0.0953126	-0.504991	0.85849	2.49915	3.87451	0.267583	-0.877367	0.347005	1.05894	1.28428	1.20745	2.32324	2.83147	4.08529	-0.810609	0.339606	0.846698	0.872327	2.00741	-1.54592
chr1	30200000	30300000		0.504472	0.869353	-0.733888	-0.167846	-0.933049	-0.928577	0.939783	0.0846807	0.402754	2.93794	1.68695	0.105408	1.59565	0.385667	1.02154	-1.51457	-0.041434	0.107443	2.35884	0.919381	0.926321	3.54604	2.92051	3.29935	0.181727	-0.600406	-0.539629	2.29447	1.25797	1.8617	0.504623	-0.333888	1.91993	0.717607	0.989494	0.52329	2.69941	1.14465	1.63864	-0.190533	0.643312	1.04682	0.879174	1.99149	-1.16368
chr1	30250000	30350000		0.848302	0.849713	-1.16896	0.038244	-0.772754	-1.10159	1.20873	0.0383796	0.0840264	3.51774	1.52759	0.0540749	2.40216	0.3832	0.857009	-1.63471	-0.0932237	0.858356	2.27839	0.587746	0.919563	4.47193	3.21079	3.1911	-0.340426	-0.31378	-0.943753	1.79754	0.507482	0.669806	0.332522	-0.177407	1.76138	0.0449602	0.130791	0.220378	3.74739	1.75108	1.60345	-0.103047	0.21318	0.185103	0.36597	1.2438	-1.36139
chr1	30300000	30400000		0.871234	0.887489	-1.49006	-0.0967617	-0.0388848	-1.247	0.911878	-0.197011	-0.268558	3.32959	1.26396	0.0998045	2.61662	0.586322	0.589631	-1.59968	-0.230968	1.81832	1.54047	-0.210698	0.656812	4.07821	2.75988	2.4981	-1.05922	0.423392	-1.45632	0.891486	-0.342565	-0.00928498	0.235057	-0.645543	1.12985	-0.312017	-0.166916	0.219701	3.8702	1.83532	1.35996	0.179208	-0.11127	-0.196655	-0.277013	0.351476	-1.50786
chr1	30350000	30450000		1.99667	1.64285	-1.37958	-0.379133	-0.648568	-1.15044	-0.548813	2.69404	0.309772	6.01651	2.80032	0.876894	1.89551	1.95461	1.42109	-1.58391	0.196159	2.07945	2.1792	3.35811	1.04458	3.00854	7.13863	4.76314	-1.03599	-0.0766721	-1.31148	-0.414907	2.89555	0.807036	-0.1968	-0.474633	-0.157526	1.63739	0.215335	0.00814297	0.147732	2.19976	0.121548	-0.723687	2.76601	0.692493	1.51477	0.161553	-0.373566
chr1	30400000	30500000		2.13278	1.5313	-1.47109	-0.874566	-1.04497	-0.958155	-1.32417	4.12946	0.0317097	6.73302	3.04089	1.01582	2.13848	2.64743	1.60979	-1.75985	0.73808	1.39192	2.03528	3.82352	0.410725	2.50211	9.2752	5.05967	-0.86767	-0.7639	-1.17673	-1.12427	4.648	0.676633	-0.635403	-0.349367	-0.948498	2.86506	-0.0668181	-0.27786	-1.28011	3.64648	0.145411	-0.912959	4.94915	1.01536	2.60192	-0.120716	0.708244
chr1	30450000	30550000		1.45076	1.74684	-0.529329	-0.750085	0.14557	0.193957	-0.28852	2.54949	0.569537	5.13812	2.32272	1.01405	2.46389	1.98777	1.37842	-1.7697	0.306092	1.6905	1.03151	1.63687	0.122472	1.51327	6.57258	4.36077	-0.443842	0.331994	-0.112951	-0.188021	3.05187	1.4273	-0.677463	-0.191457	-0.768638	2.29632	0.623003	-0.311569	-0.956419	3.50691	1.543	-1.02598	3.40515	0.986661	1.79164	0.349095	-0.266336
chr1	30500000	30600000		0.397534	1.73028	0.372846	1.02641	1.2797	0.810082	1.1095	0.104087	1.32393	1.46513	1.54352	0.221418	0.930235	-0.474688	0.404874	-1.60691	-0.835714	3.26934	-0.075418	-0.141844	0.00946445	-0.13795	1.6341	2.60972	2.3982	2.87575	1.85827	2.61047	0.631066	3.01681	-0.821325	-0.1846	-0.332204	1.08432	1.16372	-0.3221	-1.10049	1.36883	2.06822	-1.41293	-0.354881	-0.228359	0.210652	0.802829	-1.75059
chr1	30550000	30650000		0.440589	1.18043	0.195784	1.33758	0.768976	0.833015	1.44996	-0.0768181	1.7334	0.0971991	1.35192	-0.22188	0.0971206	-1.3695	0.0574154	-1.61289	-0.952632	3.48808	-0.928116	-0.187308	0.464651	-0.0974012	0.560014	1.64622	3.29693	2.69324	1.67953	2.92183	0.0454312	2.86111	-1.09192	0.0170041	-0.0250575	0.660265	1.10871	-0.00919758	-1.11285	0.53158	1.53445	-1.27041	-1.12959	-1.06904	-0.0057573	0.710598	-1.64212
chr1	30600000	30700000		1.00483	1.59782	-0.09974	0.277084	0.285618	1.16324	1.24676	0.457249	1.96824	0.655704	1.28263	0.142685	0.793184	-0.965291	0.287235	-1.73996	-0.588619	3.15426	-0.693743	1.28855	0.558571	0.562676	0.820044	2.19648	1.03008	0.476257	0.488782	0.700231	0.247927	1.46808	-0.703253	-0.145286	-0.259335	0.515794	0.960412	0.369641	-0.876127	0.573576	1.27158	-1.08067	-0.7948	-0.711398	0.10863	0.331987	-1.20037
chr1	30650000	30750000		0.762712	1.95449	-0.668319	0.62536	0.666786	0.675265	0.492034	0.0863611	1.02556	1.18164	1.17534	-0.0226253	0.31946	-0.2485	0.229454	-1.586	-0.292931	2.74747	-0.372105	2.19009	-0.587402	0.626234	1.49511	2.41198	0.0163631	0.103355	0.562534	-0.0588789	0.414797	1.21132	-0.351378	-0.929806	-0.639959	0.537896	0.417481	-0.0919203	-1.21413	0.234928	0.590141	-0.802641	0.0660992	0.473408	-0.139135	0.307733	-1.019
chr1	30700000	30800000		0.780595	1.56079	-0.401094	0.941472	0.535027	1.67956	0.0391849	0.751032	0.339668	2.09504	0.735923	0.250507	-0.776065	0.516291	-0.0481808	-1.36852	-0.312372	3.02908	-0.0638117	2.48882	0.317641	1.27693	3.36823	2.91679	0.239317	-0.066471	1.20009	-0.488152	0.158644	0.642279	-0.067493	-0.869627	-0.599368	1.58987	0.777156	0.73757	-1.06133	-0.0460466	-0.26855	-0.172121	1.83612	1.8743	-0.0993706	0.0761505	-0.904161
chr1	30750000	30850000		1.27456	1.46532	0.332876	0.64535	0.401288	1.67603	-0.0361187	1.47897	0.298866	2.60946	0.80692	0.201369	-0.827918	0.44986	-0.176493	-1.3514	-0.225736	3.63801	0.136612	2.61364	0.814026	1.65687	4.00949	2.67345	0.076266	-0.0859984	1.1715	-0.745059	0.255428	-0.0962442	-0.449019	-1.07321	-0.970878	1.36157	0.0900778	0.654067	-0.937297	-0.0541453	-0.849976	-0.328324	1.80644	1.13231	-0.322534	-0.771541	-0.846044
chr1	30800000	30900000		1.85912	1.5097	0.520406	-0.274953	0.534028	0.57012	0.209402	1.1286	2.38521	2.64903	0.881788	0.400482	-0.201902	0.665929	0.4823	-1.39529	-0.092577	2.85939	-0.0486265	1.59901	0.0673188	0.865854	2.67995	2.47923	-0.349007	-0.0654617	0.70299	-0.259425	-0.0226037	0.473223	-1.05237	-1.27245	-1.16606	0.289423	0.528988	-0.150689	-0.867009	-0.387288	-0.0368413	-1.063	0.513815	1.14504	-0.704473	0.16718	-0.831392
chr1	30850000	30950000		2.29056	1.78979	1.47536	-0.775881	0.0789857	0.112497	-0.510067	-0.058823	4.09484	3.17862	0.583119	0.752816	-0.12041	1.17186	1.59859	-1.43015	-0.21061	3.85011	0.743451	2.28965	0.106033	-0.396546	1.17141	3.14006	0.187742	-0.515993	1.47657	1.38583	-0.869285	1.22192	-0.990363	-1.29245	-1.34022	-0.797073	1.54525	0.204482	-0.730139	-1.54723	0.250783	-1.59228	-0.435736	1.94151	-0.946147	2.16097	-1.11009
chr1	30900000	31000000		2.57248	1.57611	1.34789	-0.689227	-0.218468	0.49117	-0.5858	0.0816722	3.33528	3.42906	1.41794	0.938258	-0.0353667	0.886896	1.49212	-1.44619	-0.229323	3.74858	0.727115	2.37539	0.523553	-0.422836	1.15293	2.68998	-0.016677	-0.837764	1.5879	1.208	-0.592082	1.17996	-0.981015	-0.840067	-1.30312	-0.687534	0.932052	0.240839	-1.03133	-1.66313	-0.47134	-1.32762	-0.57509	0.875971	-1.02797	1.36105	-1.38881
chr1	30950000	31050000		1.48459	0.855841	0.0167129	-0.435158	-0.594057	0.800481	0.168509	0.0982022	0.811439	2.41598	2.71499	0.24222	1.01099	0.735142	0.82739	-1.64625	-0.196271	1.46309	0.663056	1.31559	0.646617	0.575658	1.35854	0.989299	0.646099	-1.28504	1.1864	0.0629336	0.458979	1.21168	-0.0701824	0.307615	-0.41826	-0.336292	-0.194529	0.325418	-0.87465	-0.378965	-0.28148	-0.359731	0.305017	0.102663	-0.6196	-0.364679	-1.61451
chr1	31000000	31100000		0.908213	0.0353875	-0.757634	-0.701327	-1.18366	-0.133702	1.11783	0.355296	0.40994	2.21868	2.16554	-0.147668	0.980864	0.649842	0.580419	-1.77076	-0.544852	0.660597	0.401459	1.40121	1.0086	2.78186	2.14135	1.57833	0.391107	-1.64923	0.0766695	1.16697	0.834824	0.962174	-0.636008	-0.41953	0.146501	0.0157178	-0.28446	-0.28923	0.316529	0.257948	0.0628516	-0.298362	0.567039	0.085298	-0.23275	-0.193439	-1.62017
chr1	31050000	31150000		0.827761	0.0222234	-1.32167	-0.981061	-0.333452	0.678579	2.27289	0.544876	1.48103	1.44728	1.38198	0.207081	0.820158	0.227124	0.297905	-1.7731	-0.622808	0.0639279	0.283308	0.456157	1.15384	2.9588	1.65667	1.72243	-0.789104	-0.598903	0.159817	1.99091	0.581316	1.28665	-0.136712	-0.0919206	0.863111	0.337221	0.506927	1.6864	3.06394	0.974344	1.71926	-0.464435	0.169262	-0.282688	-0.333218	-0.270532	-1.55051
chr1	31100000	31200000		0.395961	0.365498	-0.956453	-0.769206	0.687959	0.894275	0.99987	0.103744	1.30469	0.407707	0.957996	0.312834	0.639442	0.0708683	0.260839	-1.83116	-0.377341	0.760641	0.936593	-0.0672388	0.0805043	0.825698	0.27927	0.659211	-0.633516	1.142	0.741435	1.03547	0.161837	1.52139	1.51494	0.681573	0.190455	0.343552	0.86152	1.93469	2.78483	0.67871	1.69505	-0.964389	-0.26443	-0.54645	-0.632117	-0.431561	-1.4952
chr1	31150000	31250000		0.543133	0.398162	-0.325094	-0.520109	0.134048	-0.32655	-1.08341	0.104967	-0.0552994	1.03352	1.30612	0.404607	0.795535	0.577939	0.526754	-1.75503	-0.394917	1.196	0.992236	0.280017	-0.909001	0.0584306	0.399972	0.547708	-0.644069	0.777682	0.119751	-0.364006	0.32797	0.768043	1.04697	0.00586211	-1.05735	0.147373	-0.227059	-0.579691	0.394802	0.0591446	0.294842	-0.818253	0.0759751	-0.0398617	-0.407449	-0.254734	-1.57329
chr1	31200000	31300000		0.586168	0.9617	-0.324621	-0.267616	0.255896	-0.390052	-0.920972	-0.325444	0.346458	2.23196	1.30004	0.624481	1.66679	0.786713	0.503278	-1.35346	-0.131595	0.284884	2.23945	0.607622	0.541946	1.41411	0.845298	2.41619	1.07789	-0.271684	-0.696355	-0.13872	-0.4138	1.06488	2.03398	0.72921	-0.489546	0.221784	-0.00612854	-0.310214	1.07683	-0.00492886	2.19324	-0.124881	-0.25396	0.810997	-0.646412	0.0737353	-1.14574
chr1	31250000	31350000		0.195428	0.760564	-0.736205	-0.392567	0.0340806	0.515842	-0.719447	-1.10693	0.545876	2.19317	0.766977	0.619232	1.60726	1.66772	0.329726	-1.02466	0.0811472	-0.227781	2.0047	0.65731	1.88757	1.2929	0.215076	2.50504	1.24014	-0.676894	0.565057	-0.316587	-1.33053	0.955611	1.23529	0.429216	-0.114487	-0.250712	0.532227	0.220132	0.981337	-0.800148	2.36416	1.75265	-0.11645	2.07979	-1.34433	0.728066	-0.742434
chr1	31300000	31400000		0.0943785	0.176007	-0.773164	-0.694497	-0.481795	0.689224	-1.01111	-1.38188	0.281846	2.10921	0.584996	0.633569	1.24861	2.04135	0.52022	-0.974654	-0.26006	0.510443	0.522296	0.892062	1.8644	0.623019	-0.0375936	2.25225	0.336842	-0.377782	1.31719	-0.774516	-1.37104	0.530925	-0.68032	-0.62655	-0.187119	-0.910432	0.636711	0.0837744	0.428002	-1.12584	1.38082	2.008	-0.0291013	2.43138	-1.38351	1.01374	-1.04106
chr1	31350000	31450000		0.831539	0.282566	0.308568	-0.915071	-0.819328	-0.553358	-1.04699	-1.00939	-0.0314136	2.5909	2.04159	0.993739	1.45182	1.30393	0.803674	-0.923246	-0.202506	1.91313	-0.199395	1.03033	0.785573	0.913974	0.458151	1.92951	0.673947	0.22511	0.26769	0.191496	-0.501946	1.16184	-1.16783	-0.934327	-0.547522	-0.74367	0.33392	-0.609414	-0.0592635	-0.931873	0.513855	-0.617215	-0.806044	0.789336	-1.14031	0.234429	-1.68847
chr1	31400000	31500000		1.18973	0.362834	0.445188	-0.417393	-0.689731	-0.791308	-0.929528	-1.01871	-0.441426	2.38275	2.74073	0.814348	2.05212	1.10139	0.693843	-0.680603	0.267072	1.54291	0.866482	0.979427	0.352609	0.711909	0.1259	0.978405	0.495727	0.0831178	0.10372	0.495663	-0.210493	1.33486	-0.853227	0.113089	-0.657182	-0.649243	-0.0779125	0.607893	-0.439012	-0.458264	0.960159	-1.07551	-1.27069	-0.206348	-1.47738	-0.348194	-1.72181
chr1	31450000	31550000		1.00432	-0.0770522	0.064202	-0.0625973	0.014639	-0.751265	-0.894381	-1.18226	-0.1978	1.91895	2.08302	0.394695	2.22476	0.867558	1.0315	-0.797175	0.000594417	0.662694	0.949726	1.20171	-0.142798	-0.180694	-0.395399	0.926876	0.089418	0.211301	0.0200674	-0.452797	-0.504109	1.15538	-0.444927	0.303718	-0.467203	-1.01332	-0.0207405	1.55653	-0.194578	-0.394423	1.85561	-0.806053	-1.34154	-0.0789523	-1.10422	0.411132	-1.64997
chr1	31500000	31600000		0.858969	-0.422183	-0.218589	-0.915059	-0.102026	-1.10349	-0.814796	-1.15433	0.298544	1.55105	1.99599	0.220385	1.88837	0.510957	1.43361	-0.830283	0.111453	1.07116	-0.141248	0.705771	-0.596442	-0.713958	-0.580984	0.83294	-0.62403	0.542921	-0.302371	-0.237567	-0.500739	1.11697	-0.554382	-0.788199	-0.540643	-1.39419	-0.446975	0.703969	-0.0891426	-0.749085	1.17453	-0.61513	-0.956966	0.191	-0.608105	0.948542	-1.39661
chr1	31550000	31650000		0.510753	-0.640357	-0.0108528	-0.835963	-0.256823	-1.21005	-1.19028	-1.33738	-0.0788919	1.40917	1.64722	-0.205311	1.74375	0.284736	1.22759	-0.909086	0.402687	1.7719	-0.0788211	0.65403	-0.860073	-0.699417	-0.792322	0.21395	-0.100536	0.054648	0.280921	0.0123381	-0.625149	0.885256	0.155879	-0.810516	-0.342531	-1.48408	-0.541059	0.733993	-0.560043	-0.747674	0.459077	-0.568373	-1.18542	-0.222149	-1.13135	0.37453	-1.41847
chr1	31600000	31700000		1.3614	-0.974381	1.39765	-0.519301	-0.421033	-1.41595	-0.574091	-1.19231	0.424438	2.64527	0.948864	0.526707	3.11668	1.59094	1.20092	-0.720138	0.0729064	2.99661	-0.288095	-0.296844	-1.50013	0.0548197	-0.224161	1.24208	1.73628	2.91195	1.64285	0.628632	-0.789749	0.507847	0.0659976	-0.488315	-0.753739	-0.735204	-0.125019	-0.162515	0.500762	-0.0771329	2.0331	-0.0905825	-0.722438	0.74167	-0.723344	-0.173611	-1.18118
chr1	31650000	31750000		1.07506	-1.07914	0.659428	-0.954993	-0.439331	-1.34315	-0.477009	-1.1152	0.442977	2.07405	0.775436	0.487268	2.53459	1.34276	0.99748	-0.811601	-0.306342	2.01535	-0.784074	-0.362229	-1.19935	-0.105966	-0.183794	1.07988	1.14258	3.47107	0.561458	0.16366	-0.553185	0.747721	-0.722692	-0.71953	-0.929992	-0.685379	-0.238977	0.429234	1.08065	-0.191787	1.65421	-0.467463	-0.409107	0.909935	-0.170523	-0.00759686	-1.04389
chr1	31700000	31800000		0.593982	-0.970366	-0.7603	-1.1845	0.0105897	-1.06641	-0.501443	-0.828996	0.616516	1.06465	0.868675	0.26065	1.05947	0.303377	0.927038	-1.16024	-0.329106	-0.162222	-1.02017	-0.100946	-0.73326	-0.919036	-0.18629	0.65121	-0.348278	0.880574	-1.33155	-1.04026	-0.571524	0.594825	-0.520585	-1.14491	-0.644483	-0.608367	0.274198	0.787445	0.110616	-0.421741	0.267949	-1.14548	-0.500602	0.441282	0.0406478	0.589246	-1.39533
chr1	31750000	31850000		1.11478	-0.273289	-0.519349	-0.134311	0.484545	-1.16814	-0.224966	-1.0488	1.69497	1.34125	1.01372	2.15436	1.14375	0.939407	1.09121	-0.899929	-0.202458	0.163429	1.21885	-0.325919	-0.446583	-0.318017	-0.338314	1.11176	-0.105308	-0.642427	-0.526334	-1.47409	-1.31164	0.611483	1.86922	0.0683182	0.183343	0.195621	3.76756	0.0296228	-1.13552	-0.506057	0.584192	-0.458155	-0.99754	1.41026	-0.803641	1.24656	-1.28615
chr1	31800000	31900000		0.855895	0.531452	-0.837357	1.01737	0.772221	-1.17658	-0.462408	-1.20188	1.38499	2.46987	1.25382	3.27385	2.0655	1.58649	1.2442	-0.98659	-0.541655	0.678432	1.64144	0.138964	0.280423	1.06201	0.513902	2.97325	0.268639	-0.470693	-0.32994	-1.49759	-1.15153	1.34985	1.72991	0.461095	0.919204	1.07299	5.38177	1.14924	0.621341	-0.165893	2.69853	-0.385495	-0.408286	2.35714	-0.709408	1.56265	-1.10262
chr1	31850000	31950000		0.582157	0.66799	-0.897129	0.791401	0.87739	-0.307728	-0.0427793	-0.560731	0.36971	2.27911	1.46362	1.58825	2.03103	0.891554	0.79223	-0.395786	-0.57189	1.31256	0.481111	-0.321806	0.154817	1.48404	0.6637	3.0236	-0.365624	0.620446	-0.0368556	-0.648486	0.139302	0.75319	0.0822474	-0.264234	-0.408219	1.18192	2.10438	0.269043	1.33218	0.0378143	3.0605	-0.568001	-0.206569	1.3786	0.592682	0.577235	-0.281058
chr1	31900000	32000000		0.359524	0.149447	-0.663771	-0.72319	0.830009	-0.107355	0.266433	2.33362	-0.170222	1.1732	1.16459	-0.439951	1.41455	-0.0143484	0.544207	2.16615	-0.223016	1.20258	0.297469	-0.774152	0.177991	0.965013	1.93639	1.0739	-1.17141	0.987079	-0.217403	-0.584942	3.42945	0.212268	0.00710956	-0.787615	-1.17534	1.99703	-0.811362	-0.783912	0.170239	1.90763	1.31872	-0.957921	1.44003	-0.28163	3.94574	0.255182	1.66249
chr1	31950000	32050000		0.152509	0.17565	-0.738874	-0.818142	0.355278	-0.77558	-0.486664	3.16591	-0.725794	1.57498	1.33546	-0.597813	1.94124	-0.4053	0.452335	3.62182	0.648198	0.709543	0.651111	0.26351	0.742536	1.42179	2.08199	0.475006	-0.616496	-0.540502	-0.784415	-0.928366	3.32284	0.0588908	0.361444	-1.20095	-1.15203	3.05955	-0.707873	0.497095	0.123498	2.2938	0.722045	-1.37689	2.53836	-0.870145	4.52564	0.315544	1.59518
chr1	32000000	32100000		0.28224	0.194092	-0.762925	-0.511609	0.142988	-0.981921	-0.485749	1.25064	-0.515075	1.41337	1.256	-0.117014	1.87957	-0.232495	0.741552	2.47192	0.601688	0.530307	0.623149	0.505904	0.550197	1.30058	-0.082737	0.138696	-0.247881	-0.750897	-0.829996	-0.477501	0.809533	0.0972222	0.459846	-1.14232	-1.00876	1.97122	0.0176228	0.900356	0.785062	0.199073	0.550585	-0.901873	0.991321	-0.45499	2.19264	0.876395	0.12742
chr1	32050000	32150000		0.395651	0.40668	-0.476793	-0.188919	0.461545	-0.288046	0.382777	-0.0135513	0.253062	0.771354	0.483219	0.489046	1.19508	0.0929534	1.07588	0.658703	-0.100083	0.330244	-0.283343	-0.0292987	-0.0880955	0.192951	-0.447859	0.275241	-0.31591	0.220453	-0.635862	0.169964	-0.0107628	0.406053	-0.0248641	-0.767777	-0.47427	-0.0649831	0.478186	0.459024	1.3173	-0.625636	0.587055	-0.417392	-0.311601	0.154341	0.147368	1.3647	-0.628589
chr1	32100000	32200000		0.702826	0.0536469	-0.265894	-0.310092	0.497408	-0.21571	0.0747112	-0.603306	0.267518	0.717081	0.960312	0.581562	0.939585	0.0235398	0.611893	0.785978	0.16568	-0.235823	-0.20651	0.0591121	-0.0576069	0.329431	0.0664157	0.435171	-0.129056	0.112838	-0.0535843	0.319888	0.371672	0.705577	0.257104	-0.556752	-0.729755	-0.633521	-0.194321	0.707882	0.695544	0.201583	1.00334	-1.09539	-0.355251	0.131224	-0.304624	0.193043	-0.552547
chr1	32150000	32250000		1.29646	-0.568879	-0.225699	-0.288361	1.19651	-0.805339	-0.627555	-0.803133	0.667344	1.43567	1.9617	1.72639	1.86066	0.11946	0.803401	1.32474	0.035642	-0.175938	0.144338	0.972748	-0.229259	0.0594077	-0.169275	0.930683	-0.072759	0.195239	-0.0083828	0.562338	0.413635	1.42436	1.29655	0.0007662	-0.106233	-0.333572	1.38937	0.79449	1.14019	0.307694	1.81021	-1.41421	-0.636957	-0.226131	-0.579765	-0.144676	0.236952
chr1	32200000	32300000		0.822445	-0.360247	-0.445938	0.361041	0.837822	-1.02803	-0.678257	-0.734627	0.297459	1.86615	1.77461	1.63566	2.02664	0.116448	0.909973	1.05361	-0.113308	0.403602	0.860589	1.75431	-0.63347	-0.177587	0.206215	1.71548	-0.375791	0.0502202	-0.482713	0.360366	0.277521	1.08983	0.812981	0.258888	0.64982	0.625011	1.84135	0.329999	0.915356	0.187116	1.69431	-1.30078	-0.638113	-0.204264	-0.181821	0.335678	0.0666921
chr1	32250000	32350000		0.117074	0.152693	-0.988314	1.34279	-0.160172	-1.07092	-0.712986	-0.433885	-0.725492	1.36721	0.52709	0.936721	1.37328	0.30169	0.708155	0.692832	-0.271297	0.661272	1.58809	1.80067	-0.539943	-0.339655	0.483402	1.31209	-0.542936	-0.762804	-0.787548	-0.218359	0.839101	-0.27344	-0.106187	0.798885	1.03765	2.05658	1.17809	0.445677	0.432084	1.30218	0.853878	-1.47722	-0.375887	-0.107457	-0.0597424	0.252589	-0.128215
chr1	32300000	32400000		-0.487806	1.50484	-0.704755	1.30876	-0.196185	-1.08782	-0.727444	-0.463021	-0.875201	1.26208	-0.0145178	0.53865	0.519659	-0.546391	-0.054344	-0.233105	-0.70208	1.20393	1.26538	2.76497	1.18993	0.281776	0.736727	1.89354	-0.685	-0.936891	-0.82214	-0.680152	0.621505	-0.295884	-0.474565	0.826573	0.614821	1.65254	1.171	0.889859	0.507593	1.36266	0.48626	-1.73179	-0.810871	-0.805896	-0.990044	-0.323287	-0.471071
chr1	32350000	32450000		-0.997566	4.27777	-0.422913	0.577958	-0.56646	-0.872932	-0.400534	-1.14321	-1.08173	2.90672	-0.130091	0.0914414	0.0847594	-1.1357	-0.850367	-1.48556	-0.72456	2.58876	1.36663	4.96964	3.23419	4.88545	2.24723	3.79823	-1.08111	-0.661278	-1.37986	-0.289216	-0.691628	-0.347549	-0.919585	-0.229088	0.756731	0.135712	0.324108	0.718729	0.984513	0.192618	0.235314	-0.709529	-1.54264	-1.12642	-1.58051	-0.168981	-1.3476
chr1	32400000	32500000		-1.27505	4.77988	-0.617768	-0.0119789	-0.0396701	-0.585972	-0.339843	-1.47948	-1.25577	2.92437	-0.538627	-0.591613	-0.0557845	-1.00869	-1.09096	-1.69678	-0.617739	3.06706	1.8738	4.20224	3.21747	6.56458	2.39931	3.32699	-1.11867	-0.115836	-1.46418	-0.151216	-1.22663	-0.837506	-0.270404	-0.810142	0.533978	-0.742193	-0.762895	1.20711	1.96608	-0.135742	0.0737597	-0.244748	-1.70612	-1.19373	-1.6383	-0.512508	-1.67642
chr1	32450000	32550000		-0.888994	2.31556	-0.733021	-0.314554	0.342802	-0.778229	-0.620824	-1.13859	-0.45766	1.86571	-0.25926	-0.966137	0.0963084	-0.729637	-0.640302	-1.44449	-0.668664	2.62345	2.30905	1.57463	1.77159	3.54754	1.62803	2.77551	-0.751823	0.19513	-1.01145	-0.593409	-0.871811	-0.137986	0.544051	-0.7677	-0.715111	-1.18097	-0.765138	1.00142	1.7661	0.08592	1.01016	-0.854754	-1.29568	-0.755049	-1.46231	-0.74187	-1.7168
chr1	32500000	32600000		-0.0884194	1.47048	-0.195264	-0.550279	0.513427	-0.838975	-0.225366	-0.962646	0.184049	2.10381	0.371161	-0.536935	0.741586	-0.467138	0.0219986	-1.04603	-0.650129	2.84617	2.19265	0.66989	0.882945	2.60866	1.17793	2.53487	-0.517265	0.879546	-0.755739	0.0179058	-0.23659	0.358106	0.780648	-0.744731	-0.435099	-0.898189	-0.446708	0.326517	1.56731	0.0690315	1.34861	-1.09407	-0.952975	-0.74403	-0.780588	-0.287648	-1.30292
chr1	32550000	32650000		0.0666922	1.64778	-0.194459	-0.906773	0.53288	-0.475824	0.954157	-1.22491	0.326391	1.54057	0.0326797	-0.340736	0.599767	-0.528104	0.278167	-0.930611	-0.526156	2.06617	1.15002	0.416636	0.202767	1.86442	0.266923	0.877598	-0.783585	0.840586	-0.825427	0.814131	-0.581187	-0.239534	0.143775	-0.727491	0.741541	-0.751891	-0.139739	0.0153379	1.58656	-0.482889	0.203744	-0.924549	-0.802321	-1.20717	-0.22463	-0.223156	-0.782046
chr1	32600000	32700000		0.495484	-0.0230663	-1.14693	-0.834593	-0.773554	-0.270624	0.881874	-0.949081	0.121017	0.0230344	0.604534	0.451911	0.639161	1.2769	1.92082	-1.15442	0.785976	-0.544106	0.11339	0.45154	0.0338131	-0.602654	-0.37698	-1.2824	-1.22743	-1.31515	-0.936946	0.406262	-0.916848	-0.28298	-1.28744	-0.849977	0.758557	-0.233508	0.0602021	-0.719694	0.389013	-0.317076	-0.356698	-1.00317	0.373968	-0.0626983	0.509626	0.150895	-0.578577
chr1	32650000	32750000		1.44546	-0.0253342	-0.61358	-0.729231	-0.882366	-0.240094	0.732919	-0.215859	-0.057896	0.353012	1.83438	0.894759	1.22812	2.12774	2.80664	-1.39168	0.802931	-0.491851	-0.333702	0.190382	0.124909	-0.906796	-1.01345	-1.56654	-1.01481	-1.13946	-0.583694	0.435988	-0.167336	-0.202292	-1.50119	-0.73891	0.448996	0.000723409	-0.351293	-0.657018	0.133625	-0.217348	-0.63937	-1.3351	0.830809	-0.033414	0.627202	-0.032758	-1.30001
chr1	32700000	32800000		1.09329	-0.0102238	-0.45383	-0.488362	0.010466	-0.588508	0.528631	-0.382389	0.268844	0.475089	0.954902	0.981161	0.748663	1.10568	1.46725	-1.45991	-0.098336	-0.439063	-0.478751	0.469102	0.175459	-0.748819	-0.856078	-0.41528	-0.141646	-0.665775	-0.449794	-0.235164	-0.614208	-0.455297	-0.00815778	-0.536062	0.747078	-0.0401375	0.793964	-0.00710926	-0.428066	-0.135659	-0.0276876	-1.11503	0.0422622	0.100723	-0.0918297	-0.289775	-1.54809
chr1	32750000	32850000		0.0205305	-0.956847	-0.0470567	-0.397291	0.83192	-0.585891	-0.575306	-1.12113	0.317104	0.43021	-0.540515	0.675702	0.812927	0.0740659	-0.558698	-1.51293	-0.873698	-0.64093	-1.07302	2.0452	0.439771	-0.513567	-0.736014	0.760734	0.112682	1.86655	0.736448	-0.858171	-1.8992	-0.803665	1.67288	-0.129748	-0.000141633	-0.454998	1.4347	-0.184947	-0.251268	0.691881	1.9817	-0.749575	-0.485957	1.00072	-1.25799	-0.258155	-1.5845
chr1	32800000	32900000		0.368563	-0.850536	0.135805	-0.306705	0.757419	-0.524031	-0.958442	-1.15714	0.219335	0.870618	0.578408	0.781618	1.68882	0.478277	0.102275	-1.38756	-0.794307	-0.230177	-0.449955	3.38344	0.464353	-0.150214	-0.809326	0.721494	-0.733848	3.87626	0.824971	-0.648282	-1.80717	0.15311	2.29457	0.0801182	-0.859702	-0.637844	1.02531	-0.340061	1.3043	0.72785	2.22883	-0.803083	-0.610459	0.864605	-1.4254	0.0211036	-1.58204
chr1	32850000	32950000		0.434507	1.30541	0.387185	1.71879	0.255703	0.159545	0.79732	-0.0469739	0.0343959	1.33551	1.06375	1.07484	0.831544	0.148196	1.4503	-0.922243	-0.388652	0.455079	-0.491589	1.62634	-0.198451	-0.369086	2.1418	1.94395	-0.42171	0.784279	-0.880544	-0.708018	0.307608	0.977468	0.884255	-1.029	-1.54812	2.05409	2.02415	-0.364294	0.619131	0.753691	0.616664	-1.31362	0.530932	0.658646	1.6714	2.16379	-1.34876
chr1	32900000	33000000		0.702028	1.27996	0.169841	1.50341	0.317524	0.258715	0.971035	0.261915	0.406417	1.3724	2.01294	1.36242	0.617886	0.573807	2.24719	-0.730588	-0.16239	0.776534	-0.563215	0.118957	-0.295949	0.222769	2.10451	1.71995	-0.667268	0.331857	-1.20427	-0.817086	1.03251	2.19554	0.292466	-1.45293	-1.73738	2.0807	2.34599	-0.244835	1.13454	0.470271	0.0475752	-0.95144	0.74254	1.08681	2.31281	3.52461	-1.27487
chr1	32950000	33050000		0.991584	-0.207334	-0.861123	0.34102	0.179241	-0.0823526	0.934959	-0.726616	0.437324	1.90043	2.83551	2.17202	1.8695	1.89937	3.60549	-0.237237	0.283675	0.320582	0.323976	-0.108479	0.467897	2.31204	-0.339205	0.709654	-1.15458	0.445566	-1.12046	-0.131012	-0.539422	2.04863	0.186013	-1.52746	-1.18882	-0.483109	1.70185	-0.058561	2.63122	-0.810088	0.736331	-0.153343	-0.874184	1.2729	0.603992	4.12274	-1.33908
chr1	33000000	33100000		0.677507	0.455991	-0.349075	0.875122	0.668153	-0.136167	1.28523	-0.508034	-0.109235	1.57004	1.88418	1.71744	1.91182	1.32999	2.79686	-0.136446	0.434597	-0.741101	-0.193399	-0.0622064	0.243928	1.15253	0.252541	0.827328	-1.13038	-0.669354	-1.29331	-0.449107	-0.316172	0.4237	-0.723838	-1.47861	-0.776849	-0.173903	0.784822	-0.387775	1.03327	-0.0141117	0.964221	-0.539857	-0.693622	0.32362	0.723309	2.21071	-0.967929
chr1	33050000	33150000		1.24358	0.98482	-0.196922	0.292547	1.07976	-0.320136	0.607865	0.145569	0.602645	0.642633	1.51704	1.34861	1.15498	0.663612	2.03898	-0.697276	0.766824	-0.334767	-0.172213	-0.0653282	-0.0662265	0.23616	0.206712	0.28373	-1.08521	-0.281861	-1.26089	-0.801449	0.138075	0.441674	-0.481303	-1.04644	-0.842508	0.232437	0.301531	-0.601946	0.490819	-0.0173309	0.292589	-0.714097	-0.461888	-0.42566	0.575307	0.379105	-0.886736
chr1	33100000	33200000		1.00559	0.513496	-0.561464	0.242691	0.694893	0.223234	0.515694	-0.112332	0.93008	0.38986	0.671792	0.74477	0.64196	0.431921	1.08893	-1.21234	0.712784	0.581762	0.87539	0.181246	0.617759	0.972309	-0.391299	0.126335	-0.898582	0.432623	-0.659179	-0.565376	-1.02902	-0.0181203	0.63874	-0.140827	-0.92945	-0.695093	-0.0667351	0.101619	1.08981	-0.643926	0.0486902	-0.562236	-0.792824	-0.370195	-0.616338	-0.33385	-1.40011
chr1	33150000	33250000		0.585076	0.374509	-0.0593796	1.18634	0.957692	0.512403	-0.224915	-0.616964	0.0979878	1.99726	0.967311	0.0040891	1.54546	0.544388	0.238029	-1.28456	0.38408	1.09314	2.04142	0.944644	1.28813	0.96319	0.916215	1.13436	-0.207341	1.02808	-0.350945	-0.802117	-0.75096	0.0898572	0.990794	-0.118463	-0.905011	-0.945389	-0.40954	0.496424	0.398245	0.483785	0.608172	-0.917897	-0.297974	-0.2741	-1.19327	-0.728173	-1.3696
chr1	33200000	33300000		-0.0935321	0.0814525	0.504934	0.804883	0.163382	0.0424317	-0.85948	-0.81972	-0.410312	1.90634	1.06093	-0.758542	0.943175	0.164264	-0.0888426	-1.50327	-0.0493374	1.08199	2.09423	1.06623	1.14087	0.650439	1.43805	1.5875	1.03213	0.385401	-0.751708	-0.819507	0.364621	0.923762	0.399061	-0.116387	-0.674373	-0.959067	-0.869594	-0.144233	-0.539605	0.497487	0.403415	-1.37715	0.107157	0.00781247	-0.904692	-0.477081	-1.43775
chr1	33250000	33350000		-0.934095	-0.523848	1.05093	0.135054	-0.777677	-0.215035	-0.779762	-1.03912	-0.489034	0.139813	0.747286	-1.21189	-0.682547	-0.549916	-0.574864	-1.64888	-0.359891	0.240376	0.170142	0.103604	0.0047148	-0.25572	0.0844469	0.529938	0.772513	-0.0651868	-0.993698	-0.912305	0.353825	0.593922	-0.557457	-0.473783	-0.77802	-1.17541	-1.05222	-0.379119	-1.02795	-0.635546	-0.257049	-1.41315	-0.386354	-0.150317	-1.10516	-0.538067	-1.70737
chr1	33300000	33400000		-0.690435	0.355557	2.01603	0.42464	1.41339	0.0109252	-0.524645	-1.07929	-0.234576	-0.270448	0.536394	-0.730656	-0.364736	-0.504332	-0.603034	-1.3906	-0.209019	0.614902	0.253133	-0.160231	-0.383356	-0.864418	-0.237851	0.498158	0.0435886	1.18741	-0.255784	-0.240486	-0.295762	0.198248	1.23033	-1.1015	-0.932794	-0.930569	-0.880609	0.949008	-0.134053	-0.109286	1.29989	-1.31267	-0.715048	-0.382386	-1.22199	-0.394032	-1.4833
chr1	33350000	33450000		0.384291	0.665754	1.01231	0.425332	1.57824	-0.251241	-0.708816	-0.532882	0.102469	0.855785	0.743385	0.384487	0.0815677	0.82019	0.572686	-0.775369	0.462066	1.19156	1.35461	0.559172	0.478905	0.320688	0.812965	1.76904	0.197614	0.911102	0.289927	-0.216486	-0.354979	0.299945	1.65968	-0.242882	-1.10952	-1.04406	-0.5856	1.83653	0.42574	0.148193	1.65212	-1.01437	0.190483	0.827192	-1.04336	0.177452	-1.353
chr1	33400000	33500000		1.8869	0.302975	-0.415801	0.205443	0.362519	-0.682178	-0.85188	-0.178176	0.0514071	2.56693	2.13513	1.62083	0.316787	1.90022	1.97058	0.110812	2.0949	0.86191	1.17274	1.11253	0.901394	1.2532	1.08537	1.66932	-0.270932	0.0299443	-0.040866	-0.616894	-0.508975	-0.297534	0.420816	-0.0932336	-1.54459	-1.41098	-0.50414	1.19544	0.0969507	-0.601097	0.302848	-0.865571	0.314062	1.0766	-1.32649	0.092847	-1.42474
chr1	33450000	33550000		1.26454	0.113415	-0.29403	0.091798	-0.337972	-0.698039	-0.927899	-0.32979	0.284851	2.21444	1.98587	1.13723	-0.00196645	0.890318	1.12647	0.19129	1.97592	0.760559	0.938277	0.495002	0.585312	1.13069	1.15612	0.748635	-0.68733	0.191492	-0.809123	-0.818653	-0.386004	0.127619	0.100799	-0.480224	-1.49356	-1.5921	0.138519	0.287486	0.0647854	-0.345291	-0.13243	-0.794934	-0.134724	-0.0269977	-1.44277	0.586981	-0.283538
chr1	33500000	33600000		0.69921	0.456653	-0.649406	0.261908	-0.4674	-0.473805	-0.73581	-0.198775	0.64469	1.58391	1.03545	0.819785	0.601247	0.581816	1.38604	-0.37732	0.363064	0.722152	1.51355	0.454106	1.3824	2.10097	1.38058	1.16584	-0.323747	-0.0759572	-0.636171	-0.0883293	-0.278811	0.183289	0.64675	0.103865	-0.878932	-0.647784	0.956228	0.571189	0.83248	0.27832	0.723996	-0.125416	-0.515515	-0.0214475	-0.513987	1.80919	-0.188874
chr1	33550000	33650000		0.862232	0.958167	-1.14528	0.438644	0.158839	-0.454835	-0.418739	-0.407227	0.300264	1.48133	0.666907	1.29766	1.36301	0.887433	2.08595	-0.725307	-0.380265	0.375379	1.65997	0.318729	1.61873	2.19998	0.821657	1.30733	0.158315	-0.299383	-0.330656	0.370151	-0.611682	-0.413222	1.13071	0.388694	-0.334704	0.17816	1.25154	0.954785	0.976778	0.235473	1.35028	-0.213588	-0.986019	0.214284	0.0620169	1.89249	-1.07326
chr1	33600000	33700000		0.624641	0.354327	-0.625168	0.310725	-0.220366	-0.840832	-0.280782	0.0481006	0.024842	1.31627	0.719893	0.469689	0.840922	0.840453	0.905976	-0.850996	-0.13876	0.522744	0.495462	0.57063	0.31989	0.597452	0.850319	0.825208	-0.187751	-0.599824	-0.624479	-0.249633	-0.130265	-0.549364	0.111486	-0.712673	-1.34959	-0.413666	0.0191922	0.31363	-0.00131812	0.496471	0.605091	-1.11805	0.271227	0.0804894	-0.40004	0.0895061	-1.1644
chr1	33650000	33750000		1.23708	-0.0520319	-0.874904	0.311656	-0.775242	-1.18907	-0.251787	0.216044	0.200719	2.22854	1.5891	1.27211	1.68337	1.21572	2.08488	-1.04094	0.0449073	0.338063	-0.124298	0.885463	0.0198041	0.375579	0.84569	1.25225	-0.0515999	-1.10023	-1.33854	-0.0478918	-0.00155908	-0.184577	-0.196584	-0.938662	-1.36022	0.0042505	0.315601	-0.745415	0.499187	0.558626	0.756345	-0.671824	0.282181	0.313548	0.278185	0.939103	-1.24614
chr1	33700000	33800000		1.87084	-0.215738	-0.904383	1.18959	-0.164015	-1.06182	0.0577708	-0.562077	0.685588	2.36524	1.83488	1.79015	2.42621	1.41352	2.19365	-1.08308	-0.274377	-0.0435496	0.0102933	0.835146	-0.0721587	0.364572	-0.0290604	1.54566	0.101831	-0.496831	-1.58888	-0.0200354	-1.03064	0.0269305	0.81991	-0.494929	-1.13617	-0.228309	0.874586	-0.371	1.32741	-0.295657	1.61395	-0.244106	-0.779398	0.43329	-0.235251	1.38251	-1.61069
chr1	33750000	33850000		2.99234	-0.530531	-0.201089	1.13744	0.705802	-0.422474	0.228363	0.134929	2.28062	2.12734	2.49213	1.66427	1.48422	1.88945	1.26576	-0.339642	-0.33281	-0.148689	0.141642	0.862737	-0.0521903	0.223827	-0.186062	1.60461	-0.209147	0.204238	-1.02589	-0.4006	-0.794814	0.921915	1.24916	-0.550185	-1.15093	-0.477023	0.89591	1.13466	0.920542	-0.218137	1.03566	-0.396375	-0.867882	1.03631	-0.973839	0.680578	-1.392
chr1	33800000	33900000		2.51679	-0.936118	-0.58803	-0.491768	0.237285	-0.0428624	-0.620854	-0.260923	1.25166	2.06044	2.37883	1.52955	0.425644	2.80925	1.60998	0.645441	0.0670585	-0.337332	-0.648041	0.506459	-0.390677	-0.641974	-0.652657	1.12489	-0.644384	0.0940234	-0.01476	-0.672051	-0.808414	0.495273	0.268973	-0.666526	-1.17311	-0.856371	0.380488	2.16001	0.179831	-0.262335	-0.321958	-0.490331	-0.87054	1.78814	-1.12976	0.596644	-0.783102
chr1	33850000	33950000		0.927386	-0.95166	-1.16298	-1.1941	-0.625379	-0.0260541	-1.32509	-1.19283	-0.694721	1.76246	0.900605	0.29473	0.124355	2.6332	1.57719	0.546051	-0.157346	-0.01685	-1.20183	0.0547369	-1.0009	-1.08277	-0.969838	0.391729	-0.98495	-0.600494	0.895428	-0.505296	-0.898034	-0.780911	-1.15082	-0.701392	-1.61441	-1.78664	-1.15152	1.92235	-0.345609	-0.751092	-0.959009	-0.411326	-0.776017	1.44896	-0.934707	0.347142	-1.04566
chr1	33900000	34000000		-0.276657	1.31574	-1.08958	-0.668645	0.22557	0.331016	-1.23796	-0.379317	-0.746943	2.67495	-0.121545	-0.166897	1.06819	1.05393	0.650183	-0.752119	-0.179652	1.16057	2.01019	0.183971	0.304394	0.791535	1.65627	0.963661	-0.538555	-0.272317	0.455548	-1.04483	-0.622785	-1.02387	0.614848	0.689991	-1.27872	-0.875393	-0.478056	-0.179069	0.120007	0.120336	-0.472785	0.0601338	0.290883	-0.572666	-0.164202	-0.208086	-1.26585
chr1	33950000	34050000		-0.250071	2.24541	-1.54143	-0.629808	0.237536	0.0304212	-1.35305	-0.217224	-0.791767	3.98759	0.504515	0.38559	2.01542	1.16614	1.09268	-0.663883	0.838433	1.91534	3.60214	0.980523	1.10044	1.29463	3.75394	1.37565	-0.503224	0.144407	-0.183883	-1.29749	-0.510178	-0.876431	1.57401	1.61894	-0.49262	-0.419894	0.107115	-0.476777	-0.126207	1.38638	-0.120709	-0.159878	1.01133	-0.844851	0.47866	-0.171745	-0.492513
chr1	34000000	34100000		1.14545	1.15305	-1.08328	-1.02051	0.925507	-0.0815902	-0.0797939	-1.0583	-0.540836	2.90363	1.37302	1.85071	1.54383	0.447924	1.41466	1.58082	0.661922	2.14603	1.80803	1.73984	0.274892	-0.119806	2.86085	0.817985	-0.0261255	1.29717	0.0181634	0.951711	-0.277597	-0.556182	1.73681	1.23477	0.603462	-1.24904	0.0730634	0.487741	0.405828	1.91406	0.571034	-0.864453	1.18896	-0.730356	1.52298	0.0154186	0.05798
chr1	34050000	34150000		0.776198	-0.515289	-0.494303	-1.20135	1.66885	-0.109811	0.361916	-1.26403	-0.326301	1.01443	0.572467	0.726531	1.31422	0.00555712	1.19503	0.453868	-0.33925	1.23407	-0.408918	0.881921	-0.813886	-1.51897	0.301052	0.160014	-0.632404	2.47599	0.00802163	1.99397	-1.13045	-0.909273	1.83901	0.109124	0.551101	-1.51509	-0.573675	0.967923	0.42432	1.6589	1.44283	-0.379361	0.0537505	-0.614281	1.03673	0.746069	-0.897075
chr1	34100000	34200000		0.950689	-0.987893	-0.346879	-0.638312	1.13462	-0.00690674	-0.431831	-0.934683	-0.101836	1.56274	0.90601	0.526185	1.34178	0.883972	1.46459	0.315692	-0.43824	0.425433	-0.691421	0.59495	-0.379892	-1.07833	-0.295445	0.430849	-1.09386	1.81019	-0.345598	0.839873	-1.29536	-0.729629	1.21561	-0.223761	0.0566751	-1.23191	-0.667691	0.680032	-0.436649	1.29802	1.03486	0.100466	-0.171516	-0.11967	0.169711	0.617046	-0.993018
chr1	34150000	34250000		1.95483	-0.110012	-0.497946	0.31962	-0.152882	0.390082	-0.801476	-0.830465	0.0534386	2.29936	2.05284	1.82641	0.163211	1.86888	1.24159	1.4428	0.0637762	-0.0679385	-0.552532	0.833828	1.29841	-0.154734	-0.304675	0.558671	-1.00506	-0.310117	-0.274028	-0.664229	-0.76317	-0.34134	-0.0277741	-0.0511881	-0.344705	-0.752498	-0.250328	0.329508	-1.22858	0.215697	-1.03238	-0.228071	0.632733	0.486156	-0.456375	-0.647791	-0.429146
chr1	34200000	34300000		0.979034	0.594534	-0.867645	-0.413394	-0.18006	0.0915827	-0.836539	-1.46517	-0.452785	1.67446	1.14655	0.780646	-0.0801383	1.07666	0.880811	0.418562	-0.198016	0.997677	0.649785	-0.0435433	1.4735	-0.24292	0.155313	0.999173	-0.82481	-0.484351	-0.379408	-0.273401	-1.18621	-0.99478	-0.134328	-0.539388	-0.723318	-0.94316	-0.802876	0.44772	-1.27351	-0.360401	-0.863934	-0.510437	-0.0216337	0.0592311	-0.555952	-0.457897	-0.856643
chr1	34250000	34350000		0.860145	0.673166	-0.255844	-0.168149	0.165161	0.637018	-0.872891	-1.31045	0.208425	1.78314	1.16461	0.730149	-0.0527474	0.782019	0.948076	0.426729	0.108129	1.74767	1.1872	0.462663	1.53041	0.19756	0.180127	1.6651	-0.395934	-0.34952	-0.606413	0.0208331	-1.14588	-0.650614	0.284907	-0.650301	-0.692226	-1.14766	-0.669989	0.551558	-0.351245	-0.318773	-0.489697	-0.149287	-0.495842	-0.324684	-0.778018	0.102647	-0.685164
chr1	34300000	34400000		0.830112	0.705997	0.126679	0.141881	-0.0981367	0.623763	-0.737826	-1.02513	0.264085	1.44038	1.86077	1.06713	0.210012	1.08076	0.700703	0.415184	0.446914	1.18708	0.787898	0.188735	1.19304	0.243907	0.22364	1.11562	-0.84433	-0.54846	-1.15101	-0.194965	-0.516999	-0.11868	0.125305	-1.22374	-0.936031	-1.0513	-0.648664	0.619657	0.0297501	-0.40978	-0.340837	-0.425721	-0.451632	-0.641641	-0.781032	-0.517997	-0.688318
chr1	34350000	34450000		0.482036	0.152871	-0.191854	-0.368943	-0.694516	-0.387236	-1.17849	-1.17494	-0.572096	0.228671	2.07139	0.896189	0.17241	0.989362	0.348763	-0.185467	-0.0759561	0.408218	0.350567	-0.869673	0.57384	-0.359261	-0.199241	-0.271237	-1.02166	-0.884068	-1.17248	-0.0281407	-0.587914	0.378643	-0.54613	-1.04646	-0.765584	-1.05942	-0.215643	-0.0223271	-0.409559	-0.755821	-0.456441	-0.95782	-0.214415	-0.359683	-0.676962	-1.29097	-0.89311
chr1	34400000	34500000		4.87354	0.961017	0.16282	-0.474498	-0.520819	-0.654528	-1.67323	-0.952879	0.584859	0.82187	4.63317	3.29856	2.63805	3.70025	4.87733	1.22652	2.16138	0.561726	0.386801	-0.256606	1.50438	0.96546	-1.04405	-0.975822	-0.68488	-0.818958	-0.842694	-0.00686645	-1.20034	0.792977	-0.656221	-0.376547	-0.604908	-1.44238	0.224887	-0.147167	-0.289024	-1.13301	-0.340444	-0.913822	-0.245758	0.691508	-0.862379	0.360719	-1.36548
chr1	34450000	34550000		4.3618	1.40731	-0.211024	-0.0652531	1.15923	0.408875	-0.890667	-0.616609	1.0973	1.05972	3.98475	2.34757	2.1498	2.72858	4.03837	1.22108	1.79782	1.02479	0.0604919	-0.32809	1.1766	1.04051	0.0653374	-0.490357	-0.864671	0.849373	-0.351228	-0.646698	-1.13782	0.995745	0.0224734	-0.448289	-1.17223	-1.09993	-0.209262	0.509678	0.413385	0.409532	-0.335706	-0.673011	-0.0119252	0.276586	-0.939219	0.745852	-0.639704
chr1	34500000	34600000		1.63066	2.21777	-0.364351	-0.22464	1.15671	0.105421	-1.01867	-0.463424	0.622355	2.53885	2.15981	0.506805	0.735602	0.53832	1.60406	0.0734415	-0.110356	0.873661	1.80135	0.468892	1.25794	2.1363	1.97228	2.37331	-0.386778	0.415839	-0.439433	-0.45624	-0.6689	1.22121	0.393616	-0.501537	-1.24822	-0.51088	-0.416959	0.385813	0.718949	0.715395	0.0661219	-0.465549	-0.0747371	-0.0115807	-0.736102	0.576224	-0.322992
chr1	34550000	34650000		0.914837	2.29029	0.128712	-0.708785	-0.0984588	-0.832208	-1.52224	0.209448	-0.0279813	3.40602	1.82463	0.398008	0.717262	0.608983	1.4026	-0.0114641	-0.403543	0.952782	2.6494	1.76494	1.44781	2.69144	2.41164	3.85228	-0.218477	-0.888682	-0.411378	-0.200262	-0.240434	0.961112	-0.10924	-0.622139	-1.2725	-0.128548	-0.513268	0.590614	0.300029	-0.0987634	0.332529	-0.686806	0.258154	0.303095	-0.0331774	0.498298	-0.380508
chr1	34600000	34700000		0.13149	1.72779	0.97511	-0.993083	-0.0599179	-0.250678	-0.877765	0.587686	0.502903	2.12524	0.679679	-0.341605	-0.00731614	0.0771098	0.255118	-0.239327	-0.367171	3.37576	1.57395	2.56815	1.89415	1.9297	2.10191	3.17442	-0.403766	0.260445	0.106283	0.171025	-0.335156	0.357408	-0.660342	-0.74648	-0.828367	-0.228911	-0.464231	0.210049	0.378613	-0.231767	-0.426879	-0.250072	0.206289	-0.138822	0.357458	0.856061	-0.329339
chr1	34650000	34750000		-0.175267	1.87598	1.4552	-1.19038	0.588041	0.214662	0.259478	0.284196	1.10397	1.62679	0.160351	-0.637317	0.14601	-0.419332	0.00931303	-0.489399	-0.347177	3.44422	1.44584	2.50961	2.21552	2.43169	1.54728	2.44275	-0.211445	0.840724	-0.502552	0.608907	-0.512102	-0.214389	-0.197062	-0.867236	-0.0899507	-0.326815	-0.314784	-0.13036	0.958484	-0.82682	-0.470461	0.327816	-0.791615	-0.759037	0.0408298	1.21041	-0.903975
chr1	34700000	34800000		0.138721	1.54833	1.84289	-0.799695	1.22828	0.119406	1.12777	0.576351	0.426316	1.80573	0.772297	-0.0186685	0.572387	0.143424	0.0800768	0.0706522	-0.148409	2.59377	1.69204	1.87042	2.03664	2.71149	1.06509	1.28398	0.23847	0.937377	-0.641375	0.243871	-0.0127163	-0.266365	0.597873	-0.814559	0.410458	0.141171	-0.236977	0.722732	0.504191	-1.02562	-0.291379	-0.15793	-0.543784	-0.770983	-0.213461	-0.0504735	-0.771968
chr1	34750000	34850000		0.0516063	2.04753	2.22927	-0.58097	0.521805	0.146306	0.10247	-0.381544	-0.456923	1.27377	0.418168	-0.145557	-0.38847	0.374238	-0.9973	0.0358514	-0.722608	4.88516	2.76066	1.10968	4.88025	1.71298	0.717507	1.57113	0.706001	2.20821	0.00928379	1.18124	1.41605	0.121375	0.988177	-0.921993	0.0968708	0.294741	-0.544106	2.87168	-1.04537	-1.00639	-0.647968	1.27117	0.704952	-0.225832	-0.418713	-1.07407	-0.676567
chr1	34800000	34900000		-0.383859	1.65008	1.29427	-0.742837	0.126488	-0.326101	-0.439077	-0.85687	-0.929609	0.0105709	-0.631735	-0.573941	-1.11064	-0.432885	-1.49932	-0.339684	-1.25702	4.34807	2.36747	0.0831613	4.65509	0.35441	-0.154349	0.546924	0.420341	2.33177	-0.606086	1.10764	1.53486	-0.336144	1.12727	-1.006	-0.147273	0.426807	-0.722621	3.49296	-1.48144	-1.03951	-0.91814	1.36375	0.8311	-0.525138	-0.606039	-1.37004	-0.791175
chr1	34850000	34950000		-0.278774	0.649566	0.159767	-1.21852	0.275045	-1.34176	-0.564148	0.71141	-1.06702	-0.678043	-1.07204	-0.15501	-1.34456	-1.44	-1.36489	-0.749798	-1.21692	-0.494169	1.2637	0.00893938	-0.49636	-0.621316	-0.549427	-0.88706	0.791657	-1.31614	-1.29076	-0.800644	-0.86045	-1.48777	1.116	-0.678555	-0.0289976	1.30361	-0.836054	-0.799463	-1.2917	-1.24254	-1.24557	-1.3765	-0.459602	-1.91877	-0.420044	-1.57807	-0.715117
chr1	34900000	35000000		0.182637	0.554332	-0.093251	-1.31386	0.00134463	-1.00778	-0.108806	-0.407723	-0.791988	-0.11414	0.117815	-0.32954	-0.39089	-0.289833	-1.18081	-0.791723	-0.323055	-0.205095	0.535035	-0.203677	-0.13671	0.0693419	-0.294246	-0.592315	-0.0069548	-0.762825	-0.515873	0.0355787	-0.909096	-0.715634	0.0880971	-0.63235	-0.653265	-0.269903	-1.15391	-0.838949	-0.197211	-0.976028	-0.727513	-0.0758961	-0.546981	-1.231	-1.05003	-1.17518	-0.900587
chr1	34950000	35050000		0.218608	0.682621	-0.732514	-0.643836	-0.0378576	-0.346401	-0.112373	-0.242194	-0.749968	0.410781	0.424438	-0.360697	0.243541	0.402265	-0.709611	-0.43768	0.100243	0.50179	0.0426696	-0.0413618	1.14272	0.44009	-0.479017	-0.0878166	-0.343198	-0.272037	-0.167589	0.139137	-0.121091	-0.587628	-0.707784	0.0939106	-1.03963	-0.806206	-0.999387	0.768229	0.164917	-0.679221	-0.35786	0.869613	-0.0605999	-0.432014	-0.948001	-0.48255	-0.756745
chr1	35000000	35100000		-0.231052	0.283243	-0.789154	-0.571553	-0.19654	-0.368948	0.110682	0.0818992	-0.932715	0.44236	0.151826	-0.417648	0.433069	0.129888	-0.422099	-0.549529	-0.0350063	0.541329	-0.153857	-0.323432	1.28745	0.856337	-1.1503	-0.319907	-0.718971	-0.381152	-0.245534	0.112025	-0.183919	-0.492309	-0.83623	-0.0259586	-0.727483	-0.683011	-0.775732	1.29013	0.748554	-0.900023	-0.343554	0.381439	-0.09624	-0.449026	-0.887032	0.236238	-0.732753
chr1	35050000	35150000		-0.222558	-0.24149	-0.67619	-0.855749	-0.136575	-1.00719	0.061788	-0.343982	-0.993215	0.794479	0.0201748	-0.246395	1.22866	0.0475034	0.191999	-0.15745	0.0251307	0.302612	-0.182339	-0.35613	0.32148	0.687181	-1.26032	-0.384935	-1.04083	0.245198	-0.704792	0.0760911	-0.574415	-0.17813	-0.339105	-0.752704	-0.811623	-0.774422	-0.692771	0.576731	0.821331	-1.0577	-0.133436	-0.509044	-0.793945	-0.67402	-1.24101	0.275883	-0.736125
chr1	35100000	35200000		-0.255679	-0.323852	-0.978652	-0.00163055	-0.329804	-1.20039	-0.567325	-0.595266	-0.766806	0.110173	0.170622	-0.246083	0.89352	0.0673668	0.677612	0.46837	0.449269	0.617834	0.16708	0.536616	0.34862	-0.0209915	-0.464035	0.542341	-0.746022	0.512924	-1.36531	-0.200931	-0.445862	-0.0908378	0.0387808	-0.849205	-0.529597	-0.34265	-0.46555	0.162725	-0.528823	-0.94362	0.0844544	-0.697571	-1.02484	-0.746527	-1.51589	-0.141172	-0.357899
chr1	35150000	35250000		-0.850108	-0.0723295	-1.01199	0.27591	-0.831322	-0.776764	-0.717302	-0.723421	-0.406902	-0.651824	-0.0863629	-0.556738	-0.940483	-0.411888	-0.345697	-0.411815	0.157226	0.504934	0.209093	0.386585	0.570599	0.222778	-0.64722	1.01084	-0.430743	-0.1629	-1.16192	-0.20351	-0.774642	-0.266636	0.0131026	-0.751892	-0.141157	-0.367231	-0.126467	0.170946	-0.674124	-0.922283	-0.00591926	-0.630199	-0.874681	-0.366974	-1.50675	0.0229509	-0.573715
chr1	35200000	35300000		-0.917184	-0.0413145	-1.12967	0.786639	-0.894464	-0.986369	-0.80497	-1.06549	-0.357054	0.0307058	-0.430258	-0.308807	-0.714857	-0.642952	-0.757247	-0.713915	-0.163291	0.331544	-0.240697	0.437286	0.110779	0.413434	-1.2112	1.35159	0.0374768	-0.221861	-0.899633	-0.152406	-0.955148	0.0908215	0.695499	-0.212381	0.679852	-0.588083	1.13817	-0.38476	-0.659625	-1.06488	-0.101221	-0.800542	-1.17463	-0.0797766	-1.39647	-0.321271	-0.532192
chr1	35250000	35350000		-0.23153	-0.0395463	-0.587611	0.434724	-0.405353	-1.1916	-0.893426	-0.38635	-0.0920188	0.333223	0.392879	0.0093507	-0.0579981	-0.321747	-0.267953	-0.245333	-0.222661	1.03834	-0.198345	0.897631	0.397551	0.762819	-0.516702	0.964005	0.139412	0.28897	-0.609042	0.325439	0.321066	0.552101	0.761316	-0.445676	0.548161	-0.178555	0.889798	-0.35114	-0.493724	-0.745006	-0.47087	-0.894331	-0.555284	-0.244116	-1.00178	-0.115286	-0.0844754
chr1	35300000	35400000		0.125844	-0.448618	0.625421	-0.678894	-0.253462	-1.39013	-1.19523	0.19797	-0.211862	0.681171	0.554166	-0.240888	0.581206	-0.147275	0.140069	0.571325	-0.333518	1.91427	-0.122906	0.362077	0.275202	0.111474	0.360195	0.34901	-0.220688	1.88026	-0.0209614	1.23311	2.03936	0.817202	0.138702	-1.29893	-0.502814	0.489787	-0.829337	0.150615	-0.456757	-0.180032	0.116093	-0.932095	0.125325	-0.441748	-0.47351	0.192698	0.258524
chr1	35350000	35450000		0.0495993	-0.793059	0.0446563	-0.732067	-0.712203	-1.45122	-1.37032	-0.308101	0.583874	0.277697	0.248784	-0.216496	0.246192	-0.0770025	-0.0551	-0.119247	-0.53912	0.939926	-0.184203	-0.448817	0.329655	-0.783481	-0.474528	0.475945	-0.386215	0.836846	-0.208388	0.568635	1.14025	1.90164	-0.585897	-0.824953	-0.612628	0.14785	0.541558	0.262271	-0.81585	-0.647624	0.883328	-0.647564	0.228861	0.293644	-0.890933	0.352245	-0.178194
chr1	35400000	35500000		0.208926	-0.80181	-1.22216	-0.821484	-0.892618	-1.23342	-1.29823	-0.320701	0.981421	-0.253453	0.642683	-0.0760689	-0.575981	0.148374	-0.248209	-1.01996	-0.727404	-0.142467	-0.456794	-0.410481	0.435646	-1.17543	-0.972143	0.258581	-0.602417	-0.892786	-0.844936	-0.70916	0.231965	2.05467	-1.25086	-0.577097	-1.08463	-0.321459	1.1993	0.414147	-1.08602	-0.896422	0.539381	-0.668374	0.174101	0.777873	-1.15264	0.232822	-0.842529
chr1	35450000	35550000		0.178132	-1.01467	-1.20566	-0.61235	-0.926979	-0.732667	-1.21639	0.131629	-0.403381	0.154622	0.502388	-0.266328	-0.332841	-0.145092	-0.23074	-0.542571	-0.762829	-0.283616	-0.706445	0.0426562	0.203871	-0.946659	-0.130517	-0.160767	-0.716473	-0.555553	-0.927607	-1.0733	0.432695	0.113177	-1.06413	-0.717461	-1.22553	-0.228607	-0.338598	0.0825204	-0.636855	-0.731504	-0.720309	-0.674473	-0.514035	-0.547624	-0.188825	-0.493163	-0.990247
chr1	35500000	35600000		0.583609	-0.406946	-1.05958	-0.618593	-0.525072	-0.485513	0.264293	-0.113472	0.374385	0.64029	0.0544187	0.127822	0.655	-0.0442368	-0.30627	-0.717814	-0.790936	-0.045867	0.0472169	0.149741	-0.0999394	-0.254041	-0.0254891	0.540754	-0.693879	0.23561	-0.722964	-0.706341	-0.516095	-0.48401	-0.580739	-0.605091	0.175329	-0.453458	-0.0421314	-0.294211	1.07683	-0.635198	-0.00884781	-0.24871	-0.888238	-0.272074	-0.63635	-0.0662823	-0.984104
chr1	35550000	35650000		0.582168	0.147935	-0.750405	-0.343739	-0.0515399	-0.85035	-0.151588	-0.754943	0.123599	0.902994	0.457624	0.104192	0.944586	0.246826	-0.100043	-0.638894	-0.766944	0.452313	0.0870969	-0.120226	-0.386801	0.231156	-0.515804	0.525395	-0.467387	0.582279	-0.764345	-0.473002	-0.789023	-0.409582	-0.286708	-0.763267	-0.117817	-0.918726	-0.310349	-0.217206	1.1401	-0.894544	0.445439	-0.699402	-1.18032	-0.227429	-1.18119	-0.350073	-1.08655
chr1	35600000	35700000		0.0701017	-0.0429197	-1.04903	-0.296672	-0.180567	-0.812608	-1.39727	-1.11856	-0.643141	0.555242	0.686078	-0.0458542	0.699351	0.254379	0.135337	-0.242469	-0.316028	0.457879	-0.270291	0.993698	0.519305	0.272003	-0.321045	0.114728	-0.280563	-0.0697829	-1.0933	-0.87636	-0.907303	-0.613182	0.442943	-0.0815836	-0.657978	-0.952297	-0.472513	-0.211297	-0.231251	-1.06095	-0.262109	-1.10408	-1.19489	-1.00109	-1.29843	-1.10502	-1.27067
chr1	35650000	35750000		0.0445053	-0.179762	-1.3089	0.305141	-0.323622	-0.596827	-1.15613	-0.989931	-0.707052	-0.104466	0.726693	0.640476	0.495037	0.374914	0.274767	-0.193934	-0.142994	0.310847	0.262681	1.07821	0.836343	-0.463744	-0.336423	-0.207669	0.223161	-0.516507	-1.14119	-0.834175	-1.0716	-0.616423	0.999916	0.326976	-0.0301465	-0.509578	0.18419	-0.268635	-0.788113	-1.13105	-0.488799	-0.908873	-1.0713	-1.04675	-1.31571	-0.934908	-1.28594
chr1	35700000	35800000		0.0486524	0.223337	-0.728381	0.919177	-0.784128	-0.89942	-0.954943	-0.85859	-0.845316	-0.237397	0.788578	1.3155	0.322788	0.316803	0.0980005	-0.311546	-0.484969	1.20049	2.04557	1.12159	0.71742	-0.885602	-0.217694	-0.0612785	0.895586	-0.336419	-0.438462	-0.134228	-0.812548	-0.0193451	0.590435	-0.328132	0.538958	-0.230415	0.724895	-0.31849	-0.73645	-1.40956	-0.477051	-0.816656	-1.07371	-0.616478	-1.18651	-0.706101	-1.16665
chr1	35750000	35850000		1.04325	2.10225	0.182361	-0.455037	-1.24454	-0.669701	0.220494	0.65655	-0.166991	0.0982576	0.867013	1.6384	0.547526	0.380546	-0.203565	-0.814714	-0.28513	2.17418	3.48342	2.35987	1.07936	-0.0729406	0.135387	0.541601	0.282217	-0.666793	-0.199753	0.29672	-0.422484	0.0914982	-0.526702	-0.0232105	1.28104	0.723543	0.646715	-0.534566	-0.47021	-0.681572	-0.587131	-1.16039	-0.50909	-0.695354	-1.26376	-0.986133	-0.849508
chr1	35800000	35900000		0.726105	1.48917	-0.238329	-0.462046	-0.787542	-0.52911	-0.0243171	0.0821392	-0.000877741	0.575357	0.606875	1.04646	0.942647	0.26642	-0.0911355	-0.699633	-0.208128	1.69246	2.60445	2.07118	0.904006	0.438782	-0.253793	0.801563	0.104768	0.0869417	-0.399993	-0.144798	-0.765107	0.0317699	-0.445242	0.198809	0.54359	0.331099	0.485879	-0.629843	-0.430223	-0.609968	0.0221889	-1.31546	-0.764947	-0.868889	-1.38814	-0.986219	-0.692182
chr1	35850000	35950000		-0.337822	0.125972	-1.02969	-0.549695	-0.579402	-0.686024	-1.18019	-1.06224	-0.419618	0.673257	-0.111407	-0.0219463	0.690565	-0.163717	-0.282151	-0.558526	-0.554199	0.735622	1.01224	1.6463	0.367629	0.708504	-0.587917	0.728536	-0.326753	0.381286	-0.670199	-0.95648	-1.07319	0.0145745	-0.308207	-0.0123551	-0.602163	-0.506469	0.133758	-0.236881	-0.567322	-0.8682	0.348651	-1.16038	-1.0683	-0.837893	-1.26334	-0.833589	-0.692659
chr1	35900000	36000000		-0.825213	0.342	-0.590262	-0.652877	-1.0371	-0.473957	-1.4976	-0.805584	-0.673025	0.490584	-0.213882	-0.653814	-0.633513	-0.336771	-0.738016	-0.915583	-0.542303	0.0326461	-0.334952	1.10321	1.22913	0.195644	-0.742138	-0.151592	-1.0435	-0.732508	-0.889672	-1.4385	-0.621279	-0.840324	-0.775874	-0.109778	-1.07001	-0.327351	-0.92968	0.152471	-1.18721	-1.17284	-0.77026	-0.719141	-0.679678	-0.219775	-1.19215	-0.968592	-0.792646
chr1	35950000	36050000		-0.570505	0.540569	-0.689823	0.196741	-1.27915	-0.362845	-0.969681	-0.439649	-0.616092	0.435397	-0.269387	-0.435476	-0.731652	-0.187117	-0.738758	-0.926297	-0.585367	0.23008	0.316401	1.07442	1.93858	0.018155	-1.07805	0.177759	-0.801755	-1.21959	-1.04145	-1.23206	-0.537621	-1.28868	-1.03173	-1.17998	-1.05066	-0.0906286	-1.26736	-0.351174	-1.2387	-1.02392	-1.21128	-1.12658	-0.119402	-0.623357	-0.992675	-1.22271	-0.754614
chr1	36000000	36100000		-0.349886	-0.0928623	-0.808406	0.0489277	-1.35637	-0.44452	-0.789186	-0.468057	-0.109385	-0.0908901	-0.103454	-0.727177	-0.382393	-0.0129709	-0.22111	-1.03467	-0.843143	0.152081	0.0737972	0.167659	1.20562	0.117446	-1.3766	0.765133	-1.13663	-1.19324	-1.0932	-0.381	-0.760435	-0.315429	-1.0047	-1.43915	-0.702623	-0.69105	-0.856668	-0.465502	-0.951565	-0.967843	-0.347965	-0.9399	-0.0606217	-0.244277	-0.42877	-0.410237	-0.782938
chr1	36050000	36150000		0.0841355	-0.238442	-0.42361	-0.438226	-0.671541	-0.0535393	-0.616292	-0.476789	0.773786	0.209177	0.56443	-0.669052	0.0860967	0.239671	-0.070655	-0.651487	-0.700992	0.108556	-0.125511	0.0643873	0.797925	0.060615	-0.906865	1.28969	-1.1547	-0.776347	-0.93093	-0.0758017	-0.874987	0.758645	-0.594376	-0.667501	-0.512483	-0.903413	-0.261027	-0.706121	-0.677813	-1.01761	0.376573	-0.739313	-0.67511	0.316763	-0.586364	-0.180755	-0.614754
chr1	36100000	36200000		0.985122	-0.555668	0.181985	-0.872157	-0.0770492	1.58472	-0.878842	-0.335372	1.63246	0.822715	0.267527	-0.309136	0.190799	0.0107026	0.0805972	-0.0310091	-0.805837	0.0757665	-0.367627	0.569311	1.14227	-0.68111	-0.392984	1.24632	-0.999322	-0.690395	-0.345997	-0.786009	-0.246766	0.277103	-0.584475	0.52133	-1.22658	-0.558811	0.0509347	-0.685751	-0.684938	-0.821749	-0.0841632	0.129635	-0.122375	-0.465902	-0.949474	0.0710774	-0.0750824
chr1	36150000	36250000		0.930682	-0.664158	-0.0819003	-0.882872	-0.477767	1.51921	-1.19361	-0.518913	1.09727	1.11896	-0.207132	-0.206439	0.13612	0.112148	0.485989	-0.0584992	-0.97532	-0.0761382	-0.526606	0.398364	1.25343	-0.729073	-0.230265	1.14154	-1.17495	-0.74152	-0.183461	-0.996962	-0.226252	-0.43836	-0.691504	0.367854	-1.29219	-0.56356	-0.0197675	-0.112839	-0.625957	-0.497203	-0.207728	0.468414	0.237446	-0.383133	-0.786395	0.414099	-0.182451
chr1	36200000	36300000		0.701292	-0.332691	-0.153543	0.490732	-0.791861	0.43854	-0.954126	-0.169047	0.0913438	1.04501	0.275677	0.102494	-0.0686772	0.629235	0.265802	-0.189043	-0.733292	0.0604355	0.197468	0.0193913	0.90301	-0.493405	0.0659613	0.743265	-1.42191	-0.785676	-0.0353666	-0.566286	-0.515282	-0.309414	-0.294328	0.175201	-0.247387	-0.231791	0.0715433	0.0353837	-0.793911	-0.555944	-0.44425	-0.235397	-0.421499	-0.221966	-0.709453	-0.506318	-0.777786
chr1	36250000	36350000		0.89065	-0.770001	0.793139	0.627025	-1.11717	0.124495	-0.903025	-0.601958	-0.123996	1.02065	1.75547	0.595667	-0.130759	0.664969	0.675721	-0.132174	0.00480175	0.209038	-0.0413177	-0.281854	0.217092	-0.762776	-0.599015	0.0696801	-1.23921	-0.449638	-0.0394766	-0.444104	-0.820944	0.432937	-0.788741	-0.0376366	-0.522086	-0.74449	-0.297983	-0.373692	-1.22183	-1.23626	-0.978536	-0.809068	-0.777255	-0.613324	-1.19404	-0.683975	-1.06165
chr1	36300000	36400000		0.750566	-0.130653	0.595604	-0.28075	-1.29074	-0.12539	-0.750749	-1.3501	-0.769004	1.9505	3.10375	0.89457	0.99033	1.06041	1.1053	-0.0298215	0.573634	0.477685	-0.246419	0.526093	-0.0474231	-0.214338	-0.687843	0.826253	-0.651004	-0.338429	-0.250815	0.066532	-1.20893	0.910551	-1.01375	-0.982302	-1.34932	-1.23364	-0.518417	-0.502871	-0.572	-1.50691	-0.584227	-0.726521	-0.943683	-0.0880033	-1.35842	-0.136349	-1.36093
chr1	36350000	36450000		0.472678	1.50807	0.0620188	-0.0812243	-0.553885	1.3385	-0.860723	-1.29178	-0.179697	3.09307	2.04583	0.297538	1.55241	1.80967	0.340591	-0.696186	-0.0674013	1.18174	0.886359	1.39977	1.62729	1.02768	0.25167	2.76934	-0.723868	-1.24145	0.0657484	0.251506	-1.23383	0.428619	-0.660311	-0.677902	-1.12561	-0.878477	-0.136999	0.0834979	-0.0923292	-1.264	0.401401	0.55785	-0.137646	1.29328	-1.14236	0.193167	-1.39314
chr1	36400000	36500000		0.608147	0.455689	-0.759253	-0.557142	-0.733364	0.331378	-0.452491	-1.4113	0.191015	2.1397	1.32016	0.0972032	1.0632	1.20467	0.301734	-0.374291	-0.464161	0.101169	0.0239364	1.04418	0.969993	0.889801	0.31138	1.59939	-1.26875	-1.21216	-0.540785	-0.465683	-1.28051	0.262965	-1.10998	-0.986256	-1.15384	-0.9155	-0.552115	-0.70232	-0.745258	-0.872285	0.281264	-0.454628	-0.127557	0.617075	-0.770157	-0.018372	-0.592147
chr1	36450000	36550000		0.349707	0.185567	-1.36103	-1.10479	-0.647184	-0.974568	-0.718961	-1.62766	0.0557542	0.0257707	0.868798	-0.580415	0.495814	0.156241	-0.0436851	-0.239674	-0.796216	0.413389	-0.51707	0.924202	0.523399	0.22894	0.0508756	0.139692	-1.50835	-0.420563	-0.912549	-0.697524	-1.51138	0.518163	-1.09184	-1.21831	-1.47988	-1.15063	-1.01943	-1.02862	-0.775387	-0.430229	0.378171	-1.2835	-0.60285	-0.178308	-0.794427	-0.0932358	-0.382982
chr1	36500000	36600000		0.788635	0.366283	-1.01661	0.173576	-0.218272	-0.955986	-0.811849	-1.6656	0.293409	-0.342348	0.723802	-0.845125	1.08277	0.495707	-0.0913715	-0.133478	-0.736326	0.539857	-0.107148	0.895119	0.584183	-0.250852	-0.307766	-0.18658	-1.27162	0.319862	-0.612882	-1.05318	-1.5605	0.24413	0.188061	-0.166126	-1.43829	-0.904981	-1.08312	-0.829662	-0.294286	-0.204292	0.802897	-1.21979	-0.7585	-0.0722921	-1.16446	-0.510704	-0.721402
chr1	36550000	36650000		1.49193	0.153322	-0.595504	1.23735	-0.727794	0.0242811	-0.143988	-0.894006	0.538089	1.53027	1.06178	-0.283908	1.91401	1.60818	0.714254	0.38677	0.0824637	-0.0394615	0.455362	1.89067	2.14732	1.11753	0.292065	1.28299	-0.964977	0.378083	0.685554	-0.126186	-0.740883	0.24409	1.05524	1.61797	-0.387196	0.0700778	-0.404774	-0.824897	-0.429353	-0.437886	0.11758	-1.01602	-0.534207	-0.218897	-0.817537	-1.11439	-0.773755
chr1	36600000	36700000		0.633717	0.543604	-1.12037	-0.376515	-1.48508	0.708333	-0.329358	-0.383786	-0.308515	1.6975	1.10599	0.0247987	0.901257	1.67603	1.25366	0.426944	0.616507	0.609568	0.614037	2.77585	4.39519	2.82853	1.08779	2.35824	-1.03613	-0.122938	1.18061	1.09684	-0.413358	0.603519	-0.405382	1.39148	0.358422	0.227137	-0.0389289	-0.402653	-1.36948	-0.639733	-1.02428	-1.18333	-0.0838234	-0.469781	-0.123649	-0.979467	-0.61269
chr1	36650000	36750000		0.391636	0.508048	-0.81263	0.323123	-1.58532	-0.0544954	-1.02885	-1.09349	-0.546746	0.246625	0.322484	-0.464968	0.302794	1.19388	0.640558	-0.148762	-0.0861763	0.155202	0.646853	1.96917	2.83588	1.13622	-0.0234024	0.960439	-0.983664	-0.692559	0.0345186	-0.274895	-1.34974	-0.485717	-0.599308	0.517762	-0.347268	-0.689731	-0.893387	-0.0161513	-1.20789	-0.985029	-0.985656	-0.960717	-0.364556	-0.12969	-0.896602	-0.968095	-1.05251
chr1	36700000	36800000		0.860698	0.152071	-1.24185	0.236686	-1.39263	0.123745	-0.927366	-1.32572	-0.349476	1.36712	0.6776	-0.553457	0.821839	2.09584	1.44336	-0.108147	0.182414	-0.2894	0.790394	1.42134	2.62298	0.882394	-0.180705	1.2769	-1.21011	-0.996766	0.308532	-0.607966	-1.42928	-0.644775	-0.472456	0.869703	-0.475234	-1.14146	-1.2715	0.293858	-1.14147	-1.40599	-0.873835	-0.915401	-0.569488	0.340898	-1.48315	-0.65368	-1.44974
chr1	36750000	36850000		1.03436	0.0135526	-1.36629	-0.431831	-1.39105	0.519304	-0.586242	-1.37243	-0.0889828	1.7086	1.20004	-0.16819	0.726962	2.16439	1.54776	-0.0673863	0.683656	-0.187849	0.126996	0.606047	2.2966	0.833415	-0.242001	1.54002	-1.5653	-0.918491	0.145767	-0.296973	-1.28935	-0.0437964	-0.905457	0.237529	-0.815807	-1.36978	-0.94724	0.337316	-1.18437	-1.52993	-0.769091	-1.34878	-0.763752	0.250478	-1.48873	-0.568621	-1.42694
chr1	36800000	36900000		-0.187734	0.77616	-0.648195	-0.355408	-1.09419	-0.103326	-0.983954	-1.09045	-0.514295	0.357575	-0.0101543	-0.395473	-0.30427	0.464145	0.162909	-0.833071	-0.182815	-0.389638	-0.101231	1.07691	1.31547	1.0597	-0.28899	1.50746	-0.945524	-0.635992	-0.370464	-0.398414	-1.30977	-0.363372	-0.906374	-0.335299	-0.828496	-0.571747	-0.203119	0.0805472	-0.957424	-1.03509	-0.516488	-1.26205	-0.852116	-0.163047	-1.05132	-0.584328	-1.5446
chr1	36850000	36950000		-0.61661	0.200406	-0.526988	-0.238872	-1.03086	-0.208997	-0.975704	-1.22111	-0.904321	-0.276023	-0.155855	-0.450563	-0.454005	0.0535865	-0.114128	-0.940088	-0.746339	0.0960302	-0.286774	1.12041	0.972234	0.595464	-0.705052	0.619411	-0.35238	-0.65176	-0.272466	-0.231748	-1.2669	-0.65738	-0.777553	0.190775	-0.656475	-0.611606	-0.343829	0.0255922	-0.941276	-1.01676	-0.820054	-0.591483	-0.713642	-0.0702284	-0.936154	-0.602592	-1.45373
chr1	36900000	37000000		-0.738548	-0.0528429	-0.534737	-0.617594	-1.03688	-0.182576	-0.868673	-1.19907	-0.877175	-0.0424143	0.112374	-0.521479	-0.401714	0.0635568	-0.179004	-0.78192	-0.936549	0.415553	-0.764594	0.556782	0.598889	0.342507	0.0752346	-0.26822	-1.11936	-1.06273	-0.661618	-0.761831	-0.628637	-0.627448	-0.965685	-0.0719603	-1.03914	-0.797003	-1.04786	-0.598337	-0.894417	-0.639612	-1.14753	-0.648514	0.00690159	-0.124802	-0.658475	-0.606354	-0.963018
chr1	36950000	37050000		-0.328317	-0.123189	-0.353843	-0.476856	-1.1647	0.421702	-0.917905	-1.16711	-0.621795	0.407992	1.00481	-0.203213	0.225313	1.00018	0.255284	-0.616583	-0.734553	-0.5138	-0.760244	-0.190172	0.624089	0.123779	0.195324	-0.660782	-1.4393	-1.28889	-0.275244	-1.0682	-0.620208	-0.340346	-0.723246	0.52673	-1.10823	-0.814438	-0.88355	-0.615383	-1.03733	-0.589228	-0.738158	-0.69029	0.554896	0.615957	-0.759952	-0.248511	-0.88141
chr1	37000000	37100000		0.259725	-1.08048	-0.512484	-0.209307	-1.46485	0.959515	-0.741499	-1.36558	-0.000442986	0.182967	1.90908	-0.0447622	0.89341	1.92162	0.667742	-0.283919	-0.66421	-1.31474	-0.423323	-0.744277	0.829732	-0.580326	-1.13841	-0.648297	-0.344971	-1.41682	0.623221	-0.798544	-1.47473	0.183163	-0.115328	1.76019	-0.639236	-1.1525	-0.235621	-0.230817	-1.31119	-1.31533	0.0607109	-0.140517	0.0770621	1.84715	-1.44493	0.0289096	-0.924257
chr1	37050000	37150000		-0.292079	-0.823766	-0.848254	-0.954054	-0.119453	0.399804	-0.356862	-1.23051	-0.234406	-0.215699	0.333514	-0.611493	0.691547	1.02187	0.0500652	-0.281019	-1.01615	-1.31962	-0.664868	-0.891266	-0.548206	-1.00727	-1.06607	-0.344749	-0.644224	-1.14456	-0.611906	-1.63649	-1.57417	-0.341335	0.098285	0.461858	-0.601773	-1.24912	-0.693697	-0.829254	-1.26786	-0.977377	0.715283	-0.227853	-0.884112	0.94313	-1.33802	-0.0816958	-0.964896
chr1	37100000	37200000		-0.235565	-0.307074	-0.370675	-0.852384	0.495067	1.07028	-0.00705774	-0.567157	-0.0579429	-0.479555	0.17084	-0.299718	0.500616	0.990693	-0.126888	-0.112508	-0.632581	-1.30835	-0.630629	-0.935567	-0.376787	-1.34947	-1.32043	-0.703495	-0.962294	-0.94343	-0.0651567	-1.38395	-1.1692	-0.148143	0.303366	0.832466	-0.245501	-0.545082	-0.181684	-0.459463	-1.46265	-0.938909	0.284644	0.217934	-0.796065	0.0862436	-1.16455	-0.0973789	-0.967577
chr1	37150000	37250000		1.23279	-0.0498925	-0.0421349	-0.94357	-0.174997	1.24114	-0.538346	-0.297389	0.0974873	0.982042	1.54331	0.330986	1.24413	2.25599	1.09709	-0.309441	0.4486	-0.64053	-0.338801	0.145823	0.950865	-0.700817	-0.722667	-0.534041	-0.641862	-1.09793	-0.112149	-0.880876	-1.02699	-0.383362	-0.255153	1.22843	-0.618611	-0.334145	-0.217124	-0.288097	-0.870205	-0.90461	-0.585869	0.970454	0.139851	0.243987	-1.09674	-0.224697	-1.18785
chr1	37200000	37300000		1.32248	-0.142103	-0.131091	-1.07081	-0.51098	0.450342	-0.828147	-0.299172	-0.08502	0.892484	1.28085	0.506156	1.13447	1.50243	1.16398	-0.331133	0.321646	-0.0310549	-0.207904	0.527341	0.630675	-0.438633	-0.685247	-0.691211	-0.43249	-0.591562	-0.841065	-0.252049	-0.570214	-0.701865	-0.442417	0.430807	-1.16329	-0.301363	-0.447216	-0.399758	-0.503243	-0.86895	-0.834067	0.263822	0.0932809	-0.313503	-0.922933	-0.262745	-1.26565
chr1	37250000	37350000		0.718005	0.0919765	-0.379528	-1.22423	-0.141215	-0.243508	-0.98091	-0.333216	-0.377909	0.255456	0.748831	0.435052	0.98303	0.473972	0.356647	-0.472391	0.0550866	0.51191	0.211887	2.38438	0.516107	-0.620882	-0.500046	-0.277822	-0.264479	-0.192334	-1.18266	-0.176523	-0.0978022	-0.821845	-0.156535	-0.0397297	-1.14104	-0.0329425	-0.492688	-0.0933941	0.0980636	-0.31601	-0.735885	-0.234614	0.0292082	-0.949962	-0.86694	-0.516847	-0.932742
chr1	37300000	37400000		0.28074	0.581948	-0.0348821	-1.28672	0.89633	0.233692	-1.09911	-0.446351	-0.375821	0.728938	1.11832	0.101948	1.35518	0.918421	-0.241365	-0.658565	0.258424	0.765154	0.684882	4.3414	1.06874	-0.734757	0.497661	0.673785	-0.209071	0.16636	-0.525275	-0.501095	-0.167731	-0.386584	0.39948	0.364325	-0.787959	-0.149132	-0.548171	0.592407	0.938669	0.704462	0.0956959	0.128314	0.791833	-0.205034	-0.777514	-0.969117	-0.549951
chr1	37350000	37450000		0.524353	0.0696604	-0.536111	-0.671865	-0.584083	-0.0228645	-0.942682	-0.762533	-0.0598184	0.806319	1.98876	-0.139102	0.463668	0.725897	0.1823	-0.636507	-0.146782	0.778535	-0.343685	0.848566	0.474386	-0.678476	0.0433505	0.290065	-0.212053	0.0520457	0.332132	0.146458	-0.704033	0.756691	-0.802511	0.0209643	-0.873042	-0.715471	-0.505247	-0.718315	-0.64687	-0.661261	-0.351719	-0.205434	-0.0865614	-0.139106	-1.013	-0.602479	-1.24098
chr1	37400000	37500000		1.07794	-0.539205	-0.941093	-0.541745	-1.62171	0.0954166	-0.86136	-0.745302	-0.234731	0.645283	2.35208	0.0565179	0.641849	1.13373	0.497743	-0.287348	-0.149139	0.0764901	-0.988252	-0.343504	1.09485	-0.981631	-0.791199	-0.260888	-0.583064	-0.56949	1.53423	-0.365384	-1.07731	0.71522	-1.28235	0.434418	-1.02047	-0.806422	-0.760871	-0.668617	-1.29295	-1.26768	-0.872819	0.415207	0.0606562	-0.30339	-1.19956	-0.588797	-1.34237
chr1	37450000	37550000		1.73946	-0.147244	-0.846256	-0.573106	-1.8348	0.32113	0.802998	-0.665872	0.487305	1.09264	2.27398	0.634841	1.20427	1.6871	0.899812	0.0144457	0.173947	-0.00366025	0.111608	0.348173	1.06662	-1.16314	-1.02386	-0.505197	-1.0894	-1.22469	0.999977	0.417167	-1.24656	0.693602	-1.19718	0.269389	0.765158	-0.519262	0.0586976	-0.282666	-0.0387115	-1.3106	-0.369293	1.35627	0.144241	0.222969	-1.13682	-0.928702	-1.3797
chr1	37500000	37600000		1.75931	0.131699	-0.883189	-0.384529	-1.6788	-0.151316	1.25799	-0.791278	0.512861	0.851208	2.22522	0.70041	0.991757	1.20959	1.26314	0.234863	0.275436	0.387357	0.661172	0.457978	0.151865	-0.773544	-0.870199	-0.825377	-0.957496	-1.42732	-0.370906	0.727206	-1.22767	0.407161	-1.06764	-0.213925	1.64575	-0.352285	0.30756	-0.753841	0.333101	-1.31035	-0.451864	0.799544	-0.476005	-0.114553	-0.951661	-0.780223	-1.36457
chr1	37550000	37650000		1.2516	-0.805105	-1.06303	-0.662902	-0.95837	-0.397681	-0.972227	-1.36774	-0.872663	0.149043	2.47718	0.257554	0.272453	0.842494	1.70962	0.0877634	0.433522	-0.411924	-0.547513	-0.428584	-0.162767	-0.464976	-1.26408	-1.21929	-1.00519	-0.874058	-0.916003	-1.28903	-1.37008	-0.534491	-0.81322	-0.505212	-0.488309	-1.03508	-0.970217	-1.04594	-0.676374	-1.23566	-1.12459	-0.807083	-0.761704	-0.809025	-1.06944	-0.386335	-1.44561
chr1	37600000	37700000		0.702472	-1.15995	-1.12487	-1.21561	-1.05823	-0.797022	-0.955848	-1.42024	-1.37682	0.385843	2.36312	0.54559	0.0949401	0.75357	2.19496	-0.338885	0.0822659	-1.42158	-1.08117	-0.689866	-0.204362	-0.796425	-2.05727	-1.13626	-1.50985	-0.948352	-0.865767	-1.44559	-1.70134	-0.393527	-0.947583	-1.17633	-1.6156	-1.27551	-1.17367	-0.79173	-0.190829	-1.64013	-1.01082	-0.784967	-0.872173	-0.793822	-1.09642	-0.107299	-1.59404
chr1	37650000	37750000		0.721968	-0.622105	-0.789266	-1.14355	-0.957211	-0.740212	-0.677411	-1.20115	-0.729469	0.439526	1.38952	0.305345	0.177858	0.223352	1.44166	0.295445	-0.337324	-0.928899	-0.374921	-0.391973	-0.6233	-0.770645	-1.33124	-0.703813	-0.933265	-1.0746	-0.833377	-1.25676	-1.15369	-0.529774	-0.599913	-0.563109	-0.825042	-1.10685	-0.730324	-0.886201	-0.323077	-1.244	-0.881148	-0.859387	-0.520291	-0.88687	-0.767555	0.0271427	-0.614358
chr1	37700000	37800000		0.571664	0.0840492	-0.25068	-0.52646	0.162895	-0.0197836	-0.450765	-1.06355	0.0612488	-0.106049	0.141398	0.778812	0.0988549	-0.235333	0.254244	0.296607	-0.290671	-0.680763	1.64347	0.853334	-0.371178	-0.72139	-0.127865	-0.258949	1.32822	-0.847176	-0.949538	-1.26938	-0.347017	-0.585755	0.996373	1.11787	0.98139	-0.925042	0.530225	-1.16087	-0.461282	-0.86242	-0.933472	-1.10759	-0.43297	-1.15066	-0.532008	-0.235053	-0.397941
chr1	37750000	37850000		0.359158	1.18219	-0.0817015	-0.0351681	0.377409	0.0555896	-0.198022	-0.970778	-0.180669	0.450788	0.0512742	1.48188	0.242991	-0.41587	-0.602192	0.239117	0.101754	-0.0997012	3.19827	2.15125	0.739218	0.433255	1.22412	0.115886	2.25823	-0.76611	-0.902595	-1.0142	0.121318	-0.5622	1.52999	1.53788	1.931	-0.781715	0.992984	-1.32768	-0.140417	-0.819775	-1.22211	-1.03531	-0.425578	-1.49268	0.0327068	-0.727002	-0.769565
chr1	37800000	37900000		0.854176	1.09634	-0.339935	-0.9332	-0.9114	-0.979529	-0.0181555	-0.833635	-0.871033	1.63607	1.14498	0.746963	0.753802	-0.139191	-0.697993	0.952691	0.536708	0.323818	1.26524	1.10391	0.446092	0.975721	1.37841	0.00871796	-0.267507	-1.10789	-1.08124	0.0105392	0.288346	-0.60622	-0.322781	-0.593042	0.552797	-0.744687	-0.480346	-0.950156	0.0020652	-0.728041	-1.39763	-0.689528	-0.296167	-1.51136	0.59857	-1.07893	-0.672231
chr1	37850000	37950000		0.320387	0.135508	-0.490571	-1.10729	-0.874976	-1.23435	-0.173503	-0.504098	-0.890512	1.16357	0.314538	0.115251	0.271267	-0.515469	-0.83412	0.575756	0.175197	0.325264	0.37459	0.136306	0.108619	0.985971	0.00517495	-0.293676	-0.725257	-1.00003	-1.36069	0.0186185	0.312271	-0.406389	-0.447273	-0.900678	0.124646	-0.00336647	-0.663703	-0.781802	-0.117206	-0.779983	-1.32964	-0.934034	-0.28585	-1.22563	0.381902	-0.950877	-1.01385
chr1	37900000	38000000		-0.438362	0.390481	-0.936119	-0.746289	-0.54031	0.0132568	-0.190351	0.0445399	-0.970383	0.888588	-0.352178	-0.334803	-0.395666	-0.489891	-0.768122	0.396597	-0.297851	0.549574	0.397124	0.552541	1.06126	1.2837	-0.685087	-0.326484	-1.2072	-0.955772	-0.938656	-0.612902	0.355477	-0.738887	-0.527736	-0.310606	0.142496	0.34083	-0.835132	-0.541183	-0.414898	-0.579348	-1.26442	-0.18912	0.410747	-0.797202	0.396341	-0.346787	-0.699996
chr1	37950000	38050000		0.298608	-0.00832926	-0.042243	-0.0600777	0.00759731	1.25221	0.201001	-0.33761	-0.500019	1.22592	0.975412	-0.0629065	0.419167	0.399768	0.150976	0.401594	-0.00660039	0.6833	0.239613	1.33784	1.74093	0.914868	-0.896374	0.0226481	-1.35616	-0.493081	-0.100459	-0.524525	0.0966761	0.117633	-0.52448	-0.0489013	-0.277113	-0.143655	-0.673476	0.0597434	-0.415301	-0.650725	-0.568252	-0.0967562	0.265207	-0.382958	-0.102033	-0.104161	-0.635082
chr1	38000000	38100000		0.653767	-0.201462	1.00949	0.122318	0.435011	2.19235	0.650099	-0.743433	-0.205882	1.99207	1.8421	-0.0102293	1.27662	1.04787	0.7427	0.484422	0.426518	1.14694	0.905521	1.96848	3.56736	0.868756	-0.919431	0.577574	-0.792435	-0.195192	0.553578	-0.598828	-0.0978628	0.314615	-0.186273	0.682866	-0.390329	-0.357577	-0.493067	1.17934	-0.413919	-0.890607	-0.30351	-0.80694	0.466296	-0.145117	-0.586556	-0.726935	-0.96571
chr1	38050000	38150000		0.158628	0.503724	0.641195	-0.33966	0.500713	2.00744	0.685612	-0.251991	-0.382333	1.27232	1.5016	-0.437575	1.59964	1.62736	1.05132	0.412491	0.480721	-0.0729132	0.578996	1.13566	1.9673	-0.167441	-0.889288	-0.0568184	-0.368861	-0.382535	-0.346606	-1.22613	-0.056029	-0.401349	0.651029	1.1656	-0.0591238	-0.0815428	-1.0263	0.405783	-0.644027	-0.939502	-0.364985	-1.05778	0.438705	0.175086	-0.467247	-0.662107	-1.02085
chr1	38100000	38200000		0.609863	0.465131	-0.0237993	-0.226276	-0.00993379	1.20198	0.169188	-0.598926	-0.291557	1.16469	2.07629	-0.0908987	2.09918	2.12009	1.5113	0.330002	0.78746	-0.19511	0.0561102	1.05883	0.614159	-0.384725	-0.825384	-0.151083	-0.190779	-0.591403	-0.904831	-1.3367	-0.356465	-0.0538104	0.802402	1.03934	0.0302092	-0.23825	-0.805552	-0.544957	-0.76355	-1.07342	-0.0157292	-1.18692	-0.351103	0.189553	-0.812944	-0.379537	-1.18785
chr1	38150000	38250000		1.48426	0.817686	-0.449297	0.19343	-0.473393	-0.311177	-0.988651	-0.823027	-0.0788858	1.11624	2.36822	0.530864	0.907399	1.92011	2.09975	0.256854	0.761144	0.814406	0.104731	1.24356	1.32169	1.21952	-0.677962	-0.131085	-0.441684	-0.639365	-0.988244	-0.872463	-0.65126	-0.0763197	0.178523	0.26067	0.168024	-0.535271	-0.405466	0.174454	-0.157815	-1.09958	-0.825234	-0.973957	-0.627197	-0.228152	-0.641388	0.168106	-1.53092
chr1	38200000	38300000		0.731503	0.842261	-0.405757	0.589791	-0.432643	-0.0169272	-0.237297	0.709001	0.226284	0.397314	1.25074	0.188048	-0.387941	0.950927	1.8652	0.186485	0.22664	0.543971	-0.380789	1.6578	1.94548	2.2189	-0.850056	-0.714646	-0.578424	-0.66494	-0.699787	-0.310417	0.487569	0.176496	0.172765	0.641444	0.977234	-0.583103	-0.705823	0.491558	0.333851	0.401153	-0.348349	-1.01396	1.16356	0.612164	1.89025	1.7934	-1.50042
chr1	38250000	38350000		-0.168228	0.630025	-0.73007	0.523871	-0.518449	0.858725	1.40411	1.12268	-0.223599	1.09282	0.402992	-0.356526	0.421469	0.308469	1.95079	0.814529	0.403115	0.442195	-0.422942	1.46389	1.76345	1.73832	-0.680116	-0.657271	-0.677613	-0.692636	-0.557511	0.783194	1.35209	0.0926947	0.340946	0.505992	1.30887	0.103225	-0.895617	0.225761	0.431808	1.13704	0.191341	-0.869172	2.19642	0.576603	3.01542	2.03257	-1.11193
chr1	38300000	38400000		0.165061	-0.0838164	-0.337474	1.09842	-0.475404	0.11502	1.14577	-0.753527	-0.902709	1.72943	1.00107	0.316316	0.715805	0.377453	1.86912	0.677442	0.424566	0.35407	0.812586	0.392315	0.260258	0.169915	-0.576652	0.0197563	-0.520409	-0.106194	-0.768508	0.703142	-0.0339768	-0.32747	0.740919	-0.526918	0.288086	0.832071	0.00734316	0.0628542	0.303235	-0.493521	-0.874802	-1.11916	0.217127	-0.69304	0.15854	0.131172	-1.11379
chr1	38350000	38450000		0.0644509	-0.695521	-0.414524	1.04924	-0.459689	-0.0085616	0.157384	-0.558829	-0.493724	0.0613006	0.997449	0.718325	0.0163735	0.357377	0.340781	0.0261512	-0.152817	-0.443828	0.715267	0.551173	0.591382	0.0425062	-0.19797	-0.284741	0.242062	-0.0814899	-0.366361	-0.444693	-0.637012	-0.132264	0.613368	-0.0548743	0.290763	0.241899	0.396521	-0.398965	0.154474	-0.679022	-0.800184	-0.615633	-0.731666	-0.607617	-0.314849	-0.557923	-1.1826
chr1	38400000	38500000		0.3323	0.107228	-0.579024	-0.0691691	-0.248144	0.311599	0.376456	0.0546192	-0.358036	0.946893	1.17822	0.614144	0.611073	1.0777	1.19116	0.690937	0.478178	-0.224485	0.528806	0.845709	0.866927	-0.306612	-0.0284706	-0.29324	-0.0209408	-0.306106	-0.152465	-0.380372	-0.420311	-0.232382	0.197925	0.0133666	0.398991	0.254222	0.0317588	-0.263797	0.0709954	-0.646978	-0.489963	-0.516343	-0.643393	-0.505101	-0.588759	-0.692001	-0.83948
chr1	38450000	38550000		0.783261	2.61121	-0.451035	-0.312824	1.88004	3.09865	3.23186	1.41163	1.40757	1.49268	1.15178	1.26396	0.725891	1.33884	1.59047	0.442651	0.670465	1.24763	2.57676	2.25208	1.67289	0.884301	0.0127493	1.16105	-0.413311	0.695961	1.28602	1.32969	0.390644	0.764953	2.49662	3.32324	3.26168	1.9013	1.96662	0.232949	-0.0703356	-0.643762	-0.0821305	-1.11477	-0.52211	-0.16074	-1.13371	-0.468425	-0.831584
chr1	38500000	38600000		0.520076	3.0228	-0.223038	-0.357934	2.75014	3.93267	3.78679	1.72073	2.84509	0.599891	0.2601	0.990533	-0.177346	0.0120848	0.228438	-0.285639	0.105285	1.83457	3.40465	2.74501	1.6131	1.29622	0.106302	1.50597	-0.147595	1.55377	2.03118	2.11491	0.880264	1.87676	3.49635	5.09566	4.81806	2.75105	3.52344	0.276616	-0.0270323	-0.555343	0.156382	-1.40828	-0.968246	-0.652164	-1.374	-0.50499	-0.80503
chr1	38550000	38650000		0.667903	0.617478	0.542855	-0.837746	0.290179	0.633774	0.209274	0.64168	1.38923	0.0182694	0.377335	-0.0208048	-0.516029	-0.838855	-0.142211	-0.257569	-0.157196	0.891579	0.940647	1.38441	-0.255609	-0.291294	-0.0750749	-0.0462459	-0.274954	0.754185	0.444039	0.631799	0.0684309	1.21871	0.207552	0.86928	0.622053	0.580832	0.814462	-0.247903	-0.468501	-0.217658	-0.346546	-1.61423	-0.909903	-1.46114	-1.2958	-0.750931	-0.494152
chr1	38600000	38700000		0.686012	-0.781461	0.462682	-1.15719	-0.439671	-0.234599	-0.175517	0.0809593	0.225593	-0.212502	0.46367	-0.431685	-0.691924	-1.14316	-0.576508	-0.707824	-0.742397	-0.260411	-1.02487	0.374952	-1.2556	-0.752882	-0.0877225	-0.984579	-0.581609	-0.0314761	-0.400971	0.405085	-0.232156	0.219569	-1.07715	-1.03925	-0.906386	-0.54	-0.890398	-0.769205	-0.719964	-0.296851	-0.841748	-1.44265	-0.737028	-1.65661	-1.08535	-0.958538	-0.706206
chr1	38650000	38750000		-0.0445453	-0.670399	0.676824	-0.779112	-0.40343	-0.483137	0.17306	-0.745946	-0.545619	0.00942678	0.774908	-0.653052	-0.248202	-0.762316	-0.356997	-0.834958	-0.505466	0.448364	-0.926944	1.32529	-0.987089	0.0753495	0.0332801	-0.292693	-0.239176	-0.472106	-0.4288	0.737024	-0.0979336	0.570977	-0.712164	-1.25488	-0.872973	-0.732135	-1.03518	-0.513395	-0.818917	-0.740573	-0.37429	-1.26722	-0.67547	-1.31622	-1.10519	-0.904711	-1.15788
chr1	38700000	38800000		0.236566	-0.469025	1.53899	-0.079911	0.82524	-0.107035	0.161215	-1.13757	0.277178	0.248827	1.0722	-0.357945	-0.100133	-0.530055	-0.0579791	-0.609189	-0.338897	0.963471	-1.07828	1.98623	-0.894807	0.332743	-0.35789	0.391674	0.334885	0.901589	0.3513	1.4082	-0.212411	1.67345	-0.0416341	-1.25179	-0.464327	-0.931889	-0.267757	0.0826809	-0.335092	-0.494282	0.0700655	-0.95504	-0.731487	-0.704839	-1.05659	-0.815923	-1.01709
chr1	38750000	38850000		0.417381	-0.652355	0.857358	-0.0893668	1.51283	0.179324	0.030918	-1.34819	0.429326	0.455237	0.907966	-0.0699523	0.177487	-0.289419	0.263723	-0.698578	-0.299161	-0.0594228	-1.21112	2.45108	-0.584776	0.0976616	-1.19688	0.421036	0.485525	1.59616	0.262269	1.12817	-0.732245	1.3149	0.786042	-0.47309	-0.0476905	-1.04191	0.169219	0.481185	-0.0550578	-0.343405	0.210287	-0.967889	-0.983408	-0.606985	-1.03772	-0.735155	-1.14013
chr1	38800000	38900000		-0.487129	-0.381116	-0.30816	-0.621097	1.36563	0.731187	0.174719	-0.719485	0.0843443	0.316214	0.222392	-0.306243	0.335556	-0.007621	0.238403	-1.0037	-0.544903	-1.22881	-0.38917	2.33959	0.241989	-0.219754	-0.875015	0.363123	0.389945	0.687676	-0.325441	-0.193934	-0.77928	0.297389	1.29744	0.573207	0.412195	-0.415242	0.340581	0.245355	-0.373262	-0.540172	0.138485	-0.91984	-0.582199	-0.412114	-0.928772	-0.708296	-1.36046
chr1	38850000	38950000		-1.27757	-0.293823	-0.988366	-1.07744	0.254006	0.181672	-0.0744329	-0.173104	-0.339046	-0.257031	-0.505252	-1.09135	-0.501745	-0.495355	-0.727804	-0.900166	-0.934801	-0.877968	-0.375094	0.273236	-0.210007	0.0513347	-0.607812	0.164818	-0.400142	-0.557395	-0.357176	-0.673856	-0.270536	-0.232376	-0.0955798	-0.0280692	0.0948285	-0.308835	-0.356193	-0.823575	-0.571211	-1.28335	-0.543321	-0.272814	-0.466805	-0.290819	-0.523247	-1.06467	-0.965062
chr1	38900000	39000000		-0.90569	-0.617925	-0.603742	-1.35688	0.016227	0.891176	-0.462074	-0.03444	-0.323011	-0.265775	-0.0689141	-1.12777	-0.722412	0.186819	-0.761518	-0.51023	-0.662113	-0.529878	-0.671985	0.159998	0.0459604	0.205234	-0.641355	0.127824	-0.651771	-0.577971	-0.249702	-0.460417	-0.494538	-0.0437875	-0.663171	0.909274	-0.607984	-0.652521	-0.465308	0.501784	-0.812064	-1.56419	-0.741713	0.790543	-0.313516	0.209482	-0.738826	-1.10132	-0.638901
chr1	38950000	39050000		0.141996	-0.0704308	0.243812	-0.633474	0.159612	1.77962	-0.466249	-0.255605	1.22374	-0.308009	0.511741	-0.134581	-0.320465	0.362187	-0.443144	-0.444206	-0.350994	-0.23871	0.275323	1.24435	0.260351	-0.421336	-0.640022	0.0128932	-0.346801	-0.229111	0.0342436	-0.190886	-1.08128	0.544745	-0.406113	1.55273	-0.128654	-0.684557	0.838844	1.07526	-0.896008	-1.42721	-0.128797	0.547147	-0.440618	0.105152	-1.24304	-0.602315	-0.879086
chr1	39000000	39100000		-0.524475	3.04298	4.34331	1.37162	0.864767	4.36588	2.26526	-0.200658	3.2838	0.0684495	0.815832	-0.519629	-0.545155	0.235637	-0.113473	-1.08782	0.469119	-0.0260493	0.390391	1.56638	-0.182795	-0.57153	-0.846279	-0.682127	-0.157835	0.361152	-0.242947	-0.031201	-1.04494	0.239125	-0.628388	0.781451	0.145544	-1.08834	0.368061	0.607734	-0.969196	-1.24926	-0.0488696	-0.955199	-0.60148	-0.764859	-1.11743	-0.499956	-1.38319
chr1	39050000	39150000		-0.973727	3.70397	4.91902	1.43536	1.13555	5.01703	4.27283	0.112809	4.22853	0.0271303	0.59989	-1.20096	-0.635783	-0.0170161	0.0609668	-1.45611	0.729537	-0.158908	-0.143679	1.55442	-0.447137	0.0428313	-1.15132	-0.658474	-0.311527	0.207948	-0.169047	1.36936	-0.790322	1.2272	-0.542047	0.265338	0.506577	-1.24359	0.0110853	1.22776	0.760293	-0.7335	1.26885	-1.2077	-0.775502	-0.910482	-0.889427	-0.524813	-1.45319
chr1	39100000	39200000		-0.148145	1.81993	0.455337	-0.0249981	0.214318	1.97424	2.67385	-0.276802	3.00223	-0.548399	-0.309859	-0.897474	-0.122708	-0.653582	0.0614015	-1.39875	-0.00716629	-0.165943	0.150262	1.48701	0.0538876	0.875092	-1.3897	-0.149951	-0.937785	-0.370329	-0.209589	1.63999	-1.12782	1.37228	-0.313432	-0.640588	0.373479	-0.989571	-0.0785284	0.879994	1.23836	-0.272252	2.013	-0.877252	-0.933788	-1.15834	-0.41117	0.0650984	-1.13033
chr1	39150000	39250000		-0.102876	6.40573	0.268949	0.53266	-0.00632167	1.21852	0.594697	-0.9474	1.97557	1.51875	-0.601678	-0.755381	-0.780384	-0.827982	-0.40332	-1.26467	-0.374501	2.08529	1.79588	3.82929	2.21119	4.24308	1.18157	0.586771	-1.1749	-0.968682	-1.03263	-0.20839	-1.58866	-0.613071	-0.997835	-0.854715	-0.346268	-1.08514	-0.884391	-0.633219	-1.20611	-1.33477	-0.494931	-0.932366	-0.855173	-1.38149	-0.753345	0.197916	-1.06753
chr1	39200000	39300000		0.67683	7.11343	0.666738	1.00158	1.49989	2.79283	2.12517	-0.607109	3.19275	1.36982	-0.247253	-0.537611	-0.416835	-0.416921	-0.418406	-1.37915	-0.541935	2.10941	1.86468	3.37306	1.656	3.36681	1.18795	0.403376	-1.27413	-0.989184	-0.790486	-0.502299	-1.32277	-0.275623	-1.03394	-0.356634	-0.25602	-1.10425	-0.326813	-0.956227	-1.41643	-1.14212	-0.386782	-1.02206	-0.438264	-0.726589	-0.97422	-0.0291279	-1.09907
chr1	39250000	39350000		0.774693	3.37143	0.402207	-0.0258443	1.57857	1.79093	1.04074	-1.12115	0.908158	1.7742	-0.777395	-0.504667	1.65986	0.591158	0.954249	-0.67217	0.566247	3.01242	1.36869	1.4167	-0.389806	1.35705	0.0778406	0.584798	-0.93043	1.99181	0.919115	0.736928	-0.85133	0.188594	-0.0327098	0.0677954	-0.321549	-1.02582	-0.429937	-0.498976	-0.751903	-0.637711	0.234392	-0.461034	-0.644846	-0.486843	-1.37902	-0.703079	-1.57476
chr1	39300000	39400000		0.1917	1.49889	0.620283	-0.189588	-0.00969588	-0.384855	-1.01104	-1.30516	-1.19809	1.95171	-1.12622	-0.826032	1.55226	0.474041	0.908084	-0.425271	0.855859	3.49022	1.37031	1.38395	0.0884468	1.55504	-0.116843	0.757168	-0.968914	2.40002	1.39819	1.01416	-0.762923	0.297892	0.149189	0.164462	-0.281717	-0.979	-0.732194	-0.294214	-0.482805	-0.848896	-0.343223	0.0728619	-1.02153	-0.808328	-1.77191	-1.10228	-1.67902
chr1	39350000	39450000		-0.212504	-0.714832	1.58874	0.393287	-0.963496	-0.973746	-1.12046	-0.384552	-0.955793	-0.106978	-0.469739	-1.18751	-0.863805	-0.165439	-0.502621	-0.770319	-0.253454	1.40384	0.366979	-0.158552	0.50619	-0.883919	-1.08333	-0.804903	-0.983223	0.683991	0.975656	0.380817	-0.512562	0.624094	-0.430669	0.0393203	-0.304534	-0.588912	-0.592938	-0.165302	-1.26448	-0.955081	-1.21639	-0.0701829	-0.160919	-0.566214	-1.30621	-1.08377	-1.05144
chr1	39400000	39500000		-0.305035	-0.853539	0.352635	-0.240462	-0.404225	-1.16713	-1.04376	-0.020158	-1.05334	-0.256813	-0.410336	-0.835039	-0.38603	-0.12625	-0.0392856	-1.14223	-0.617795	0.180783	-0.332843	-0.0266717	-0.420075	-0.0550059	-0.424985	-0.853009	0.0624851	0.573579	0.235315	0.0478964	-0.631877	-0.45291	-0.798826	-0.994026	-0.137376	0.324112	-0.871181	-0.452851	0.785994	0.000245729	-0.380331	0.0703682	0.549511	-0.416404	-0.157463	-0.546612	-1.07178
chr1	39450000	39550000		-0.64792	-1.16453	-0.386029	-0.705226	-0.145908	-0.723358	-0.569425	-0.118881	-0.907204	-0.283843	0.171206	-0.541672	0.518348	0.317521	0.590002	-1.4424	-0.804675	-0.363965	-0.916039	0.0641512	-0.614488	0.277378	0.0843797	-0.299234	-0.33766	0.045817	-0.151452	-0.483511	-0.294862	0.169661	-1.0333	-1.21183	0.0267195	0.33495	-0.337405	-1.04577	1.68675	0.910032	1.20995	0.544469	1.18834	0.671382	0.649232	0.379686	-1.14069
chr1	39500000	39600000		-0.533979	-0.496931	-0.465056	-0.499557	-0.547999	-0.8171	-0.567758	-0.8791	-0.376295	0.773841	1.34581	-0.134008	0.694637	0.236594	0.80852	-0.75616	-0.55996	-0.26758	-0.239786	0.465634	-0.12921	0.339222	-0.126038	1.0059	-0.477925	-0.589456	-0.736975	-0.743899	-0.523849	1.43114	-0.746725	-0.807568	0.0771718	-0.732057	0.514148	-1.23032	0.44437	0.170806	1.37624	-0.167535	0.0280074	0.857926	-0.0482863	0.551696	-0.639386
chr1	39550000	39650000		0.062096	0.40106	-0.102992	-0.668558	-0.839278	-1.03308	-0.643562	-1.22989	-0.0216887	2.04629	1.70541	-0.0279613	0.209174	-0.494394	0.538101	-0.0822845	-0.202136	-0.674413	0.103781	0.870651	0.711712	0.317263	-1.09367	1.58283	-0.392518	-0.95837	-0.499067	-0.749114	-1.15598	1.20392	-0.75939	-0.912252	-0.468735	-1.45834	0.2025	-0.654596	-1.02002	-1.15023	-0.336373	-0.807517	-1.09146	-0.292694	-0.696541	-0.311962	-0.14082
chr1	39600000	39700000		0.391797	0.6399	1.09607	-0.673966	-0.681004	-0.83109	-0.503921	-1.10428	-0.161671	2.29354	2.75683	0.131112	0.480836	-0.241094	0.836249	-0.209001	-0.311063	-1.18652	-0.0881355	1.66539	0.740079	0.0960943	-1.23466	1.39067	0.025648	0.302104	0.212996	-0.355232	-0.899814	1.70588	-1.30968	-1.05158	-0.664078	-1.35883	-0.156743	-0.405802	-0.729396	-1.01479	0.0588118	-0.661971	-0.972571	-0.325048	-0.819368	-0.298068	-0.636343
chr1	39650000	39750000		0.563953	0.52926	1.75978	0.158337	-0.958274	-1.06289	-0.248621	-0.867254	-0.268958	2.01781	3.29713	0.677805	0.769219	0.381251	1.1312	-0.864891	-0.540117	-1.01553	-0.0226927	2.1353	0.172989	0.194964	-1.01148	1.05646	0.945608	1.34369	0.561023	0.259912	-0.532759	2.19662	-0.994007	-0.361022	0.160601	-1.03769	0.41677	-0.454628	-0.363584	-0.787191	0.568067	-0.270473	-0.969866	-0.0540567	-0.704945	0.263775	-1.49528
chr1	39700000	39800000		0.165099	-0.427893	0.51048	-0.0658179	-1.11306	-0.910249	-0.113997	-0.553766	0.34355	0.526709	1.46989	0.186678	0.57559	0.217585	0.922984	-1.2149	-0.8383	-0.802738	-0.932727	1.1532	0.0260212	0.386385	-1.32384	0.276844	0.325678	0.648179	0.405905	0.360766	-0.698953	1.3589	-0.556633	-0.339194	0.0428774	-0.796025	0.49105	-0.766564	-0.720379	-0.301122	0.966096	-0.61213	-0.245893	0.705315	-0.0118866	1.33999	-1.31705
chr1	39750000	39850000		-0.120474	-0.107256	0.481508	0.0822619	-0.940245	-0.751765	-0.19973	-0.438155	0.45905	-0.188839	0.890228	-0.0808245	0.291597	-0.0956387	0.935796	-1.61063	-0.790445	-0.281433	-0.483854	1.80948	0.488428	0.941627	-1.1049	-0.166925	-0.219301	0.947159	0.246761	0.529674	-0.382704	1.03383	-0.0801468	-0.318419	-0.417255	-0.479984	0.279361	-0.916014	-0.468534	-0.078898	1.14201	-0.922074	0.0938839	0.733595	0.205509	1.75408	-1.25919
chr1	39800000	39900000		-0.283499	-0.0151226	0.396027	0.339267	-1.35782	-1.15017	-0.139422	-1.23314	-0.142696	0.188542	1.31983	0.115357	-0.0393456	-0.550203	0.740843	-1.5373	-0.684747	-0.156765	0.244072	1.76297	0.0745447	1.37442	-0.992624	-0.0755769	-0.156558	0.301741	-0.154023	0.113519	-0.487778	0.889745	0.0285063	-0.170432	0.0764313	-0.891557	0.425252	-0.697001	-0.173323	-1.22	0.350943	0.199712	-0.921372	-0.353176	-0.613827	0.940562	-1.32458
chr1	39850000	39950000		-0.395081	-0.0543587	0.620628	-0.0315211	-0.857264	-1.15091	-0.118752	-1.32111	0.347165	0.493447	1.3253	-0.4489	0.13881	-0.474644	0.337306	-1.38673	-0.825656	-0.536055	0.918738	0.664056	-0.403217	0.488499	-0.970359	1.25638	1.35433	-0.364234	-0.108472	0.400469	-0.9451	2.41551	0.512666	-0.0255375	0.510571	-0.786891	0.145305	-0.301746	-0.185033	-1.58286	1.40665	-0.0433363	-1.15675	0.180893	-0.940853	0.786137	-0.895192
chr1	39900000	40000000		0.197648	-0.295456	0.620854	-0.327589	-0.882933	-1.30718	-0.40867	-1.21166	0.405619	0.855232	1.88826	0.187226	0.603592	0.235228	0.910613	-1.12718	-0.445989	-0.286639	0.313044	-0.250626	-0.279617	-0.290439	-1.10092	1.50589	1.11873	-0.182534	-0.227167	0.344377	-0.977324	2.61307	0.185779	-0.141976	-0.09111	-0.763201	0.486421	-0.221845	-0.676463	-1.37208	1.47007	-0.294969	-0.946914	0.261196	-1.04774	0.736941	-0.842101
chr1	39950000	40050000		0.571625	-0.638913	-0.231589	-0.541009	-1.32108	-1.61372	-0.250253	-0.366539	0.13075	0.901557	2.07936	0.644851	0.36695	0.500821	1.55924	-0.608296	-0.277705	-0.0163364	-0.591551	-0.2503	-0.32013	-0.580325	-0.678861	0.709379	-0.629396	-0.306346	-0.519144	-0.19976	0.078699	1.69854	-0.840825	-0.560146	-0.59948	-0.203955	0.746939	-0.192121	-0.894039	-1.07876	0.0599459	0.0927694	-0.263782	-0.177241	-0.575641	0.80742	-1.02436
chr1	40000000	40100000		-0.199233	0.313823	-0.473993	-0.446828	-0.840168	-1.58896	-0.423047	0.40482	0.175277	0.866	0.814109	-0.128344	-0.360071	-0.18925	0.525981	-0.400193	-0.583392	1.00253	0.741444	0.855206	0.358574	-0.295074	-0.0814093	1.55351	-0.669842	-0.361977	-0.655412	-0.451127	0.703397	1.01236	-0.543419	-0.778538	-0.227799	0.782568	0.35142	-0.124756	-0.500502	-0.643783	-0.0312135	-0.511429	0.289341	-0.0422865	-0.356206	0.337589	-0.54303
chr1	40050000	40150000		-0.10253	0.297585	-0.26363	-0.285433	-1.01183	-1.25111	-1.0582	-0.790353	-0.378069	0.998145	0.825797	0.615803	-0.0249085	0.520333	0.310912	-0.778968	-0.542416	2.45211	1.52428	1.18642	0.929835	-0.529265	-0.260253	1.77875	0.743167	0.199822	0.56822	0.654025	-0.413323	0.448176	-0.362216	-1.2062	0.321255	0.322864	0.318642	-0.240048	-0.466092	-0.958653	-0.0190467	-0.567173	-0.0562524	0.298869	-0.854259	0.303133	-1.06739
chr1	40100000	40200000		-0.0654444	-0.186264	-0.186748	-0.591456	-1.46265	-0.811702	-1.0912	-1.11945	-0.447323	0.760172	0.922722	0.626326	-0.100785	0.712896	0.259705	-0.966044	-0.606537	2.16384	0.719405	0.609094	0.466267	-0.958246	0.0131464	1.15221	0.779173	0.0162527	0.950667	0.722934	-0.293195	0.737824	-0.803354	-1.21751	-0.0970071	0.038108	0.203822	-0.457317	-0.830747	-1.13889	-0.446445	-0.580173	-0.00624418	0.427391	-0.619079	0.276581	-1.44017
chr1	40150000	40250000		-0.447618	-0.366588	-0.712537	-0.789763	-1.41505	-0.491204	-0.908447	-1.14752	0.228118	0.13045	-0.233546	-0.641162	-0.284229	-0.0672385	-0.55345	-1.10912	-1.21603	0.263576	-0.660283	-0.239	0.028937	-0.735527	0.0643387	0.951422	-0.645836	-0.737389	-0.30039	-0.681251	-0.479448	0.538138	-1.288	-0.810247	-1.24769	-0.354177	-0.0761094	-0.615563	-1.10137	-0.85419	0.31144	-1.00971	-0.00863222	0.554134	-0.496739	-0.144091	-1.15182
chr1	40200000	40300000		-0.0930125	-0.550311	-0.850735	-0.350319	-0.259759	1.139	0.112386	-0.94542	0.00977511	0.958628	0.753482	-0.719848	0.482791	1.0946	0.465205	-0.633218	-0.549069	-0.48302	-0.154976	1.03132	1.36519	0.0722714	-0.130295	1.01523	-0.103119	0.278318	1.06266	0.115925	-0.837108	0.538066	-0.631541	0.106733	-0.812246	-0.365733	-0.703197	-0.207679	-0.854239	-0.569992	0.151865	-0.920545	0.514362	0.558756	-0.0972829	-0.252842	-1.00249
chr1	40250000	40350000		-0.162911	-0.276974	-0.736243	0.236926	0.280908	1.93327	0.488732	-0.429689	-0.218306	0.947221	1.0551	-0.87999	0.26124	1.35997	0.87371	-0.435656	-0.17333	-0.524922	0.0868024	1.13625	1.69416	0.418057	-0.14637	0.55678	0.463358	0.519293	1.3993	0.270665	-0.760766	0.44264	-0.263632	0.912556	0.0267022	0.0176047	-0.969905	0.167531	-0.864459	-0.606368	-0.566943	-0.947751	0.57944	0.392524	-0.136829	-0.215586	-0.960382
chr1	40300000	40400000		-0.278617	-0.363375	-0.837189	1.06863	-0.749561	0.584206	-0.365579	-0.668375	0.0338443	-0.210016	0.744417	-0.168639	-0.0169777	0.808719	-0.422689	-0.936309	-0.550532	-0.646155	-1.07294	-0.206213	-0.249991	-0.735769	-1.139	-0.702056	0.00659736	-0.895773	-1.05479	-0.64969	-0.786446	0.0950513	-0.291443	-0.267541	0.180413	-0.268803	-0.344695	0.340961	-0.161361	-0.769513	0.0215105	-0.0859195	-0.451228	0.508265	-1.69996	-0.840792	-1.23327
chr1	40350000	40450000		0.147416	-0.43555	-0.675434	0.894176	-1.12557	0.492792	-0.389465	-0.795591	0.186216	0.546647	1.40216	0.277107	0.478345	1.39876	-0.298125	-0.610436	-0.217362	-0.862679	-0.91607	0.164524	-0.370392	-0.872793	-1.23828	-0.0940658	-0.636468	-0.900002	-1.03461	-0.479543	-0.623705	0.433635	-0.460257	-0.610542	-0.40706	-0.509226	-0.302881	0.49726	-0.176302	-0.590539	0.281955	0.192595	-0.198455	0.824565	-1.52388	-1.0073	-0.978833
chr1	40400000	40500000		-0.382451	0.336229	-0.22581	0.0968466	-0.897212	0.251669	0.0749247	0.0303398	1.10882	0.608146	0.585849	-0.636193	-0.356254	0.326315	-0.555751	-0.54845	-0.0800227	-0.211171	-0.711749	0.660947	-0.30085	0.177955	-0.293802	0.486832	-0.779382	-0.427601	-0.499902	-0.198292	0.143771	1.097	-1.07714	-0.373169	-0.424433	-0.417638	-0.361706	0.357157	-0.388145	-0.452693	0.165607	-0.13173	0.251628	0.606853	-0.440649	-0.364552	-0.695859
chr1	40450000	40550000		-0.966904	0.702946	-0.559309	-0.467847	-0.2731	-0.348127	-0.327479	0.901115	1.84301	-0.0840507	-0.161355	-1.30311	-1.0106	-0.971562	-1.03873	-0.854779	0.152896	0.893391	-0.525673	0.757431	-0.147409	0.544473	0.0462973	0.00505637	-0.692826	0.150039	-0.544593	-0.415626	1.38643	2.15433	-0.975142	-1.06861	-0.64918	-0.0176835	0.130041	-0.104368	-0.275246	-0.473005	0.0103503	-0.452827	0.413649	0.31977	0.0430162	0.48583	-0.941834
chr1	40500000	40600000		-0.777532	1.13852	0.292573	0.14697	0.0069999	-0.331728	-1.22733	-0.0496189	0.189527	1.13581	1.43718	-0.399971	-0.158125	-0.302548	-0.567259	-1.00714	0.172482	1.67564	0.76074	2.26893	1.07994	0.668839	0.597513	1.10325	-0.566653	0.24683	-0.642337	-0.548391	1.74698	1.52103	-0.220408	-0.868826	-0.521573	0.280931	-0.0399709	-0.144363	-0.793553	-0.51921	-0.666755	-0.509851	0.104415	-0.327072	-0.662395	-0.412994	-0.91303
chr1	40550000	40650000		-0.256479	1.25058	0.531062	0.530989	-0.0784612	-0.277089	-0.508903	-0.917685	-0.696343	1.06551	1.77781	-0.103331	-0.18898	0.0852643	-0.767793	-1.21059	-0.151741	1.34262	0.754428	2.48342	1.26295	0.718265	0.348746	1.29093	-0.114381	-0.039423	-0.693763	0.0732633	0.410893	0.314557	-0.119772	-0.330227	-0.211885	-0.329735	-0.525518	-0.100736	-0.799404	-0.666257	-0.534681	-0.245666	-0.286315	-0.672373	-1.16585	-1.27661	-1.10179
chr1	40600000	40700000		-0.371139	0.780283	-1.01496	-0.31628	-0.511164	-0.632306	-0.431445	-0.100895	0.7607	-0.396394	-0.0515268	-0.964078	-0.871032	-0.724056	-0.738473	-0.894575	-0.790258	0.178515	-0.283774	1.41744	0.32187	0.563315	0.516167	0.614241	-0.801101	-0.532882	-0.827723	-0.125341	-0.165033	0.794081	-0.854255	-1.03216	-0.747607	-0.00350666	-0.391471	-0.38596	-1.13983	-0.436176	0.0411249	-0.68167	0.261122	-0.41665	-0.638312	0.208913	-0.490985
chr1	40650000	40750000		-0.641713	0.273139	-1.23384	-0.456606	-1.22361	-0.664569	-0.704252	-0.499419	0.556348	-0.399408	0.0108821	-0.898618	-0.556886	-0.551504	-0.071501	-0.800395	-0.66095	-0.134481	-0.494894	1.28809	0.0940162	0.741993	0.317044	0.349879	-0.963321	-1.01601	-0.495601	0.0299656	-0.364689	0.911265	-0.89008	-1.18899	-0.662789	0.0116714	-0.615728	-0.530559	-0.93286	-0.591521	0.226012	-0.910589	0.253283	-0.519618	-0.445595	0.287137	-0.402685
chr1	40700000	40800000		-0.779539	-0.0474948	-1.0067	-0.57781	-1.66802	-0.919527	-0.238321	-1.34058	-0.532005	-0.468388	0.268955	-1.02133	-0.308747	-0.375149	0.285416	-0.502725	-0.086962	0.354398	-0.167769	1.53234	0.447528	1.00326	-0.144648	0.26089	-0.506879	-1.44152	0.184595	1.00986	-0.775176	1.03078	-0.674261	-0.803476	-0.368965	-0.379198	-1.22293	-0.0112273	0.178873	-1.24469	0.171079	-0.954024	-0.391112	-1.13881	-0.333915	-0.96638	-0.443178
chr1	40750000	40850000		-1.17675	-0.95186	-1.08276	-0.993871	-1.38882	-1.48483	-1.02527	-0.0220609	-1.31587	-0.823902	-0.900338	-1.3969	-0.378171	-1.03374	-0.490935	-0.62364	-0.375288	-0.311655	-0.52161	0.189012	-0.26354	-0.221789	0.95228	-0.639261	-0.679082	-0.906996	-0.438002	-0.0754184	0.199892	0.247424	-0.295739	-0.948193	-0.620077	-0.02311	-1.29386	-0.11433	-0.243246	1.19034	-0.307286	-1.44146	0.375603	-1.50654	0.523638	-1.43325	0.342539
chr1	40800000	40900000		-1.20948	-1.49355	-1.55982	-0.863548	-0.849854	-1.57693	-1.53869	2.01023	-1.25765	-0.698317	-1.52644	-0.892615	-0.0498975	-1.13871	-0.887454	-0.869418	-0.732083	-1.29296	-0.696645	-1.12639	-1.20652	-1.44137	2.39746	-1.20957	-0.708878	-0.503264	-1.40416	-1.53461	1.19124	-1.09444	0.0987848	-0.855653	-0.469156	2.15859	-0.649948	-0.992175	-1.14047	3.98031	-0.568991	-1.80723	2.06456	-1.37858	1.89206	-1.58822	1.14717
chr1	40850000	40950000		-1.27309	-1.77193	-2.31804	-1.28954	-0.850165	-1.77232	-2.17577	1.78269	-1.32223	-0.915633	-1.79401	-0.734671	-0.114269	-1.04758	-1.34183	-1.30158	-1.57824	-2.10038	-0.972256	-1.72419	-1.7779	-1.91758	1.82332	-1.44063	-1.13099	-1.01876	-1.97278	-2.53291	0.462198	-2.16459	-0.378705	-1.18021	-0.925803	2.63829	-0.554199	-1.71435	-1.43098	3.79551	-0.577926	-1.9461	2.12598	-1.28822	1.13559	-1.96273	0.174812
chr1	40900000	41000000		-1.70584	-1.84826	-2.93556	-2.17626	-1.11415	-1.83655	-2.80612	-0.445399	-2.03633	-1.21306	-2.04762	-1.44085	-0.542815	-1.07464	-1.84171	-1.81233	-2.10612	-2.49198	-1.58501	-2.32561	-1.91017	-1.90865	-0.049158	-1.76496	-2.06946	-1.61712	-2.14251	-3.04479	-1.28502	-2.76217	-1.14982	-1.87966	-1.88509	0.0532152	-1.60036	-1.8935	-1.38613	1.33445	-1.02584	-1.69051	0.529467	-1.40198	-0.993124	-2.31319	-1.4162
chr1	40950000	41050000		-1.90497	-1.51067	-2.82572	-2.02591	-1.09293	-1.57923	-2.40604	-1.09576	-1.79732	-1.39954	-2.15017	-1.82748	-0.961103	-1.30922	-1.76847	-1.79937	-1.62982	-2.41638	-1.48348	-2.32852	-1.36709	-1.30921	-0.315212	-1.49817	-2.25719	-1.96351	-2.02709	-2.67487	-1.41274	-2.42426	-1.23844	-1.78417	-1.92313	-0.908917	-2.15218	-1.64283	-1.10665	0.451145	-1.30207	-1.49253	-0.119847	-1.45279	-1.26705	-2.09802	-1.18534
chr1	41000000	41100000		-1.60353	-0.0669947	-0.225533	-0.245249	0.209457	0.166378	-1.11227	-0.313805	-0.383269	-0.892734	-1.19328	-1.39531	-0.658346	-0.849442	-1.31741	-0.966986	-0.73981	-0.0702315	-0.576886	0.369976	0.688218	0.196174	0.456746	0.0550631	0.323261	1.37319	1.0371	0.0475509	0.665104	1.0349	-0.436889	-0.314546	-0.820064	-0.295663	-1.10996	-0.579796	0.140146	0.437513	-0.514024	-0.147172	0.350919	-0.680266	-0.125757	-0.60497	-0.363809
chr1	41050000	41150000		-1.12771	1.996	0.511222	1.96171	1.43249	1.86402	0.0188187	0.649206	1.48742	-0.396899	-0.927004	-0.939817	-0.58223	-0.545172	-0.93564	-0.432032	-0.0529975	1.16217	0.511127	1.85457	2.02962	1.53399	0.739819	0.756593	1.01863	1.77423	1.78598	0.804159	0.524511	1.87001	0.493873	0.611598	0.0920193	-0.290355	-0.116577	-0.126494	0.9194	0.293699	-0.480423	0.426672	0.669166	0.0347697	0.682668	0.96984	0.23078
chr1	41100000	41200000		-1.12681	1.86262	-0.641986	1.36884	1.9394	1.59898	-0.400653	0.965591	1.35461	-0.554908	-1.39479	-1.02591	-0.42308	-0.627594	-0.989172	-0.348567	-0.262989	0.863687	0.571714	1.57908	1.79782	1.42798	0.450507	0.839349	-0.0747531	0.908556	0.831585	-0.38714	-0.268838	0.547373	0.641846	0.48846	-0.327613	-0.38561	-0.0551911	-0.0249759	0.855113	0.497954	0.0773257	0.0889007	0.634203	0.0271461	0.729878	0.702247	0.622306
chr1	41150000	41250000		-1.07604	0.393837	-1.09575	-0.224889	1.78351	1.17409	-0.904417	0.493415	0.0477937	-0.675965	-1.17312	-1.07072	-0.287349	-0.789148	-1.03384	-0.214209	-0.744525	0.157027	-0.04627	1.21467	1.2439	0.673012	0.235883	0.712143	-0.506111	1.34547	0.749695	-0.807795	0.130786	0.0712582	0.127243	0.55472	-0.629922	-0.400822	-0.277532	0.258693	0.978834	0.440199	0.468887	0.418304	0.602969	-0.120491	0.607971	-0.180868	0.502354
chr1	41200000	41300000		-0.670399	0.298776	-0.765001	-0.150566	0.213734	0.641758	0.129068	0.0931623	-0.402049	-0.561523	-0.883421	-0.811981	-0.706022	-1.14033	-0.906018	-0.330299	-1.07939	-0.318989	-0.0583913	0.319671	0.812531	0.536284	0.546585	-0.218279	-0.564571	0.534119	-0.176068	-0.449571	-0.0582288	-0.487672	-0.215655	0.466855	0.0977892	-0.335768	-0.672591	-0.161038	0.473863	0.46057	-0.689763	0.411186	0.603373	-0.625513	0.705335	-0.580323	0.0560312
chr1	41250000	41350000		-0.412119	0.499614	-0.133044	0.422708	-0.295632	0.117303	1.85022	-0.0515326	0.248691	-0.494872	-0.545353	-0.644513	-0.493427	-1.17544	-0.825067	-0.481108	-1.00347	0.098157	0.337073	-0.376846	0.861006	1.46058	0.439752	0.111529	-0.245385	0.0794151	-0.803181	1.1938	-0.68691	0.176917	0.234738	0.327908	0.880806	-0.0669372	-0.0446303	-0.0171836	1.45758	0.586661	-0.0187416	0.499159	0.194151	-0.52103	0.931336	-0.334839	0.217175
chr1	41300000	41400000		-0.461999	0.468921	0.126744	0.42685	-0.035925	0.160506	1.0701	-0.0788745	0.560872	-0.646492	-0.430244	-0.985156	-0.683466	-0.917941	-0.800112	-0.643395	-0.725574	0.560677	0.257225	-0.42194	1.05081	0.473031	0.0974519	0.00777161	0.0303821	0.215934	0.420327	0.624802	-1.01408	0.492415	0.298449	0.295338	0.478474	-0.297395	-0.267647	0.136326	0.890049	0.313429	0.334006	0.704697	0.194077	0.0677467	0.331887	-0.233309	-0.27484
chr1	41350000	41450000		0.229842	0.613543	0.508065	0.147823	1.87644	1.38594	0.076699	-0.1286	-0.104211	-0.448257	-0.675776	-0.857699	0.0268752	0.977578	0.300746	-0.258684	-0.434013	0.339009	-0.182537	-0.244956	1.21334	-0.433248	-0.0770745	-0.452112	-0.457449	1.54117	2.56505	0.609223	-0.915167	-0.637958	1.00957	1.61559	0.166306	-0.692518	-1.0347	0.71578	-0.0221573	0.839491	0.711859	0.101444	0.935252	1.25501	0.0149114	0.0638921	-0.79363
chr1	41400000	41500000		0.79009	0.631185	0.354912	-0.259502	2.71435	1.43541	0.129978	0.0392922	-0.146512	-0.217294	-0.5943	-0.643891	0.593094	1.38372	0.802115	0.0773441	-0.263901	0.104655	-0.366458	-0.122653	0.933769	-0.263636	-0.279838	-0.214425	-0.980138	2.11537	2.29279	0.865993	-0.669286	-0.921931	1.16619	1.47142	-0.0364024	-0.57235	-0.923742	1.18081	0.613079	1.09251	1.12539	-0.598408	0.978979	1.34234	0.0773139	0.247921	-0.634474
chr1	41450000	41550000		-0.155752	0.51285	1.07835	-0.651202	0.865883	-0.32116	0.106452	0.254311	0.151395	-0.80533	-0.745343	-0.812035	-0.111282	-0.610052	-0.295615	-0.594097	-0.819175	-0.337621	-0.153295	1.07624	0.560722	0.199831	-0.196395	0.0943596	0.39122	1.92561	0.723846	1.24448	0.486176	0.355588	-0.118686	-0.635351	-0.717497	-0.106464	-0.439571	0.0184275	0.514213	0.353771	0.351441	-0.592011	-0.143808	-0.106951	-0.237611	-0.103888	-0.398804
chr1	41500000	41600000		-0.0733061	0.945384	2.29794	0.074821	0.604065	-0.726831	0.0642235	0.552486	0.119557	-0.661721	-0.787625	-0.723293	-0.507708	-0.596456	-0.39206	-0.78266	-0.515106	-0.965577	-0.16676	1.45143	1.41429	0.871315	0.0812634	-0.00653917	0.717034	1.24386	1.45141	1.96748	0.775855	0.41137	-0.625163	-0.353567	-0.384649	-0.201837	-0.642319	-0.466374	0.126639	0.0271518	-0.171938	-0.372055	-0.0241137	-0.0758955	-0.395189	-0.583173	-0.901857
chr1	41550000	41650000		0.0649736	0.780906	1.3289	0.876806	0.815051	-0.534438	0.162186	1.70823	0.427287	-0.161657	-0.508566	-0.606557	-0.589618	-0.506385	-0.503146	0.177608	0.0709925	-0.552965	-0.120218	0.470761	1.09253	0.455794	0.576774	-0.0976729	-0.138052	-0.139462	0.389375	0.447553	0.948106	-0.166261	0.126599	0.496674	0.0121296	0.913429	-0.349347	-0.0321152	0.410385	1.08293	-0.129339	-0.118171	0.886716	-0.123847	0.312932	-0.644989	-0.299097
chr1	41600000	41700000		-0.757714	0.0919138	0.233872	0.807613	0.211322	0.506992	0.0756893	0.476714	-0.263336	-0.764263	-0.775228	-1.09942	-0.717762	-0.73102	-0.883265	-0.358137	-0.751366	-0.788395	-0.118749	-0.633669	-0.641329	-0.0586016	-0.0303049	-0.550602	-0.073612	-0.652545	-0.496674	0.152709	0.263298	-0.683006	0.35674	0.830361	-0.421103	0.107005	-0.397259	-0.398765	0.680536	0.458965	-0.376289	0.914659	0.192383	-0.386457	-0.338922	-0.50003	-0.608926
chr1	41650000	41750000		-0.8833	0.915373	0.477822	0.0769593	0.591246	1.58741	-0.650948	-0.786599	-0.321371	-1.10624	-1.08261	-1.44619	-0.997931	-0.8696	-0.947405	-1.21342	-1.39908	-1.00329	-0.0625103	-1.35511	-1.10441	0.818447	-0.472523	-0.774013	-0.718942	-0.709377	-0.319173	0.209334	-1.0244	-0.731245	0.118152	0.955366	-1.1673	-1.5692	-0.658939	-0.551154	1.2981	-0.394198	-0.752295	2.54204	-0.150494	-0.317398	-1.31042	-0.16095	-0.979489
chr1	41700000	41800000		-0.227904	0.990329	-0.109236	-0.714322	0.973454	1.98841	-1.13972	-0.489634	-0.0153773	0.0447482	0.0317622	-0.573431	-0.117734	0.867699	-0.352278	-0.157438	-0.644324	-0.571298	0.0703501	-1.68231	-0.397733	0.761211	-0.694922	-0.338183	-1.05261	-0.278967	0.510403	-0.310835	-0.884791	0.163901	0.279503	1.34984	-1.14234	-1.2166	-0.184206	-0.00723112	1.05991	-0.483522	-0.356371	2.74734	-0.352029	1.07011	-1.23233	-0.227543	-0.427532
chr1	41750000	41850000		-0.570336	0.371901	-0.0267878	-0.163802	0.441548	1.28473	-0.375332	-0.103579	0.0593753	0.0237201	0.51117	-0.61731	0.0779755	0.390611	-0.545013	0.0211202	-0.317615	0.259985	-0.0145688	-0.727056	0.0436175	0.489743	0.127218	-0.0956875	-0.25362	0.318986	1.69987	1.75162	0.291452	1.87218	0.390086	1.29795	0.173937	0.217762	0.0238752	1.01674	1.02675	-0.19107	0.65413	0.894265	-0.215641	0.684087	-0.462146	-0.558449	0.525528
chr1	41800000	41900000		-1.16756	-0.049089	0.124995	0.0449863	0.122569	1.70455	0.131771	0.0611676	0.248429	-0.281818	0.0238825	-1.09502	-0.0729109	-0.114133	-0.675077	-0.685154	-0.251958	0.8756	0.0131764	0.130272	0.737352	0.470939	1.22659	0.120106	-0.121573	0.545426	2.78484	2.77969	1.3724	2.55345	0.419425	1.5963	0.810466	0.955921	0.20294	1.38101	0.862705	0.876922	1.38518	0.0488128	1.6143	0.47235	0.343671	-0.156023	1.07517
chr1	41850000	41950000		-0.857305	-0.177503	0.0407732	-0.236898	-0.691072	0.718143	-0.84277	-1.00584	-0.498915	-0.0467844	0.0666085	-0.973228	-0.0875127	0.384424	-0.296175	-0.904213	-0.0280441	1.30829	0.453238	0.400953	1.05296	0.160273	0.232744	0.314996	-0.800709	-0.114916	2.52021	1.08565	0.654093	1.63975	-0.219284	1.76366	-0.0674068	-0.110424	0.010436	0.598491	-0.436524	-0.0443295	0.484484	-0.0866948	0.691092	0.218825	-0.783814	-0.38051	-0.434657
chr1	41900000	42000000		-0.630697	-0.040833	0.956631	-0.351874	-1.79672	-1.56373	-1.44038	-1.56223	-1.29838	-0.119526	1.08385	-0.829191	-0.278835	-0.431774	-0.258622	-0.705276	-0.345357	1.96628	0.532957	1.50369	0.887998	0.510925	-0.639917	0.421036	-0.696365	-0.253806	1.74502	1.40585	-0.562802	1.68516	-0.885393	0.656416	-0.530673	-0.89593	-0.775441	0.151276	-0.882408	-1.3771	-0.461625	-1.06462	-1.15099	-1.28912	-1.33482	-0.986891	-1.12258
chr1	41950000	42050000		-0.105222	-0.0509843	0.485043	0.00405194	-1.70589	-0.698556	-1.14098	-1.21313	-0.709247	0.1228	0.973629	-0.713331	0.138706	-0.515725	0.356575	-0.321471	-0.599342	1.7307	0.6074	1.86607	1.06938	0.713633	-0.67545	0.426331	-0.825573	-0.307716	0.288641	0.485824	-0.939231	-0.0938662	-0.647596	-0.0655208	0.120426	-0.508581	-1.09695	-0.525168	-0.664724	-1.10282	-0.796603	-0.173093	-0.248612	-1.49916	-1.15229	-0.234032	-0.759607
chr1	42000000	42100000		0.430845	0.438776	-0.508634	-0.0918155	-0.735081	-0.0807899	-0.540016	-1.14922	-0.239295	0.874077	1.6676	-0.22101	0.614649	0.0185097	0.655659	-0.162697	-0.288372	2.39906	0.543202	0.397118	0.0465363	-0.0349799	-1.01407	0.519254	-0.373051	0.853143	0.499894	0.409702	-0.435598	0.674346	-0.205148	-0.18244	-0.316876	-0.517009	-0.702027	-0.521894	-0.560373	-1.43533	-0.363679	-0.585596	-0.940017	-0.716328	-1.6187	-0.153961	-1.10308
chr1	42050000	42150000		0.271572	0.294982	-0.614729	-0.281605	-0.236286	-0.0484337	0.0979942	-0.603229	-0.237085	0.844977	1.39177	-0.366694	0.713477	-0.129543	-0.148363	-0.729833	-0.677104	2.15254	0.505805	0.878817	0.0920447	0.241107	-0.548088	0.702644	-0.0235907	0.67781	0.125231	0.361051	-0.201711	0.494546	0.275569	-0.453184	-0.835515	-0.428671	-0.909701	-0.0932132	-0.060945	-0.925914	-0.0161631	-1.02162	-0.83298	-0.711828	-1.22586	-0.799981	-1.17591
chr1	42100000	42200000		-0.235294	-0.411231	-0.0747171	1.42089	-0.352268	0.406659	0.288703	0.0397379	-0.0479163	0.133686	0.0899367	-0.480727	0.0555342	-0.717315	-0.80264	-0.903023	-1.14373	0.971152	1.46269	1.43645	0.815462	0.688964	0.0978697	0.693916	0.281731	-0.851199	-0.493493	-0.144345	-0.21542	-0.243485	0.622507	-0.57118	-0.687675	-0.42881	-0.592283	0.533053	0.21711	-0.394079	0.155621	-1.18721	-0.662774	-0.99403	-0.952742	-0.959512	-0.792407
chr1	42150000	42250000		-0.705796	-0.610622	-0.353305	2.78033	-1.00654	0.515457	-0.663712	0.500057	0.283502	-0.164765	-0.621024	0.127909	-0.88507	-0.859098	-0.864215	-0.820949	-0.856039	0.31245	2.67793	0.885339	0.912285	0.0220019	1.24604	0.741081	1.04042	-1.07117	-0.321023	-0.979301	0.50533	-0.158886	1.08195	0.508563	-0.214469	0.135893	0.781623	0.199096	-0.521716	-0.309278	-0.424189	-0.838612	-0.25674	-0.979506	-0.288816	-0.59539	-0.552537
chr1	42200000	42300000		-0.615	0.039916	-0.778049	2.73753	-1.21042	0.0496167	-0.899943	0.101035	0.224504	0.473192	-0.607536	0.202676	-0.637859	-0.391074	-0.79913	-1.13039	-0.716972	1.20493	3.19162	0.405539	1.43226	0.469341	1.64377	1.32127	1.47163	-0.456198	-0.0920774	-1.39607	0.532475	-0.197208	1.95135	2.44921	0.14229	0.760145	1.00588	-0.00790331	-0.549039	-0.288968	-0.277345	-0.0738033	0.14185	-0.382776	-0.181003	-0.619489	-1.06885
chr1	42250000	42350000		-0.457011	0.890974	-0.0639378	2.13057	-0.697359	-0.932042	-0.730933	-0.522002	-0.213844	1.33984	0.135454	-0.495679	-0.133147	-0.189665	-0.530196	-1.4852	-0.933024	2.97201	3.91401	1.32488	1.65168	1.94918	1.60211	2.09982	0.706984	-0.381446	0.144439	-1.09767	-0.350819	0.402401	1.34384	1.90102	-0.00186223	0.0137564	-0.106366	0.0936096	-0.691732	-0.519216	0.248079	-0.142547	-0.0108461	-0.0606648	-1.12276	-0.609373	-1.41024
chr1	42300000	42400000		-0.533938	0.44955	-0.161835	1.46749	-1.00059	-0.911695	-0.935446	-0.538044	-0.38458	0.885438	0.29003	-0.873763	-0.303505	-0.374021	-0.308768	-1.29224	-1.14894	2.52769	3.26095	1.71381	1.34096	1.5364	1.20244	1.63808	0.47093	-0.986239	0.254676	-0.996865	-0.491905	0.527845	0.58075	0.40048	0.0804154	-0.229159	-0.792413	0.15347	-1.09832	-0.842429	-0.0108992	-0.813317	-0.162326	-0.202506	-1.29869	-0.252102	-1.06612
chr1	42350000	42450000		-0.237255	0.0233737	-0.723801	0.92443	-1.61638	-0.409723	-1.08629	-0.553451	-0.563409	1.1007	-0.163806	-0.332671	0.0358481	0.565598	0.682601	-1.44885	-0.815716	1.3537	1.39763	0.85814	0.923196	0.249074	0.795597	1.14022	0.123688	-0.960619	0.57516	-0.510998	-0.892825	-0.532313	0.115263	0.109052	0.0580806	-0.0351495	-0.687164	0.062926	-1.23749	-0.651546	-0.079908	-1.21258	0.34608	0.576232	-0.416051	0.541246	-1.13752
chr1	42400000	42500000		-0.598514	0.3391	-0.425169	-0.017044	-0.481458	-0.642078	-0.374128	-0.210745	-0.784296	0.697722	-0.438933	-0.689068	0.148897	-0.0643491	0.44694	-0.884404	-0.598767	0.180132	0.117722	2.23728	-0.344084	-0.962078	1.3507	0.880025	-0.695112	0.598224	-0.304155	-0.636739	0.158508	-0.540212	0.15459	-0.679647	-0.391866	0.229585	-0.948176	0.0767226	1.11227	-0.745116	-0.238662	-1.18389	0.289674	-0.259744	1.1429	0.69931	-1.16685
chr1	42450000	42550000		-1.169	0.406853	0.393348	0.0908326	-0.281101	-0.905528	-0.292781	-0.761877	-0.643857	0.118748	0.0904206	-1.49704	-0.357913	-1.09751	-0.200752	-0.790671	-0.863747	-0.38252	1.12935	2.18394	-0.505807	-1.25543	0.918797	1.40214	0.504172	0.859312	-0.601469	-0.83873	0.621925	1.37377	0.779878	-0.363055	0.532553	-0.25463	-0.998757	-0.192112	1.1231	-1.09158	-0.0857731	-1.12715	-0.523903	-0.759759	0.779318	1.03386	-1.12269
chr1	42500000	42600000		-1.07788	0.246497	0.793142	0.337256	-0.635683	-0.949092	-0.904342	-1.55227	-0.746321	0.457441	0.713337	-1.63061	-0.685773	-0.846698	-0.11636	-1.27576	-0.986946	0.101208	1.85761	1.0361	-0.414907	-0.960638	0.0995592	1.51669	1.31871	0.316323	-0.216227	-0.417129	-0.0480127	1.93581	0.954115	0.649137	1.19699	-1.18651	-0.821713	-0.611052	-0.784946	-0.801726	0.00162634	-1.27519	-0.813714	-0.605285	-0.501886	0.661466	-1.11519
chr1	42550000	42650000		0.142346	-0.450352	-0.677629	-0.508832	-0.572349	-0.996816	-1.0373	-0.616686	-0.460169	0.369812	0.397	-0.516575	0.842851	0.131529	-0.317438	-1.1884	-0.961483	-0.191622	0.122722	0.869107	-0.380515	-0.612632	-0.360991	-0.203026	-0.612542	0.0387757	-0.667655	-0.755176	-0.733652	-0.338662	0.0556795	0.00255959	-0.216252	-0.740175	-0.701688	-0.340761	-0.0637608	0.362151	0.675018	-1.16661	-0.284199	-0.617825	-1.09241	-1.30886	-1.47242
chr1	42600000	42700000		0.0591806	0.302592	-1.11153	-0.401369	-0.211412	-1.06875	-1.25284	-0.405823	-0.701918	0.745319	0.385061	-0.104597	1.63667	0.127452	-0.446337	-1.10311	-0.898963	-0.290494	-0.425874	-0.335265	0.748354	0.370094	-0.293909	0.547701	-0.708272	-0.147722	-0.344319	-1.0062	-0.912056	-0.645959	-0.219511	-0.55559	-0.409245	-0.856391	-0.483455	-0.391542	0.202546	0.516179	1.41672	-1.05465	-0.256795	-0.579646	-1.22698	-1.46411	-1.68231
chr1	42650000	42750000		-1.25017	0.0110799	-1.11385	0.756103	-0.621203	-0.938886	-1.44153	-0.820448	-0.740271	-0.0502601	-0.54747	-0.408137	0.0525529	-0.951407	-0.892332	-1.00744	-0.395057	-0.0801294	0.666691	-0.572629	0.725417	0.131514	-0.291561	0.151096	0.0309549	-0.375364	-0.142252	-0.830602	-0.901156	-0.0779935	0.61288	0.289116	0.410019	-0.597484	1.38633	-0.502933	-0.606732	-0.266853	0.124205	-1.24571	-0.248913	-0.641475	-0.776002	-0.970997	-0.422546
chr1	42700000	42800000		-1.52787	-0.693605	-1.22075	0.269966	-1.03493	-0.475697	-0.756503	-0.718301	0.0179878	-1.13639	-1.43037	-0.785624	-1.22271	-1.25284	-1.15753	-0.805839	-0.458049	-0.100854	0.673503	-1.15004	-0.507311	-1.07194	0.00128486	-1.1073	0.0557463	-0.296602	0.28471	-0.629027	-0.325723	0.179584	0.0581197	-0.2012	0.0566425	-0.729438	1.47005	-1.12002	-1.10339	-0.563372	-1.19414	-0.973582	-0.266762	-0.787879	-0.303324	-0.798876	0.426099
chr1	42750000	42850000		-1.22389	-0.435043	-0.787653	-0.845908	0.27817	0.35418	-0.254443	-0.430717	-0.134129	-1.17392	-1.23327	-1.25688	-1.13082	-1.0893	-1.20576	-0.897515	-1.26568	0.365813	-0.459072	-1.24725	-0.832108	-1.37044	-0.324983	-1.57806	-0.763376	1.5491	1.60839	0.00746228	0.77221	0.0755879	-0.0399129	-0.188122	-0.86481	-0.535938	-0.651615	-1.5803	-0.881468	-0.694937	-1.7288	-0.63059	-0.449276	-1.34901	-0.368053	-1.31849	-0.428379
chr1	42800000	42900000		-1.27769	-0.532827	-1.0314	-0.473368	0.360315	-0.24456	-0.770584	-0.338203	-0.169225	-1.24553	-0.918258	-1.35368	-1.27059	-1.4225	-1.26323	-1.44932	-0.854368	-0.0256433	-0.363327	-1.0519	-0.710023	-1.16922	-0.765829	-0.698895	-1.44277	1.00897	0.564537	-0.49597	0.474207	0.782186	0.379211	0.383002	-0.990908	-0.03213	0.0189643	-1.22417	-1.13414	-0.800206	-0.988548	-0.865741	-0.455813	-1.11118	-0.648135	-0.824916	-0.635724
chr1	42850000	42950000		-0.973045	-0.368264	-1.13788	0.531443	-0.785433	-1.55914	-1.43	0.0786476	0.0339411	-1.08073	-0.709215	-1.07255	-1.35678	-1.19414	-0.976389	-1.23864	0.073647	-0.54718	-1.02703	-1.53441	-0.410126	-0.637975	-0.48786	0.632129	-1.07226	-0.991244	-0.795852	-0.917225	-0.587589	1.75534	-1.19672	-0.0296405	-0.564053	-0.678667	0.957871	-0.732689	-1.22542	-0.641394	0.0756279	-1.448	0.197827	-0.708118	0.000130205	-0.232696	0.931059
chr1	42900000	43000000		-0.800073	0.0500286	-0.17619	0.31327	-0.86282	-1.76697	-1.21056	0.306911	0.841621	-0.551596	0.156699	-1.09545	-1.14173	-1.21954	-1.10249	-0.427014	-0.0433301	-0.321325	-0.969275	-1.2656	0.438616	0.14058	-0.733323	1.79357	-0.455602	-0.549321	0.216934	0.889812	-1.12851	4.54951	-1.41168	-0.392073	-0.360164	-0.601487	1.34478	-0.607068	-0.715325	-0.671157	0.992988	-1.76296	0.657071	-0.55955	0.806255	-0.628509	2.61233
chr1	42950000	43050000		-0.177277	0.0759702	-0.570062	-0.737477	-0.610218	-0.82783	0.241563	-0.76208	2.6154	-0.641106	0.695077	-1.39374	-0.736923	-1.32927	-1.46695	-0.342478	-0.908596	-0.734258	-1.20272	-0.905948	-0.405541	-0.525505	-1.2376	1.02888	-0.801768	-0.593936	-0.441262	0.845368	-1.72232	4.33831	-1.23398	-1.47609	-1.35779	-1.15218	0.0504217	-0.800164	-0.0760892	-1.05894	1.74627	-1.45925	-0.503422	-0.133083	-0.138146	-0.998053	1.75026
chr1	43000000	43100000		-0.238566	-0.31146	-1.01306	-0.514474	-0.764975	-1.02432	-0.320589	-1.39185	1.38766	-1.0143	0.58063	-0.752777	-0.711206	-1.02408	-1.06631	-1.05766	-1.1315	-0.0815148	-1.04904	-1.08452	-0.797082	-1.14468	-1.29633	-0.81309	-0.344776	-0.153867	-1.0581	-0.011772	-1.57554	2.25403	-1.01565	-1.28951	-1.28164	-1.02574	-0.105967	-0.974894	-0.473927	-1.35804	0.209022	-1.39316	-1.28549	-0.389388	-1.24003	-0.941608	-0.400821
chr1	43050000	43150000		-0.499737	-0.387351	-1.28759	-0.445674	-0.467472	-1.24376	-1.56198	-1.121	-0.15211	-0.65517	0.426876	-0.350677	-0.677987	-0.701219	-0.388875	-0.987315	-0.908974	0.44236	-0.781485	-1.16872	-0.637917	-0.559264	-0.769788	-0.983407	0.11557	0.446886	-0.697003	-0.8879	-1.13288	1.11102	-1.14677	-1.1286	-0.93507	-0.309284	-0.165285	-0.882074	-0.235656	-0.774084	-0.869842	-0.805314	-0.757024	-0.655049	-1.33138	-0.225285	-0.706064
chr1	43100000	43200000		-0.602804	0.959394	-0.085587	-0.771627	0.832719	-0.0686371	-0.492168	-0.185811	-0.603879	0.194679	0.973213	-0.547317	0.204792	-0.04671	0.357627	-1.16987	-0.469053	1.10936	0.364628	-0.488188	0.495933	1.74166	0.810715	0.0608057	-0.537076	0.193013	-0.859681	-1.01833	1.62146	-0.103737	-0.359228	-0.72807	-0.925033	0.72005	-0.9769	-0.74605	1.75471	1.44155	-0.178454	0.556013	1.28397	-0.554568	0.723167	-0.214648	-0.151346
chr1	43150000	43250000		-0.461964	0.885507	0.460934	-0.963207	0.755925	0.228269	-0.210134	0.0655169	-0.521032	0.474738	0.849686	-0.727088	0.329735	0.0580891	0.461105	-1.3248	-0.283164	1.4349	0.728683	-0.111228	1.66408	2.19932	0.984329	0.572313	-0.993308	-0.0995894	-0.996431	-0.625029	1.55973	-0.502307	-0.106367	-0.623615	-1.12579	0.397226	-1.18337	-0.565028	1.59225	1.48179	-0.0440552	0.00213567	1.43197	-0.430492	1.00686	-0.269762	-0.435231
chr1	43200000	43300000		-0.437791	-0.00645592	-0.327215	-0.218601	-0.0357485	-0.547662	-0.95063	-0.254846	-0.0819421	0.472787	0.151323	-0.647149	-0.0334024	-0.671171	0.0784989	-0.967287	-0.253114	-0.107243	0.0537559	-0.563942	1.27686	1.15753	-0.147179	1.2017	-1.32923	-0.855049	-0.79742	-0.30291	-0.8874	0.262292	-0.542255	-0.296811	-0.0617291	-0.645759	0.35868	0.111425	0.744314	-0.222743	0.482995	-1.25702	-0.263481	-0.568353	-0.00563164	-0.126068	-0.383044
chr1	43250000	43350000		-0.472146	-0.279117	0.228345	0.570564	-0.412117	-1.23462	-1.19651	-0.103019	-0.345622	0.459451	1.21869	0.076269	0.359182	-0.99358	0.553946	-1.1726	-0.56428	-1.31848	-0.394158	-0.853639	-0.209089	0.697035	-0.323266	0.934768	-0.753257	-1.22427	-0.712737	1.18044	-0.0257087	1.47616	-0.480094	-0.279246	0.812469	-0.381637	0.933545	-0.113946	0.75821	-0.141424	1.02282	-0.838703	-0.889435	-0.842913	0.898019	0.207061	-0.375717
chr1	43300000	43400000		-0.285535	0.128407	0.610694	-0.0932842	-0.223172	-1.13524	-0.951036	0.0212173	-0.436971	0.44214	1.36725	-0.0962164	0.491705	-0.774015	0.934953	-1.08289	-0.66606	-0.600664	0.0914504	-0.444373	0.0889883	1.2354	-0.212524	0.626561	-0.522332	-0.814239	-0.749191	1.51675	-0.00737861	1.09277	-0.101109	-0.892287	-0.0494419	-0.419527	-0.326943	-0.20144	0.687815	-0.284665	0.622061	-0.666146	-0.946337	-1.05135	0.992289	0.542966	-0.747372
chr1	43350000	43450000		-0.700636	1.21722	-0.299712	-0.275653	0.0300289	-1.08501	-0.757505	-0.0531482	0.329958	0.496144	-0.351765	-0.975308	-0.153602	-0.98918	0.195025	-0.923121	-0.449825	0.623416	1.22938	0.101035	1.58688	1.82433	0.579609	2.12279	-0.958566	-0.662602	-0.887433	0.229019	-0.901704	0.178153	0.364901	-0.539438	0.375423	-0.35136	-0.140489	0.398685	0.425451	-0.483709	0.72843	-0.57702	-0.626152	-0.661419	-0.0520326	0.488255	-1.00513
chr1	43400000	43500000		-0.788747	0.130854	-0.692218	-0.209475	-0.692651	-1.37689	-0.935296	-0.872616	-0.000522941	-0.156348	-1.03438	-0.901457	-0.868498	-1.35564	-0.481679	-1.424	-0.708223	0.12662	0.413392	-0.256078	0.867277	0.840266	-0.284318	1.32658	-1.08715	-0.758423	-1.06922	-0.374346	-1.38831	-0.490027	0.112481	-0.752152	0.240425	-0.718833	-0.306402	0.022703	-0.282012	-0.864588	0.377723	-1.07362	-1.0984	-0.814516	-1.06391	-0.0879661	-1.43026
chr1	43450000	43550000		-0.585205	-0.603985	-0.315111	0.126227	-1.25784	-0.416066	-0.999137	-1.21294	-0.602147	-0.375546	-0.593515	-0.739998	-0.747602	-0.293651	-0.0836763	-1.15398	-0.983236	-0.451507	-0.672002	-1.08329	0.0133926	-0.141742	-0.837264	0.00615733	-1.47635	-0.936709	0.379122	0.365393	-1.27393	-0.782244	-0.630883	0.174345	0.136398	-0.89375	-0.754985	-0.365437	-1.05043	-1.21222	-0.283027	-1.45352	-0.256854	0.0987616	-0.94873	0.0413092	-1.19229
chr1	43500000	43600000		-0.550399	-0.701816	0.0624154	0.314974	-1.29941	0.758011	-0.884302	-1.05622	-0.716121	-0.273115	-0.156265	-0.761668	-0.456616	0.654067	0.409659	-0.674294	-1.04434	-0.245473	-0.89663	-1.27853	0.0767856	-0.462956	-0.74631	-0.198521	-1.43041	-0.316839	2.14318	1.40711	-0.255813	-0.51686	-1.1346	1.03563	0.169451	-0.820994	-0.499461	-0.556678	-1.51409	-1.38296	-0.213376	-1.19625	0.0903707	1.57076	-1.11133	0.652689	-0.799871
chr1	43550000	43650000		-0.741141	-0.278578	0.0517003	-0.0997786	-1.04088	0.0711679	-1.24893	-0.432176	-0.850679	-0.775358	0.281706	-0.501838	-0.753058	0.0908951	0.104895	-0.604002	-0.789037	0.942312	0.0294084	-0.974088	0.236137	-0.0902034	-0.841745	-0.48345	-0.796474	0.633376	1.23606	1.07721	0.96608	0.0720688	-0.520339	0.223859	-0.276719	-0.209867	-0.0971266	-0.828723	-1.31867	-1.39455	-0.42195	-1.18928	-0.512112	0.555979	-1.10829	-0.127317	-0.447822
chr1	43600000	43700000		-0.906673	0.916067	-0.180263	0.00768437	-0.346597	-0.938249	-1.54432	-0.0412518	-1.01193	-0.849599	0.549993	-0.453282	-1.18594	-0.772585	-0.268021	-0.86356	-0.846142	1.66284	1.25165	-1.08841	0.102083	0.980405	0.772633	-0.511273	-0.579168	0.799366	-0.357867	0.32144	1.9011	0.196773	0.410958	0.0249557	-0.142548	0.17582	0.0140363	-0.812995	-0.324315	-0.0573762	-1.17665	-1.35431	0.23662	-1.18339	0.12102	-1.02451	0.00078051
chr1	43650000	43750000		-1.11131	0.398505	-0.741827	-0.285553	-0.493504	-0.974434	-1.42495	-0.924897	-1.00127	-0.600844	-0.120537	-0.625219	-0.890794	-0.867506	-0.470296	-1.04197	-0.916354	0.575905	0.414319	-1.0202	0.129844	0.578336	0.147621	-0.216592	-0.651056	0.313947	-0.358794	-0.264218	0.547829	-0.379413	-0.125031	0.102326	-0.207553	-0.832567	0.137683	-0.94033	-0.544817	-0.485381	-0.842699	-1.2731	-0.388654	-0.824636	-0.632506	-1.04622	-0.407888
chr1	43700000	43800000		-1.07215	-0.410435	-0.832553	-0.538612	-1.05094	-1.02185	-1.09401	-1.62431	-0.866052	-0.734399	-0.708744	-0.625537	-0.884442	-0.875555	-0.473589	-1.03459	-0.948647	-0.183365	-0.360849	-1.00432	0.324913	-0.34114	-0.610819	-0.403856	-1.09038	-0.332602	-0.440743	-0.730753	-0.937908	-0.496689	-0.731432	-0.406166	-0.417319	-1.21183	0.162402	-0.928171	-1.48458	-1.02	-0.754002	-1.28521	-0.909435	-0.639647	-1.19003	-0.979221	-0.987944
chr1	43750000	43850000		-0.911151	0.318153	-0.657382	-0.0397871	-0.891409	-1.00032	-0.840605	-1.37067	-0.767056	-0.42204	-0.318897	-0.717037	-1.00557	-0.984109	-0.273919	-1.25691	-1.0659	0.017307	-0.434285	-0.943552	0.390466	-0.0534027	-0.253181	-0.144404	-0.956224	-1.06986	-0.437869	-0.674018	-0.83714	0.218458	-1.07785	-0.845972	-0.866479	-0.895118	-0.210454	-0.736977	-1.41329	-0.998538	-0.732605	-1.15012	-1.05862	-0.901657	-0.849952	-0.220021	-1.24405
chr1	43800000	43900000		-0.923332	0.533207	-0.32033	0.255467	-0.82834	-1.27095	-0.638192	0.225244	-0.963092	-0.284347	-0.10067	-0.887526	-0.89592	-1.30747	-0.259233	-0.852881	-1.09372	-0.440019	-1.17821	-0.829888	-0.0755107	-0.0929363	-0.287478	-0.0436246	-1.07976	-1.39121	-0.690912	-0.790065	-0.441106	0.070302	-1.56273	-1.03694	-1.37501	-0.343148	-0.704883	-0.932168	-1.22253	-0.237167	-0.839709	-0.853196	-0.600077	-1.33333	0.153505	-0.277332	-0.393603
chr1	43850000	43950000		-1.27442	0.712649	0.928225	0.337616	-0.505307	-1.34634	-0.175538	2.56143	-1.28862	-0.446913	-0.207416	-1.1983	-0.84343	-1.63301	-0.489985	0.145794	-1.02959	-0.956958	-1.34927	-0.728726	-0.0712614	-0.29008	0.144041	-0.289912	-1.58077	-0.946077	-0.726815	-1.28974	0.381764	-0.604031	-1.53675	-1.00755	-1.93387	0.646151	-1.35223	-0.833919	-1.03471	1.62624	-1.12759	-0.64453	0.729018	-1.76705	1.54523	-1.27164	1.1889
chr1	43900000	44000000		-1.3051	1.53115	1.74629	-0.0166885	-0.665813	-1.35565	-0.510471	1.07724	-0.608118	0.24372	-0.490282	-1.47072	-0.874804	-1.13367	-0.795347	-0.723865	-1.06913	0.161792	-0.524441	-0.396931	2.07217	0.724905	0.0553055	1.2254	-1.77166	-0.257423	0.818486	-1.34151	-0.718464	0.0205278	-1.25954	-0.278552	-2.13681	-0.685737	-1.06769	0.154521	-0.70243	0.40141	-0.574994	-0.732117	0.510045	-0.809221	-0.275494	-0.617881	0.311235
chr1	43950000	44050000		-1.22948	1.38074	-0.000271864	-0.900936	-1.30112	-1.32432	-0.967191	-0.840874	-0.23733	0.547655	-1.01934	-1.4586	-1.17757	-0.376188	-0.632366	-1.67628	-1.16301	1.23481	0.299974	-0.390171	3.2951	2.50276	0.483303	2.2639	-1.99728	-0.507979	0.565673	-1.12495	-1.61013	-0.0716223	-1.33315	-0.60948	-1.84535	-1.64939	-0.523037	0.991238	0.14172	-0.949749	-0.305056	-0.867051	0.457419	1.46158	-0.988203	0.813129	-1.09031
chr1	44000000	44100000		-1.06595	0.945244	-0.81111	-0.978421	-1.16548	-0.779436	-1.09277	-1.11661	-0.537098	0.205491	-1.10138	-0.830946	-1.24513	-0.0533739	-0.509325	-1.66057	-1.29307	0.342668	-0.292818	-0.631923	2.10254	1.90162	0.15737	1.79355	-1.56493	-1.20467	-0.0103244	-0.653404	-1.48724	-0.592961	-1.37742	-1.20898	-1.5359	-1.03806	-0.00872793	1.3444	0.202733	-1.19297	-0.427836	-1.19081	0.21593	1.96981	-0.991012	0.711327	-1.48509
chr1	44050000	44150000		-0.8897	0.827125	-0.583574	-0.121702	-0.829243	-0.457352	-0.998597	-1.66584	0.382676	-0.513723	-0.801526	-0.483674	-1.43822	0.00952893	-0.53889	-1.78156	-1.20324	-0.905048	-1.12189	-0.863588	1.67249	0.601711	-0.538804	1.0305	-1.57756	-1.74292	-0.291778	-0.563863	-1.52417	0.767915	-1.34144	-1.13932	-1.3125	-0.987975	1.56325	1.16	-0.470874	-1.61111	-0.362655	-1.11668	-0.719258	2.97114	-1.79016	1.55767	-1.12847
chr1	44100000	44200000		-1.05681	1.22855	-0.855023	0.548024	-0.473419	-0.141915	-0.892063	-1.91867	1.19593	-0.388195	-0.430983	-0.0867238	-1.3576	0.0630928	-0.384905	-1.75857	-0.914987	-0.560916	0.29086	-0.737369	1.96521	1.1012	-0.607207	1.1512	-1.82208	-1.57221	-1.26557	-1.25307	-1.47469	2.20918	-0.339762	-1.38743	-1.31287	-0.696267	3.34087	1.19815	-0.105245	-1.59011	0.124145	-1.1801	-0.702926	3.93315	-1.63602	2.73368	-0.981221
chr1	44150000	44250000		-1.30124	2.01895	-0.687013	0.0944331	-0.11544	-0.458041	0.00304899	-1.55424	0.560198	0.0276042	-0.818574	-0.649016	-1.06992	-0.829358	-0.619971	-1.53436	-0.59096	0.32853	1.38067	-0.477144	1.83972	1.37962	-0.819875	0.808197	-1.77803	-1.11253	-1.56904	-1.13268	-1.41509	0.932711	0.0446204	-1.42699	-0.883296	-0.772913	1.69603	0.775104	0.352157	-1.76244	-0.161028	-0.617079	-0.789009	1.91045	-1.11035	0.998189	-1.35073
chr1	44200000	44300000		-1.53818	1.42392	-0.786961	-0.966493	-0.624567	-1.25526	0.227933	-1.2492	-0.594675	-0.0729834	-1.45736	-1.8405	-0.984209	-1.93755	-0.929365	-1.15902	-0.34053	0.912972	0.8532	-0.726078	1.54506	0.973853	-0.816045	-0.155918	-2.05158	-0.313022	-1.6751	-0.405371	-0.637001	-0.101476	-0.429345	-1.71084	-0.642224	-0.6575	-0.657004	0.280539	0.22631	-1.57962	-1.04584	-0.0575773	-0.391619	-0.319821	-0.715416	-0.854091	-1.50055
chr1	44250000	44350000		-1.23329	-0.0122578	-1.16383	-1.43268	-1.18817	-0.247805	0.217383	0.555327	-1.14421	-0.425233	-1.14341	-1.44409	-1.11735	-1.39882	-0.869909	0.826928	-0.105783	0.289499	0.178556	-0.504966	1.97918	0.113008	0.736	-0.352209	-1.77536	-0.688148	-1.15852	-0.528675	2.24495	0.551417	-0.625259	-1.05485	-0.170212	1.80107	-0.26799	0.42462	-0.298566	1.50199	-0.691795	-0.067977	3.68208	1.15163	2.1252	0.144658	-0.378255
chr1	44300000	44400000		-0.0669303	0.17764	0.0742094	-1.39852	0.627633	0.461039	1.96879	0.338424	-0.163479	-0.549908	-0.725197	-0.548933	-1.01725	-0.849979	-0.666508	0.865196	-0.333513	-0.771975	-0.146277	-0.428912	0.723374	-0.415951	0.739481	-0.502339	-0.965996	-1.34767	-1.15327	-1.01962	1.43122	-0.171372	-0.0298507	-0.584656	0.428455	0.995238	-0.112214	-0.471941	-0.632354	2.08371	-0.405152	-0.648691	2.94136	0.841963	2.36582	0.540975	-0.136321
chr1	44350000	44450000		0.384404	-0.0820794	0.757612	-0.915348	1.97421	0.161262	2.07734	-1.18055	0.483022	-0.453759	-0.258085	-0.0877439	-0.30019	-0.474923	-0.470832	-0.467335	-1.1193	-1.18829	-0.425252	-1.16671	-1.64126	-0.757308	-0.0541011	-0.681531	-0.649519	-0.825715	-1.34905	-1.17216	-0.531121	-0.414	0.94409	-0.474407	0.426264	-1.07844	0.154425	-1.10825	-0.11675	1.0401	-0.166535	-1.13694	0.112298	-0.324533	0.331202	-0.238972	-0.622691
chr1	44400000	44500000		-0.644857	-0.479496	0.257571	-0.049842	1.74018	0.147807	-0.277442	-0.94381	-0.178398	-0.239463	0.165691	0.0435253	0.602317	-0.21285	-0.57516	-0.785228	-1.48644	-0.931879	-0.206767	-0.590565	-1.22479	-1.03754	0.439006	0.402214	-0.733376	-0.187253	-0.881866	-1.09587	0.522933	1.11592	1.05337	-0.272051	-0.436924	0.339258	1.61287	-1.11613	0.0489954	2.13083	2.31213	-1.43563	1.08505	1.24303	0.306653	0.235569	-0.793456
chr1	44450000	44550000		-1.09076	-0.416466	0.345229	0.648003	0.347702	-0.281755	-0.618624	-0.570308	-0.585158	-0.308926	0.292147	-0.158176	-0.18081	-0.610384	-0.627845	-0.833219	-1.18974	0.0647718	0.285469	0.0636374	0.0424512	-0.125702	-0.177045	0.581978	-0.994564	-0.334182	-0.63909	-1.37536	0.849315	1.35751	0.0578918	-0.695552	-1.1096	0.692581	1.36418	-0.665699	-0.558274	0.852412	1.45749	-1.21601	0.370867	0.636989	0.274053	0.105978	-0.455609
chr1	44500000	44600000		-0.614195	-0.563872	0.0476865	-0.0274661	-1.53503	-1.34104	-0.396033	-0.254999	-0.924227	0.0715987	1.16403	0.0389285	-0.67008	-0.819559	0.26771	-0.527703	-0.756361	1.63132	0.54026	0.0877567	0.396929	1.57012	-0.765606	-0.272483	-1.62361	-0.986811	-0.345364	-1.84545	1.44258	1.8173	-1.39119	-0.750204	-1.74313	0.695181	0.57781	-0.802948	-1.13591	0.0409575	-0.388496	-0.549577	0.0641073	-0.934717	1.17333	1.02693	-0.554002
chr1	44550000	44650000		-0.243265	-0.239467	0.0905572	-0.479359	-0.995461	-1.02389	-0.300012	-0.246511	-0.43098	0.217958	1.08072	0.0480079	-0.497116	-0.566429	0.348169	-0.840215	-0.536248	1.29592	0.0548027	-0.293977	-0.00692683	1.23162	-0.56819	-0.321593	-1.49617	-1.01283	-0.496644	-1.53101	1.15119	1.42232	-1.50175	-0.900065	-1.73593	0.495121	0.287778	-1.01868	-0.985697	-0.0493584	-0.580242	-0.580865	0.200598	-0.990195	0.965636	1.00621	-0.812138
chr1	44600000	44700000		-0.15749	0.0194818	0.394196	-0.446479	-0.12988	-0.337543	0.372436	-0.4353	0.067558	-0.181661	-0.119685	-0.438846	-0.738149	-0.430074	-0.847356	-1.49332	0.023	-0.180024	-0.752843	-1.09052	-0.629938	0.287695	-0.439035	-0.215023	-1.09545	-0.528814	-1.23546	-0.87787	-0.577702	-0.177475	-1.02023	-1.24331	-0.612454	-0.55629	-0.42576	-0.739361	0.152694	-0.786563	-0.772259	-0.463975	-0.445263	-0.93767	-0.938989	0.221617	-0.529633
chr1	44650000	44750000		-0.130121	-0.818266	-0.47956	-0.506628	-1.04341	-0.07032	-0.27598	0.045472	-0.277715	-0.185446	-0.144677	-0.560391	-0.835568	-0.907168	-0.914445	-1.4495	0.250264	-0.470618	-1.1518	-1.18799	0.348401	0.0655475	-0.0355114	0.0725109	-0.965118	-0.669255	-0.562133	-1.25321	-0.192327	-0.373088	-1.56255	-0.657845	-0.588528	-0.247576	0.175827	-0.523429	-0.10266	-0.943176	-0.108269	0.18667	-0.943336	-0.336718	-0.627534	0.033462	-0.430055
chr1	44700000	44800000		0.290719	-0.672642	-1.10661	-0.128045	-0.986147	0.443045	-1.03328	-0.103505	0.674514	1.09766	0.264379	0.332126	-0.642323	-1.22812	-0.170998	-1.04224	0.160671	-0.214387	-1.38426	-0.270206	1.86797	-0.0404602	0.500232	2.57649	-0.706976	-0.887852	-0.13871	-1.50923	-0.38109	0.280915	-1.12955	0.584478	-0.587489	-0.0197564	2.03906	-0.444962	-0.520054	-0.806059	0.453521	0.427164	-1.1564	0.0580393	-0.593972	0.599588	-0.0503538
chr1	44750000	44850000		0.247892	-0.0579811	-0.392778	0.456888	-0.742461	0.491921	-1.05096	-0.150548	1.22493	1.35906	0.378495	0.482104	-0.512454	-0.679687	0.0993542	-0.609022	0.224697	-0.268725	-1.44922	-0.0520281	2.38225	0.373003	-0.0539595	3.35029	-0.861484	-0.83043	0.041903	-0.910724	-0.906933	0.761427	-0.764993	1.42042	-0.178197	-0.304545	2.49941	0.0547068	-0.376935	-0.89296	0.812972	0.385624	-0.727	0.185215	-0.525122	1.20292	0.135538
chr1	44800000	44900000		-0.143467	0.945596	1.25503	0.83506	-0.430631	0.393307	-0.667279	0.501248	1.63403	0.703006	0.381592	-0.325194	-0.461523	0.107102	0.231529	-0.235441	0.579876	-0.796264	-1.0975	-0.59673	1.7007	0.67374	-0.739213	2.01445	-1.127	-0.671555	0.196064	0.455699	-1.20666	0.524166	-1.03062	1.01042	0.106391	-0.74148	0.650471	0.409173	-0.477621	-0.821724	0.927242	-0.144364	0.0343926	0.431114	0.107246	1.31115	-0.304392
[truncated: 24,924 more rows]
[truncated: 11 more columns]
