# Supplementary material for: Genomic Characteristics and Selection Signatures in Indigenous Chongming White Goat (Capra hircus)
Source: Front Genet. 2020 Aug 21;11:901. doi: 10.3389/fgene.2020.00901 (PMC7472782; doi:10.3389/fgene.2020.00901)
Supplement: DATA S3 — ZFST and ZHp results. [file Table_3.XLSX]

## Sheet: Sheet1
Chr	Start	End	ZFst	CM vs. Bor	CM vs. DE	CM vs. HH	CM vs. HM	CM vs. HY	CM vs. MB	CM vs. MT	CM vs. QS	CM vs. YC	Bor vs. DE	Bor vs.HH	Bor vs.HM	Bor vs.HY	Bor vs.MB	Bor vs.MT	Bor vs.QS	Bor vs.YC	DE vs. HH	DE vs.HM	DE vs.HY	DE vs.MB	DE vs.MT	DE vs.QS	DE vs.YC	HH vs. HM	HH vs. HY	HH vs. MB	HH vs. MT	HH vs. QS	HH vs. YC	HM vs. HY	HM vs. MB	HM vs. MT	HM vs. QS	HM vs. YC	HY vs. MB	HY vs. MT	HY vs. QS	HY vs. YC	MB vs. MT	MB vs.QS	MB vs.YC	MT vs.QS	MT vs.YC	QS vs. YC
chr12	0	100000		-1.21012	0.845782	1.69779	1.95379	3.00466	6.01997	-0.148072	0.645565	0.707937	-0.234232	-0.316235	-0.413446	0.11368	0.867665	-1.07159	-1.01203	-0.196106	2.02126	0.683378	6.56375	8.37424	0.921793	1.87171	2.0498	3.59126	0.737266	2.53359	1.49787	-0.564638	0.585707	5.03933	9.08322	0.939734	2.45633	2.38571	2.16088	2.93002	-0.75818	0.240511	5.21169	-1.04711	1.24578	-0.401755	0.451358	-0.944255
chr12	50000	150000		-0.446172	1.4461	2.04582	3.71417	3.2198	4.4468	0.624171	0.491319	1.57818	-0.358774	-0.471666	0.408425	0.00142056	0.260211	-0.415991	-1.11678	0.118608	0.825748	0.499091	5.60923	6.12597	1.07127	0.979686	2.74071	3.67534	1.11185	2.45764	1.1833	-0.483869	1.50124	6.46864	9.26035	2.15411	3.037	5.0068	1.43767	3.15973	-0.767508	0.231417	3.43492	-1.39337	-0.0808885	-0.672139	1.29518	-1.09869
chr12	100000	200000		-0.373529	1.4726	3.00232	2.88434	4.16787	4.87427	0.296351	1.02914	2.68258	-0.603619	-0.432009	-0.184575	0.382109	0.619489	-0.840328	-0.8087	1.13534	0.304279	0.22944	5.7062	5.58537	0.568007	0.843932	3.02921	2.57534	1.16287	2.74737	0.873752	-0.0543433	1.9037	6.23137	8.01827	0.693113	2.34575	5.03942	0.954574	3.57199	-0.558814	-0.0212608	3.99697	-1.23771	0.033143	-0.428241	2.47913	-0.828069
chr12	150000	250000		-0.556925	1.80619	3.24309	2.07646	4.71681	6.10431	0.203003	0.751147	1.82311	-0.370679	-0.107453	-0.737004	1.19453	1.80034	-1.1317	-0.468898	1.21055	1.19287	0.20409	7.58238	7.90151	1.06836	1.61085	2.76229	2.57579	1.20094	3.69245	1.42103	0.30953	1.37013	6.06496	8.89438	0.533107	2.0904	3.27715	1.38479	4.05616	0.0209852	0.858981	5.36714	-0.427437	1.21974	-0.382936	1.80251	-0.567422
chr12	200000	300000		-0.331416	1.91752	2.51377	2.04503	3.53951	3.67026	0.168496	0.234583	1.34936	0.351282	0.197122	-0.129987	1.09915	1.40541	-0.675031	-0.189825	0.909563	1.65967	0.826209	7.39447	6.42598	1.71685	1.40192	2.80929	2.29271	1.17435	2.67342	1.40614	0.12894	1.17311	4.7102	5.92357	0.440196	1.26992	2.6297	1.2615	3.12219	0.276016	1.36051	3.69265	-0.391755	1.65628	-0.373503	1.53378	0.0982313
chr12	250000	350000		-0.522789	0.240056	0.489523	0.443991	0.328952	0.944583	-0.076714	-0.0646918	1.23934	0.154966	0.0236379	0.00670126	-0.461607	0.216608	-0.455187	-0.00406409	0.0982997	0.582124	0.926437	2.25648	0.591886	0.954432	-0.296093	1.96977	0.627856	0.207688	0.983467	0.276357	-0.174005	0.942921	0.555	1.04238	-0.36914	0.116431	1.85901	2.01076	-0.675426	0.148815	1.4931	1.44858	-0.221239	2.0467	-0.0796696	1.51933	1.027
chr12	300000	400000		-0.584794	-0.608885	-0.287096	-0.272768	-0.269833	0.689753	-0.392176	-0.722567	0.99508	-0.548095	-0.25654	-0.478287	-0.693137	0.0901469	-0.0780776	-0.0645338	-0.101138	-0.677628	-0.0971315	0.730899	0.214989	0.122054	-0.399337	1.05259	-0.168352	0.13912	0.754764	0.368982	-0.339555	1.1716	-0.105451	0.316102	-0.0802241	-0.25413	0.725476	1.88768	-0.455807	0.300035	1.35823	0.750912	0.132966	1.75391	-0.178085	1.26086	1.05759
chr12	350000	450000		-0.796531	-0.728637	-0.367389	-0.321714	-0.308193	-0.371365	-0.623335	-0.932104	1.44078	-1.02181	-0.435939	-0.805717	-0.571971	-0.575403	-0.0965289	-0.328122	0.687706	-1.02357	-0.385469	0.263141	-0.308569	-0.105598	-0.404222	1.40823	-0.259163	0.440182	-0.194714	0.37956	-0.653824	1.64057	0.23412	-0.28494	-0.113109	-0.360354	0.859165	1.0877	0.247058	0.204471	1.77428	-0.666214	-0.296318	1.55583	-0.314985	0.854867	1.1885
chr12	400000	500000		-1.2949	-0.806193	-0.225011	-0.547291	0.685566	-0.582932	-0.325919	-0.310994	0.993794	-1.20827	-0.598648	-1.0761	-0.0643508	-0.908446	-0.4806	-0.602528	0.748866	-0.317854	-0.478635	1.3953	-0.344247	-0.0742257	-0.0785265	1.33066	-0.65084	0.696989	-0.329321	-0.26465	-0.134377	2.27419	0.354494	-0.419685	-0.706898	-0.272304	1.03241	1.22002	0.50954	0.820874	3.15644	-0.324858	-0.202216	1.09343	-0.0620977	1.18701	1.1874
chr12	450000	550000		-0.974941	-0.931308	-0.481201	0.140278	0.970479	-0.423092	0.0357045	0.0269972	0.436289	-0.879199	-0.0611119	-0.086308	0.417605	-0.00895923	0.218094	0.00443371	0.379985	-0.298903	-0.180515	1.3283	0.285459	-0.243219	0.0835406	0.0785933	-0.291046	0.0674264	0.0747724	-0.00815288	-0.109018	1.78322	0.809396	-0.54954	-0.373432	-0.0181149	1.02403	1.97172	1.24771	0.883942	2.96784	-0.0282671	-0.252975	0.939052	0.208351	1.22317	0.929549
chr12	500000	600000		-0.475866	-0.357844	-0.248996	0.335422	0.444235	0.336553	-0.238071	-0.207886	0.574143	-0.432616	0.205632	0.239866	0.258756	0.530569	0.339834	0.123168	0.582795	-0.274465	0.145494	1.15188	1.02987	-0.00873771	-0.105374	0.656928	0.282675	-0.289814	0.280842	-0.156793	-0.424481	1.82767	0.934339	-0.444503	-0.273671	-0.182195	0.533935	2.28407	0.982503	0.19476	2.4636	0.156996	-0.161676	1.41475	-0.224017	0.860389	0.720301
chr12	550000	650000		-0.602845	-0.294692	0.00472912	0.582354	0.173199	-0.00872088	-0.798954	-0.110234	0.675569	-0.217234	0.0615948	0.0856989	0.11003	-0.00909542	0.00115838	-0.097026	0.298735	-0.173073	-0.0823218	0.731895	0.349178	0.0909978	-0.384786	1.46678	0.446178	0.242619	-0.371325	-0.584589	-0.721709	2.27891	0.895196	-0.378514	0.0507818	-0.390792	1.17917	1.39764	0.869284	-0.0457379	2.92713	0.0794841	-0.132887	1.06799	-0.34492	1.26485	1.1256
chr12	600000	700000		-0.763018	-0.807043	-0.181257	0.688535	0.552351	-0.732283	-0.912316	-0.418008	0.605383	-0.459528	0.186432	0.0718811	0.192403	-0.476164	-0.0240941	-0.458553	-0.0204367	-0.543239	-0.619812	0.585584	-0.396325	-0.472107	-0.788096	1.07654	0.400135	0.800693	-0.625743	-0.682255	-0.672396	1.35231	1.39299	-0.133532	-0.170352	-0.408463	2.02147	0.62456	1.2285	0.262914	2.43128	-0.063661	-0.62984	0.638548	-0.166858	1.09264	1.14649
chr12	650000	750000		-0.920797	-0.663343	-0.630457	-0.272554	0.263119	0.439325	-0.967453	-0.467862	0.303639	-0.533831	-0.355648	-0.432286	-0.141541	0.0802564	-0.284289	-0.659832	0.036357	-0.387401	-0.447075	1.52952	0.635189	-0.508457	-0.419982	0.550949	0.104663	0.970904	0.902285	-0.547823	0.181704	0.00806699	0.602678	0.154527	-1.02923	-0.219216	0.942531	0.472889	0.141594	0.246626	1.13486	0.647081	0.120826	1.04009	-0.156827	0.385585	0.487129
chr12	700000	800000		-0.840748	-0.649607	-0.977152	-0.649983	-0.510927	0.404412	-0.938241	0.475033	0.455028	-0.204224	-0.610018	-0.25613	-0.461855	0.0237017	-0.178728	-0.443247	-0.438221	-0.300996	-0.539214	1.03078	0.296651	-0.201459	0.277195	1.01771	-0.107392	0.62287	0.995521	0.314996	0.784715	0.80054	-0.59088	-0.238372	-0.457157	0.652768	1.17719	0.0104003	-0.421608	0.394603	1.19019	0.509288	0.908958	1.09829	0.665679	0.99987	0.324701
chr12	750000	850000		-0.419317	-0.680443	-0.781171	-0.751042	-0.610146	-1.11293	-0.311867	0.409903	0.734032	0.103679	-0.302752	0.46272	-0.276567	-0.498479	0.66704	-0.733523	-1.01977	0.121149	-0.948078	0.575022	-0.860934	-0.562482	0.189253	1.25503	0.290212	0.333942	-0.171343	1.00949	0.968291	1.5232	-0.137079	-0.60821	-0.541904	1.13335	2.16459	-0.685631	0.307221	0.575864	1.20604	-0.0421251	0.0355162	0.497814	0.79174	2.31686	-0.548183
chr12	800000	900000		0.519739	-0.0497558	-1.05175	-1.18942	-0.354627	-1.30754	-0.0181677	0.502876	2.26183	0.121338	0.333722	0.850763	-0.227485	0.0631989	1.41401	0.22892	-1.20309	0.285229	-0.355561	0.833313	-0.447187	0.280054	-0.200909	1.28523	-0.201413	0.22859	-0.595868	0.359407	1.00091	2.07053	0.158691	-0.863698	-0.264791	0.882767	2.56175	-0.571873	0.437309	0.0622375	1.65885	0.151776	-0.588694	1.41046	0.410332	3.96914	1.07417
chr12	850000	950000		0.242613	-0.194765	-1.57586	-1.67665	-0.849276	-1.31474	-0.17887	0.521153	1.41361	-0.3148	0.412793	0.120018	-0.555922	-0.181876	0.898205	0.427345	-0.646189	-0.0806313	-0.392431	0.529439	-0.333857	0.526601	-0.36229	0.761104	-1.23464	-0.856838	-1.03218	-0.632017	0.52161	1.56549	-0.555969	-1.04124	-0.0614313	0.478736	1.07901	-0.386081	0.407513	0.122211	1.20258	-0.234919	-0.887128	1.03234	0.0137053	2.9373	1.47685
chr12	900000	1000000		-0.511309	-0.556532	-1.75848	-1.5521	-1.13387	-1.10177	-0.536614	0.726847	-0.00116566	-0.696359	-0.301422	-0.792083	-0.577083	-0.637596	-0.0707208	0.285043	0.0261766	-0.257234	-0.795764	0.419582	-0.342551	0.102451	0.25445	0.18564	-1.27046	-1.05172	-0.8412	-0.936925	0.410925	0.329639	-0.994083	-1.15333	-0.750186	0.143022	-0.0410067	-0.353755	0.267942	0.773438	0.8672	-0.465535	-0.704702	0.463213	0.0588005	0.936441	1.59429
chr12	950000	1050000		-0.823015	-0.803638	-1.38998	-0.900487	-0.207852	-0.846927	-1.23002	0.545842	0.913191	-0.875597	-0.479871	-1.26521	-0.481879	-0.901438	-0.892199	0.278767	0.156644	0.0130251	-0.870063	1.42424	-0.435578	-0.316664	1.13419	0.55028	-0.707566	0.0819394	-0.207804	-0.959259	0.431305	0.524729	-0.157977	-1.27218	-1.72911	0.170659	0.910585	0.129535	-0.219692	1.13491	1.35583	-0.69291	0.171367	1.08818	0.387944	0.624364	2.36489
chr12	1000000	1100000		-1.3033	-0.754993	-1.0106	-0.995796	0.288556	-0.861085	-1.61545	0.0699068	0.906587	-0.82591	-0.242255	-1.08507	-0.966883	-1.27372	-1.22447	-0.305271	-0.502803	0.264447	-0.480428	1.88468	-0.974505	-0.537981	0.300289	1.61515	-0.669996	0.826109	0.139959	-0.319938	0.329535	1.24092	0.628925	-0.72685	-1.53412	0.305267	1.42759	0.258495	-0.259897	0.598812	0.900165	-1.17597	-0.189547	1.03951	-0.149799	0.792824	1.51734
chr12	1050000	1150000		-1.41436	-0.618601	-1.19912	-1.00523	0.899902	-0.669514	-1.46908	0.360301	-0.135016	-0.564403	-0.553726	-0.983877	-0.850739	-0.964839	-1.04436	-0.221416	-0.661497	-0.148222	-0.579514	2.62559	-0.95933	-0.373685	0.0196743	0.921778	-0.94471	1.68474	-0.377769	-0.516086	0.265017	0.34456	0.603187	-0.757695	-1.44661	0.179153	0.684676	1.61103	0.313159	1.72852	1.92423	-1.09109	-0.626115	0.533256	-0.00393694	0.460754	0.776419
chr12	1100000	1200000		-1.17099	0.0250724	-1.438	-0.751665	0.625421	0.21772	-1.26243	-0.541452	-0.768474	-0.488469	-0.999778	-1.01779	-0.625427	-0.638675	-0.868515	-0.659675	-0.993363	-0.342314	-0.794851	2.80925	-0.272698	-0.363762	-0.393353	0.211913	-1.03756	0.99859	-0.192301	-1.23271	-0.908049	-0.905723	-0.0122546	-0.676504	-1.43195	-0.388014	-0.156937	2.75631	0.422913	1.12125	1.48024	-0.280298	-0.421181	0.650051	-0.592578	-0.135401	-0.644642
chr12	1150000	1250000		-0.700687	0.221217	-1.17756	-0.570007	-0.144752	0.595061	-1.08728	-0.540559	-0.503774	-0.472051	-0.87928	-0.928223	-0.505121	-0.29049	-0.429643	-0.558774	-1.05782	-0.263075	-0.630044	1.71252	0.143852	-0.177013	-0.204862	0.342784	-1.23282	0.0164865	0.317936	-0.938522	-0.741286	-0.630033	-0.494271	-0.168724	-0.941455	-0.221188	-0.245955	2.54601	0.320475	0.249473	0.485334	0.417747	0.318168	0.921003	-0.635449	-0.00254398	-0.417289
chr12	1200000	1300000		-0.694116	-0.0931352	-0.917094	-0.620533	0.103872	-0.108297	-1.07998	0.0269988	0.179804	-0.603463	-1.05622	-1.09592	-0.66943	-0.468014	-0.205423	0.0393033	-0.653724	-0.117341	-0.369934	0.625115	0.271891	0.276431	1.02962	0.233021	-1.17862	0.0767018	-0.301137	-0.71708	0.387175	-0.219834	-0.343131	-0.222392	-1.00566	0.329976	-0.153657	1.52732	0.839298	1.61201	0.417526	0.58753	1.23063	0.268882	0.255723	0.69696	1.30462
chr12	1250000	1350000		-0.809066	-0.0195217	-1.37119	-1.08138	0.320586	-0.752751	-0.785653	-0.295702	0.666997	-0.888286	-1.32347	-0.746389	-1.0834	-0.947011	-0.0429238	-0.0341296	-0.794261	-0.294676	-0.112877	0.119124	0.648254	0.447662	1.4527	0.127552	-0.928673	-0.282957	-0.946189	-0.780184	0.132476	-0.224817	0.60364	-0.653855	-1.14752	-0.160941	0.666022	0.81936	1.34758	2.20805	0.278557	1.13099	1.22555	0.322335	0.337039	1.56917	2.08099
chr12	1300000	1400000		-0.620717	-0.525087	-1.25247	-1.0255	0.187311	-0.783191	-0.68558	-0.0451477	1.03296	-0.441209	-0.74069	-0.251981	-0.380993	-0.212012	-0.01179	-0.238692	-0.592639	-0.0759172	0.204033	1.05758	0.142541	0.405103	1.0433	1.3764	-0.594589	0.465719	-0.662892	-0.395568	-0.0635261	0.535899	0.568605	-0.453396	-0.912562	-0.3511	1.01742	1.25546	1.11375	1.37155	1.5764	1.11112	0.841262	1.73573	0.0378145	1.23919	1.13121
chr12	1350000	1450000		-0.829301	-0.773118	-1.19421	-0.307506	0.118976	-0.70708	-0.712744	0.666834	1.2895	-0.29736	-0.491938	-0.399025	-0.229586	-0.274843	-0.585325	-0.20829	-0.279669	0.00720924	0.310057	1.60378	-0.300027	0.396196	0.946417	2.0929	-0.306501	0.460241	-0.782747	-0.370167	0.594888	1.82488	-0.0155988	-0.0978416	-0.813209	0.318205	1.2174	1.0427	0.16002	0.620077	1.93208	0.453306	0.975021	2.29884	0.456588	1.12989	0.972988
chr12	1400000	1500000		-0.635492	-0.376114	-0.110515	0.775904	0.910606	0.335886	-0.673175	0.446168	1.95347	-0.324102	-1.0268	-0.613255	-0.604179	-0.617762	-0.567144	-0.309942	-0.061158	-0.0795525	0.313755	1.62232	1.02844	-0.110997	0.211775	1.80366	-0.180115	-0.110146	-0.309573	-0.409854	0.243555	1.57371	0.273879	-0.136648	-0.706935	0.283966	1.29943	1.31795	0.185007	0.0490275	1.85016	0.269421	0.834007	1.16988	0.195377	1.83365	1.25154
chr12	1450000	1550000		-0.497928	-0.104759	0.166464	0.733239	1.19357	0.934024	-0.761387	0.305764	1.79885	-0.473902	-0.778305	-0.46252	-0.249186	-0.189844	-0.41607	-0.16375	-0.239091	0.0149188	-0.258717	1.7544	1.58925	0.0569395	-0.148536	0.887898	-0.17994	-0.236167	-0.0521675	-0.238549	-0.155366	0.708973	0.834413	0.240411	-0.0775071	-0.14397	0.962339	1.28308	0.789737	0.479604	1.90224	1.01557	0.777647	0.891558	0.659435	1.71195	1.32829
chr12	1500000	1600000		-0.964247	-0.332007	-1.01419	-0.279779	0.0444282	0.154096	-0.425902	0.354361	0.399353	-0.958307	-0.673884	-0.738885	-0.481893	-0.285015	-0.682955	-0.0325589	-0.486	-0.408672	-0.64136	1.43531	1.23879	0.576184	0.287464	-0.128083	-0.414781	-0.32492	-0.0153898	-0.419436	0.00408631	0.503927	0.423481	0.132366	0.0610524	-0.137508	0.112489	0.671445	1.05454	0.767834	0.40477	1.74837	0.993279	0.401892	1.17828	1.62602	0.969135
chr12	1550000	1650000		-1.2211	-0.498288	-0.845023	-0.465779	-0.375244	-0.264028	-0.269314	-0.0207677	0.134601	-0.898509	-1.06442	-1.07468	-0.929739	-0.790391	-0.785735	-0.457143	-0.371401	-0.0626609	-0.665355	0.629869	0.765471	0.172492	0.283189	-0.154383	-0.220717	-0.113448	0.405786	-0.568016	-0.187716	0.879725	-0.361783	-0.458606	-0.15054	0.122606	-0.14251	0.431061	0.377918	0.00241241	-0.236938	1.11945	0.540686	0.117639	0.294592	1.31104	0.546848
chr12	1600000	1700000		-1.08849	-0.355969	-0.714823	-0.213825	-0.0647037	-0.686877	-0.802593	0.427103	0.629576	-0.488214	-0.894917	-0.996848	-0.731634	-0.939113	-0.779694	-0.387371	-0.00565277	0.582231	-0.707944	0.348441	0.30922	-0.186604	0.633276	0.47289	-0.0514303	0.185988	-0.293401	-0.538765	-0.258784	1.52246	-0.322443	-0.764232	-0.152919	1.02307	0.540736	0.186293	-0.325265	0.431285	0.996097	-0.345824	0.558444	1.00703	0.328795	0.812071	1.49583
chr12	1650000	1750000		-0.810972	-0.324573	-1.08128	-0.536332	-0.0875094	-0.870923	-1.32832	0.98454	0.700366	-0.401339	-0.822029	-0.726674	-0.522024	-0.913339	-0.762541	-0.133457	0.141467	0.328691	0.275151	0.840745	0.774052	0.0951886	0.584271	0.936411	-0.552987	-0.0516781	-0.577292	-0.550093	0.157002	1.15235	0.593193	-0.520544	-0.514383	1.99209	0.594126	0.59199	0.421886	0.472306	1.3907	-0.893521	1.20332	0.685143	0.915704	1.12041	1.95921
chr12	1700000	1800000		-0.479611	-0.611633	-0.604347	-1.08485	-0.554992	-0.791951	-0.835763	0.640195	0.994012	-0.539378	-0.426465	-0.656073	-0.360824	-0.791711	-0.512391	0.147752	0.997198	0.127286	-0.154788	0.324144	0.187063	-0.2775	0.602638	0.999375	-0.6643	-0.0283333	-0.0903995	-0.221374	0.294837	0.630274	-0.0978204	-0.467747	-0.781858	1.28587	0.516073	0.331087	0.208224	0.542956	1.58453	-0.768876	0.93899	1.10512	1.12954	1.58377	1.00586
chr12	1750000	1850000		-0.58416	-0.77689	-0.181463	-1.08249	-0.661343	-0.605342	-0.230512	0.0308008	1.44379	-0.860951	-0.410119	-1.0865	-0.395092	-0.785952	-0.322908	-0.0520968	1.59274	-0.180073	-0.993075	-0.183352	-0.70357	-0.342788	0.316589	1.20704	-0.609653	0.280826	-0.0969565	0.238886	-0.400889	1.17315	-0.645553	-0.64595	-0.390694	0.103155	0.788914	-0.188232	0.615635	0.45828	1.18313	0.38149	0.251217	1.23374	0.891443	1.72971	0.239427
chr12	1800000	1900000		-1.01333	-0.73666	-0.835795	-0.916313	-0.481197	-0.87215	-0.495443	0.594717	1.80568	-0.781822	-0.966116	-1.24244	-0.763646	-0.601154	-0.695548	-0.548388	1.45826	-0.17461	-0.794077	-0.76081	-0.45352	-0.213039	-0.00281024	1.69834	-0.657369	-0.133995	-0.151166	-0.0872146	-0.0401528	1.45091	-0.285571	-0.852464	-0.390996	0.501676	1.45084	0.475614	0.102958	-0.136963	1.5195	0.660191	0.901605	1.90057	0.319032	1.66288	1.23087
chr12	1850000	1950000		-0.785221	-0.335944	-0.947166	-0.843327	-0.522664	-0.316738	-0.314513	0.472169	2.3344	-0.601643	-0.699377	-1.08003	-0.9958	-0.629529	-0.736794	-0.447806	1.09952	-0.273115	-0.578454	-0.750834	0.0723517	-0.484497	-0.0273555	1.47806	-0.657416	-0.150004	0.442371	-0.393431	-0.228974	1.74562	-0.565797	-0.764895	-0.678124	0.330306	1.34784	0.4714	-0.606529	-0.0933829	1.41441	0.217553	1.22931	1.73257	0.0969454	1.24608	1.67939
chr12	1900000	2000000		-0.355375	-0.419495	-0.733373	-1.08969	-0.526142	-0.0786121	-0.0137595	-0.185178	1.84538	-0.689599	-0.347208	-0.78305	-0.668804	-0.705624	0.0389099	-0.329413	0.829827	-0.430758	-0.821214	0.214044	0.000717756	-0.703688	-0.15507	-0.202477	-0.466552	0.302852	0.117262	-0.0713712	-1.05312	1.6751	-0.810432	-0.580319	-0.500445	-0.371328	0.362463	-0.100167	0.115948	0.164641	0.781957	-0.313427	0.337403	0.126891	0.396198	0.245529	1.15854
chr12	1950000	2050000		-0.188189	-0.471748	-1.11066	-1.16758	-0.596621	-0.763277	-0.380697	0.422141	1.18131	-0.765687	-0.447022	-0.729856	-0.483459	-0.455744	0.264482	-0.274172	0.913928	-0.41157	-0.896351	0.0575453	-0.575472	-0.745052	-0.170586	-0.471863	-0.720693	-0.0719343	-0.859543	-0.266147	-0.253106	0.697404	-0.881608	-0.74549	-0.620788	-0.00758257	-0.0648775	-0.407245	0.10636	0.342429	0.852858	-0.872312	0.1226	0.174013	0.540391	0.156578	0.894855
chr12	2000000	2100000		-0.0353957	-0.57214	-0.991392	-0.30436	-0.686982	-0.233644	-0.45415	-0.00119414	1.4985	-0.609973	-0.51146	-0.332572	-0.0930013	-0.167947	0.819654	-0.239102	0.832387	-0.856525	-0.618957	-0.175943	-0.463298	-0.335155	-0.639572	0.428895	-0.524793	-0.452887	-0.720689	0.465832	-0.423222	0.859382	-1.05123	-0.238463	-0.852134	-0.0651627	0.520972	-0.430602	-0.983694	-0.244869	0.797045	-0.418938	-0.0350639	0.181761	0.105575	1.19637	0.770151
chr12	2050000	2150000		-0.239185	-0.357426	-0.916498	1.30991	-0.356064	-0.158979	-0.088546	-0.482611	1.37198	-0.0124782	-0.34874	0.798989	0.121736	-0.463962	1.05103	-0.00929464	0.790047	-0.305905	-0.279013	-0.284356	-0.00388859	-0.262117	-0.0809557	1.16849	1.13916	-0.00824227	-0.30479	1.08149	-1.01984	1.36838	-0.494571	0.986129	-0.669884	0.605426	2.58169	-0.142241	-0.968903	-0.0900194	1.52976	0.2419	0.256203	-0.0136149	0.179437	2.1132	1.02432
chr12	2100000	2200000		-0.160871	-0.0577218	-0.991139	1.57421	-0.270489	-0.209185	0.104939	-0.147323	1.53001	0.363094	0.067457	0.852776	0.0853017	-0.852927	0.67945	0.266164	0.582229	0.433867	0.209503	0.322023	0.316035	-0.103536	0.569044	1.78342	0.989447	-0.202022	-0.237763	0.531137	-0.91399	1.70103	-0.568196	1.39344	-0.70852	0.908408	3.06821	0.276306	-0.583065	0.251197	2.07745	0.513546	0.541011	0.19282	0.424796	3.07483	1.47635
chr12	2150000	2250000		0.15129	-0.506103	-1.23784	-0.271803	0.127098	-0.73913	-0.0576413	-0.156478	1.54423	-0.0631209	0.113931	-0.15307	-0.623331	-0.746392	0.437241	-0.11416	0.592263	-0.15358	0.153909	0.955478	-0.430344	-0.355799	0.555286	0.849692	-0.467896	-0.229793	-0.636198	0.00626808	-0.759904	1.22496	-0.461914	-0.432796	-0.381962	0.0202072	0.880781	0.0746313	0.189703	-0.167728	0.837244	-0.401175	0.27328	-0.493394	1.05491	1.56816	1.37338
chr12	2200000	2300000		-0.181552	-0.32079	-1.24945	-0.324449	0.29284	-0.429084	0.218841	-0.397079	1.11412	-0.107107	-0.198249	-0.374954	-0.995286	-0.646589	0.269031	-0.311963	0.421792	-0.49768	-0.00429094	0.757481	-0.367745	-0.68689	0.62576	0.626549	-0.570674	-0.433113	-0.882328	-0.311929	-0.724333	0.414783	-0.175806	-0.842778	-0.256904	0.274878	-0.0287001	-0.35428	-0.0697729	0.113322	-0.0149459	-0.957172	0.59732	-0.864817	1.37411	0.430077	1.22499
chr12	2250000	2350000		-0.696378	-0.516323	0.503991	-0.0881769	-0.217264	-0.0587723	-0.117724	-0.615453	1.2617	-0.348541	0.0760545	-0.613626	-0.74684	-0.692138	-0.0947637	-0.423821	0.57555	0.708292	-0.42003	0.195974	-0.401359	-0.864294	0.195072	1.19525	0.399614	1.35662	0.970292	0.789458	-1.19699	0.0126944	-0.00325511	-0.190022	-0.504794	0.193398	0.3424	-1.01064	-0.997032	0.773837	0.98028	-1.08353	0.86478	0.313434	0.490246	0.834261	0.286599
chr12	2300000	2400000		-0.498402	-0.225723	0.872541	-0.26826	-0.416148	-0.713174	-0.811657	-0.841541	0.902943	-0.447986	0.409519	-0.240348	-0.393603	-0.389242	0.0882225	-0.551641	0.87202	2.12034	-0.0346817	0.911937	-0.355162	-0.158521	0.0119819	1.4843	0.825448	1.86632	1.72614	1.57728	-1.50106	0.281378	-0.366305	-0.294644	-0.518837	-0.518467	0.887505	-0.433763	-0.234748	-0.158785	1.17404	-1.22555	0.170503	0.936835	-0.338226	0.948837	-0.609742
chr12	2350000	2450000		-0.171416	0.0827152	0.195302	-0.332868	-0.506118	-0.959712	-0.433063	-0.78786	0.458158	-0.00893301	0.141478	-0.167249	-0.225946	-0.082961	0.61753	-0.770141	0.742697	1.9609	0.0179307	1.09169	-0.129954	0.521391	0.305489	1.09107	0.139185	0.28197	0.844645	1.76574	-1.41	0.965489	-1.0408	-0.719122	-0.296826	-0.563441	0.406832	0.135622	0.453678	-0.638803	0.570902	-1.07491	0.0148505	0.559402	0.159584	1.35326	-0.0908238
chr12	2400000	2500000		0.213531	1.32509	0.281941	-0.454974	-0.609889	-0.945414	0.102734	0.501745	0.328113	0.581885	-0.120366	-0.175871	-0.396889	-0.309787	0.62795	-0.773475	1.17363	1.4214	0.514726	0.350472	-0.190028	0.177944	0.927556	1.32187	-0.167797	-0.65338	0.00228375	0.947605	-0.9196	0.761285	-1.07379	-1.11371	-0.474097	0.468306	0.0342467	-0.803818	-0.362377	0.0559268	0.182644	-1.14387	0.401324	0.210268	0.889428	1.39933	1.06473
chr12	2450000	2550000		0.33426	1.54241	0.126155	-0.498055	-0.652523	-1.0192	-0.545151	0.450804	0.587305	0.863997	-0.0766173	0.114067	-0.404065	-0.249448	0.463894	-0.517718	1.37707	0.676746	1.00836	0.87261	-0.0547934	0.337765	0.897427	1.48468	0.117948	-0.714739	-0.824328	-0.108471	-0.688036	-0.309416	-0.790943	-1.07563	-0.951404	0.971886	0.571452	-1.03049	-1.05118	0.197222	0.36114	-1.22869	0.137126	0.19628	0.463749	1.48151	0.770197
chr12	2500000	2600000		0.153418	0.376213	-0.105067	-0.341068	-0.216298	-0.453548	-1.21435	-0.61841	0.797873	0.270051	-0.225268	-0.122411	-0.0530508	0.418194	0.522734	-0.561494	0.817466	-0.0477929	0.244488	0.433366	0.282991	0.318718	0.0555861	0.70186	-0.135184	-0.14471	-0.0383822	0.164253	-0.934488	-0.277694	-0.543561	-0.456118	-0.84868	0.178279	0.911984	0.12803	-0.390197	-0.0099291	1.13267	-0.220973	0.517204	0.980219	-0.0231974	1.7536	-0.476007
chr12	2550000	2650000		-0.0371962	0.429146	-0.0280855	-0.134331	0.246365	0.150131	-0.730473	-0.148754	0.62144	0.0833187	-0.301779	-0.310038	0.0405876	0.403908	0.783877	-0.554606	0.544772	0.299769	-0.0892981	0.283157	0.80356	0.561216	0.366052	0.916659	-0.209002	0.227258	0.639504	0.47899	-0.274531	0.0345552	-0.455446	-0.136355	-0.541801	0.478457	0.518586	0.254379	0.527959	0.35433	1.10764	0.719323	1.02854	1.27772	0.845696	1.5735	0.0864013
chr12	2600000	2700000		-0.495793	0.122512	-0.257312	-0.462566	-0.0700905	0.29422	-0.73804	0.303612	-0.0996952	-0.24421	-0.260872	-0.751162	-0.345449	-0.113432	0.361409	-0.406371	0.116447	0.148088	-0.319591	0.52473	0.799657	0.666442	0.488526	0.737305	-0.0661751	0.0722651	0.567201	0.24318	0.293883	0.143158	-0.440835	0.274829	-0.59922	0.790302	-0.26475	0.0916656	0.0109767	0.374678	0.322553	0.915361	0.830985	1.1087	0.978935	0.648156	0.796896
chr12	2650000	2750000		-0.678471	-0.661286	0.0930158	-1.15515	-0.23062	0.601958	-1.6657	0.618916	-0.545266	-0.860794	-0.669209	-1.27037	-0.965568	-0.990626	-0.620658	-0.00767919	-0.149615	-0.592259	-0.59008	0.431202	0.22042	-0.290416	0.459827	0.180984	0.340056	-0.671717	-0.40505	-0.13821	0.292903	0.0311433	-0.335738	0.56769	-1.2108	1.13523	-0.298518	0.188553	-0.993489	0.232194	-0.00405693	0.493504	0.382346	0.180153	-0.140492	-0.518091	0.194706
chr12	2700000	2800000		0.620748	-0.179859	1.16613	-0.855353	0.561915	0.788104	-1.53899	0.717675	0.866937	-0.408321	0.322725	-0.365702	-0.792583	-1.09603	0.122346	0.204873	0.428859	-0.221183	-0.377538	0.70781	-0.00644826	-0.433593	0.276168	0.170443	1.22269	-0.246731	-0.623824	0.0268419	-0.0561591	0.267883	0.031762	0.452681	-1.23963	1.09453	0.60706	-0.135809	-0.371415	0.138006	0.361203	0.180166	-0.129036	-0.771618	-0.61356	0.265034	-0.177746
chr12	2750000	2850000		3.51119	1.04647	1.62223	-0.212257	1.3847	1.58339	-0.949924	0.735736	1.79966	0.267855	2.76732	1.17447	0.313992	-0.204336	2.00075	0.504909	2.22211	0.18171	-0.309397	0.449587	-0.400124	-0.309591	-0.498479	0.103169	0.817241	0.0997935	-0.0654112	-0.441922	-0.554992	0.295859	-0.0558999	0.0790585	-1.25569	-0.0708986	0.332571	-0.71524	-0.26469	-0.625168	0.0397002	0.159185	-0.630871	-0.370055	-0.802756	0.271495	-0.233496
chr12	2800000	2900000		3.16154	0.498708	1.8176	-0.119095	0.605429	1.3258	-0.722464	0.665944	1.50151	0.105274	2.1082	0.997166	0.41878	-0.0645086	2.12949	0.312289	2.32198	0.419522	-0.81841	-0.340989	-0.701023	-0.312527	-0.309735	0.381242	0.0406888	0.0661131	0.166245	0.453081	-0.265794	-0.0848537	-0.705567	-0.21914	-1.37263	0.0250806	0.245144	-0.968075	-0.612399	-0.641395	0.530386	0.108106	-0.455799	0.529816	-0.0686627	1.02441	-0.178187
chr12	2850000	2950000		-0.531296	-0.430127	1.46009	-0.473608	0.28926	0.221912	-0.864591	-0.201712	0.90715	-0.551206	0.0105055	-0.874111	-0.513138	-0.657076	-0.470542	-0.619786	0.332358	0.199693	-0.489124	0.423143	-0.360779	-0.556661	-0.207469	0.284933	0.236896	-0.861983	-0.195267	0.374268	-0.142093	-0.550653	-0.215658	-0.0630622	-0.962178	-0.0533673	0.110137	-0.422995	-0.475251	-0.42724	0.0718932	0.0783423	-0.230181	0.185002	-0.0114006	0.796339	0.127904
chr12	2900000	3000000		-0.890981	0.100485	1.14247	-0.120457	0.249404	-0.464868	-0.372508	0.0787342	0.720837	-0.597989	-0.291247	-1.10736	-1.03264	-0.909017	-0.95362	-0.648936	0.028783	0.163815	-0.254939	0.973346	-0.154668	0.083818	-0.00666419	0.387866	0.112963	-1.03343	0.0438646	-0.207309	0.164261	0.135541	-0.412915	0.0613996	-0.483735	0.282077	0.431012	-0.147351	-0.0993212	0.078608	-0.150852	0.417553	-0.0187763	-0.0484407	0.133248	0.936836	-0.210986
chr12	2950000	3050000		-0.108353	0.653178	1.03938	0.217625	-0.0433709	-0.738168	0.304141	0.321204	1.42549	-0.634475	-0.281844	-0.608447	-0.924227	-0.701532	-0.395347	-0.047968	0.0809753	0.40916	-0.0505413	1.39305	0.282065	0.555242	0.703702	0.929836	-0.0823877	-0.366619	0.34641	-0.210361	0.22949	1.18427	-0.736725	0.0818369	0.00600821	0.577562	1.07271	0.192686	0.325155	0.500773	0.755656	0.326018	0.318009	0.84006	0.384646	1.83204	0.45903
chr12	3000000	3100000		0.599097	0.960999	1.19967	-0.118042	-0.0523939	-0.197075	0.804375	0.518437	2.21398	-0.70859	0.0312234	-0.457838	-0.512357	-0.564795	-0.0783767	0.296256	0.157182	0.619064	0.0759644	1.03117	0.293667	0.385703	0.731978	1.14882	0.0817675	0.142383	0.24959	-0.17379	-0.053891	1.64644	-0.826108	-0.17103	0.0304803	0.0749773	0.843544	-0.16836	0.417578	0.0727336	1.10722	-0.0582424	0.288783	1.3392	0.148725	1.89922	1.43572
chr12	3050000	3150000		0.370684	0.824994	1.69203	-0.277641	0.32175	-0.244947	0.412285	0.791896	1.91429	-1.2022	-0.362441	-0.833696	-0.853702	-0.789854	-0.526787	-0.515256	-0.174384	-0.149598	-0.483247	-0.189993	-0.168393	-0.376062	-0.189709	-0.0230442	0.386926	-0.377653	-0.322802	-0.693414	0.38388	1.13309	-0.713259	-0.455356	-0.623801	-0.315046	0.461118	-0.701061	-0.422844	-0.729343	0.255712	-0.418951	0.113228	0.720374	-0.350141	0.614499	0.389536
chr12	3100000	3200000		-0.067579	0.22981	0.725763	-0.409166	0.0931751	-0.804825	-0.325048	0.510327	1.11759	-1.20864	-0.492324	-0.914936	-0.761277	-0.705469	-0.765317	-0.723309	-0.193319	-0.521799	-0.631091	0.134413	-0.105522	-0.689972	-0.0727423	-0.706806	-0.131101	-0.646479	-0.812058	-0.782935	0.504038	0.454152	-0.539068	-0.675309	-0.621156	-0.112922	0.460894	-0.595698	-0.536746	-0.691856	0.25537	-0.636373	0.00397638	0.542099	-0.415787	-0.0694119	0.164631
chr12	3150000	3250000		-0.108275	-0.182458	0.251517	-0.600757	-0.713355	-0.56558	-0.640518	0.523426	0.259132	-0.740253	-0.596923	-1.00487	-0.607632	-0.598943	-0.258469	-0.282499	-0.0584865	-0.13552	-0.650547	0.343295	-0.0943335	-0.861383	0.0636106	-0.398079	-0.841178	-0.356175	-0.651519	0.0775845	0.414389	0.430136	-0.94005	-1.04675	-0.476441	0.472702	0.0299405	-0.801618	-0.55399	-0.0465922	0.208556	-0.266496	0.478496	0.650044	0.222809	0.0858853	0.460062
chr12	3200000	3300000		0.266316	0.222953	0.333599	-0.675855	-0.00761735	-0.476475	-0.806841	0.221965	-0.0184863	-0.025512	0.229806	-0.717589	-0.0332162	0.253356	0.47186	0.340978	-0.0207735	0.961373	-0.128486	1.06116	0.416909	-0.373498	0.705225	0.170059	-0.804608	0.493409	0.28966	0.0416602	-0.0110153	0.739684	-0.0552697	-0.387428	-0.829509	-0.108075	-0.484617	1.24042	0.0626834	1.06817	0.491224	-0.0280363	0.475735	0.439667	-0.0647637	0.0666267	0.33452
chr12	3250000	3350000		0.15516	0.584744	-0.111631	-0.580985	1.63767	-0.957765	-0.71073	0.518256	0.484166	0.921504	0.568752	-0.457973	1.8646	0.293488	0.77044	0.713412	0.119705	2.16368	0.890793	1.42216	1.28112	-0.0636035	1.77685	1.44618	-0.346254	3.32453	0.181422	0.106418	0.381027	0.371766	2.19679	-0.151187	-0.26696	0.0562586	0.222177	3.76441	0.841023	2.71779	3.35993	0.182394	0.310037	0.359371	0.442082	0.74764	1.05041
chr12	3300000	3400000		0.00722802	0.618675	0.543899	-0.160637	1.51223	-1.00598	-0.327162	0.787534	1.60298	1.06099	-0.19928	-0.545194	2.13615	-0.0989016	0.701097	0.332365	0.130599	1.78852	0.899441	0.953154	0.932413	-0.0476024	1.25816	2.64134	0.163278	4.13295	0.175971	1.53746	0.403903	1.04194	2.2666	-0.223265	0.44506	0.500622	1.4911	3.02813	0.27062	2.44403	4.54568	0.206145	0.316529	1.17581	1.13596	2.23264	1.54143
chr12	3350000	3450000		-0.205656	0.827233	-0.0718277	-0.0174407	0.849748	-0.125726	1.11944	0.346069	1.33262	0.0651247	-0.496049	-0.877798	0.277567	-0.234598	0.687197	-0.0266793	-0.284381	0.968204	-0.1695	1.09779	-0.119501	0.874941	0.578373	1.06702	-0.149819	1.77575	0.737372	2.2394	-0.834558	1.13147	0.0602138	-0.410438	-0.259323	0.341119	0.742623	0.583744	0.455655	1.25004	2.04986	-0.434537	0.296911	1.10916	0.9795	2.78665	0.881517
chr12	3400000	3500000		-0.407238	0.366693	-0.469993	0.0830301	1.0063	-0.198656	1.80976	0.917614	0.408717	-0.294068	-0.264648	-0.497907	0.3047	-0.323499	1.34933	0.611148	-0.614647	0.455619	-0.354447	1.4367	-0.0728623	1.13387	0.708508	0.462535	-0.129468	0.457153	0.157761	1.52013	-0.959804	0.111101	-0.134	-0.599427	-0.166913	0.890688	0.19269	0.178062	0.66896	0.594998	1.68008	-0.354899	0.47462	0.625447	0.882381	2.72465	1.10386
chr12	3450000	3550000		-0.327934	0.217027	-0.143718	0.33023	0.50596	-0.665608	1.2907	0.743214	-0.283717	0.0426509	-0.068757	0.279317	0.693929	-0.0319652	1.61967	0.479074	-0.660921	0.14909	0.846031	1.01059	0.134153	1.21636	0.426386	0.97532	0.403263	-0.0516188	-0.104072	0.750212	-1.15646	-0.1118	0.6261	-0.235951	-0.0660745	0.981624	0.58687	-0.0620421	0.451497	-0.0228643	1.42249	-0.148903	0.359926	0.317807	0.580256	2.29518	0.882606
chr12	3500000	3600000		-0.223999	0.389682	-0.0208037	0.293284	-0.260997	-0.477756	0.0619168	-0.118692	0.540149	-0.487002	-0.402944	0.312329	-0.269381	-0.0894376	0.658036	-0.42622	-0.971834	0.206725	1.47717	-0.44848	0.289005	0.631537	0.54526	0.212073	0.697294	0.258214	0.310948	1.04572	-1.17408	0.476794	0.507804	-0.59281	-0.362524	0.666422	1.2924	-0.706052	-0.339865	0.284111	0.19872	-0.540138	0.631206	0.581715	0.756489	1.75135	0.371065
chr12	3550000	3650000		0.0824781	-0.346825	-0.0578505	-0.275705	-0.874156	-0.688236	-0.677806	0.0224802	1.36925	-0.874364	0.102791	-0.0710841	-0.19162	-0.127967	0.132453	-0.24413	-0.363014	0.431417	0.407319	-0.0563146	0.0724368	-0.0772236	0.53325	0.157594	-0.0719139	0.00380298	0.256484	0.663929	-1.11886	0.825541	-0.486523	-0.992892	-0.5131	0.0617851	0.766617	-0.860835	-1.27436	0.197741	0.496332	-1.06787	0.510074	0.847572	0.246844	1.10968	0.809834
chr12	3600000	3700000		-0.17684	0.283193	-0.281526	-0.112407	-1.10146	-0.199718	0.0893801	0.262371	1.41145	-0.42309	-0.266339	-0.248718	-0.341303	-0.183678	-0.172922	-0.337872	-0.108603	0.776359	0.412555	0.744455	0.331271	0.101199	0.526706	1.51757	-0.391509	-0.865793	-0.185443	-0.388836	-0.94279	0.654214	-0.726172	-0.758316	-0.557132	-0.0607589	0.777577	-0.337941	-1.04122	-0.185066	0.667138	-0.631152	-0.0433209	1.06591	0.00674489	1.1458	0.691506
chr12	3650000	3750000		-0.615522	0.428908	1.08371	0.565739	-0.985214	-0.236693	-0.0283447	0.394756	0.811236	-0.346311	-0.856741	-0.1629	-0.825107	-0.274178	-0.0540613	-0.342561	-0.165166	1.56552	0.575793	1.05166	0.419904	0.788696	0.786099	1.26435	0.921743	-0.328627	0.688984	1.16254	-0.613	0.999804	-0.251096	-0.452473	-0.613133	0.5138	1.21275	-0.317288	-0.022928	-0.223482	0.0786555	0.370034	0.250843	0.866411	0.498802	1.29386	0.570367
chr12	3700000	3800000		-0.662739	0.0674244	0.832259	0.765531	-0.720472	-0.691806	-0.582492	0.273596	0.790501	-0.688653	-0.799229	-0.233338	-0.877632	-0.803651	-0.325803	-0.417358	0.301464	1.07936	0.434559	0.946106	-0.0152979	0.413489	0.739762	0.560431	0.688903	0.418785	0.55903	0.921614	-0.242533	1.31281	0.466816	0.0961304	-0.391886	1.13429	0.953361	-0.928243	-0.278565	0.0615956	0.326575	-0.0879793	0.325198	0.578639	0.422828	0.566407	0.971976
chr12	3750000	3850000		-0.894981	-0.385813	0.421475	-0.36009	-0.631569	-0.76766	-1.08234	0.343156	0.676838	-1.179	-0.738933	-0.995949	-1.04776	-1.14622	-0.773932	-0.589001	0.367533	0.20211	-0.429075	0.155434	-0.365579	-0.442208	-0.0567937	0.145829	0.069721	0.844244	0.866571	0.521311	0.251168	2.44618	-0.0906775	-0.249448	-0.819171	0.96898	0.0792775	-1.13285	-0.869878	0.099223	0.592122	-0.733525	0.286829	0.405352	0.278301	0.407961	1.38378
chr12	3800000	3900000		-0.951701	-0.471978	1.0427	-0.854354	-0.758331	-0.677766	-1.29324	0.636453	0.740913	-1.10916	-0.842323	-1.41704	-1.10812	-1.14513	-0.760925	-0.470057	0.139382	0.568534	-0.465062	0.0315403	-0.274728	-0.201513	0.0889647	0.418243	-0.0461188	0.655034	0.978891	0.921851	0.553118	2.87527	-0.685466	-0.532811	-1.28889	0.366463	0.275551	-1.13574	-0.861927	0.293664	0.422401	-0.774872	0.40892	0.0884047	0.494366	1.03394	1.77536
chr12	3850000	3950000		-0.689866	-0.357276	0.755331	-0.632345	-0.443931	0.169705	-0.995446	1.04893	0.807713	-0.261168	0.0863188	-0.952742	-0.428853	-0.247935	-0.810936	0.950739	-0.637557	0.00424384	-0.608594	0.215543	-0.541947	-0.0387286	0.480842	1.02331	-1.19846	-0.346754	-0.367855	0.754203	0.621607	1.58414	-0.819552	-0.432601	-0.843351	0.433923	0.608925	-0.918821	-0.456161	0.912519	0.79579	0.242294	0.312836	1.32131	1.34552	0.6053	2.66384
chr12	3900000	4000000		-0.657991	-0.716383	0.43276	-1.14559	-0.229416	0.247772	-0.851086	0.684582	0.566297	-0.356595	0.280391	-0.887617	-0.452183	-0.0928296	-0.872434	1.02454	-1.05129	-0.525681	-1.25327	0.00219004	-0.658729	-0.477339	-0.0259999	0.793883	-1.3973	-0.494161	-0.693324	0.594716	0.40712	1.22492	-1.05159	-0.988367	-0.937744	0.211736	0.0584961	-0.570586	-0.446867	0.660249	0.787028	0.227339	0.00798268	1.29605	1.26528	0.35441	2.22444
chr12	3950000	4050000		-0.955966	-0.417755	0.131601	-0.817544	0.199765	0.466253	0.446097	-0.00238833	0.662361	-0.717394	-0.673414	-0.686337	-0.979987	-0.679734	-0.277866	-0.445042	-0.995531	-0.0674447	-0.795013	0.471315	-0.0660809	-0.350901	0.098367	0.575966	-0.357062	-0.263225	-0.617507	0.239663	-0.572836	0.455264	0.0228587	-0.549563	-0.37712	0.419129	0.745808	-0.287388	-1.01191	-0.0292877	0.36074	-0.947335	0.270869	0.591846	0.652788	1.34765	0.367466
chr12	4000000	4100000		-0.694695	0.496032	-0.399433	-0.307318	0.4861	0.961631	1.67575	-0.353836	0.386858	-0.00647067	-0.702721	-0.0504383	-0.318573	-0.279073	0.509622	-0.688718	-0.625014	1.34433	0.645535	0.94038	-0.2925	-0.139702	0.93619	0.917259	0.435797	0.241502	0.584702	1.84854	-1.19078	0.0339036	0.0154835	0.756054	1.14329	0.724165	1.21391	-0.513744	-0.70044	0.236974	0.188887	-0.927361	0.819642	0.56769	1.37408	1.69245	-0.19271
chr12	4050000	4150000		-0.268759	1.08654	-0.29728	-0.136619	0.390297	0.0982947	2.0777	-0.536705	0.181083	0.51964	-0.646671	0.0912949	-0.115973	-0.308256	1.55197	-0.639336	-0.211867	1.93956	1.1724	1.23468	-0.548509	0.0514253	1.06965	1.2575	0.516567	0.667866	0.356257	3.48604	-1.06661	-0.240348	-0.0802579	0.157617	1.54633	0.208752	0.876062	-0.863004	0.266243	0.305204	0.217249	-0.325178	0.0231378	-0.0232873	1.7106	2.65299	-0.127394
chr12	4100000	4200000		-0.382359	1.25023	-0.0126298	-0.129776	-0.359457	-0.388743	1.40576	-0.291256	0.848753	0.642312	-0.0515861	-0.130477	-0.597146	-0.345383	1.05525	-0.523746	0.241282	1.30611	0.282351	1.71648	-0.174966	-0.192692	0.808032	2.63475	0.0236781	0.644484	0.235473	2.3544	-1.03364	0.855471	0.0380438	-0.797747	0.251428	-0.0370648	0.963498	-0.650863	0.4628	0.309841	1.29656	-0.142761	0.0471649	1.18163	1.12726	3.39574	0.48463
chr12	4150000	4250000		-0.693017	0.752882	-0.471014	-0.0562363	-0.681752	-0.446157	0.606854	-0.614196	1.38743	0.0772051	-0.173648	-0.614742	-1.01829	-0.728881	-0.0746009	-0.665413	0.136874	0.575465	-0.335176	1.39946	0.0292097	-0.454096	0.406699	2.63564	-0.572818	0.63694	0.3845	0.908135	-1.38347	1.33462	-0.301211	-1.02025	-0.876665	-0.278319	0.955612	-0.456492	0.0293167	0.287372	1.81851	-0.295057	0.191015	1.69642	0.556981	2.86216	0.605595
chr12	4200000	4300000		-0.496301	0.571593	-0.244045	-0.0113366	-0.48584	-0.638048	0.159377	0.115409	1.09755	-0.0691425	-0.552408	-0.773728	-0.459084	-0.917732	0.0454775	-0.0745607	-0.127963	0.739806	0.0220193	0.667508	0.712762	0.463335	0.693699	1.338	-0.281087	0.166584	0.0661182	0.617776	-1.34865	1.03394	-0.896819	-1.2179	-1.07032	0.0703762	0.426893	-0.567064	-0.753601	0.0111253	1.44529	-0.637089	0.0804412	0.717162	0.583505	1.6701	1.22482
chr12	4250000	4350000		-0.121095	0.478529	0.208131	-0.119697	-0.388378	-1.12332	-0.00948983	0.468145	0.177427	0.499478	-0.632161	0.0631284	0.612085	-0.232882	1.00646	-0.0679945	-0.0522513	1.12133	0.342694	1.39515	1.0411	0.871765	0.826912	1.12142	0.703734	0.857996	0.166261	1.16921	-1.33747	0.229042	-0.688211	-1.44332	-1.38121	0.173408	-0.00684431	-0.236541	-0.569827	0.115603	1.38853	-0.85137	-0.0395599	-0.0209409	0.246698	1.13468	0.475205
chr12	4300000	4400000		-0.583097	-0.434642	-0.598569	-0.470905	-0.666262	-1.35829	0.928128	-0.0871439	-0.247166	-0.0949561	-0.945461	-0.397493	0.0280883	-0.456306	0.884615	-0.849806	-0.434601	0.409451	-0.103191	0.875606	0.455874	1.03796	0.251669	1.37428	0.118287	0.832154	-0.33368	1.97916	-1.26851	-0.457328	-0.634162	-1.59597	-1.08277	-0.326482	-0.265743	-0.177646	0.635204	0.110331	1.06099	-0.217137	-0.363507	-0.0850164	0.309296	1.94875	-0.17204
chr12	4350000	4450000		-0.687926	-0.46036	-0.975455	-0.498184	-0.622291	-0.211421	2.13166	-0.185633	-0.178512	-0.58426	-0.316555	-1.40454	-0.852754	-1.04825	-0.560705	-0.677865	-0.747939	0.677843	-0.7514	0.0926068	0.191829	0.991384	0.284655	1.36061	-0.511817	0.805185	0.193456	2.76342	-0.843894	-0.0790613	-0.947599	-1.59041	-0.513904	-0.274034	-0.409706	0.0465387	1.29766	0.031453	0.802268	0.0771554	0.316587	0.431686	0.874032	2.18857	0.396153
chr12	4400000	4500000		-0.0878206	0.807437	-0.546776	0.651749	0.261485	0.433462	1.83993	0.138253	0.823645	-0.233424	0.16584	-0.906728	-0.60116	-1.14722	-0.658859	-0.274193	-0.495513	0.767107	-0.345445	0.894775	0.536394	0.871974	0.382854	0.790755	-0.3998	0.574217	0.0288785	1.10651	-1.03956	0.021101	-0.804458	-0.681433	-0.279389	-0.120344	-0.257558	0.12608	0.57101	-0.143609	0.662406	-0.606244	-0.134814	0.189867	0.0307555	0.368478	0.160496
chr12	4450000	4550000		-0.221364	1.6592	-0.21755	0.992786	-0.0358372	-0.19859	0.552541	1.08371	1.09717	-0.069729	-0.438831	-0.137041	-0.384555	-1.02006	-0.141016	-0.17967	-0.156868	0.693893	1.31292	2.11621	0.79565	1.53239	0.531173	1.27348	0.300544	-0.375565	-0.713631	-0.213373	-0.808926	-0.174721	-0.571141	0.237221	-0.250775	1.33147	0.172019	-0.318557	-0.0401023	0.342838	0.0734902	-0.72497	-0.342368	-0.327228	0.422822	-0.128107	0.593665
chr12	4500000	4600000		0.451949	2.21019	1.00856	-0.177873	-0.309457	-0.228481	-1.03202	1.16844	2.23973	-0.0526832	-0.5182	0.503851	-0.0553126	-0.878362	0.762924	-0.0653474	-0.28076	0.517288	1.87146	1.583	0.280716	2.0268	0.3139	1.73893	0.97665	0.163521	-0.584374	0.463932	-0.619448	-0.0994636	-0.669484	0.0558224	-1.34972	1.70426	1.30491	-0.869359	-0.494055	0.200612	0.833681	-0.359082	-0.233169	-0.368547	0.814624	1.7464	1.1073
chr12	4550000	4650000		0.833261	1.76475	1.35063	-0.560599	-0.563369	-0.414452	-1.0616	0.369671	3.70681	-0.0442301	-0.103027	0.447156	-0.00376244	-0.734894	0.771505	-0.0238755	-0.555406	-0.236707	0.689515	0.248447	-0.291698	0.90328	0.00205797	1.61041	0.522173	0.157478	-0.639382	0.177759	-1.11358	1.02151	-0.708882	-0.572817	-1.36718	0.721118	2.3569	-1.3047	-0.817144	-0.502991	2.05448	-0.267219	-0.530219	0.811468	0.253285	2.78552	1.41666
chr12	4600000	4700000		0.339347	1.05226	0.195776	-0.37193	-0.215277	-0.397926	-0.490499	-0.227807	3.0164	-0.430858	-0.351473	-0.00981209	-0.176839	-0.665058	0.00974198	-0.178871	-0.56142	-0.787833	0.182326	0.724181	-0.589288	0.202197	-0.170709	1.28749	-0.0425372	-0.350723	-0.755476	-0.448492	-1.4716	1.33279	-0.242535	-0.623833	-0.641926	0.213938	2.05357	-1.08524	-0.438034	-0.142242	2.15376	-0.332074	-0.304249	1.56346	0.0189509	1.72618	1.27974
chr12	4650000	4750000		0.559392	2.50273	0.728222	-0.268736	1.59451	1.11861	0.00429519	-0.107463	2.22413	-0.511417	-0.477101	-0.19568	-0.335168	-0.715894	-0.0350798	-0.211977	-0.296807	-0.262668	0.835851	0.401801	-0.614266	1.0723	0.749204	1.23047	-0.221021	-0.523841	-0.923429	-0.0142327	-0.535323	0.901166	-0.0941741	-0.100777	-1.1594	-0.139787	0.643136	-0.86649	-0.0973973	0.601676	1.58704	0.167374	0.474283	1.07746	0.128934	0.944379	0.846904
chr12	4700000	4800000		0.250168	1.55915	1.10497	-0.638471	0.775887	0.431063	0.0689927	0.346464	1.8178	-0.353525	-0.714853	-0.204044	-0.756997	-0.726889	-0.136084	-0.530935	-0.593833	-0.261912	0.260148	-0.27984	-0.689692	0.344042	0.572372	1.18524	0.137621	-0.760044	-0.889657	0.195102	-0.0198338	0.712137	-0.469276	-0.301868	-1.18404	-0.0792091	0.701767	-0.951476	-0.644592	0.304303	0.848712	-0.120398	0.43113	0.903254	0.0242853	0.955174	0.268324
chr12	4750000	4850000		0.336742	0.878332	1.02066	-0.889085	-0.2953	-0.471521	-0.327632	0.509637	2.59319	-0.447592	-0.383118	-0.23233	-0.668076	-0.826925	-0.00462718	-0.476249	-0.89907	-0.0294385	-0.208046	0.440066	-0.764457	0.23116	-0.091278	0.759373	-0.0283638	-0.607169	-0.881321	0.379135	-0.305862	1.03199	-0.897295	-0.822627	-1.13544	-0.375666	1.09785	-0.710558	-0.619952	-0.367461	0.830452	-0.506144	-0.359105	0.571572	-0.088242	1.72086	0.125103
chr12	4800000	4900000		0.532028	1.20063	2.968	-0.247554	-0.0838094	0.585245	-0.208745	0.865746	3.39988	-0.7737	-0.090236	-0.627103	-0.637399	-1.06992	-0.228735	-0.617054	-0.588155	0.853876	-0.35726	1.19851	-0.531022	0.105619	0.122338	0.916011	0.117457	0.116544	-0.973085	0.605401	-0.566091	1.08836	-1.01621	-0.837039	-1.52791	-0.432379	0.894494	-0.167729	-0.849248	-0.423955	0.457513	-0.334534	-0.791152	0.135393	-0.185418	1.6777	-0.0459825
chr12	4850000	4950000		0.439164	1.32278	2.76891	-0.178553	-0.108296	0.543517	0.0877456	1.17055	2.6441	-0.784665	-0.270018	-0.517311	-0.735399	-0.954503	0.243421	-0.647786	-0.512008	1.10258	0.0457366	1.44602	0.0676848	1.01554	0.131745	1.00127	0.0625858	0.0618799	-1.17433	0.51118	-0.253204	0.738616	-0.864329	-0.887494	-1.72116	-0.00405345	0.808532	-0.155619	-0.729588	0.132571	0.24924	-0.350508	-0.512198	0.0364285	0.538959	1.93776	0.120338
chr12	4900000	5000000		0.49089	1.42543	0.665069	0.574592	0.261503	-0.0780465	0.0126103	1.96249	2.09742	-0.309742	0.330121	0.432296	-0.834116	-0.510189	0.477194	-0.149258	-0.802708	0.862442	0.689414	1.46899	0.315822	1.43089	0.523414	1.06864	0.227013	0.187849	-0.368918	0.339416	1.7566	1.50812	0.236532	-0.351756	-0.794067	1.33422	1.96946	-0.416668	-0.551259	0.812505	0.285423	-0.53523	0.0883127	0.665761	1.71656	1.90711	0.966246
chr12	4950000	5050000		0.235412	1.40459	1.24049	1.06487	0.0700188	-0.0788959	-0.603624	2.00983	1.94304	-0.323246	0.286786	0.379928	-1.3017	-0.629794	-0.336933	-0.160055	-1.02313	0.595559	1.15648	1.24028	0.153207	0.446588	0.9937	1.50943	1.08638	0.293766	0.401223	0.572275	2.15266	1.79102	0.536544	0.315213	-0.320058	1.83485	2.07872	-0.368632	-0.991289	0.497924	-0.524016	-0.432057	0.172305	0.854513	1.41299	0.781479	1.17226
chr12	5000000	5100000		-0.488405	1.59499	1.29898	-0.0429767	-1.12059	-0.340928	-1.09215	1.38563	1.06814	-0.432907	-0.526331	-0.548426	-1.48202	-1.02092	-0.587351	-0.309488	-1.13421	0.345773	1.69275	2.0908	0.245568	0.825046	0.329463	1.58446	0.806824	-0.322275	-0.015648	0.295767	0.398114	1.05921	-0.842713	0.235917	-1.20861	1.46679	0.69431	-0.0770455	-1.26833	0.366992	-0.780624	-0.275366	0.257866	0.225158	0.685629	0.452279	1.37711
chr12	5050000	5150000		-0.38502	1.00689	0.533363	-0.432914	-1.2133	0.162738	-0.542606	0.46423	1.61079	-0.587535	-0.5239	-1.06789	-0.869148	-1.00079	-0.516818	0.0195672	-0.711463	-0.523397	0.564182	2.37556	-0.00608718	0.958063	0.693887	0.879255	-0.217028	0.660634	0.492989	0.664643	0.569047	1.03594	-0.848333	0.451143	-0.843896	0.627399	0.465918	0.169097	-0.946716	0.322567	0.684978	0.503155	0.791933	0.400152	-0.115823	1.48546	1.79085
chr12	5100000	5200000		-0.339583	1.02839	-0.171544	0.636864	-0.521485	-0.120281	0.0556147	-0.186219	2.22394	-0.538131	-0.732132	-0.98272	-1.06416	-1.11957	-0.566357	-0.49231	0.0107363	0.0681178	0.643322	1.96868	0.176484	0.862905	0.781907	1.53223	-0.154909	0.0231169	0.0951676	0.527582	0.15284	1.29977	-0.463935	-0.185474	-0.859237	0.022007	1.67016	-0.456562	-0.781759	-0.254499	0.967317	-0.0526089	0.178599	0.857597	-0.380608	2.48472	1.41495
chr12	5150000	5250000		-0.723601	1.28532	-0.343491	1.2883	-0.164111	-0.455942	0.175033	-0.102093	1.24997	-0.290901	-1.03411	-0.868643	-1.30261	-1.31759	-0.853311	-0.828027	-0.136546	0.718782	0.69729	2.2727	0.518651	0.409317	0.478443	1.99094	-0.00593143	-0.631711	-0.941293	-0.660214	-0.395163	0.459633	-0.254164	-0.880432	-1.11459	-0.0106618	1.43728	-0.517164	-0.626169	-0.0788823	-0.0102704	-1.01575	-0.541287	0.269418	-0.455976	1.27184	0.341112
chr12	5200000	5300000		-0.795635	1.01624	0.385854	-0.0310581	-0.411997	-0.982128	-0.259746	0.0517958	-0.12829	-0.0400007	-0.283607	-0.898394	-1.07987	-1.09924	-0.960512	-0.327467	-0.868689	0.111045	-0.0137444	2.39299	0.68011	0.599935	0.476113	0.878012	-0.671489	0.0740555	-0.652754	-0.806904	-0.493106	0.106982	-0.536112	-1.05903	-1.1635	-0.251344	-0.480799	-0.24261	-0.412768	0.125427	-0.784611	-0.767356	-0.270709	-0.591329	-0.257309	-0.284659	0.0157244
chr12	5250000	5350000		-0.530601	0.873273	0.1561	-0.0369557	-0.482231	-0.977581	-0.52172	0.298494	-0.347466	0.156414	0.376019	-0.775938	-1.00326	-0.747622	-0.568872	-0.0520035	-0.535197	0.549609	0.274439	1.87455	0.443975	1.17387	1.04228	0.620358	-0.400048	0.160294	-0.458041	-0.495965	-0.353855	0.255088	-0.860412	-0.703143	-0.673781	0.0106556	-0.446084	-0.614549	-0.300667	0.135686	-0.728918	-0.365927	0.0110426	-0.553895	0.261212	0.149207	0.293017
chr12	5300000	5400000		-0.730573	1.83889	-0.481016	0.674317	-0.332556	-0.618362	-0.448331	0.599818	-0.261834	0.346548	-0.265012	-0.834041	-1.03429	-0.896201	-0.594824	-0.0641631	-0.35539	1.18975	1.40984	1.94352	1.03798	1.10583	1.0737	1.49366	-0.168443	-0.545836	-1.09548	-0.778406	0.00280214	-0.42155	-0.59132	-0.395205	-0.17474	0.789781	-0.333276	-0.88304	-0.597017	0.226137	-0.648481	-0.337547	-0.0637361	-0.708444	0.346269	0.14735	0.524638
chr12	5350000	5450000		-0.611486	3.29735	-0.42183	1.5724	0.519717	-0.702576	0.27826	0.69575	0.566106	1.421	-0.59355	-0.304314	-0.595307	-0.67076	-0.528318	-0.474941	-0.58402	1.60677	1.79361	1.46888	1.95407	0.891472	1.69545	2.54394	-0.568353	-0.708299	-1.19565	-1.02101	0.214092	-0.597771	-0.202238	-0.458514	-0.703355	1.56706	-0.119062	-0.632704	-1.0867	0.382627	-0.381012	-0.633537	0.372729	-0.209971	0.45595	-0.227876	0.482118
chr12	5400000	5500000		-0.234404	4.33762	0.0633806	2.91373	1.31155	-0.504544	1.08774	0.370347	0.970047	1.88138	-0.481604	0.355184	-0.266289	-0.607339	-0.0469791	-0.314956	-0.548799	3.35249	2.82507	0.717072	2.9327	2.23815	3.34266	3.40629	0.00639405	0.239265	-0.758832	-0.58613	1.02111	-0.500445	0.536463	-0.16008	-1.07634	2.09426	0.227631	0.347489	-0.529987	0.785965	0.171852	-0.505111	0.960488	-0.0478417	1.02793	-0.405873	0.793424
chr12	5450000	5550000		-0.49505	3.36652	-0.167761	1.73847	0.959973	-0.565819	1.11117	-0.181588	0.350057	0.766503	-0.711313	-0.206505	-0.503885	-1.04493	-0.265571	0.191286	-0.546673	3.09664	2.5457	1.62295	2.55884	2.1248	2.95148	2.94967	-0.231827	0.499061	-0.870214	-0.049621	0.91524	-0.717707	0.494872	-0.418931	-1.01994	1.43835	-0.0986191	0.940585	-0.191975	1.10307	0.478604	-0.193282	0.80827	-0.410846	1.62031	-0.161988	1.00561
chr12	5500000	5600000		-0.754711	1.6468	-0.765113	0.0386192	0.258	-0.744679	-0.000331634	-0.250767	0.159879	-0.0784141	-0.827334	-0.60239	-0.204373	-0.756141	-0.397045	-0.0593603	-0.385042	0.620189	0.550482	3.65063	1.34553	0.252472	1.65206	2.472	-1.24938	0.326594	-0.950928	-0.728643	-0.35597	-0.259385	-0.389295	-1.06692	-1.22656	-0.0138797	0.480372	0.28359	-0.808572	0.935073	1.25598	-0.510767	0.274517	0.746764	0.866701	0.739742	0.850553
chr12	5550000	5650000		-0.884076	2.07984	-0.538676	0.0407942	-0.00544406	-0.505183	-0.311367	0.267384	-0.217504	0.0557144	-0.736953	-0.282732	0.0865846	-0.473564	0.113922	-0.219635	-0.211874	0.582841	1.85976	5.40718	2.04787	2.36817	1.49041	3.36248	-0.605045	0.319333	-0.68717	-0.286423	-0.762907	0.43325	-0.63883	-1.17819	-1.34515	0.165694	0.644338	-0.375202	-1.04845	0.668644	0.896672	-0.873369	0.142857	1.01758	0.609241	0.990917	0.816847
chr12	5600000	5700000		0.169989	1.69076	-0.41594	-0.418748	-0.402417	-0.649277	-0.778912	0.43439	-0.0483061	0.0305792	-0.214733	0.459092	0.327334	0.56887	1.08472	0.394728	-0.229397	0.666756	1.55044	3.94385	1.75662	2.41744	1.56656	2.08354	0.0348761	-0.158704	-0.187406	0.505656	-0.498944	0.0919586	-1.1259	-1.50201	-1.71901	0.838959	-0.114804	-0.598017	-1.16253	0.709178	-0.580587	-1.16434	0.649728	0.572541	1.03384	0.593493	0.812534
chr12	5650000	5750000		0.930632	0.233424	-0.369481	-0.866659	-0.0330368	-0.865802	-0.868338	0.347923	0.752991	1.33114	-0.10518	1.04804	0.616911	1.23697	1.19012	1.29483	-0.600556	0.87762	-0.491908	2.39034	1.11258	0.769616	1.13067	1.42453	0.0707686	0.148511	0.30674	0.216889	-0.0443354	-0.388861	-0.596693	-1.44863	-1.0851	0.46347	0.703123	-0.128186	-1.59181	0.881958	-0.210263	-0.700475	0.392876	1.00699	0.981926	0.26197	1.28039
chr12	5700000	5800000		0.0803623	-0.162289	1.01437	0.663227	0.944738	-0.717609	-0.150263	1.24476	0.346949	1.1325	0.160112	0.633614	0.449474	0.19224	0.335531	1.06651	-0.703647	2.08207	0.554217	4.05217	1.23283	1.20901	1.84494	1.78365	0.448744	2.19447	0.55836	0.838544	-0.311077	0.443847	1.78402	-0.701366	0.676567	0.249203	1.30582	0.809891	-1.20125	2.53495	0.0188971	-0.103056	0.424763	0.437994	1.83286	-0.495773	1.84981
chr12	5750000	5850000		-0.114063	0.341903	2.17216	1.38084	0.678218	-0.316249	-0.499072	1.13557	-0.398209	0.50552	0.50715	0.0361578	0.0455005	-0.172727	-0.0796857	0.279666	-0.0583703	2.42391	1.34723	3.25344	0.666108	0.914291	1.83366	0.284887	0.510257	2.5741	0.622484	1.36738	-0.594183	1.22294	1.85992	-0.401026	0.72785	-0.1464	0.448534	0.939701	-0.718324	1.94915	-0.362137	0.107157	0.438734	-0.646769	0.83608	-1.08542	1.02213
chr12	5800000	5900000		-0.255113	1.39058	1.34139	0.467824	-0.00379294	-0.104306	-0.545096	-0.358058	-0.494954	0.950776	-0.0813178	-0.286144	-0.26384	-0.0557074	-0.0385441	-0.669331	0.422561	2.85607	1.24779	2.05005	0.452135	1.30058	1.08861	0.0389707	0.344243	0.811238	0.613775	0.821336	-0.371756	1.16984	-0.0962522	-0.397797	-0.0838757	-0.268593	-0.25305	0.650733	-0.838956	-0.524647	-0.376595	0.471572	0.11121	-0.767618	-0.981805	-0.625111	-0.35809
chr12	5850000	5950000		-0.681925	2.25724	1.09682	0.222886	-0.185266	-0.308088	-0.720606	1.45523	-0.278825	1.13508	-0.575363	-0.650044	-0.475612	-0.689753	-0.30999	-0.125776	-0.329153	3.60094	1.76667	2.76028	1.37954	1.86095	2.16028	1.27347	0.225017	0.713479	-0.0333423	0.523646	0.41301	0.671978	-0.303685	-0.501397	-0.224813	1.27741	-0.184549	0.348325	-0.97264	0.832932	-0.418221	0.148392	0.204824	-0.415957	0.80912	-0.451202	1.01697
chr12	5900000	6000000		-0.954929	2.39941	1.78144	0.291702	-0.540363	0.183877	-1.08865	1.91922	-0.103385	1.01228	-0.325225	-1.11548	-0.682393	-0.99274	-0.922779	0.0521229	-0.711889	2.2484	1.27894	3.57867	1.51963	1.26856	1.66759	1.75795	-0.493241	1.45124	-0.525724	-0.0770044	0.967043	-0.131792	-0.115667	-0.684303	-0.954658	1.3257	-0.522899	0.501709	-0.810998	1.49602	-0.263891	-0.58705	0.348116	-0.325442	0.704596	-0.804866	1.33131
chr12	5950000	6050000		-0.802905	1.49929	2.02257	0.196671	-0.718424	0.479557	-0.513083	1.50811	0.17012	0.508115	0.00174676	-1.04858	-0.314047	-0.485303	-0.58055	-0.282915	-0.18743	1.40972	0.253565	2.99094	1.69796	0.994104	0.966733	1.2811	-0.613664	1.67788	-0.392887	-0.445118	1.02419	0.0435868	-0.106604	-0.675893	-0.915614	0.333729	-0.686482	0.709101	-0.321705	1.59905	-0.125652	-0.482669	1.35191	-0.258203	0.204104	-0.371726	1.21065
chr12	6000000	6100000		-0.311864	1.42864	0.574916	0.0299866	-1.03233	-0.0321834	-0.0107621	1.48674	0.948535	-0.0340563	0.38675	-0.766831	-0.30645	-0.623649	-0.264218	-0.132001	-0.256525	2.12556	0.636399	2.58354	1.83054	0.909028	1.75194	1.27821	-0.325313	0.11216	-0.606096	-0.286846	1.57639	0.904062	-0.501048	-0.797735	-0.273054	0.333782	-0.158465	-0.113889	-0.641189	1.3147	-0.118189	-0.198376	0.589931	-0.152764	0.849651	0.0832668	1.48336
chr12	6050000	6150000		-0.386695	1.99234	-0.606891	0.00308983	-1.03779	-0.203866	0.0892556	0.729133	1.29347	-0.0847709	0.14366	-0.77257	-0.548689	-1.0541	-0.464315	-0.290536	-0.402046	1.75753	1.07236	2.81569	1.57593	0.780322	1.36385	0.909161	-0.566241	-0.537425	-0.579577	0.241614	0.978712	0.991825	-0.618435	-0.761819	0.0644284	0.0504892	0.341154	-0.166995	-0.655691	0.386561	0.0952457	-0.210172	-0.530878	-0.00686917	0.365452	-0.384615	0.84333
chr12	6100000	6200000		-0.842477	1.4526	-0.345462	-0.481231	-0.787075	0.401576	0.0532008	0.501038	0.619344	-0.247472	-0.678142	-0.956377	-0.15909	-0.247253	-0.299702	-0.823237	0.33069	1.77078	0.917602	2.91763	2.11285	1.47056	0.640721	1.36235	-0.605102	0.457164	0.711141	0.871507	0.71502	0.173441	-0.916311	-0.383117	-0.248494	0.307827	0.181601	-0.12571	-0.515159	0.38415	0.367453	0.147528	0.983638	0.507912	0.201987	-0.361563	0.695782
chr12	6150000	6250000		-0.19875	3.17986	-1.15572	1.77582	1.55924	3.00646	0.342153	-0.667891	1.01282	0.311094	0.246839	-0.895335	-0.267425	0.235403	-0.499736	-0.710247	0.0548659	4.06742	0.262013	1.64162	1.66835	0.959572	1.53722	1.94929	1.56934	2.32221	3.67512	1.05146	-0.440086	1.64983	-0.707341	-0.0489526	-1.24746	0.523576	-0.185525	0.0438308	-0.576001	0.928669	-0.220683	0.490404	1.76961	0.434833	-0.164039	-0.036703	0.730689
chr12	6200000	6300000		-0.0369038	5.18215	-1.11182	3.27844	2.76129	4.60327	1.19813	-0.923031	1.18871	1.27571	0.196918	-0.582288	-0.426451	0.396411	-0.800026	-0.426344	-0.14275	4.18676	0.0575291	1.42647	0.940869	0.564761	1.92777	2.61168	1.54905	1.80469	3.48955	0.562968	-1.33846	1.54505	-0.972111	-0.176683	-1.19002	0.0504811	0.198355	0.32794	-0.364729	0.71068	-0.20327	0.548613	1.56427	0.836875	-0.500291	0.158717	0.739454
chr12	6250000	6350000		-0.678404	3.52453	-0.531206	1.71549	1.21077	2.5067	0.914523	0.443883	0.494379	1.10751	-0.252183	-0.406478	-0.569108	0.0411044	-0.575796	-0.186681	0.088687	1.70483	0.284438	2.88089	1.19682	0.824643	1.59325	2.94296	-0.311886	0.112213	0.840303	-0.257985	-0.130798	0.926971	-1.10688	-0.524771	-0.882096	-0.238802	0.526415	-0.281492	-0.265994	0.238058	-0.312136	0.296223	0.749185	0.647028	-0.203803	0.97424	1.06047
chr12	6300000	6400000		-0.790965	0.114408	-0.249421	-0.269568	-0.488502	-0.494949	-0.11708	0.0395574	0.377785	0.106338	-0.0134115	-0.99059	-0.801338	-0.790743	-0.302114	-0.281025	-0.250591	0.851839	0.293633	2.7016	1.18132	0.890782	1.1688	1.65675	-0.0763247	0.134708	-0.00118984	-0.21666	0.482919	1.4469	-0.191591	-0.377487	-0.716604	-0.153636	-0.29978	-0.156176	-0.653745	0.10674	-0.307291	-0.252399	-0.15123	0.0117088	0.138711	0.911952	0.720131
chr12	6350000	6450000		-0.67262	-0.0369585	-0.101301	-0.314176	-0.523966	-0.59074	-0.256706	-0.302051	-0.0133876	-0.391287	0.0191491	-0.823129	-0.737428	-0.708881	-0.223257	-0.448633	-0.181728	1.21378	0.235003	0.637348	0.326172	0.413657	0.416756	0.225638	0.159051	0.179794	0.0533598	0.199579	0.263175	1.00028	-0.351712	-0.397875	-0.506078	-0.012762	-0.938641	-0.141958	-1.0541	-0.0174078	-0.469926	-0.881299	-0.227092	-0.125543	0.071564	-0.130327	0.363244
chr12	6400000	6500000		-0.628044	0.423876	0.767683	-0.186613	-0.814432	-0.985252	-0.611586	0.0520644	-0.306716	-0.616103	0.111815	-0.60349	-0.906396	-1.0246	-0.249773	-0.683194	0.0481785	1.06711	0.0609396	-0.117667	-0.195319	0.566893	-0.309408	0.0701481	0.106077	0.262253	0.216571	1.71898	0.155032	0.233626	-0.97685	-0.610991	0.105152	-0.515911	-0.49055	-0.9195	-0.549125	-0.528279	-1.0809	-1.30868	-0.431558	-0.520159	0.304045	0.0526007	0.233595
chr12	6450000	6550000		-0.699604	0.897444	1.06585	0.208725	-1.12367	-0.82522	-0.641179	0.489643	0.472767	0.0860582	-0.1946	-0.903405	-1.13095	-1.24375	-0.568977	-0.554995	0.167992	2.17974	1.36585	1.99387	0.476344	1.92578	0.681824	2.47484	0.0692001	-0.182532	0.754013	1.3221	0.564326	-0.526206	-0.970746	-0.206906	0.163357	-0.500022	-0.146218	-0.580936	-0.600118	-0.343863	-0.515462	-0.588381	0.195743	0.422193	0.684768	0.146772	0.833155
chr12	6500000	6600000		-1.12445	1.17152	0.733819	-0.146668	-0.878814	-0.192325	-0.28811	0.308579	0.191085	0.47269	-0.104245	-0.959638	-1.34789	-1.17827	-0.404216	-0.158621	-0.237029	3.25689	1.72701	3.43199	1.82465	1.80013	2.12663	2.99903	-0.282458	0.443443	0.979817	0.850099	0.32877	0.0499503	-0.485057	0.103304	-0.484458	-0.522022	-0.462957	-0.569649	-0.51159	0.360298	-0.445854	0.0322339	0.819253	0.2278	0.644205	-0.111263	0.827417
chr12	6550000	6650000		-0.748615	1.24121	0.531876	-0.241341	-0.779868	-0.130843	-0.127204	0.0506981	-0.373362	0.17228	0.268575	-0.809039	-0.849713	-0.97811	-0.106454	-0.347687	-0.487076	2.33208	0.628634	3.08703	2.3054	1.05862	1.65516	1.48198	-0.444131	0.736841	0.570317	0.882614	-0.0535156	0.0866961	-0.292867	-0.087404	-0.739679	-0.757177	-0.568345	-0.511435	-0.227552	0.261258	-0.350543	0.383055	0.358193	-0.477595	0.285699	0.0654827	-0.0301318
chr12	6600000	6700000		0.0615351	0.284581	0.0805121	-0.298045	-1.19396	-0.508563	-0.96201	-0.455273	0.318689	0.0172241	0.0229109	-0.0594675	0.459064	-0.454742	0.0874104	-0.469653	-0.161934	1.07306	0.184867	2.51263	1.47114	-0.0440667	-0.0728116	0.481317	0.444668	0.904434	-0.0210686	-0.0948507	0.0430689	-0.719204	-0.319694	-0.634239	-1.0157	-0.510718	0.303101	0.743184	-0.719249	-0.320421	1.05554	0.24234	-0.392184	0.0667742	-0.66267	0.21135	-0.336834
chr12	6650000	6750000		0.0649637	-0.0489524	0.275886	-0.76601	-0.280856	-0.669176	-0.957823	-0.191097	0.729047	0.285579	0.254108	0.0756984	0.454083	-0.0801724	0.0776359	-0.437368	0.0285999	1.82933	0.041049	2.51437	0.811077	0.280561	0.390041	0.930022	0.171517	0.979117	0.140032	-0.479533	0.395091	0.402918	-0.273838	-0.883631	-1.0409	-0.265109	0.49481	1.29147	-0.444639	0.0545919	1.32513	0.0947527	-0.020969	0.157399	-0.494281	0.717033	0.0867652
chr12	6700000	6800000		0.0057846	0.942123	-0.345362	-0.589897	0.544341	-1.1107	-0.332912	0.0467546	0.822343	0.467444	0.070518	-0.142164	0.317981	-0.158342	0.654728	-0.849889	-0.127206	1.4787	0.39706	2.64701	1.23165	1.66743	1.04245	1.48905	-0.969115	0.0624927	-0.573541	-0.554622	-0.106578	0.401572	-0.313415	-0.676583	-0.846702	-0.0697395	0.221436	0.841921	-0.27878	0.2917	0.906884	0.0513514	-0.139916	0.189756	-0.071488	1.30142	-0.310616
chr12	6750000	6850000		-0.241465	1.39093	-0.687494	-0.548539	0.53388	-1.18089	-0.612304	-0.384674	0.778576	0.209251	-0.474599	-0.447333	0.397319	-0.507664	0.643002	-0.849517	-0.0445591	0.758207	0.644218	3.47163	1.83529	1.90567	1.02703	1.73644	-0.853858	0.218279	-0.753819	-0.189728	-0.453232	0.0296382	0.0938525	-0.418512	-0.435498	-0.34892	0.489091	0.144444	0.481036	-0.0962624	1.35642	-0.333402	-0.554492	0.270934	0.101133	0.99247	-0.0545011
chr12	6800000	6900000		-0.342	1.35017	-0.324109	-0.0746938	0.0765916	-0.553889	-0.967031	-0.239535	1.52088	1.0164	-0.218226	-0.698667	-0.153189	-0.645772	-0.161479	-0.675836	0.626976	1.3352	0.760159	3.92524	2.32994	1.53919	1.26792	3.16299	-0.538333	0.151721	0.0340518	-0.630863	-0.113837	1.25117	0.180985	-0.182999	-0.238548	-0.301874	0.985972	-0.0476808	0.352979	-0.191119	2.00619	-0.542455	-0.0332067	0.743364	0.00914982	0.960377	0.462571
chr12	6850000	6950000		-0.356184	1.70054	-0.167495	-0.276308	-0.213455	-0.811958	-0.95113	-0.204297	0.948627	1.92251	-0.354686	-0.614858	-0.656798	-0.407458	0.0227977	-0.878491	0.657965	2.73923	1.24947	4.90477	2.25176	1.70154	1.804	3.14919	-0.825101	-0.045013	-0.224271	-0.93862	-0.644189	0.806267	-0.247526	-0.4942	-0.609532	-0.553025	0.6077	0.465017	0.371263	-0.202169	1.60639	-0.7783	-0.0523366	0.217434	-0.23722	0.642205	-0.0204772
chr12	6900000	7000000		-0.251892	1.90784	-0.137555	-0.784521	0.108175	-0.977273	-0.788206	-0.13912	0.0740551	1.91729	-0.675043	-0.450413	-0.458954	-0.277881	0.223082	-0.978835	0.652237	3.09266	1.55917	5.22518	1.80884	1.7129	2.17139	1.82503	-0.899824	0.377578	-0.451817	-0.991202	-0.910471	-0.237739	-0.137055	-0.571839	-0.835486	-0.556478	0.0707258	0.469106	1.00084	0.276219	0.711921	-0.756348	0.0539022	-0.572611	0.0802638	-0.233599	0.0124429
chr12	6950000	7050000		-0.144155	1.94109	0.139011	-0.361651	0.182516	-0.0751873	-0.795938	-0.186579	0.351067	2.12633	-0.556538	-0.177843	-0.114245	0.0795216	0.0449245	-0.83599	0.566889	2.84018	1.59742	2.55222	1.84681	1.63552	1.57922	1.57687	-0.0445681	-0.37016	-0.343606	-0.499931	-1.46707	-0.145417	-0.16646	0.126125	-0.934252	-0.12752	0.113329	0.0226126	0.0402822	-0.11092	-0.760686	-0.167446	-0.206046	-0.152263	0.123861	-0.0675244	0.0469467
chr12	7000000	7100000		-0.312234	1.44632	-0.00322387	-0.0891221	0.151567	0.3277	-0.786068	0.0482114	0.0813791	0.971033	-0.699442	-0.337343	-0.704661	-0.495425	-0.456686	-0.462332	0.27409	1.81587	0.902495	1.53833	1.73974	1.33031	0.691093	1.01201	-0.00275153	-0.774794	-0.252907	-0.27863	-1.3188	-0.537593	-0.310061	0.686417	-0.699972	-0.0729582	-0.102519	-0.155861	-0.442847	-0.545388	-0.65459	-0.22787	0.0216558	0.142218	0.213203	0.189582	-0.266418
chr12	7050000	7150000		-0.624838	1.20107	-0.175988	-0.291203	0.27854	0.218037	-0.646337	0.258704	0.00932421	0.0669877	-0.936182	-0.757189	-0.65293	-1.03756	-0.858541	-0.50575	-0.0493087	1.19556	0.696744	1.42675	1.21811	0.775484	-0.0684756	1.0804	-0.499404	-0.183535	-0.270255	-0.239499	-0.955413	-0.749081	0.196219	0.865109	-0.401878	-0.300932	-0.360451	-0.191648	-0.0472239	-0.272363	0.491035	-0.220915	0.169409	0.276019	0.151219	0.304716	-0.439141
chr12	7100000	7200000		-1.02173	0.949116	-0.291434	-0.603624	0.0176671	-0.306848	-0.659302	-0.540817	0.68011	0.138477	-0.784823	-1.21039	-0.0692517	-0.539669	-0.689526	-1.02594	0.337795	1.26002	0.467333	1.23961	0.694254	0.201429	-0.29323	1.85275	-0.928329	0.324181	-0.415659	-0.0815526	-1.17755	-0.0410523	0.382631	0.367925	-0.535036	-0.784852	-0.0029175	-0.217388	0.148531	-0.278147	1.03816	-0.257845	-0.48657	0.33711	-0.342433	0.518829	-0.0946954
chr12	7150000	7250000		-0.463707	-0.64075	-0.848561	-1.04759	-1.0279	-0.45937	-0.981149	-0.967778	1.00131	0.151503	-0.332904	-0.354581	0.334522	0.762912	-0.385641	-0.949205	1.1541	-0.138755	-0.790587	-0.0974249	-0.0707332	-0.998199	-0.494458	1.08843	-1.22928	-0.235728	0.125009	-0.568031	-0.976055	0.436143	-0.889976	-0.581868	-0.76353	-1.15323	0.155432	-0.556912	-0.20734	-0.443652	1.46056	0.213014	-0.101371	1.13651	-0.42993	0.140392	-0.085399
chr12	7200000	7300000		0.160112	-0.231719	-0.966009	-1.18118	-1.32545	-0.609504	-1.14346	-0.409564	0.599682	0.0646331	0.0278121	0.281387	0.308674	1.31351	-0.552509	-0.645664	1.09956	-0.314909	-0.465027	-0.498342	0.581223	-0.687597	0.258445	1.12208	-1.25616	-0.858402	0.0305399	-0.769975	-0.736598	0.303042	-1.29243	-1.13082	-0.636	-0.662994	-0.0902659	-0.310519	-0.289321	-0.155626	1.35947	0.586412	0.42574	1.13791	-0.245238	-0.471748	-0.00902052
chr12	7250000	7350000		0.342803	0.754785	-0.967681	-1.03193	-0.913651	-1.16627	-0.923933	-0.473345	-0.119709	-0.100526	0.167122	0.16809	-0.416378	0.636465	-0.370257	-0.485256	1.29076	0.0393211	-0.0422026	-0.329328	1.26543	0.0409266	0.46477	1.27164	-1.15953	-1.19082	-0.501953	-0.770128	-1.14087	-0.417393	-1.37405	-1.04327	-0.429872	-0.174883	-0.320961	-0.110465	-0.708402	-0.0164668	0.531882	-0.423913	0.328507	-0.27087	-0.447656	-0.91163	-0.3115
chr12	7300000	7400000		-0.641341	0.0274951	-0.526952	-1.03974	-1.16131	-1.08662	-1.00215	-0.49839	0.390185	-0.176025	-0.388998	-1.01077	-0.999332	-0.580215	-0.718797	-0.665565	0.900712	-0.162074	-1.11786	0.20079	0.117206	-0.00557237	-0.299077	1.0425	-0.861355	-0.400079	-0.150399	-0.354922	-1.70177	0.828226	-1.4429	-1.03076	-1.16154	-0.486872	-0.208372	-0.938813	-0.538858	0.167809	0.819782	-0.487477	0.190211	-0.238229	-0.401443	-0.260051	0.190768
chr12	7350000	7450000		-0.968159	-0.205835	-0.160672	-0.589193	-0.966925	-0.822836	-0.765153	-0.401027	2.31855	-0.366219	-0.562599	-0.974998	-1.10574	-0.971301	-0.95952	-0.751611	2.018	0.0686759	-1.50946	-0.349634	-0.709178	-0.530716	-0.0713036	0.803338	-0.459567	-0.0537685	-0.19942	-0.0333195	-1.04062	2.97291	-1.58606	-1.21726	-1.64455	-0.222479	-0.0351047	-1.61662	-1.05187	0.282749	0.725746	-0.54266	0.276231	0.368747	-0.0205056	0.952588	2.09476
chr12	7400000	7500000		-0.603481	-0.0994042	0.021786	0.305811	-0.24941	-0.379227	0.418268	-0.481387	3.00143	-0.201397	-0.779077	-0.674532	-0.762361	-0.735852	-0.54605	-0.83804	1.4986	0.532337	-0.758958	-1.21369	-0.255715	-0.579031	0.450604	0.922272	-0.190253	-0.0240662	-0.0523225	-0.00825615	-0.545046	1.91799	-1.27429	-0.691606	-0.466023	0.134772	0.199295	-0.631056	-0.926128	0.161788	0.655077	0.155955	-0.1903	0.837672	0.0143195	1.6187	1.46477
chr12	7450000	7550000		-0.319396	-0.359009	0.0650174	-0.454275	-0.661671	-0.806709	1.35892	-0.814693	0.531462	0.242695	-0.717867	-0.693326	-0.211661	-0.519464	1.13745	-0.769188	-0.566711	1.35026	-0.380104	-0.78137	-0.11172	0.443223	-0.00201155	1.05789	-0.233972	0.820007	0.422271	3.43109	-0.46341	-0.407127	-0.762274	-0.777752	1.27651	-0.603538	-0.0499473	-0.319439	0.115781	-0.422733	0.521942	0.772827	-0.919728	0.371677	0.248949	2.79672	-0.599118
chr12	7500000	7600000		-0.34104	-0.236658	0.656303	-0.731527	-1.00633	-1.15562	0.967339	-1.07707	0.524032	0.321434	-0.334264	-0.880297	-0.158083	-0.685754	1.1481	-0.673654	-0.0452245	2.17664	-0.220173	-0.00657976	-0.247516	-0.334376	-0.573888	1.9724	-0.369984	1.35248	0.263312	4.13164	0.0393982	0.22399	-0.519329	-1.00818	0.7921	-0.999184	0.127667	-0.918749	0.00842346	-0.776425	1.12175	0.0474771	-1.11652	0.325946	-0.106938	3.37289	0.258837
chr12	7550000	7650000		-0.550564	0.39356	0.321556	-0.49374	-0.899262	-0.589334	-0.00632399	-0.180447	1.01113	-0.0035105	-0.333398	-1.09092	-0.710954	-0.872717	-0.262209	-0.0720889	0.408051	1.79878	0.489396	-0.222743	0.0429774	-1.27333	0.31589	1.67054	-0.808971	0.761883	0.377703	1.04299	0.329701	1.42613	-0.42456	-0.0598794	-0.228999	0.115112	0.100684	-0.824358	-0.948408	0.451921	0.733407	-0.509735	-0.174253	0.503536	0.0411253	1.09194	1.62579
chr12	7600000	7700000		-0.974334	0.382229	-0.580862	-0.64267	-0.509042	-0.640562	-0.430072	-0.336578	0.466724	-0.0504067	-0.661575	-1.15759	-0.588999	-0.948263	-0.282384	-0.302985	0.495052	1.41639	0.334698	0.750869	0.329124	-0.868258	0.7731	1.39886	-0.88198	0.873914	0.298009	0.614655	-0.175422	1.58055	-0.212391	0.128999	-0.0468616	0.133072	-0.0607005	0.0506542	-0.175424	0.624091	0.843824	-0.538747	-0.29687	0.452689	0.183678	0.889061	1.14823
chr12	7650000	7750000		-1.14459	0.292596	-0.395633	0.00603156	-0.452604	-1.17373	0.00319262	-0.857179	0.687564	-0.134679	-0.407221	-1.38289	-0.21032	-1.03516	-0.418296	-0.868891	0.51871	1.71684	0.00421253	2.36816	0.22253	-0.658656	0.872643	2.19046	-0.131046	0.83542	-0.397827	1.43721	-1.18097	2.34147	0.398672	-0.212153	-0.0565084	-0.205438	0.189286	0.368154	1.55595	-0.248524	2.08278	-0.0638866	-1.05158	0.856261	0.528485	2.07088	0.536084
chr12	7700000	7800000		-0.547935	0.0631968	-0.166969	-0.0150371	-0.508508	-0.851742	0.843885	-0.131965	0.651933	-0.577655	0.00829176	-1.33795	-0.396866	-0.899787	-0.369661	-0.31336	0.15141	1.14071	-0.622375	1.4893	-0.324291	-0.767727	0.781028	1.13799	-0.191044	-0.162487	-0.787465	1.31444	-1.28034	1.69621	0.0324198	-0.534062	-0.358281	-0.0899524	-0.244273	-0.599441	1.17271	-0.32286	1.20569	0.328118	-0.563611	0.600679	0.95297	1.45817	0.513217
chr12	7750000	7850000		-0.344012	-0.0401963	-0.485991	-0.647202	-0.354298	-0.751454	0.291081	-0.0246794	0.381844	-0.259989	-0.180564	-1.02114	-0.643136	-0.791282	0.215207	-0.501702	-0.00598796	0.149317	-0.768192	0.373557	-0.246408	-0.256579	0.0651653	0.674309	-1.03431	-0.726788	-1.14683	0.415533	-1.06535	0.239029	-0.796168	-1.01906	-0.525718	-0.612674	-0.342343	-0.762036	0.200066	-0.662673	0.21044	-0.309347	-0.657183	-0.0425613	0.343939	1.72018	-0.489893
chr12	7800000	7900000		0.0338043	-0.638285	-0.125177	-0.585834	-0.393468	-0.795101	0.22512	-0.252992	0.0966178	0.360945	0.555978	-0.0200057	-0.295186	-0.102444	1.70684	-0.53462	0.146768	-0.123962	-1.08561	-0.185792	-0.263031	0.335661	-0.415	0.343188	-0.859455	-0.643791	-0.923256	1.59831	-0.863905	0.488007	-0.910113	-0.769034	0.0792298	-0.453394	-0.173014	-0.39333	1.5334	-0.632179	-0.153738	0.128774	-0.4332	-0.0945531	0.916781	2.50296	-0.534576
chr12	7850000	7950000		-0.147676	-0.447567	-0.528013	-0.289706	1.07236	-0.631378	-0.00618123	-0.357451	-0.724424	0.826605	0.718641	0.126928	1.03287	0.168197	1.34553	-0.188101	0.140876	-0.180614	-0.458916	0.0422107	-0.346692	0.00987763	-0.424219	-0.0483027	-0.639059	0.552546	-0.890151	0.674322	-1.02738	-0.264243	0.713313	0.159375	0.299084	0.0127627	-0.52407	0.959844	2.10203	0.182148	0.362053	0.0153944	-0.675667	-0.379031	0.491239	0.51757	-0.393549
chr12	7900000	8000000		-0.561282	0.0533174	-0.699122	-0.29485	1.40679	-0.573517	-0.505306	-0.583137	-0.969075	0.565156	-0.0658651	-0.469929	1.10465	0.020863	0.240574	-0.488059	-0.0121555	-0.234594	0.0646798	0.304414	-0.362953	-0.419411	-0.377468	-0.00260863	-0.533756	0.792055	-0.473549	-0.752781	-1.21928	-0.717291	1.05014	0.182043	-0.414008	-0.0387038	-0.648087	1.19005	0.745231	0.24677	0.727256	-0.628257	-0.768471	-0.406285	-0.335004	-0.854543	-0.64277
chr12	7950000	8050000		-0.734808	0.0665452	-0.258459	-0.710301	0.71746	-0.995756	-0.59262	-0.349799	-0.531546	-0.828173	-0.753829	-0.757513	-0.482866	-0.481931	-0.243291	-1.0238	-0.653516	-0.0260755	-0.0734751	0.53499	-0.0934829	-0.106067	-0.0920283	-0.350873	-0.222415	0.782594	0.0063452	0.316842	-1.22997	0.0353189	0.418748	-0.886847	-0.715226	0.191525	-0.252902	0.363798	0.463546	0.452983	-0.62419	-0.56662	0.107218	-0.417105	0.422144	-0.114535	-0.474745
chr12	8000000	8100000		-1.07379	0.048831	-0.277837	-0.182237	1.06127	-1.03747	-0.434362	-0.0971402	-0.25928	-1.08198	-0.991644	-0.80804	-0.768909	-1.11008	-0.588327	-0.902583	-0.897436	0.0692224	-0.0192264	0.803032	-0.483928	-0.247297	0.371928	-0.331164	-0.109725	1.12525	-0.486522	0.580289	-1.28618	0.17466	0.88288	-1.22334	-0.354435	0.663886	0.098566	0.191585	1.09658	1.22924	-0.803714	-0.633466	0.254224	-0.565701	0.908817	0.346156	0.0722454
chr12	8050000	8150000		-1.07383	-0.203582	0.00650012	-0.150971	0.65778	-1.04037	-0.879939	-0.1398	-0.622817	-0.825203	-0.339302	-0.652737	-0.22481	-0.890142	-0.60157	-0.474675	-0.617606	-0.271455	-0.614085	1.60886	-0.669568	-0.348699	0.0872714	-0.167838	-0.541492	0.341481	-0.780419	0.837194	-1.49333	0.311408	0.64225	-1.16495	-0.102951	0.0581332	0.0487233	-0.544973	1.50674	0.267772	0.0469799	-0.610924	-0.259296	-0.828927	0.922147	-0.348226	0.102598
chr12	8100000	8200000		-0.886509	-0.55541	0.409764	0.812987	0.889177	-0.835094	-1.5667	-0.47343	-0.743236	-0.803602	-0.192816	-0.635408	-0.135294	-0.897265	-0.752165	-0.824394	-0.675276	-0.494929	-0.56529	1.72245	-0.57733	-0.516509	-0.616122	-0.457507	-0.89134	0.652476	-0.991858	0.543465	-1.06824	0.347097	0.234435	-1.08811	0.21997	-0.241144	-0.134644	-0.576849	1.47075	-0.55569	-0.083188	-0.710274	-0.914137	-1.13203	-0.0756268	-0.843663	-0.635384
chr12	8150000	8250000		-0.752542	-0.104502	0.296033	1.4975	1.23113	0.0023375	-1.20591	-0.937504	-0.477591	-0.750115	-0.558766	-0.329447	-0.293923	-0.5259	-0.776249	-1.16541	-0.0577933	0.00461097	0.579298	0.938383	0.254078	-0.511054	-0.436408	0.549347	-0.502244	1.24644	0.847617	-0.331608	-0.758914	-0.0157144	1.29859	1.11114	0.634343	-0.0894717	-0.0173065	0.12137	0.620166	0.023449	1.17093	0.0414569	-0.501111	0.860256	-1.02037	-0.207756	-0.998678
chr12	8200000	8300000		-0.802521	-0.0806119	-0.54753	1.24562	0.468111	-0.487153	-0.748647	-0.890728	-0.588458	-0.687945	-0.398425	-0.0384459	-0.378803	-0.340548	-0.512785	-0.657453	0.418667	-0.0837074	0.873327	0.961816	0.572896	-0.411645	-0.461338	0.920851	0.140518	0.661702	0.745355	-0.137462	-0.998297	0.1236	2.19117	2.01403	0.548544	-0.0766625	0.407087	0.219478	0.826482	0.388555	1.74062	0.232147	-0.317811	1.20697	-0.784652	0.188758	-0.539527
chr12	8250000	8350000		-0.76122	-0.67588	-0.962934	1.0101	-0.0405356	-0.878122	-0.908856	-1.09093	-0.740424	-0.266554	-0.675646	0.701735	0.411893	0.102845	0.117134	-0.545873	-0.0474324	0.273386	0.293034	1.03486	0.142992	-0.776541	-0.836844	0.236036	1.89436	1.49859	0.469313	0.803135	-1.05009	-0.235617	0.750496	0.324998	-0.501848	0.10451	1.04812	-0.510261	0.687865	0.25411	1.18363	-0.306062	-0.369401	0.371765	-0.707275	0.0323622	-0.734957
chr12	8300000	8400000		-0.624662	0.539457	-0.697986	0.220734	0.810373	0.797311	-0.433377	-0.922257	-0.478278	0.241774	-0.96723	0.503626	0.805275	0.655862	0.126678	-1.01917	-0.538438	0.918754	1.13932	1.28959	0.810849	-0.918982	-0.0765544	0.1894	1.69364	2.33681	1.89996	0.535053	-0.69571	-0.826044	0.754421	1.16919	-0.331791	0.14858	0.858588	-1.04821	0.0307911	-0.128278	1.04177	0.28184	-0.0179871	1.00158	-0.583891	-0.487047	-1.1653
chr12	8350000	8450000		-0.411846	1.10927	-0.876416	-0.0695316	0.98435	1.56732	0.285009	0.907784	-0.664753	0.813094	-0.792869	-0.494208	0.379363	0.383366	-0.380163	-0.600046	-0.412436	0.433252	1.96045	1.81474	0.907925	-0.500578	1.90169	-0.301756	-0.49478	1.22104	0.999768	-1.00261	-0.258346	-0.746814	2.42314	2.68115	0.340411	0.423726	0.474765	-1.63536	1.24862	2.0219	-0.359495	1.18353	1.50343	0.00940296	0.160045	-0.703342	0.569442
chr12	8400000	8500000		-0.6171	-0.301705	-0.616909	0.415432	0.994482	0.900423	0.0929304	0.958475	-0.960136	-0.366115	-0.644078	-0.677144	0.215351	-0.119758	-0.576709	-0.0599456	-0.324436	-0.491471	0.646458	1.37964	0.205311	-0.336127	1.07758	-0.699425	-0.388884	0.140045	0.160627	-1.03959	-0.475134	-0.785784	1.57408	1.80902	0.170637	0.330685	-0.263126	-0.0510243	0.735208	1.74483	-0.300187	0.74855	1.2271	-0.258704	-0.217371	-0.678576	0.626489
chr12	8450000	8550000		-0.760252	-0.470228	-0.51547	0.0868804	0.668982	0.389336	-0.20092	0.116081	-0.523683	-0.962654	-0.769081	-0.825907	-0.425382	-0.657599	-0.590859	-0.202187	-0.638102	-0.623987	-0.494664	1.866	-0.244471	-0.760249	-0.0145773	-0.258351	-0.21728	-0.137365	-0.0827966	-0.631451	-0.730689	-0.888416	0.46182	0.563105	-0.167645	0.14743	-0.516015	0.693367	-0.138186	0.640496	0.0539565	-0.349694	0.20355	-0.1712	-0.426489	-0.454949	-0.456339
chr12	8500000	8600000		-0.251868	0.0242823	-0.619221	-0.377659	0.519174	-0.557373	0.444422	-0.582136	0.646483	-0.679797	-0.84293	-0.375803	-0.801651	-0.386904	-0.529609	-0.572344	-0.233712	0.065794	-0.427789	1.69019	0.304748	-0.473009	-0.578503	0.664618	-0.284386	0.247761	-0.399289	-0.193812	-0.96833	-0.298031	-0.600391	-0.485529	-0.00508224	-0.738522	-0.0475819	1.4301	0.0173487	-0.1247	-0.264539	0.1066	-0.404801	0.481309	-0.442253	0.598545	-0.704752
chr12	8550000	8650000		-0.506442	0.654957	0.210569	0.22784	1.00863	-0.758704	0.931638	0.0619702	0.557816	-0.894593	-0.916958	-0.871434	-1.19345	-0.48104	-0.886688	-0.874621	-0.578758	0.296156	-0.0447849	1.22023	1.501	0.372329	-0.943706	0.218529	-0.598991	-0.642326	0.0997097	-0.11432	-0.842826	-0.0885912	-1.18154	-0.560808	-0.465058	-0.890207	-0.603961	1.88769	-0.412751	-1.01976	-0.619861	0.757219	0.277259	0.470571	-0.248968	0.111787	-0.570618
chr12	8600000	8700000		-0.840238	-0.0353397	-0.478841	0.322616	-0.381131	0.0623553	-0.822811	-0.0985029	0.285032	-0.44813	-1.06495	-0.702818	-1.44501	-0.54544	-0.835557	-0.968285	-0.842949	-0.185132	-0.452258	0.95524	2.19015	4.984e-05	-0.588616	0.53217	-0.746558	-1.29874	1.19503	-0.635952	-1.03983	-0.374647	-0.4117	1.84045	-0.723162	-0.0773641	0.254624	1.36695	-0.843818	-0.916149	-0.443036	0.406358	0.706754	0.861433	-0.490947	-0.0130414	-0.697308
chr12	8650000	8750000		-0.696847	-0.524178	-0.869318	0.590642	-1.03835	0.683014	-1.01939	-0.609654	0.176153	-0.416977	-1.05417	-0.34818	-1.01979	0.0911639	-0.623132	-1.20126	-0.35351	-0.723234	-0.57988	0.917811	2.03781	-0.642952	-0.383373	0.681377	-0.113501	-0.614432	1.6441	-0.355291	-1.35273	0.0797461	1.10604	3.0674	-0.514844	0.57629	0.142894	0.985764	-0.111286	-0.726309	0.70909	1.36346	0.911154	1.62695	-0.365242	-0.269128	-0.378103
chr12	8700000	8800000		-0.549396	-0.436502	-0.870324	0.0879421	-0.554752	0.945725	-0.55175	-0.767595	-0.0691432	-0.617183	-0.826072	-0.516206	-1.02205	-0.0660024	-0.705962	-1.19881	-0.108523	-0.319562	-0.139314	0.86608	0.68942	-0.664087	-0.613934	0.389412	-0.412484	-0.105762	1.57788	0.112919	-1.46708	0.00543009	1.19353	2.58366	-0.475314	0.163876	-0.668432	0.598237	-0.184671	-0.72614	0.847824	1.60573	0.551691	1.95648	-0.16345	-0.509619	-0.218502
chr12	8750000	8850000		-0.361678	-0.0223108	-1.04673	-0.472687	-0.154351	0.523427	-0.24598	-0.734644	-0.247005	-0.734577	-0.476951	-0.615822	-1.33798	-0.464875	-0.479803	-0.763516	0.0808783	0.436063	0.250939	0.328408	0.391465	-0.120053	-0.208715	0.448306	-1.02725	-0.202031	0.770683	0.585553	-1.0267	-0.178883	0.350488	1.64802	-0.00282913	-0.550622	-0.642919	0.499691	-0.509933	-0.412468	-0.0603597	0.992764	-0.109471	1.3412	-0.108146	-0.45828	-0.446632
chr12	8800000	8900000		-0.380698	0.375898	-0.362323	0.202305	0.496529	-0.766917	0.613425	-0.0633198	-0.14522	-0.795411	-0.57146	-0.789293	-0.810014	-0.467093	-0.0355343	-0.465249	0.316533	0.246653	0.0532486	0.0578927	0.37954	0.34021	0.133343	0.195444	-0.734345	-0.137286	-0.760337	0.627228	-0.718939	0.363423	-0.251319	-0.421252	0.698078	-0.390975	-0.0614202	0.0341812	0.824092	0.343715	0.0962891	0.348612	-0.187617	-0.278806	-0.079839	-0.112945	-0.265215
chr12	8850000	8950000		-0.654212	0.479012	-0.00797393	-0.432402	0.953251	0.519847	1.76063	0.77006	0.958428	-0.800832	-1.09767	-0.780651	-0.82778	-0.85463	-0.407324	-0.374429	-0.0481432	-0.463712	0.383776	0.495332	-0.111581	0.133224	0.485109	0.200207	-0.400007	-0.376353	-0.827962	-0.105732	-0.923726	0.241844	0.00047206	-0.0144771	1.01968	0.388075	0.373011	-0.423647	0.628127	0.801756	0.00802468	-0.293178	-0.0571933	-0.319127	0.384359	0.268731	0.625746
chr12	8900000	9000000		-0.265544	2.35914	0.565706	-1.26412	1.8036	1.413	3.40963	0.928545	0.874541	0.555598	-0.557489	-0.387996	-0.0827493	-0.128773	0.910262	-0.184204	-0.106425	-0.31743	1.18514	-0.175032	-0.331687	0.436107	0.603501	1.27615	-0.151134	-0.638967	-0.978006	0.718595	-0.604137	0.340369	0.36794	0.0252716	1.25073	0.220576	-0.114468	-0.884505	0.217853	0.361429	0.28103	-0.297787	-0.328568	-0.0121935	0.417432	1.28637	0.589451
chr12	8950000	9050000		0.350353	1.71259	-0.167348	-1.35904	1.40697	0.53923	2.41107	-0.0185486	1.33861	1.04524	0.612239	0.248711	0.233399	0.162469	1.48007	-0.0602649	-0.303424	-0.518577	0.393466	-0.907105	-1.04835	-0.225601	-0.383789	1.5804	-0.473078	-0.681018	-1.05035	0.708423	-0.883542	1.5469	0.453237	-0.347441	0.61804	-0.378974	0.684801	-1.02572	0.297395	-0.565878	0.990536	-0.298687	-0.85077	0.710524	-0.361386	2.5055	0.462632
chr12	9000000	9100000		0.327234	-0.565053	-1.26171	-1.16614	-0.669852	-0.912219	0.266246	-0.333043	2.32841	-0.440514	1.00373	0.275781	-0.318178	-0.187636	0.0967128	0.498438	-0.765153	-0.593786	-0.953824	0.426187	-0.292809	-0.980903	-0.106612	0.351155	-0.724443	-0.59869	-0.818797	0.266299	-1.04377	2.65543	-0.286919	-0.520183	-0.49303	-0.0102304	1.78879	-0.568134	1.11364	-0.485045	1.57124	0.749988	-0.77433	1.57836	0.589727	1.64728	1.38615
chr12	9050000	9150000		-0.68831	-0.0238931	-0.492337	-0.35777	-1.49325	-0.898766	0.227353	-0.189959	0.925292	-0.556232	0.0455073	-0.920064	-0.466243	-0.62322	-0.541363	-0.224024	-0.984519	0.269335	0.160993	1.81937	0.551292	-0.0172026	0.267003	0.779492	-0.00388583	-0.270275	-0.552807	0.202303	-1.08688	1.1843	-0.841322	-0.0666901	-0.277029	0.53848	0.143	-0.505928	1.11072	-0.448623	1.12865	0.99662	-0.851963	0.844419	0.659225	0.837062	0.361169
chr12	9100000	9200000		-0.941721	-0.0644796	-0.154872	0.82571	-1.38088	-1.0625	-0.160425	-0.506561	-0.167103	-0.259789	-0.192094	-0.463198	-0.988116	-1.15878	-0.419662	-1.22174	-0.935693	0.547882	0.860866	2.00044	0.163399	0.66531	-0.129496	0.988437	0.711253	0.48194	-0.725959	0.890392	-0.898239	0.50401	0.382624	0.478268	0.518156	0.620804	-0.019358	-0.557433	0.200411	-0.348713	-0.0913566	0.0954646	-1.01684	-0.525981	-0.19997	0.53348	-1.20691
chr12	9150000	9250000		-0.696455	0.16438	-0.487891	1.28857	-0.302674	-0.921343	0.33917	-0.0660129	-0.904082	0.184638	-0.268421	0.372991	-0.698381	-1.02418	-0.0585683	-0.778694	-0.503048	1.13737	0.696552	2.63775	0.578347	0.11309	0.621928	0.26972	0.903764	0.381485	-0.88203	1.90708	-0.567053	-0.0471237	1.83619	1.22184	1.41285	1.20596	0.180023	-0.332336	0.46827	-0.0942754	-0.279348	0.293586	-0.475371	-0.767001	0.662823	-0.1158	-0.83458
chr12	9200000	9300000		-0.290447	0.200525	-1.38205	1.25406	0.971329	-0.321734	1.41597	0.382494	-1.09905	0.363699	-0.652272	1.27252	-0.231329	-0.998037	0.235614	-0.22625	-0.236497	1.04196	0.93989	2.70983	0.678132	-0.0292856	0.954838	-0.0136435	1.08171	-0.0915699	-1.16863	1.53434	-0.707548	-0.934442	2.406	2.13941	2.71262	2.07866	0.487305	-0.2968	0.89629	-0.1992	0.0341707	-0.157127	-0.467169	-0.85581	1.32108	-0.237445	-0.0152585
chr12	9250000	9350000		-0.3024	-0.00726211	-0.930115	0.570182	0.849833	-0.174821	1.21665	-0.274153	-0.897	-0.0396203	-0.49275	1.18175	0.306893	-0.744281	0.0668878	-0.76477	-0.448419	0.0950858	0.789571	1.9559	-0.210674	-0.642162	-0.323997	-0.793799	0.521458	0.00480093	-1.07693	0.699063	-1.2293	-1.22023	1.11522	1.51793	2.12554	1.21485	0.439029	-0.174201	0.882207	-0.289216	0.0832597	-0.354029	-1.11876	-1.22407	0.0141023	-0.832506	-0.845731
chr12	9300000	9400000		-0.160434	0.276565	-0.884036	-0.272432	0.519976	0.0214583	-0.260323	-0.784752	-0.838139	1.09642	-0.548834	1.18029	1.93194	0.211118	0.170355	-1.25807	0.426968	0.412998	0.0255699	0.981597	-0.127375	-1.14962	-0.276473	-0.851535	0.215728	0.674068	-0.454833	-0.594524	-1.66422	-1.29506	-0.484309	0.736146	0.342408	0.468943	-0.088624	0.454774	0.42065	0.279459	-0.0963061	-0.728925	-1.02526	-0.98557	-1.20703	-1.41011	-1.38132
chr12	9350000	9450000		-0.274686	0.218073	-1.00295	-0.422181	0.296909	0.653319	-1.05429	-0.744452	-0.45021	1.21379	-0.822497	0.644468	1.43474	0.383751	0.106595	-0.818822	0.700473	0.241042	-0.60703	-0.355452	0.0302092	-0.819814	-0.239014	-0.0892514	-0.208632	0.524288	-0.167661	-1.18085	-1.17997	-1.01732	-1.03078	-0.126937	-1.05299	0.243573	-0.628336	-0.0772137	-0.53912	0.13996	-0.217196	-0.841271	-0.335039	-0.405339	-1.09749	-1.27856	-0.552396
chr12	9400000	9500000		-0.0360266	-0.234163	-0.676557	-0.7359	-0.298457	0.654235	-0.940278	-0.525089	-0.190496	0.170551	-0.3122	-0.362492	-0.156871	-0.086783	-0.287307	-0.0947497	0.426963	-0.210009	-0.510745	-0.500183	-0.336585	-0.708018	-0.929735	0.124777	-0.520502	-0.141664	-0.196147	-0.567757	-0.677463	-0.233349	-1.08167	-0.637942	-1.47171	-0.133878	-1.092	-0.844979	-0.809904	-0.485988	-0.256074	-0.372753	-0.0513468	-0.16063	-0.435584	-1.16424	0.20532
chr12	9450000	9550000		0.477759	-0.866158	-0.394977	-1.17832	-0.372365	-0.191511	-0.542564	-0.838673	-0.770761	0.273163	0.745784	0.0184422	0.212923	-0.0730689	-0.155342	-0.143916	0.761516	-0.256003	-0.622482	-0.281184	-0.685987	-0.620149	-1.11958	-0.519884	0.470995	0.735911	-0.257111	0.532344	-1.04364	0.502949	-0.738777	-0.145467	-0.799293	-0.237861	-1.32276	-0.596072	-0.667685	-0.371458	-0.729638	-0.279604	-0.605087	-0.317843	-0.251959	-1.5861	-0.419886
chr12	9500000	9600000		-0.552411	-1.10286	-0.0784409	-0.573202	-0.580925	-0.164616	-0.256892	-1.19719	-0.952398	-0.433412	0.254717	-0.513533	-0.421409	-0.608546	-0.454745	-0.688115	0.18588	0.177265	-0.384965	-0.36422	0.0379759	-0.498945	-1.02234	-0.58676	0.233407	1.03247	-0.764946	0.682483	-1.3093	0.619525	-0.287999	-0.206602	-0.280466	-0.68154	-1.20954	0.0759616	-0.690843	-0.397777	-0.955674	-0.82896	-0.698103	-0.789984	-0.293518	-1.4232	-0.759575
chr12	9550000	9650000		-0.670564	-0.544743	0.0751926	-0.167297	-0.256972	0.293335	-0.313175	-0.669218	-0.394441	-0.897108	-0.262153	-0.961751	-1.30001	-0.738216	-0.250074	-0.77835	-0.0321706	0.1581	-0.390982	-0.451859	0.488444	-0.766667	-0.803374	-0.553107	-0.458229	0.0832071	-0.458264	0.18587	-1.36613	-0.210143	-0.795705	-0.558726	-0.541582	-0.606165	-0.813954	0.458076	-0.421762	-0.383095	-0.55706	-0.884308	-0.329425	-1.03676	-0.328454	-1.26735	-0.616998
chr12	9600000	9700000		-0.570948	-0.43794	0.387531	0.393766	-0.280805	-0.378218	-0.21738	-0.193042	-0.0370482	-0.561711	0.368181	-0.93634	-1.20102	-0.892199	-0.445522	-0.0434352	-0.214896	1.2546	0.371761	-0.00817414	-0.614825	-0.805326	1.00345	-0.691872	0.0864822	1.1338	0.64512	1.23086	-1.18362	1.81427	-0.908306	-0.192172	-0.797182	0.148689	-0.09928	-0.680327	-1.06466	0.853689	-0.691794	-1.21977	0.687507	-0.875745	0.970101	-0.55089	1.02455
chr12	9650000	9750000		0.226293	-0.683139	0.866559	0.768808	-0.0825003	-1.01483	-0.105858	0.26316	-0.127406	0.236796	0.747836	-0.524678	-0.582382	-0.567637	-0.214297	0.265613	-0.307008	0.795566	0.380689	0.602022	-0.714134	-0.102066	0.95041	-0.790558	0.276537	1.8341	0.671276	1.47783	-1.22011	1.44102	-0.325759	-0.230247	-0.883303	0.5269	-0.324618	-0.417095	-0.763314	1.41213	-0.761692	-1.19353	0.71415	-0.807477	1.37123	-0.343501	0.984848
chr12	9700000	9800000		0.990591	-0.240553	1.17106	0.257509	0.599572	-0.762607	-0.338976	0.433184	-0.251469	0.325738	0.350728	-0.371699	0.103714	-0.532653	0.545554	0.0312087	0.195598	-0.794593	-0.815291	0.398885	0.0879497	0.160519	-0.168895	-0.871438	-0.266891	1.3518	0.00406594	1.24903	-1.21272	-0.33094	-0.570159	-0.752742	-1.33953	0.269823	-1.0938	0.897351	-0.223856	1.36704	-0.496691	-0.678836	-0.00413039	-0.468493	0.996007	-0.303708	0.0357429
chr12	9750000	9850000		0.0614847	-0.308972	0.11425	-0.476932	0.108121	-0.475067	-0.853904	-0.343937	-0.326053	-0.728212	-0.27179	-0.785746	-0.413066	-1.20175	0.0482296	-0.21838	0.285593	-0.650693	-1.14942	-0.351076	-0.103996	-0.796017	-0.404597	-0.808983	-0.720838	1.06709	-0.228937	0.981346	-1.08769	0.0300516	-1.14308	-0.595797	-1.29964	0.0163272	-1.0419	0.703567	-0.732976	0.905094	-0.645548	-0.760068	-0.223861	-0.51277	0.501706	-0.16441	-0.0208641
chr12	9800000	9900000		-0.134526	-1.42611	-0.79258	-1.27831	-0.16004	-1.08527	-0.644511	-0.898262	-0.933197	-0.333928	0.272131	-0.47543	-0.151503	-0.671569	0.275684	0.120853	0.398839	-0.142667	-1.23644	0.284899	-0.619427	-1.03996	-0.823444	-1.03786	-0.96697	2.5051	0.342634	1.40085	-1.20461	-0.600727	-0.0825956	-0.334293	-0.282222	-0.411889	-1.31437	-0.149104	-0.807329	1.22416	-0.040665	-1.17386	0.0329958	-0.686251	0.411353	0.097211	-0.805286
chr12	9850000	9950000		-0.347266	-1.29787	-0.307885	-0.783366	0.281998	-0.0709069	0.118626	-0.159107	-1.06313	-0.349339	0.206559	-0.388248	-0.0440136	-0.200227	0.722095	-0.0389527	0.545729	-0.512787	-1.45549	0.772312	0.679743	0.324157	-0.583083	-1.00291	-1.04269	3.05609	2.43175	3.12428	-1.00324	-1.20379	0.924008	1.49865	1.60926	-0.11677	-1.22747	0.655093	0.0447008	1.57925	1.38928	-1.4504	1.04488	0.668291	1.33302	1.07502	-0.490822
chr12	9900000	10000000		-0.464909	-1.07299	-0.690527	-0.428907	-0.595328	0.823895	-0.0407915	-0.319606	-0.95736	-0.864185	0.174241	-0.319718	-0.556532	0.856365	0.298497	-0.817194	0.258218	-0.902228	-1.33138	0.269654	1.98247	0.303925	-0.827307	-0.986673	-1.12719	0.971177	2.50821	2.60172	-1.16107	-0.856074	-0.0677964	2.22594	1.63818	-0.17136	-0.767728	1.95631	0.506848	-0.133004	0.5936	0.378394	0.635184	1.56887	0.611317	0.510811	-0.411632
chr12	9950000	10050000		0.268506	-0.146877	-1.34895	-0.649143	0.0812871	-0.464561	0.0499855	0.172273	-0.760058	-0.887362	0.386956	0.0157794	-0.549194	0.753622	-0.201535	-1.10195	-0.469172	-0.390743	-1.13641	-0.566108	1.42732	0.054275	-0.842894	-1.30241	-0.965639	0.229673	-0.480481	0.150024	-0.727513	-0.581959	-1.08025	0.081756	0.865306	0.218211	-0.777473	1.66953	1.4423	0.0427067	-0.920031	0.910549	0.388332	0.336912	-0.60088	-0.346329	-0.856877
chr12	10000000	10100000		0.0705928	0.135725	-1.22312	0.113019	1.35819	-1.40419	0.647487	0.585873	-0.698262	-0.901155	-0.0970703	-0.0999383	-0.602728	-0.249112	-0.385991	-1.06621	-0.992556	-0.0332092	-1.39449	-0.677498	0.803471	1.04397	-1.06935	-1.34122	-0.283004	1.33125	-1.51643	-0.489514	-0.243001	-0.663651	-0.912548	-0.345402	1.80467	0.382782	-0.759633	2.07291	3.57058	0.634036	-0.82421	0.600625	0.552474	-0.42286	-0.911886	-0.124537	-1.13703
chr12	10050000	10150000		0.2964	-0.735287	-1.19472	-0.337524	0.170251	-1.82859	0.164136	-0.152417	-1.31106	-0.772177	-0.253353	0.279293	-0.247793	-0.0298825	-0.278768	-0.662653	-0.518313	-0.986981	-1.60634	-0.434012	-0.0419315	0.100795	-1.71104	-1.49512	-0.556788	0.197967	-1.40862	-0.348925	-0.822875	-1.42696	-1.17256	-0.694298	1.37218	-0.683971	-1.08611	1.09199	2.85559	-0.291799	-1.09205	0.506235	-0.0416076	-1.20777	-0.635475	-0.586608	-1.16364
chr12	10100000	10200000		1.18125	-0.386186	-1.09466	-0.549892	-0.580107	-1.82873	1.54976	-0.134139	-0.986251	-1.07132	0.0153677	0.740385	0.551949	0.348412	-0.909172	-0.0318398	-0.135833	-1.44654	-0.868149	0.411999	-0.331936	-0.607256	-0.866276	-1.53127	-1.2043	-1.16301	-1.51393	0.468029	-1.13267	-1.58583	-1.20323	-1.42361	1.88907	-0.26001	-0.811945	-0.222659	2.81184	-0.399348	-1.24463	1.30877	-0.284681	-1.35439	0.553819	-0.446818	-0.467658
chr12	10150000	10250000		0.877412	0.413961	-1.64138	0.15069	-0.323695	-1.28483	2.15081	-0.232598	-0.342914	-1.27505	0.262638	-0.0273421	-0.149846	-0.0577586	-0.775293	0.323888	-0.48956	-0.540241	-0.998215	0.722145	0.067886	-0.411291	0.257654	-1.14348	-1.00546	-0.656747	-1.08136	1.15863	-0.959222	-0.477464	-0.559772	-0.768322	1.35528	0.460836	-0.539171	-0.425492	2.75692	-0.373286	-1.02525	1.89463	-0.338227	-0.956174	1.59595	0.298293	0.567581
chr12	10200000	10300000		0.119932	0.151013	-1.06714	0.685946	0.0954973	0.195661	1.58915	0.930333	-0.219126	-0.713604	-0.159836	-0.5675	-0.359894	-0.0274851	1.11074	0.617457	-0.694616	-0.628552	-1.1694	-0.123248	-0.332984	-0.509275	0.178228	-0.445631	-1.06801	-0.439259	-0.715804	1.11338	-0.350025	-0.365449	-0.405691	-0.49941	0.50147	0.370376	-0.345247	-0.444019	0.725144	-0.597948	0.178897	1.04563	-0.275232	0.218001	1.04387	2.39219	1.48539
chr12	10250000	10350000		-0.778361	-0.653702	-0.675718	2.18901	0.757421	0.463558	0.890673	0.9768	-0.156656	-0.600608	-0.945253	-0.44794	0.0580271	-0.273945	1.07364	0.375522	-0.71119	-1.0846	-0.401392	-0.36068	-1.16852	-0.850009	-0.145281	-0.562808	-0.262975	0.843928	-0.562264	0.743674	-0.379883	-0.907302	1.14846	0.512027	2.09439	1.35438	-0.416005	-0.406765	0.501814	0.417749	1.57418	0.0513327	-0.148004	0.683308	0.180915	2.66068	1.49428
chr12	10300000	10400000		-1.5591	-1.20408	-1.37783	2.79645	1.55105	-0.266187	-0.878909	-0.0779946	-0.661538	-1.23106	-0.94576	-0.89985	-0.0627492	-0.848758	-0.641192	0.0898428	-1.09458	-0.633844	0.186628	-0.269261	-1.47922	-1.39021	0.103252	-1.08588	1.0555	2.77889	0.331886	0.307315	-0.621113	-0.816352	3.25456	2.12294	2.91972	3.36031	-1.52301	-0.499122	1.29051	1.90601	2.03575	-0.866104	0.627753	-0.0433803	0.223568	0.338419	1.20675
chr12	10350000	10450000		-1.06089	-1.49597	-1.29603	0.415905	1.3949	-0.436872	-0.978246	0.252781	-0.324646	-1.24027	-0.489204	-1.56597	0.160779	-0.489519	-0.405183	0.562688	-1.17754	-0.929525	-0.690863	-0.326042	-1.29056	-1.24872	-0.14502	-0.476854	-0.0808195	2.14317	0.249427	0.201861	-0.691546	0.179737	1.96518	0.987357	0.991603	2.26669	-1.34027	-0.144575	1.52998	1.75887	2.88443	-1.03404	0.649897	0.483919	0.548813	0.248768	1.72216
chr12	10400000	10500000		-0.248375	-1.35304	-1.49035	-0.512326	0.774876	-0.603479	-0.0697627	0.0633105	0.367413	-0.736482	-0.112037	-1.04716	0.325004	0.201331	0.779357	0.222028	0.0403595	-1.25941	-1.46033	0.18603	-0.45074	-0.301803	-0.527826	-0.21208	-0.69405	0.999743	-0.234154	0.197008	-1.0629	0.504161	0.649616	0.279226	-0.44581	0.573786	-1.20848	0.25555	1.14172	0.918303	2.92553	-0.913679	0.181534	0.715633	0.2987	0.497641	1.02971
chr12	10450000	10550000		0.382087	-1.04367	-1.35545	0.144467	0.781935	0.745169	0.549098	-0.335993	-0.550843	0.109257	0.371876	0.151966	0.263342	0.282041	0.786974	-0.230459	0.74378	-0.869435	-0.831208	1.41306	0.873645	0.179069	-1.00782	-1.12781	-0.75028	0.482946	0.042069	-0.164408	-1.18523	-0.476382	0.879616	1.25407	-0.711643	0.121849	-1.14405	-0.836274	-0.262401	0.12943	-0.0265514	-0.432648	-0.110157	-0.188544	-0.0990225	-0.612647	-0.491193
chr12	10500000	10600000		1.29542	-0.694506	-1.15849	-0.567999	0.503765	1.16526	1.28553	-0.564069	-0.87175	0.520799	0.867632	0.902426	0.305563	0.453646	0.791217	0.530538	1.11185	-1.17273	-0.65457	0.609593	0.821092	-0.121105	-1.20901	-1.1278	-0.909897	-0.595562	-0.413125	-0.530379	-1.3227	-1.28239	0.37772	1.11376	0.223425	-0.0781272	-1.1153	-1.18509	-1.17881	-0.240105	-1.27622	-0.830176	0.118648	-0.877695	0.1714	-0.881948	-0.728945
chr12	10550000	10650000		1.12754	0.466243	-0.891792	1.30663	0.527389	0.533724	1.57695	0.0964955	-0.368303	0.354911	0.746729	0.476962	-0.196524	0.149435	0.497172	0.247233	1.30859	-0.905551	-0.711007	1.34487	0.460252	0.166902	-0.900718	-0.612207	-0.831124	-0.566992	-0.418287	-0.243629	-0.814281	-0.70779	0.0202468	0.816461	0.691069	-0.158953	-0.392743	0.391604	-1.24627	-0.652628	0.323237	-0.34708	-0.0652367	-1.47739	-0.240771	0.178606	-0.142113
chr12	10600000	10700000		0.659808	0.613755	-0.69122	1.51302	2.0611	-0.171485	0.866554	0.0611065	-0.201209	-0.068657	0.558794	-0.243738	-0.258395	-0.000320117	-0.139471	-0.0384389	1.62104	-0.707644	-0.880774	2.84773	0.432476	-0.0869629	-0.721637	0.255765	-0.651011	1.10666	-0.373834	0.0377844	-0.750527	-0.0422075	1.40811	0.661439	0.103868	-0.221813	0.0474437	2.28054	-0.0374202	0.692665	2.40739	0.426071	-0.312826	-1.34538	-0.173903	1.21555	0.2861
chr12	10650000	10750000		0.600006	-0.303803	-0.815613	0.240772	2.04934	-0.87177	-0.246649	-0.244223	-0.622354	-0.156036	0.554173	-0.00891571	0.167	0.327753	0.121634	0.155085	1.20375	-0.848867	-0.875316	1.9872	-0.0530826	-0.409362	-0.874947	0.205727	-0.563263	1.48844	-0.44954	0.044299	-0.841399	-0.321377	1.86507	0.156068	0.235226	-0.443166	-0.00899899	1.82819	0.620958	1.34815	1.65483	0.208496	-0.202144	-0.571679	0.367592	0.600061	-0.0456944
chr12	10700000	10800000		-0.00870112	-1.03103	-0.744356	0.562894	-0.759337	-1.38872	-0.93054	-0.480418	-0.836037	-0.240532	-0.135772	-0.120825	-0.486697	-0.325807	0.39972	-0.462532	-0.330352	-0.782942	-0.978276	-0.0538106	-0.992481	-0.558504	-1.17393	-0.88266	-0.698036	0.284127	-0.412086	0.285827	-0.748527	-0.417793	0.534922	-0.589563	0.552521	-0.612221	-0.091503	-0.767243	-0.713074	-0.40658	-0.824311	-0.773296	-0.691444	-0.797913	-0.115811	-1.0595	-0.733636
chr12	10750000	10850000		-0.418279	-1.20719	-0.307261	0.525305	-1.22774	-1.1062	-0.887446	-0.539035	-0.823955	-0.58885	-0.475687	-0.431164	-0.939417	-0.61293	-0.191478	-0.474653	-0.663714	-0.820018	-1.24405	-0.659746	-1.02094	-1.1878	-1.14613	-1.45608	-0.469478	-0.0968289	-0.361271	0.330388	-0.636909	-0.340144	-0.0551123	-0.590389	-0.0596369	-0.280328	-0.411932	-1.25952	-1.32102	-0.675762	-1.1352	-1.06038	-0.707401	-0.974323	-0.58257	-1.57982	-0.963554
chr12	10800000	10900000		-0.795712	-1.06254	-0.505926	0.227749	-1.21299	-0.886197	-0.450128	-0.241872	-0.391479	-0.883478	-0.550852	-0.740408	-1.28894	-0.827582	-0.427321	-0.338153	-0.458363	-0.677243	-1.16618	-0.640379	-0.877592	-1.09621	-0.977922	-1.18843	0.202574	-0.777155	-0.429666	0.519296	-0.511654	0.141588	-0.509994	-0.629629	-0.897002	0.254818	-0.780598	-1.26575	-0.472556	-0.381937	-0.48002	-0.375067	-0.143028	-0.574407	-0.372159	-1.12049	-0.646441
chr12	10850000	10950000		-0.733143	-0.857056	-0.960197	0.123197	-0.646604	-0.616142	-0.241297	0.362067	-0.247644	-0.562613	-0.060591	-0.565908	-1.40803	-1.1983	-0.151419	0.454212	-0.155889	-0.534073	-1.09599	0.27923	-0.666026	-0.823804	-0.486527	-0.585303	-0.204484	-0.16181	-0.0873978	0.387274	-0.0552834	0.00222124	-0.0131576	-0.553789	-1.47466	-0.3309	-0.977808	-1.04092	0.578898	0.963504	0.185304	-0.0894578	0.587582	-0.514309	-0.155271	-0.873223	0.0616174
chr12	10900000	11000000		0.447847	0.0411821	-0.702017	0.416498	-0.188161	0.477662	-0.11272	0.600146	0.306422	-0.443094	0.444261	0.0265112	-0.821281	-1.08353	0.0806466	0.33447	-0.351448	-0.538966	-0.437918	0.405067	-0.820743	-0.736164	-0.619078	-0.00848134	-1.3624	0.100127	0.0085734	-0.287764	-0.625874	-0.00485173	0.335794	0.203084	-0.684304	-0.94814	-0.351905	-0.419236	0.120197	0.621086	0.0346618	-0.272474	0.258832	-0.82364	-0.482885	-0.496826	0.122391
chr12	10950000	11050000		0.383874	0.34149	-0.345598	1.29262	-0.350969	1.1503	-0.312463	0.899781	0.401359	-0.706709	-0.0737458	-0.244967	-0.70504	-0.707145	0.0181563	-0.273921	-0.635539	-0.845488	-0.380092	0.182304	-0.762035	-0.740328	-0.853492	-0.132144	-1.17421	-0.0781097	0.218424	-0.282198	-0.996736	0.0252839	0.40108	0.324052	0.0526848	-0.79077	-0.0872978	-0.278029	-0.365973	0.415026	-0.456098	-0.111558	0.178992	-0.620184	-0.09378	-0.126914	0.299373
chr12	11000000	11100000		0.173538	-0.435945	-0.231951	0.686036	0.0359969	1.24335	-0.831849	1.34824	0.0962019	-0.859552	-0.266837	-0.713697	-0.431462	-0.603564	-0.191517	-0.261788	-0.524371	-0.789382	-0.949627	0.072959	-0.332929	-1.04278	-0.281528	-0.83531	-0.98468	0.853473	0.157377	-0.499092	-0.632385	-0.883202	0.0857969	-0.183714	-0.527462	-0.406755	-0.820725	0.111772	-0.236647	1.27368	0.113669	-0.312564	0.250201	-0.448706	0.0600461	-0.726967	-0.208652
chr12	11050000	11150000		0.186934	-0.913505	-0.281001	-0.478114	-0.0500063	0.490729	-0.59929	0.509182	-0.00787073	-0.728223	0.0439186	-0.722607	-0.440374	-0.681493	-0.0827368	-0.416324	-0.44157	-0.278144	-0.904616	-0.218993	-0.488405	-0.995388	-0.372522	-0.900308	-1.3104	0.822693	0.31256	-0.128579	-0.58259	-0.723241	-0.415097	0.133066	-0.751926	-0.549217	-0.987773	0.243604	-0.419575	0.576852	0.15433	-0.47199	-0.244451	-0.596381	-0.345258	-0.768129	-1.00949
chr12	11100000	11200000		-0.0709059	-0.89771	-0.518932	-0.899358	0.161466	-0.768291	-0.234312	-0.320863	-0.334652	-0.693983	-0.0689273	-0.264721	-1.10863	-0.668219	-0.0130375	-0.466266	-0.837206	-0.571302	-0.641288	-0.578847	-0.782611	-1.02726	-0.956245	-1.09107	-1.06634	0.0955422	0.319306	0.0201459	-0.342988	-0.387637	0.168699	0.289396	0.220209	-0.616446	-0.396258	0.144554	-0.709958	-0.199031	-1.13642	-0.309426	-0.288657	-0.870965	-0.415312	-0.555132	-0.690871
chr12	11150000	11250000		-0.532161	-0.713525	-0.789298	-1.1032	0.316654	-1.02343	0.223422	-0.155266	-0.457357	-0.991441	0.109237	-0.258207	-1.40928	-0.718088	-0.467811	-0.246935	-1.04937	-0.398697	-0.673498	-0.74397	-0.163901	-1.19431	-0.53264	-1.21014	-0.588337	0.350756	-0.455955	0.856855	-0.396364	0.155792	0.490074	-1.0433	0.310486	-0.359322	-0.482103	0.91176	-0.4124	-0.172644	-1.31766	0.536322	0.156477	-0.794147	0.0297987	-1.03596	-0.0919866
chr12	11200000	11300000		-0.627754	-0.38493	-0.87535	-0.730952	-0.245255	-0.572272	0.455436	0.505508	-0.0327952	-0.983726	0.876849	-0.836357	-1.26578	-0.438595	-0.913933	0.0678215	-0.988161	0.48823	-1.02941	-1.19111	0.015155	-1.2126	-0.0957578	-0.791405	-0.400665	0.603712	0.019733	2.19721	-0.230151	1.78459	-0.564041	-1.68638	-0.436703	0.132446	-0.792988	0.935191	-0.982616	-0.0844617	-0.880019	0.539427	1.10509	-0.21811	0.888067	-1.32484	0.913591
chr12	11250000	11350000		0.276187	-0.203558	-0.844618	-0.477477	0.822252	-0.47115	0.0449777	0.291309	-0.227774	-0.673599	0.640821	-0.503889	-0.754688	-0.393965	-0.315254	0.334767	-0.390967	-0.393101	-1.00245	-1.02827	-0.43019	-1.38334	-0.151735	-0.563713	-0.450481	0.200103	-0.558447	0.512622	0.0278172	0.405641	-0.201707	-1.60704	-0.96411	0.216253	-0.936535	0.842684	-0.458893	0.320139	-0.0638655	-0.7358	0.518403	-0.777617	0.775526	-1.10564	0.293312
chr12	11300000	11400000		0.398117	-0.202162	-0.886253	0.0265476	1.36698	0.238217	-0.607364	-0.774718	-0.556471	-0.559382	0.5658	-0.584508	-0.718058	-0.542446	-0.0520878	-0.200559	-0.320602	-0.0213964	-0.918429	-0.632957	-0.0231913	-0.894404	-0.59122	-0.430999	0.114093	1.21796	0.0790202	-0.527965	-0.498304	-0.774265	-0.266821	-0.902348	-0.947426	-0.411335	-1.0206	0.520647	-0.350175	0.124391	0.109537	-0.648167	-0.55416	-0.585324	-0.346065	-0.808573	-0.888753
chr12	11350000	11450000		0.542823	-0.131498	-0.572559	-0.192603	0.904745	0.510994	-0.650211	-1.23426	-0.0325714	-0.496005	-0.161934	-0.358425	-0.545466	-0.0366932	0.239733	-0.343178	-0.537196	-0.393459	-0.951278	-0.879501	0.592581	-1.02173	-1.02435	-0.679914	0.0032592	0.377214	0.339561	-0.620683	-0.947219	-1.02408	-0.659991	-0.0186847	-0.728703	-1.00728	-0.469987	-0.00015427	-0.688192	-0.882715	-0.619174	0.236403	-1.41639	-0.324977	-1.18601	-0.631891	-1.2158
chr12	11400000	11500000		0.17422	-0.546695	-0.530459	-0.622553	-0.0185594	0.321621	-0.872114	-0.920129	0.206818	-0.659768	-0.849923	-0.431155	-0.492773	0.196479	0.0543477	0.108393	-0.570105	-1.03279	-1.12451	-0.999495	0.909347	-1.44929	-0.463429	-0.829933	-0.545593	-0.749405	0.241915	-1.02515	-0.316856	-0.870288	-0.980322	0.139397	-0.872652	-0.686511	-0.17976	-0.246376	-0.787429	-0.83194	-0.902041	0.764124	-1.26716	-0.0553271	-0.404081	-0.618905	0.0180867
chr12	11450000	11550000		-0.745455	-1.20127	-0.955636	-1.04718	0.373024	-0.394338	-1.18218	-0.901161	-0.759365	-1.34094	-0.539692	-1.12508	-0.893355	-0.476111	-1.15848	0.109044	-0.423092	-0.959082	-1.22697	-0.423177	0.244458	-1.56039	-0.0642334	-1.00152	-0.721311	0.561279	-0.120119	-0.919269	-0.164231	-0.442176	-0.17879	-0.404324	-1.25721	-0.326995	-0.912893	0.642724	-0.276932	0.614624	0.131543	0.287219	-0.954566	-0.262231	0.183184	-1.07401	0.427776
chr12	11500000	11600000		-0.212486	-0.455487	-0.886166	0.0577017	1.03106	0.66012	0.0250159	-0.303701	0.0224737	-1.21154	-0.557299	-0.941641	-0.788778	-0.269339	-0.865555	-0.767193	-0.529928	-0.817174	-1.39572	-0.559898	-0.527496	-1.25717	-0.372455	-1.16169	-0.236314	0.564417	0.23825	-0.257653	-0.614098	-0.186764	-0.0541475	-0.920482	-1.2576	-0.514966	-1.26787	1.13951	0.0375933	0.985944	0.367521	0.0911029	-0.200618	-0.270074	-0.358455	-0.989834	-0.95479
chr12	11550000	11650000		0.874941	0.192335	0.519161	1.74295	0.774538	2.61582	0.952911	1.00449	2.53834	-0.718134	-0.261356	-0.590862	-0.851948	-0.520841	-0.425249	-0.704742	-0.724662	-0.846042	-1.75871	-0.837572	-0.475526	-1.17464	-0.342436	-0.71777	-0.490785	-0.203594	0.847771	-0.528884	-0.240972	0.564428	-0.784041	-0.661893	-1.36671	-0.401191	-0.733922	-0.284465	-0.448619	0.41444	-0.371315	0.0242593	0.808803	-0.207867	-0.449216	-0.636214	-0.426786
chr12	11600000	11700000		1.35652	0.0838358	1.73597	1.40065	0.586338	2.08014	0.391971	0.783783	3.378	-0.336367	-0.0362402	-0.389396	-0.979919	-1.44065	-0.303205	-0.0989934	-0.805531	-1.1234	-1.69499	-0.764693	-0.44482	-1.4869	-0.643584	-0.12485	-1.51242	-0.270867	-0.173599	-1.07176	-0.577923	0.668984	-0.637879	-0.148705	-1.64306	-0.623056	-0.0273243	-1.11363	-1.08625	-0.19993	-0.668195	-0.796542	0.198834	-1.03776	-0.803454	-0.110949	0.27064
chr12	11650000	11750000		0.210671	-0.0167299	0.287774	0.71104	-0.985234	0.529998	-0.563748	0.0856388	1.92169	-0.20227	-0.500149	-0.323782	-0.828496	-1.3133	-0.384094	-0.188648	-1.01769	-0.178575	-1.19959	-0.63731	0.0766112	-1.36573	-0.860325	0.444003	-0.18251	-0.68215	-0.242223	-0.517014	-0.318618	0.961419	-0.743096	0.320557	-1.41232	-0.470101	0.451838	-0.864723	-1.60502	-0.721056	-0.193297	-1.19398	-0.033341	-1.0653	-0.796183	0.0274056	0.625168
chr12	11700000	11800000		-0.819483	-0.589874	-0.391921	-0.046226	-0.257986	0.782127	-0.834254	0.164514	0.605756	-0.814051	-0.936514	-0.674252	-0.840117	-1.15105	-1.09967	-0.208119	-1.30681	-0.422805	-1.58545	-0.844503	0.531305	-1.28623	-0.865398	-0.466524	0.110888	0.189693	0.110132	-0.836609	0.200765	0.0970366	-0.888207	0.86066	-1.21999	-0.242204	-0.254038	-0.257168	-0.525523	0.0509903	-0.649384	0.169369	0.804623	-0.783992	-0.235201	-0.996838	0.506638
chr12	11750000	11850000		-1.07552	-0.7356	-1.06236	-1.09354	0.30699	-0.0507581	-1.40264	-0.0987715	-0.781522	-1.27325	-1.34558	-1.33536	-0.935454	-1.07906	-1.20786	-0.677237	-1.24464	-1.14376	-1.73772	-1.28954	-0.277829	-0.88325	-0.876605	-1.15698	-1.14456	-0.127927	-0.574637	-1.44184	-0.451913	-1.07775	-1.01479	-0.489917	-1.62583	-0.541844	-1.32539	-0.558425	0.346461	-0.0245809	-0.678122	0.354628	0.392478	-0.819224	-0.0659302	-1.2269	-0.210773
chr12	11800000	11900000		-0.786011	-0.443891	-1.53	-0.967536	0.653641	-0.581967	-1.32402	-1.02571	-1.18507	-1.3382	-0.886406	-1.50458	-1.14633	-1.36353	-1.16984	-1.06394	-1.29683	-0.750617	-1.36594	-1.20465	-0.823853	-0.81902	-1.12211	-0.964202	-1.1467	0.0476494	-0.554019	-1.17043	-1.03489	-1.04307	-0.39537	-0.700075	-1.57597	-0.839417	-1.54393	-1.16365	-0.0490933	-0.531671	-0.418866	-0.402576	-0.87856	-1.19325	-0.602156	-1.3392	-0.836814
chr12	11850000	11950000		-0.408046	-0.493451	-1.06218	0.0787154	0.681177	-0.120133	-0.155354	-0.589811	0.802201	-1.41049	-0.513558	-1.51583	-1.27249	-1.46856	-1.03599	-0.584458	-1.13258	-0.354973	-1.21784	-0.890995	-0.79213	-1.11937	-0.526932	-0.531278	-0.704219	0.484547	-0.435013	-0.6087	-0.0234908	-0.0193488	-0.881222	-0.775644	-1.35052	-0.793817	-1.29224	-0.883728	-0.785329	-0.575098	-0.356821	-0.770668	-0.538234	-0.815768	-0.798516	-0.934015	-0.0942929
chr12	11900000	12000000		-0.649789	-0.248774	-0.781885	0.456167	-0.139064	0.00454174	0.575771	0.330262	1.54291	-1.19103	-0.923171	-1.45448	-1.30108	-1.17063	-0.561891	-0.227773	-0.665254	-0.661423	-1.19158	-0.0507051	-0.807703	-0.284061	-0.373704	0.0317337	-1.11722	-0.113874	-0.503314	-0.312133	0.418022	0.607443	-0.854057	-0.81181	-0.82167	-0.477801	-0.393023	-0.572357	-0.731398	-0.613682	-0.605755	-0.717131	-0.403276	-0.464307	-0.703659	0.0905218	0.622707
chr12	11950000	12050000		-0.894891	-0.638723	-0.85596	0.0597278	-0.600212	-0.61153	-0.27054	-0.337341	-0.16128	-0.974152	-0.938095	-0.936933	-0.53779	-0.924257	-0.341898	-0.419604	-0.557438	-0.743274	-1.05139	-0.177731	-1.15997	-0.34672	-1.08	-0.51936	-1.08149	0.137674	-0.692533	-0.356977	-0.235439	-0.0157451	-0.20177	-0.500575	-0.343753	-0.354078	-0.0517005	-0.578836	-0.790839	-0.671722	-0.379819	-0.954269	-1.01588	-0.78253	-0.924175	-0.148255	-0.206537
chr12	12000000	12100000		-0.902749	-0.823308	-0.0535813	0.316861	-0.661006	-0.668712	-0.991875	-0.332545	-0.518525	-0.813071	-0.421426	-0.552326	-0.19556	-0.669701	-0.371137	-0.247221	-0.192249	-0.305118	-0.493718	-0.505022	-0.808458	-1.04603	-1.13267	-1.06736	-0.2911	0.470543	-1.06043	-0.171657	0.159213	0.25449	-0.278307	-0.301596	-0.308536	-0.310497	-0.0278615	-0.603702	-1.13405	-0.871841	-0.327955	-1.14535	-0.999503	-0.732535	-1.06794	-0.580122	-0.804119
chr12	12050000	12150000		-0.410384	-0.0979525	0.281173	1.64057	-0.223775	-0.0132752	-0.599248	-0.187827	0.932682	-0.736387	0.529125	0.0866363	0.345257	0.116495	-0.0568409	-0.46305	-0.156264	-0.410583	-0.176233	0.0923508	-0.383075	-1.13677	-0.929439	-0.518814	-0.391013	-0.295848	-0.661452	-0.959453	-0.181614	1.9158	-0.0207567	0.417886	-0.138317	-0.228626	1.17667	-0.830596	-0.95326	-0.789853	1.12829	-0.72836	-0.494398	0.795257	-1.1283	0.593024	-0.252091
chr12	12100000	12200000		-0.111405	-0.494188	-0.0572735	0.413459	-0.215101	0.412608	-0.484908	-0.441541	0.75159	-0.965929	0.412864	-0.103942	-0.0401011	-0.0730372	-0.387821	-0.561128	-0.100657	-0.699227	-0.586208	-0.314551	-0.636397	-1.15022	-1.26679	-0.661285	-0.367472	-0.0794367	0.331812	-0.647005	-0.430483	1.72536	-0.702573	0.121289	-0.702388	-0.653876	0.746922	-1.06263	-1.33187	-1.30076	0.863827	-0.537574	-1.17851	0.820132	-1.19573	0.412456	-0.106359
chr12	12150000	12250000		-0.0271226	-0.916555	-0.602928	-0.484063	-0.582744	0.109367	-0.58336	-0.510284	0.0928049	-0.733194	0.328905	-0.337503	-0.349408	-0.0759593	-0.587493	0.154702	0.0944031	-0.997149	-0.712371	-0.372931	-0.622265	-1.00047	-1.19343	-0.778946	-0.287624	-0.218947	0.226557	-0.54716	-0.554721	0.548079	-1.34114	-0.247639	-1.02647	-0.775966	0.0990126	-0.631832	-1.46433	-1.36936	0.256412	-0.511017	-1.48935	0.32248	-1.05814	-0.0131922	0.207804
chr12	12200000	12300000		-0.239677	-1.19384	-1.40414	-0.847142	-0.955977	-0.839909	-0.745181	-0.813411	-0.500179	-0.492925	0.182879	-0.524532	-0.359505	-0.136198	-0.409521	0.623518	-0.179009	-1.2208	-0.664228	-0.19471	-0.670678	-1.03639	-1.00696	-0.83036	-0.783175	-0.996849	-0.937278	-1.08915	-1.12752	-0.698084	-1.24755	-0.42892	-0.926359	-0.677145	-0.281925	0.0448657	-0.970052	-0.924501	-0.125968	-0.865133	-0.990761	-0.236551	-1.0483	-0.201242	0.215652
chr12	12250000	12350000		-0.827569	-0.407857	-1.248	-0.949646	0.19501	-0.378218	-0.324976	-1.09465	0.572324	-1.41657	-0.79744	-1.06159	-1.13762	-1.48522	-0.701393	-0.912755	-0.450876	-0.69314	-0.692504	-1.101	-1.09824	-0.656079	-1.23642	-0.685346	-1.24847	-0.678422	-0.883188	-1.12218	-1.34848	-0.146188	-0.645538	-0.842785	-0.719554	-1.28625	0.350255	-0.585983	-0.419798	-1.2194	-0.149507	-0.759659	-1.53685	-0.0853349	-1.04134	-0.304105	-0.16946
chr12	12300000	12400000		-0.774921	-0.287173	-0.70052	-0.154052	0.482497	0.0108197	-0.307234	-0.880935	0.517714	-1.39953	-0.896572	-1.10732	-1.02069	-1.56685	-0.892785	-1.23082	-0.523273	-0.63734	-0.457605	-1.02676	-0.585163	-0.528864	-1.141	-0.621959	-1.17991	-0.64759	-0.943441	-1.20281	-1.34928	-0.293701	-0.6342	-0.98563	-0.689999	-1.25807	0.201985	-0.516501	-0.390989	-1.11395	0.0382961	-0.388687	-1.3261	-0.0883162	-1.10529	-0.488569	-0.495626
chr12	12350000	12450000		-0.760129	-0.673083	-0.571494	-0.349969	-0.472746	-0.580971	-1.01222	-0.670605	-0.62626	-0.716585	-0.653368	-0.907204	-0.386936	-1.1483	-0.803798	-0.877218	-0.927663	-0.666188	-0.60215	-0.0633313	-0.0798701	-0.388018	-0.855152	-0.403732	-0.840419	-0.52322	-0.963602	-0.724861	-1.05774	-0.48469	-1.06586	-1.35123	-1.02625	-1.02996	-0.606464	-0.459361	-0.803597	-0.587787	0.0202019	-0.683989	-1.05182	-0.428122	-0.694841	-0.483495	-1.00414
chr12	12400000	12500000		-0.780773	-0.580481	-1.0848	-0.703634	0.398621	-0.300426	-1.24035	-0.616267	-0.734755	-0.681562	-0.595044	-0.972682	-0.138072	-0.998896	-0.861527	-0.0267034	-0.492236	-0.733762	-0.764796	1.03338	-0.265064	-0.549924	0.283976	-0.0394698	-0.707651	0.898859	-0.243335	-0.813933	-0.426586	-0.544904	-0.470978	-0.988222	-1.03731	-0.337568	-0.530925	-0.655836	-0.373456	1.35897	1.46309	-0.773123	0.533569	0.321754	0.343023	-0.206354	-0.418499
chr12	12450000	12550000		-0.821572	0.231663	-1.09934	-0.233402	1.04678	0.482384	-1.24353	0.496763	0.469237	-0.0648211	-0.725962	-0.903471	0.0195173	-0.590447	-0.909058	0.774698	-0.209993	0.150067	0.431896	2.76052	1.25327	-0.517394	0.717248	2.48255	-0.701582	1.48554	0.32974	-1.28795	0.572688	0.222584	0.606999	0.128535	-0.493874	1.76482	0.604124	-1.23478	-0.0680187	2.9827	3.51376	-0.488643	2.57987	2.02461	0.514467	0.811884	1.81536
chr12	12500000	12600000		-0.552644	0.246897	-0.242723	0.341506	-0.154624	-0.233428	-1.11182	0.972728	0.96971	0.0334153	-0.603324	-0.491504	0.0172355	-0.107014	-0.615919	0.198537	-0.433726	-0.0242868	0.484364	1.53104	1.39854	-0.19772	-0.463323	2.37352	-0.688895	0.267563	0.0157084	-1.00706	0.154378	0.842834	0.215271	0.205065	0.0732234	1.74765	1.02464	-1.08207	-0.594303	1.0435	2.14602	-0.379882	1.30942	1.9524	-0.264633	0.867619	1.94312
chr12	12550000	12650000		-0.190688	-0.550367	0.757999	0.463685	-0.422672	-0.635868	-0.561815	0.104153	0.456188	-0.634303	-0.317954	-0.294702	-0.158498	0.00422409	-0.472899	-0.622199	-0.313254	-0.968985	-0.506658	0.0465085	0.0937809	-0.790477	-0.846234	-0.132833	-0.589558	-0.0468761	0.271124	-0.849836	-0.754918	0.336669	-0.133905	-0.0532122	-0.0180007	0.0290731	0.668891	-0.516379	-0.617184	-0.480733	0.845431	-0.0449944	-0.131984	1.4727	-0.889171	-0.0224317	-0.078629
chr12	12600000	12700000		-0.287302	-0.370593	0.614786	0.135658	-0.415854	0.101863	0.142073	-0.447814	1.10714	-0.885919	-0.425915	-0.185207	-0.201087	0.0816109	-0.640146	-0.734281	-0.477847	-0.824158	-0.0592528	0.454376	0.545809	-0.939441	-0.633776	-0.290174	0.038535	0.351329	1.71274	-1.11836	-0.645997	0.652276	-0.468908	0.405724	0.677103	-0.304763	1.19295	0.419191	0.747141	-0.602751	1.49462	1.87657	0.597056	1.66789	-0.629706	0.0160603	0.23994
chr12	12650000	12750000		0.512941	-0.362738	-0.481238	-0.253733	-0.265316	0.565997	0.381013	-0.761461	1.03577	-0.160672	0.0337818	0.133779	-0.232361	1.25979	-0.313269	-0.389536	0.302553	-0.946856	-0.234561	0.438518	0.417804	-0.917535	-0.703044	-0.709583	-0.31506	0.100351	1.8111	-0.673807	-0.96919	0.733237	-0.494245	0.780151	0.441519	-0.151376	0.428293	1.24236	0.256234	-0.392644	0.535545	2.06268	1.19725	1.099	-0.180929	-0.539511	0.215813
chr12	12700000	12800000		0.0579181	-0.46077	-0.781942	-0.291733	-0.359759	1.11267	-0.190215	-1.06348	0.730686	-0.221427	0.00034535	-0.486605	-0.601945	0.973068	-0.709272	-0.773666	0.168988	-0.999863	-0.748173	-0.486119	-0.439268	-0.930726	-0.8681	-0.596225	-0.956898	-0.676989	0.55413	-0.709076	-1.15944	0.374529	-0.706451	0.747825	-0.723037	-0.671557	-0.125509	0.00115316	-0.884523	-0.470079	-0.59343	1.01024	0.641834	0.603671	-0.788132	-0.459648	-0.0456424
chr12	12750000	12850000		-0.662612	-0.286222	-0.00934475	0.0256024	-0.326093	1.11019	-0.451742	-0.962539	0.385265	-0.895748	-0.494315	-1.17218	-0.822103	-0.226639	-1.19783	-1.20237	-0.471232	-1.12632	-0.967779	-0.857591	-1.08303	-0.990061	-0.770875	-0.427567	-0.565008	-0.649665	-0.491366	-0.611461	-0.667821	0.11136	-0.86786	0.24944	-1.11954	-0.915918	-0.351458	-0.997705	-0.95757	-0.629836	-0.659923	0.259514	0.071836	0.185836	-1.20469	-0.5363	-0.352521
chr12	12800000	12900000		-0.176415	-0.216459	0.12523	-0.0834256	-0.454587	0.565334	-0.288817	-0.109688	-0.292344	-0.274617	-0.0867206	-0.659755	-0.208536	0.0225386	-0.614992	-0.118745	-0.197305	-0.989365	-0.882537	0.176291	0.00785431	-0.267484	-0.345257	-0.118909	-0.366539	-0.88101	-0.743059	-0.10708	-0.0396285	0.0135701	-0.817363	-0.0974412	-0.836613	-0.510595	-0.575016	-1.06484	-0.826421	-0.335801	-0.316905	-0.0412843	0.247895	0.136384	-0.62943	-0.627361	-0.194929
chr12	12850000	12950000		0.235067	-0.109288	-0.377906	-0.17504	-0.788891	-0.103967	1.14835	0.0594768	-0.680856	0.0870449	-0.000482252	-0.1277	0.410908	0.284407	0.0707743	0.304043	-0.0245375	-1.10212	-0.987853	0.288776	0.590335	-0.0705246	-0.609436	-0.0579576	-0.887052	-1.10909	-0.756729	-0.488772	-0.82126	-0.454354	-1.12031	-0.189201	-0.39916	-0.716834	-0.573085	-1.06993	0.191301	-0.36275	-0.225581	0.921276	-0.115536	-0.116005	-0.75849	0.536332	-0.0849166
chr12	12900000	13000000		-0.0797096	0.0711241	-0.816762	-0.0766796	-0.465091	-1.12203	1.2508	-0.650386	-0.050258	-0.320149	-0.507992	-0.286219	-0.163023	-0.575542	-0.133285	-0.253719	-0.551818	-0.668839	-0.922556	-0.0668448	-0.340964	-0.625938	-1.01382	0.226979	-0.842745	-0.384619	-0.930631	-1.0091	-1.33883	-0.320313	-0.95643	-0.246323	-0.521865	-0.919278	-0.178748	-0.63932	0.461499	-0.737177	0.367061	0.861239	-0.904172	0.019934	-1.3019	0.825361	-0.230133
chr12	12950000	13050000		-0.663034	-1.30096	-1.45297	-0.607672	-0.838076	-0.261015	-0.992499	-1.51356	-1.1159	-0.557587	-0.65012	-1.15954	-1.13458	-0.766809	-0.869023	-0.814799	-0.330289	-0.811642	-1.1849	-0.16609	0.497906	-1.09873	-1.69199	-0.938424	-0.625104	-0.637586	-0.513414	-1.00922	-1.38023	-1.00222	-1.03564	0.881293	-1.23682	-1.25521	-0.661424	-0.126997	-0.759771	-1.10078	-0.236683	0.74449	-0.283375	0.538547	-1.69283	-0.674401	-1.20933
chr12	13000000	13100000		-0.834858	-1.88718	-1.53067	-0.833123	-1.23328	-0.0416561	-1.30617	-1.74691	-1.68574	-0.75922	-0.730775	-1.39142	-1.37994	-0.75463	-0.921728	-1.06819	-0.185162	-1.36538	-1.38446	-0.423832	0.396774	-1.40319	-2.09439	-1.5209	-0.759516	-0.928911	-0.598895	-1.14599	-1.67043	-1.42351	-1.46548	1.11363	-1.35581	-1.50723	-1.03528	0.0605812	-1.01344	-1.3042	-0.748637	1.01416	-0.275518	0.289593	-1.88113	-1.02917	-1.82998
chr12	13050000	13150000		-0.696353	-1.4392	-1.3038	-0.781375	-1.25622	-0.636539	-1.0386	-1.491	-1.06798	-0.714683	-0.415091	-0.867439	-0.737466	-0.630775	-0.771555	-0.96953	-0.0540095	-1.21079	-1.04903	-0.0616134	-0.156296	-1.34209	-1.96102	-1.24063	-0.980851	-0.765346	-0.752431	-1.25624	-1.56435	-1.00585	-1.42309	0.534373	-1.10104	-1.30682	-0.890008	-0.190795	-0.725225	-1.24016	-0.358198	0.288312	-0.740464	0.0821163	-1.96011	-1.09268	-1.72213
chr12	13100000	13200000		0.194007	-0.823736	-1.21023	-0.890281	-1.36059	-1.01971	-0.506851	-1.17802	-0.492484	-0.443534	0.34469	0.0299251	0.344187	-0.32527	-0.523402	-0.757299	0.245099	-0.642797	-0.596082	0.8394	0.276828	-1.33811	-2.10391	-1.45444	-1.4506	-1.38711	-1.12875	-0.932011	-1.22108	-0.475872	-1.70763	-0.453076	-0.63455	-0.991636	-0.319091	-1.22183	-0.309757	-0.901268	0.211286	0.115753	-0.660323	0.179944	-1.95649	-1.14002	-1.77187
chr12	13150000	13250000		-0.414557	-0.408947	-1.12424	-0.960315	-1.07907	-1.16054	-0.912632	-0.93486	0.411061	0.438119	-0.578342	-0.689904	0.329437	-0.499695	-0.95134	-1.03536	-0.72944	0.493726	-0.356532	0.47086	-0.395588	-0.410269	-0.824901	2.25663	-1.28985	0.0794038	-0.934331	-0.955605	-1.21207	-0.171969	-0.896388	-0.917564	-0.940137	-0.559412	0.274304	-1.3459	-0.512024	-0.555068	2.07853	-0.583429	-0.917407	1.1734	-1.65496	-0.117844	-0.861291
chr12	13200000	13300000		-1.26177	0.100256	-1.02277	0.0164152	-1.06649	-0.34375	-1.24492	-1.25304	0.464967	0.345185	-1.34404	-0.731325	-0.556501	-0.357523	-1.1878	-1.59503	-0.336217	0.149859	-0.923892	0.364414	-1.18162	-0.216534	-0.234688	1.62854	-0.770667	-0.147176	-0.62994	-1.46029	-1.52983	-0.493787	-0.419261	-1.3919	-0.964353	-0.183169	-0.699967	-0.570429	-0.963595	-0.948985	1.39366	-0.667228	-0.516305	0.308655	-1.66334	-0.100218	-0.352328
chr12	13250000	13350000		-1.01922	-0.311878	-1.03137	0.141782	-1.2649	0.0356972	-1.39177	-1.58044	0.475687	0.0477265	-1.2476	-0.341125	-0.935107	-0.155823	-0.754974	-1.50174	-0.262443	-0.766231	-1.4135	0.086455	-1.31916	-0.762353	-0.614764	0.448934	-0.732478	-1.18312	-0.678924	-1.59413	-1.58223	-0.437246	-0.831847	-1.42456	-0.713891	-0.313406	-0.398861	-0.634796	-1.10587	-1.26249	0.506505	-0.235694	-0.207493	0.0621316	-1.61774	0.289293	-0.285585
chr12	13300000	13400000		-0.671995	-1.20876	-1.3955	-0.863488	0.800766	-0.177385	-1.11316	-1.47195	0.145793	-0.053665	-1.10894	-0.922299	0.957281	-0.137392	-0.446204	-0.717444	-0.93567	-0.67785	-0.326494	0.222409	-1.01338	-0.907498	-1.59233	1.58077	-1.30293	1.23667	-0.248199	-0.98715	-1.32661	-0.692637	1.68666	0.482007	-0.365255	-0.531334	-0.111407	-1.21906	0.184954	-0.486314	4.03679	-0.390727	-0.856443	2.01531	-1.27438	1.25975	-0.155248
chr12	13350000	13450000		-1.4908	-1.19332	-1.76729	-0.765199	0.292444	-0.508055	-1.11319	-1.60066	-1.37847	-1.03815	-1.52512	-1.39154	-0.220167	-0.991373	-1.09029	-1.22272	-1.28469	-1.31051	-0.659891	-0.645461	-1.27061	-1.3406	-1.93536	-0.245158	-1.14745	0.195494	-0.834592	-1.41332	-1.68522	-1.67361	0.730667	-0.0600281	-0.776055	-1.03116	-1.22794	-1.91051	-0.378816	-1.15556	1.85174	-0.938063	-1.41995	0.424271	-1.57608	-0.239257	-0.930189
chr12	13400000	13500000		-1.62304	-0.972153	-1.0944	-0.491177	-0.862595	-1.07257	-1.24742	-1.18937	-1.32465	-1.31207	-1.54859	-1.2278	-1.38831	-1.56613	-1.30475	-1.30939	-1.55848	-1.53393	-0.988423	-1.40073	-1.51683	-1.54957	-1.64066	-0.887399	-0.663727	-1.54287	-1.57383	-1.68565	-1.5192	-1.54484	-0.908906	-0.847291	-1.06084	-0.944638	-0.722008	-2.16144	-1.43734	-1.71394	-0.780126	-1.2826	-1.52007	-0.859556	-1.5526	-1.24851	-1.11989
chr12	13450000	13550000		-1.24811	-0.843564	-0.625487	-0.331082	-0.84587	-1.40085	-1.12662	-0.687825	-0.734307	-1.17891	-1.38791	-1.23276	-1.326	-1.54715	-0.978504	-1.02947	-1.33526	-1.61885	-0.886475	-1.47023	-1.60926	-1.19121	-1.41622	-0.827207	-0.71851	-2.01363	-1.71558	-1.37467	-1.29249	-1.39737	-0.720946	-0.714355	-0.957948	-0.469225	-0.588528	-1.91955	-1.43057	-1.75012	-1.39528	-1.29253	-1.40447	-1.12269	-1.15925	-0.74621	-0.929314
chr12	13500000	13600000		-1.22639	-0.279108	-0.682238	-0.48713	-0.515469	-1.20973	-0.726231	-0.895557	-1.07535	-0.831932	-1.41645	-1.60331	-0.927073	-0.966606	-0.663013	-1.36188	-1.27715	-1.20408	-1.00231	-1.12814	-0.743166	-0.76776	-1.24096	-0.399709	-1.41712	-1.3665	-0.745938	-0.751441	-1.64333	-1.5445	-0.878712	-0.210565	-0.915604	-1.0685	-1.23583	-1.48755	-1.3085	-1.75292	-1.14547	-0.87573	-1.20129	-0.686188	-1.14091	-0.394432	-1.45063
chr12	13550000	13650000		-1.79356	0.828951	-0.711388	-0.68109	-0.0501019	-1.49331	0.0817706	-0.835016	-1.50126	-0.56292	-1.18962	-1.50751	-0.917344	-1.51891	-0.742035	-1.35228	-1.19498	-0.815905	-0.941891	-1.42885	-0.0180766	-1.38925	-1.33304	0.322639	-1.80652	-1.4035	-0.540291	-0.871131	-2.0631	-1.33492	-1.47523	-0.687705	-1.06818	-1.44715	-1.56709	-1.14825	-2.37686	-1.89576	-0.729045	-1.05109	-1.06782	-0.93119	-1.48122	-0.298819	-1.32924
chr12	13600000	13700000		-1.8849	0.939008	-0.729398	-0.706457	-0.0184708	-1.64335	0.239152	-0.674349	-1.44064	-0.614305	-1.07374	-1.388	-1.00011	-1.8407	-0.766407	-1.27511	-1.12642	-0.985283	-0.870184	-1.6223	-0.197959	-1.67707	-1.43641	0.401517	-1.78803	-1.65089	-0.813555	-1.0637	-2.12053	-1.21829	-1.62447	-0.974239	-1.10781	-1.3894	-1.51401	-1.1559	-2.57145	-1.91865	-0.692015	-1.22411	-1.0592	-1.08945	-1.53158	-0.136876	-1.19256
chr12	13650000	13750000		4.83376	6.56382	6.17737	2.35041	2.32285	4.25992	4.26329	5.78052	9.42041	0.67014	2.55442	2.90845	1.07958	0.348407	0.514913	-1.80526	-0.412508	0.797359	6.81624	3.74567	0.565818	-0.206299	0.498807	1.22733	4.17672	-0.165705	-0.631707	-0.102696	1.92657	4.40012	1.75738	4.4157	4.45629	3.97706	7.41292	1.58124	-0.151614	1.10493	2.34732	-1.57676	1.60613	2.5922	0.607704	1.6811	-0.734188
chr12	13700000	13800000		-1.29942	-1.23921	-0.311041	-1.25292	-0.441619	-1.15128	-0.955805	-1.27177	-1.36446	-1.29183	-1.06097	-1.51096	-1.2987	-1.55762	-1.05077	-1.32338	-1.34481	-2.42818	-0.389611	0.840211	-0.92859	-1.64873	-2.26307	-1.15058	0.0746069	0.264981	-1.44221	-1.62491	-2.2235	-0.700293	-1.23677	-1.22392	-0.821827	-0.698294	-1.57585	-0.503853	-0.737877	-0.204998	-1.41838	-1.22303	-1.35606	-1.85742	-1.77129	-1.2425	-1.3469
chr12	13750000	13850000		-1.23032	-0.866875	-0.246868	-0.882848	-0.444614	-1.02541	-0.835699	-0.989887	-1.22211	-0.978695	-0.809095	-1.05664	-1.17187	-1.38761	-1.02567	-1.34165	-1.10011	-2.4546	0.621913	1.03371	-0.715225	-1.34717	-1.83314	-1.31496	1.00039	0.24866	-1.33079	-1.48773	-1.78492	-1.1061	-0.888053	-0.845785	-0.0706486	-0.116453	-0.676772	-0.752504	-0.782928	-0.280812	-1.2858	-1.25099	-1.28738	-1.74036	-1.73393	-1.25079	-1.20326
chr12	13800000	13900000		-0.660414	1.24885	0.163054	2.33412	-0.467556	-0.221843	0.0751603	0.984988	-0.372968	1.36445	1.24939	3.53355	0.145784	0.00921097	-0.746329	-1.57044	0.802253	-2.62557	7.56368	2.48487	0.610707	0.86346	1.03029	-2.35797	8.18335	0.115603	-0.588869	-0.391376	1.33805	-3.91829	2.94426	2.50899	7.09874	5.57771	5.65247	-2.90204	-1.24161	-1.1223	-0.313842	-1.48367	-0.733596	-1.00456	-1.34216	-1.31495	-0.166034
chr12	13850000	13950000		-0.684876	0.423181	1.38579	9.22953	0.911029	2.25472	4.13362	-0.0831578	0.918947	-0.55081	0.663541	3.71444	-0.18783	-0.389945	0.6982	-0.815115	0.548633	-0.84045	6.73991	1.03341	3.21563	3.5623	-1.49238	-1.09776	5.81777	-0.784806	2.18119	2.80863	-0.113907	-0.641463	7.13679	8.45049	8.34736	6.20255	7.95977	1.5109	1.46445	-0.219823	-0.834691	3.21736	1.26771	1.21515	2.33233	1.49959	-1.21006
chr12	13900000	14000000		0.125961	1.01517	2.28205	7.4025	6.67057	5.4563	10.4012	0.6725	4.32336	-0.259545	0.0166599	2.34559	1.16686	0.13229	2.77016	-0.121951	1.28367	-0.787856	4.84054	6.93111	4.02517	7.60534	-0.865131	1.96306	4.37958	2.3155	2.20365	5.17711	-0.122432	0.861345	6.2178	6.36852	8.84187	4.44786	6.53338	1.94135	1.95825	2.31366	1.75179	3.79819	2.02811	1.43255	4.86339	3.36487	1.47789
chr12	13950000	14050000		2.28759	1.70313	3.70852	4.79564	6.5856	5.02842	10.4741	2.24715	6.95449	1.14027	1.72072	1.63377	2.69047	1.44921	3.26575	2.00062	1.7348	-0.130271	3.11769	6.46411	2.56464	6.31951	-0.308704	3.56828	3.92668	2.69772	1.625	4.43088	1.03853	3.58353	4.30195	4.20887	7.51839	3.74269	5.50167	1.60777	3.65968	3.23976	4.93367	3.97938	2.72005	3.70881	5.43938	3.90627	4.05312
chr12	14000000	14100000		2.22821	2.58418	4.15342	3.3921	3.19267	2.66388	7.61907	4.23147	8.28889	1.01894	1.82255	1.93115	1.94641	1.39161	2.16754	1.93203	2.42515	0.0766005	4.37675	2.33281	1.02624	2.4561	-0.612487	2.87967	5.52169	1.99484	1.77692	2.74968	1.50907	4.41886	3.66739	3.64475	7.71806	6.14314	7.81712	0.544111	3.47228	2.22842	4.99733	4.00973	2.89254	5.26188	3.13722	3.01258	3.49952
chr12	14050000	14150000		0.61896	3.09191	3.71557	3.60709	3.85972	2.92553	7.66713	4.70194	9.03153	-0.0424729	0.110291	1.74354	0.284909	0.462123	1.20496	0.24161	3.20073	-0.262594	5.74504	1.35811	1.14172	0.710464	-1.06581	1.45709	6.94825	2.43036	2.54372	2.53391	0.919272	3.64737	4.46973	3.49349	9.40585	7.41027	10.7594	0.258581	2.28799	1.5804	3.21928	3.94439	2.7259	5.44424	1.1184	1.97523	0.83217
chr12	14100000	14200000		-0.861414	0.0276136	0.868508	0.477133	1.19578	1.42422	3.2933	0.902527	0.471034	-0.0870406	0.325304	-0.901544	-0.00528211	0.200731	1.6311	0.545028	0.277287	-1.65907	-0.0991233	1.1898	0.0167238	1.07121	0.916668	0.378749	-0.218088	0.399636	-0.310339	0.539867	1.00153	1.24535	0.190485	0.305171	1.34039	1.85472	0.0954968	0.812015	1.07901	1.17829	1.40314	0.360606	1.87312	2.12495	2.23423	3.82626	2.08468
chr12	14150000	14250000		-1.24439	-1.30934	-1.37745	-1.29741	-0.632173	-0.654569	-0.343323	-0.758628	-0.928294	-1.12039	-1.15076	-1.4845	-0.782392	-0.970449	-0.695234	-0.828569	-0.990713	-1.80984	-1.42758	-0.217676	-1.02609	-0.949227	-0.672588	-0.830444	-1.53301	-0.826103	-0.948078	-0.878617	-1.17498	-1.03358	-1.35247	-0.987348	-1.13553	-0.686439	-1.19774	-0.59621	-0.690352	-0.492224	-0.367356	-1.20993	0.142596	0.116914	0.349341	-0.143527	-0.447396
chr12	14200000	14300000		-1.07052	-1.28681	-1.24378	-1.24155	-0.624865	-0.653135	-0.677476	-0.983056	-0.626069	-1.19669	-0.864354	-1.46567	-0.773441	-0.952301	-0.904208	-0.989621	-1.26376	-1.01468	-1.51889	-0.391516	-1.02667	-1.10536	-1.14363	-0.882313	-1.3609	-0.610278	-0.0805046	-0.216686	-1.11391	-0.586023	-1.37652	-0.934266	-1.38134	-1.13747	-1.20136	-0.0994944	-0.589312	-0.952565	-0.3674	-1.2811	-0.229031	0.0622776	-0.300141	-0.648724	-0.780377
chr12	14250000	14350000		-0.865011	-1.09535	-0.946505	-1.081	-0.39792	-0.304911	-0.372894	-1.0822	-0.217195	-1.14275	-0.483163	-1.39906	-0.65051	-0.64001	-0.620683	-1.0722	-1.48161	-0.252959	-1.4747	-0.366982	-0.771805	-0.796968	-1.50602	-0.775979	-1.12328	-0.263243	0.943204	0.695598	-0.919621	0.000302326	-1.19843	-0.629294	-1.24448	-1.42389	-1.11679	0.950282	-0.0433365	-1.25479	-0.121829	-0.833996	-0.472007	0.421009	-0.797206	-0.38659	-0.954055
chr12	14300000	14400000		2.41601	1.27052	6.59107	0.408206	0.583157	0.24037	1.52361	0.424487	1.15861	1.06939	2.29923	0.975805	1.33155	1.44162	1.94436	1.13832	0.561154	1.45853	0.2834	1.37064	0.623991	-0.0562719	0.177291	0.431266	2.06651	1.52375	2.08586	1.19106	1.06426	2.0993	-0.179659	0.342873	-0.436839	-0.586944	-0.378766	-0.256134	-0.356383	-0.384624	0.18288	-0.51308	0.315504	0.778836	-0.486445	0.247137	-0.310445
chr12	14350000	14450000		2.36546	1.73058	6.23746	0.60299	0.205192	0.190222	1.26175	0.694335	1.46274	1.31829	2.45858	0.994979	1.60974	1.35739	1.83229	1.4105	0.902239	1.49287	0.411782	1.76918	0.98034	0.247251	0.659154	1.09648	1.86971	1.35407	2.11944	1.08225	1.08902	1.99637	-0.216577	0.30482	-0.489669	-0.274816	-0.224997	-0.316617	-0.20944	-0.149771	0.599013	-0.471077	0.86313	1.21323	-0.12708	0.472493	-0.0894159
chr12	14400000	14500000		-0.0151466	0.636995	0.441129	1.07733	1.00212	0.821007	0.0870773	0.900818	0.980055	0.0790953	0.421141	-0.610219	-0.164503	-0.801749	-0.836483	0.0983664	-0.302077	0.994422	0.226318	1.96283	0.713887	0.147744	0.207388	0.330652	0.809654	1.36635	0.770102	0.81803	0.78349	1.26513	-0.184128	-0.188796	-0.0309477	0.402777	-0.173762	0.326599	0.40748	-0.280622	-0.0690834	-0.778511	0.0606453	-0.23921	-0.151792	-0.426949	-0.818987
chr12	14450000	14550000		-1.09242	-0.761826	-0.250569	-0.580203	-0.296977	-0.481694	-0.655209	0.131117	-0.240947	-1.19147	-0.810997	-1.25827	-0.885818	-1.19901	-0.908663	-0.754098	-1.02663	-0.199058	-0.863521	0.325942	-0.651008	-0.699246	-0.270555	-0.867203	-0.188042	-0.0109927	-0.0805732	0.374797	-0.146027	0.0238827	-1.16854	-1.1352	-0.847152	0.127492	-0.47061	-0.604781	-0.390458	0.0707237	-0.139514	-1.33321	-0.124252	-0.231029	-0.328273	-0.0261521	-0.497355
chr12	14500000	14600000		-1.25312	-1.18563	-0.367031	-1.19306	-1.03686	-0.755255	-0.969431	-0.145275	-0.977715	-1.49584	-0.61522	-1.25361	-0.747803	-1.19422	-0.717192	-0.55541	-1.07584	-0.521961	-1.2152	-0.19113	-1.02009	-0.686135	-0.0321975	-1.33123	-0.619971	-0.980554	0.147966	0.345708	-0.0763035	-0.44599	-1.50695	-1.0179	-0.996997	0.106712	-0.790412	-0.150058	-0.342527	0.09759	-0.315327	-1.19184	0.210948	-0.232558	-0.247671	0.0529282	-0.0866934
chr12	14550000	14650000		-0.388019	-0.951075	-0.554661	-0.985203	-1.18857	0.516722	-1.17188	0.822067	-0.980559	-0.2699	0.384942	-0.524106	-0.0198959	0.972688	-0.59121	-0.977467	-0.652156	-0.682356	-1.25714	-0.467836	-0.482339	-0.667498	1.14058	-0.910728	-0.943742	-1.66388	0.715805	0.061606	1.05984	-0.39606	-1.56643	0.41918	-0.837464	0.943644	-0.844385	1.29208	-0.160016	0.797531	-0.653605	0.404555	3.32068	0.660394	0.144843	-0.703803	0.0993017
chr12	14600000	14700000		-0.40631	-1.17902	-0.420586	-0.667646	-0.842188	0.509931	-0.8433	0.602827	-0.864063	-0.351109	0.401943	-0.440507	0.066895	0.451536	-0.581899	-1.00411	-0.330131	-0.640979	-1.10428	-0.346699	-0.439583	-0.833979	0.561899	-0.740822	-0.852437	-1.30028	0.709127	-0.0260846	0.664681	-0.0711838	-1.00745	0.879237	-0.336453	0.826953	-0.398903	1.32538	-0.160321	0.578253	-0.43264	0.438999	2.15927	0.688274	-0.1916	-0.887058	-0.443059
chr12	14650000	14750000		-0.571156	-1.13828	0.396549	-0.182904	-0.33037	-0.0992878	-0.255108	-0.514061	-1.04957	-0.7011	0.560395	-0.472468	0.0969324	-0.692229	-0.289609	-0.698993	-0.245617	0.50422	-0.590644	0.248721	-0.87302	-0.696569	-0.303924	-0.827868	-0.0153284	-0.0737275	1.30488	1.3143	-0.130906	0.684175	-0.355629	0.825455	0.500782	0.03355	-0.0834644	1.12538	0.434544	-0.257024	0.00703465	-0.549301	0.10282	-0.161426	-0.609766	-0.481065	-1.07944
chr12	14700000	14800000		-0.970956	-0.222426	-0.200441	-0.139743	-0.241626	-0.0438983	-0.448845	-0.811107	-1.0163	-0.47364	0.0476391	-0.538706	-0.233791	-0.669547	-0.436443	-0.686086	-0.618771	0.636547	-0.257374	-0.0469451	0.137842	0.121986	0.363907	-0.446535	-0.220451	0.0749332	0.918011	1.02566	0.104499	0.396158	-0.0963727	1.07842	0.71817	0.286698	-0.0422364	0.724225	0.652752	-0.0676236	-0.222047	-0.977478	-0.0221048	0.456056	-0.264659	0.25003	-0.378234
chr12	14750000	14850000		-1.04438	-0.255373	-1.59731	-0.0484395	-0.847299	-0.352584	-0.470136	-0.389006	-0.935583	-0.374324	-0.782746	-0.391064	-0.863154	-0.59866	0.0214376	-0.530839	-0.574871	-0.507406	-0.81562	-0.83864	-0.0322362	-0.0675458	0.390243	-0.579081	-0.667036	-0.976574	-0.662	-0.353375	-0.329471	-0.492566	-0.3563	0.669271	0.377708	0.889672	-0.496905	-0.164161	0.197393	-0.505817	-0.930012	-0.778458	0.196867	0.198197	0.224564	0.24557	0.0753388
chr12	14800000	14900000		-0.995535	-1.11591	-2.01799	-0.961648	-1.55837	-0.827123	-1.5464	-0.357852	-1.4752	-0.658464	-0.865542	-0.646359	-0.899678	-0.523198	-0.347354	-0.390985	-0.669839	-1.56089	-1.49511	-1.56866	-1.25764	-1.34865	-0.803023	-0.880502	-1.38522	-1.8432	-1.31746	-1.5191	-0.822791	-1.10556	-1.34785	-0.464908	-1.00048	-0.265757	-1.0016	-1.18096	-1.3002	-1.01016	-1.18996	-1.22978	0.123452	-0.535048	-0.368327	-0.7531	-0.00670733
chr12	14850000	14950000		-1.02147	-1.01766	-1.71839	-1.30369	-1.49694	-1.11118	-1.89404	-0.47305	-1.11693	-0.673514	-0.89161	-0.923435	-1.04413	-0.622996	-0.911147	-0.417554	-0.970432	-1.59233	-1.22447	-1.49983	-1.27052	-1.21476	-1.21402	-0.554678	-1.61449	-1.83824	-1.48682	-1.90034	-0.824152	-0.936952	-1.47185	-0.969036	-1.42165	-0.748785	-0.759509	-1.23759	-1.67249	-1.00775	-1.14095	-1.32681	-0.265095	-0.310298	-0.464249	-1.04274	0.10589
chr12	14900000	15000000		-1.08455	-0.83298	-0.442233	-0.713857	-1.03624	-0.915965	-0.4082	-0.647646	-0.389652	-1.11047	-1.04949	-1.34999	-1.30635	-1.11924	-0.979452	-1.14928	-0.992701	-1.23736	-1.16155	-1.16047	-0.802293	-0.592275	-1.27175	-0.542624	-1.30918	-1.60519	-1.15023	-1.04822	-1.03998	-0.714623	-1.64376	-1.29279	-1.15592	-1.11063	-0.645371	-0.997303	-1.24886	-1.19448	-1.12025	-0.864683	-0.699036	-0.275251	-0.231895	-0.656198	-0.526106
chr12	14950000	15050000		-1.11778	-1.18315	-0.538329	-1.15356	-1.41233	-1.12539	-0.559608	-0.757284	-1.04572	-1.44658	-1.33279	-1.46383	-1.0183	-1.21731	-0.542523	-1.46299	-0.384119	-1.71085	-1.69083	-1.14783	-1.10132	-0.813424	-1.06341	-0.685737	-1.40081	-1.50701	-1.18849	-0.621758	-1.14805	-0.803835	-2.07771	-1.75342	-1.45331	-0.998959	-0.978309	-1.48772	-1.77671	-0.862878	-1.17092	-1.36352	-0.523988	-0.763607	-0.207565	-0.787197	-1.05311
chr12	15000000	15100000		-0.802723	-1.45711	-1.68864	-2.03516	-2.03962	-1.52658	-1.81781	-0.960338	-1.22177	-0.9007	-0.804668	-1.23558	-0.659603	-0.697337	-0.0527983	-1.00956	0.263645	-1.75841	-1.7663	-1.16945	-1.34441	-1.13084	-0.793886	-0.615583	-1.65186	-1.6368	-1.48643	-1.05492	-0.744558	-0.589792	-2.31482	-2.02715	-1.96626	-0.775447	-1.12223	-1.97962	-2.37856	-0.608701	-1.11316	-2.16646	-0.191981	-0.959085	-0.0935287	-1.22972	-0.620555
chr12	15050000	15150000		0.917416	-0.707315	0.319336	-1.42776	-1.69946	-1.42163	-1.43224	-0.81984	0.250243	-0.453057	-0.36271	-0.554415	0.237755	0.670236	0.877738	-0.494204	1.54194	-1.44088	-1.42613	-0.830732	-0.334365	-0.740462	-0.755655	0.221832	-1.08169	-1.07516	-0.30799	-0.514939	-0.348511	0.471388	-2.09737	-1.53155	-1.96095	-1.40246	-0.835218	-1.76587	-2.1856	-1.00777	-0.359915	-1.78078	-0.25695	-0.11807	-0.601677	-0.612046	-0.750359
chr12	15100000	15200000		1.6549	-0.185154	1.15993	-0.796796	-0.978347	-1.17603	-1.1832	-0.460458	0.909604	-0.284471	-0.265018	-0.150976	0.807241	1.13755	1.39972	-0.374437	2.37159	-1.38265	-1.03827	-0.154676	-0.0263477	-0.505471	-0.575096	0.801483	-0.612427	-0.487593	0.0279281	-0.197868	-0.382046	0.966187	-1.48542	-1.03936	-1.64365	-1.19343	-0.151328	-1.38618	-1.81568	-0.583126	0.398569	-1.43767	-0.234119	0.42278	-0.581717	0.0288815	-1.12702
chr12	15150000	15250000		1.09272	-0.314898	-0.381082	-0.186547	0.0109223	-0.459794	-1.00385	0.0823654	1.03952	0.123505	0.203309	-0.222799	0.741323	0.798243	1.36086	-0.435489	2.40774	-1.13402	-0.611522	0.633384	-0.366388	-0.660048	-0.218353	0.705793	-0.482306	-0.37579	-0.737144	-0.749029	-0.616998	0.594221	-0.597227	-0.42075	-0.904076	-0.210684	0.840431	-0.913559	-1.05637	0.262723	0.994036	-1.21438	0.121059	0.487214	0.0891627	0.589858	-1.25006
chr12	15200000	15300000		-3.19113	-3.86832	-4.91454	-4.48652	-4.39677	-4.20331	-4.38683	-3.56553	-4.25223	-2.95666	-3.26519	-3.06731	-3.16562	-3.00269	-2.89851	-2.89732	-3.22513	-3.94505	-3.53202	-4.03114	-3.33568	-3.46895	-3.15127	-3.59078	-4.12467	-4.42135	-4.11003	-4.33039	-3.65787	-4.41924	-3.93715	-3.73896	-3.84828	-3.30414	-3.8596	-4.05069	-4.12167	-3.42463	-4.00998	-3.76245	-3.17264	-3.73263	-3.29875	-3.93532	-3.45433
chr12	15250000	15350000		5.15621	2.98954	0.476228	2.61854	1.51022	-0.0503193	4.01111	3.79211	6.39002	3.85991	1.95493	-0.0689848	2.80335	1.98505	3.61162	1.75555	5.56732	3.05062	2.40706	4.86436	2.05767	0.994688	2.7706	1.2928	-1.55173	-0.236372	-0.720886	1.04299	1.28396	3.4891	-0.470379	-0.495038	0.98683	1.3235	2.81529	3.17605	1.12752	1.70627	3.29006	0.975006	2.93546	3.17055	2.88474	0.105571	1.37663
chr12	15300000	15400000		1.45181	-0.144429	-0.125546	-1.37541	-1.11219	-1.5134	-0.228455	1.47333	1.18803	1.03267	1.05666	-0.0524254	1.19689	0.491978	0.577654	-0.277529	0.354697	-0.291788	-1.03855	0.676889	-0.434276	-0.442555	1.48921	1.11543	-1.09111	-0.951334	-0.954412	-0.640816	1.40984	1.01183	-1.68407	-1.72188	-1.49933	0.235702	-0.350167	-1.14525	-0.733559	1.47273	1.01715	-1.40427	0.865367	0.241451	0.741952	0.0738371	-0.987023
chr12	15350000	15450000		0.813874	-0.800021	1.31276	-1.60678	-1.17326	-1.37039	-0.566916	1.93011	1.26266	0.0244051	0.592013	-0.294726	0.264885	-0.0110559	0.312427	-0.29294	1.02849	-0.16507	-1.4257	-0.736092	-0.989113	-1.09166	1.07501	0.50281	0.300384	-0.164153	0.177192	0.301546	1.31647	0.749471	-1.79268	-1.71265	-1.53092	1.13495	0.471908	-1.53949	-1.65923	1.24385	0.446904	-1.47797	0.957145	0.529452	1.23261	0.415488	-0.100939
chr12	15400000	15500000		0.277551	-0.879433	2.35793	-1.42559	-1.24605	-0.963514	-0.577974	3.38834	1.44697	-0.377652	0.883105	-0.412763	-0.345599	-0.301418	-0.175079	0.371447	1.07317	0.554192	-1.40833	-1.16223	-0.907817	-1.13835	2.09433	0.401036	1.26531	0.86598	1.49315	1.60628	2.73251	1.66572	-2.01268	-1.48478	-1.3013	2.8292	0.968369	-1.59183	-1.92823	2.15218	0.370495	-1.24583	2.74457	1.00076	2.62084	0.583045	0.834927
chr12	15450000	15550000		-0.847898	-0.773184	2.86479	-1.17978	-1.40642	-0.379208	-1.24131	6.64641	1.78147	-0.422617	1.32691	-0.883097	-1.02708	-0.839394	-0.90065	2.44842	0.916631	1.5126	-1.33122	0.00937269	1.22887	-0.697708	6.4856	1.79524	1.62361	2.30787	3.48124	2.48559	7.82363	4.07721	-2.10078	-0.669157	-1.81768	6.41021	1.40499	-1.3724	-1.75324	4.98291	0.910695	-0.545903	4.85224	0.753198	6.29236	1.53967	2.72363
chr12	15500000	15600000		-0.93148	-0.876041	2.84523	-1.22137	-1.11003	-0.369715	-1.31191	5.95141	1.66792	-0.373029	1.01222	-1.17961	-1.40416	-1.11585	-0.699016	2.02214	0.798269	1.50058	-1.33294	0.438103	1.47142	-0.69364	6.32387	1.84921	1.55284	2.04705	3.20344	2.3621	7.43016	3.58615	-1.895	-0.697703	-2.08241	5.75304	1.06254	-1.26608	-1.57279	4.15507	0.5427	-0.422924	3.22968	0.0705358	6.21782	1.74514	2.43039
chr12	15550000	15650000		-0.0569349	-0.0688513	3.26657	-0.450477	0.531311	0.545761	-0.483077	1.72519	1.35151	-0.164712	0.946475	-0.880435	-1.07567	-0.655075	-0.110585	0.266732	0.728662	0.369321	-0.488092	0.989825	0.0802902	-0.484853	0.0614644	0.11191	1.84407	1.64235	1.82847	1.94071	1.14711	1.29288	-1.09422	-0.500262	-1.00956	1.20533	0.504573	-0.202054	-0.0521947	0.854299	0.191467	-0.386392	0.272024	0.0968832	0.933221	0.430497	0.0584677
chr12	15600000	15700000		-0.00619755	-0.0114294	1.87338	-0.513398	0.739935	0.376941	-0.439576	0.885631	0.956105	-0.677309	-0.302604	-1.10564	-1.1796	-0.846703	-0.717343	-0.417888	-0.0182653	-0.973696	-1.0393	0.0921708	-0.615178	-1.03928	-1.06011	-0.900024	-0.0678379	-0.0819126	0.153202	-0.579933	-0.779746	-0.419635	-1.26705	-0.74949	-1.31359	-0.377181	-0.613635	-0.529648	-0.758813	-0.690299	-0.583897	-0.916296	-0.829258	-0.352604	-0.784921	-0.723682	-1.12171
chr12	15650000	15750000		-0.38679	-0.135876	0.658319	-0.9293	0.417832	0.617725	-0.532829	1.6221	0.0334795	-1.11997	-1.31845	-1.3555	-1.41983	-1.00869	-1.21546	-0.622625	-0.872214	-1.09125	-1.29787	-0.654525	-0.157366	-1.10571	0.372889	-1.24901	-1.14848	-1.20788	-0.443977	-1.50952	-0.677936	-1.12288	-1.13316	-0.309768	-1.56222	0.373568	-1.39798	-0.781135	-1.22484	-0.235886	-1.25179	-0.646303	-0.210524	-0.627832	0.0149308	-1.22008	-0.294657
chr12	15700000	15800000		-0.662079	0.447772	0.685617	-0.525703	0.617292	1.83558	-0.336677	2.37988	-0.0244345	-1.1612	-1.39836	-1.29403	-1.38804	-0.839629	-1.28098	-0.519593	-0.798029	-0.49639	-0.611829	-0.476345	0.909398	-0.520776	1.38888	-0.574124	-0.683124	-1.12436	0.0936166	-1.05461	-0.253953	-0.877821	-0.483984	0.862511	-1.2053	1.40747	-0.994558	-0.325325	-0.868914	0.642998	-0.955668	0.270219	0.654126	-0.093935	0.814755	-1.06988	0.535967
chr12	15750000	15850000		-0.0870611	1.64262	1.33865	0.769353	1.7424	2.51521	0.592514	1.35504	1.91775	-0.767169	-1.15019	-1.06777	-1.22985	-0.730613	-1.10565	-1.06627	0.21235	-0.546016	-0.105722	-0.110119	0.264602	-0.303723	-0.698069	0.444758	-0.539151	-1.4854	-0.0201963	-1.31897	-0.990504	-0.643354	-0.398957	0.757027	-0.719304	0.0866715	-0.244171	-0.131054	-0.7441	-0.681925	-0.353318	0.205823	0.434829	0.819454	-0.571995	-0.581187	-0.212689
chr12	15800000	15900000		3.07906	2.91813	1.44443	3.55754	4.28371	5.93357	4.43964	3.89611	4.75993	-0.202231	1.42612	1.2464	1.55189	2.99039	1.87703	2.71574	7.8002	1.30101	0.581537	1.84669	5.04892	2.08292	1.47844	2.53465	3.20005	1.3654	4.78354	2.06329	2.31075	6.37783	0.951945	3.87407	1.68029	2.7262	2.10863	3.69355	-0.660093	0.985721	2.59643	-0.569027	5.16788	3.92161	3.18893	3.42856	5.31535
chr12	15850000	15950000		0.481555	1.36133	0.79082	1.07414	0.789342	1.6642	1.65879	2.62377	1.65631	-0.306911	-0.720006	-0.356277	-1.15346	0.179422	-0.108715	0.658265	1.89241	1.21605	0.196401	0.402169	1.91593	1.3309	1.07238	1.07761	0.791286	-0.183926	1.81161	1.02748	1.55926	2.39622	-1.00141	0.230163	-0.494043	2.12192	0.544041	0.00106484	-0.912042	0.948549	0.911033	-0.926662	3.34606	1.78114	3.12823	2.23086	2.1096
chr12	15900000	16000000		0.137714	0.832144	1.3302	2.47073	0.662788	1.41283	1.58525	2.6795	1.1704	-0.557621	-0.643266	-0.394125	-0.716455	0.244312	-0.398964	0.419382	1.1768	0.972542	0.50113	1.05278	1.82851	0.869548	1.2199	0.656619	2.09328	0.405568	2.0774	1.70125	1.64231	1.91154	1.5145	2.29221	-0.571364	2.60862	1.48698	0.37197	1.04462	1.81958	0.616401	1.24147	3.35742	1.49774	2.88793	2.21937	2.09203
chr12	15950000	16050000		-0.22579	0.364861	1.55605	6.97183	0.671754	0.673126	3.98849	2.0379	0.607905	-1.04037	0.0272683	-0.385854	0.943017	0.395154	-0.348055	-0.590594	1.22303	0.0339332	0.819562	3.62208	2.73341	0.565951	0.359323	0.96231	5.14548	0.924362	1.6788	4.44611	1.9819	0.979175	7.78175	7.02029	-0.372915	0.890024	5.30606	1.54584	7.92154	3.64643	0.166232	6.50815	2.96688	0.488888	0.493121	5.35955	2.45523
chr12	16000000	16100000		-0.113374	0.483249	0.830934	5.48722	0.787105	0.302812	3.40748	1.29609	0.48095	-0.97823	0.288813	-0.609805	1.5105	0.676171	-0.108946	-0.903747	2.35298	-0.092837	0.420366	4.59202	3.32232	0.729331	-0.0506698	1.81489	4.3256	0.833754	1.34134	4.22148	1.84624	0.91113	7.53368	6.28704	-0.487722	-0.91536	5.72421	1.28098	8.34441	3.84745	-0.0840025	6.64104	2.78789	0.0227662	-0.647328	6.14732	2.77899
chr12	16050000	16150000		-0.263039	0.514523	0.912167	4.05732	1.56031	0.369967	2.57596	1.40622	0.76529	-0.981884	0.288799	-0.827176	1.63153	0.495468	-0.2033	-0.86184	2.56117	0.242312	0.334002	5.59019	3.12452	0.416016	0.0675502	2.1324	3.94731	1.09523	1.25827	4.15	1.92236	1.00431	7.12055	5.11593	-0.52846	-1.05265	5.42332	1.48409	8.47371	4.2458	0.00895758	6.25301	2.69451	0.0147794	-0.593271	6.18069	3.0536
chr12	16100000	16200000		-0.643034	0.512901	0.711212	4.70981	1.10449	0.445057	3.15229	1.0005	0.391443	-0.95227	-0.0595271	-0.686082	1.11897	0.0500651	-0.364781	-1.1164	1.71674	-0.0781522	0.478706	5.1901	2.80172	0.346452	-0.0986887	1.78729	3.81927	0.926565	0.926124	3.711	1.16491	0.753891	7.28958	5.47953	-0.391241	-0.627099	5.08794	1.0923	8.60123	3.41715	-0.157649	6.21437	1.65427	-0.263098	-0.70488	5.92007	2.06896
chr12	16150000	16250000		-0.952592	1.01572	0.753461	3.32592	0.412361	0.915969	1.64339	-0.142394	-0.490312	-0.631064	-0.372528	-0.724908	0.379221	0.149652	-0.632432	-1.35686	0.971554	-0.258905	0.878592	4.07956	3.80666	1.10347	0.307411	1.71345	2.8597	0.381754	1.20807	2.26817	0.118843	0.413406	5.72498	5.90925	-0.565018	-0.169448	3.8188	0.126563	5.94182	1.43055	-0.845614	5.50736	0.557788	-0.760637	-0.958628	3.74162	0.418909
chr12	16200000	16300000		-1.12571	0.880444	3.7184	1.19175	-0.00722938	1.84336	-0.0928222	-0.968365	-0.410797	-0.708977	0.20007	-1.11	-0.810044	-0.304765	-0.818979	-1.49728	-0.0950886	-0.127899	1.09286	1.77791	3.60947	1.51455	0.44827	0.390649	3.76353	1.21119	3.61614	3.70967	1.22956	0.648453	2.3826	4.24993	-0.702929	-0.409096	1.63424	0.142536	2.23228	-0.506761	-1.18341	3.37034	-0.639795	-0.264033	-1.14698	1.1317	-0.827443
chr12	16250000	16350000		-0.877898	-0.0127698	4.019	0.425706	-0.0404066	1.36404	-0.583127	-0.810799	0.108792	-1.05301	0.445551	-1.17974	-1.15222	-0.93803	-0.777329	-1.47839	-0.361624	-0.124516	0.794293	-0.187623	1.77099	0.834753	-0.0823608	-1.00015	3.50098	1.81504	3.98375	4.09201	1.57246	0.912745	0.671603	1.1598	-0.313308	-1.24396	0.972536	0.0733905	0.909921	-0.757612	-1.25903	0.591882	-1.03091	-0.22051	-1.02308	0.440971	-0.704055
chr12	16300000	16400000		-0.593768	-0.369709	-0.691962	-0.540249	0.0678122	0.207438	-1.17371	-0.903758	0.0492652	-0.81784	-0.578762	-1.09473	-0.625199	-0.638719	-0.815511	-1.21256	-0.0816054	-0.160687	-0.0806958	-0.664371	0.205763	-0.37356	-0.608179	-1.23209	-0.465402	0.187718	0.564963	0.18066	-0.861889	0.281878	0.0612297	0.355634	-0.56326	-1.44904	0.281463	-0.631645	0.178381	-0.544236	-1.29668	-0.280273	-0.608512	-0.618307	-0.772622	-0.21344	-0.761006
chr12	16350000	16450000		-0.714117	-1.12452	-1.22604	-0.288642	-1.14931	-0.456556	-1.06887	-1.45396	-0.58524	-1.01349	-0.218262	-0.451097	-0.67137	-0.231018	-0.375902	-1.00452	-0.301467	-0.676011	-0.456352	-0.363175	0.154253	-0.817341	-1.006	-1.26718	-0.680099	-0.141382	0.550305	-0.582994	-0.920312	-0.0976058	0.206362	1.42316	-0.862936	-0.589505	-0.260321	-0.890136	-0.366796	-1.07187	-0.696875	0.351129	-0.510511	0.543021	-0.485572	-0.244415	-0.786201
chr12	16400000	16500000		-1.00192	-1.18457	-0.701867	0.819729	-1.44325	-0.530582	-1.38648	-0.934778	-0.967008	-1.61041	0.20506	-0.166446	-1.09221	-0.814271	-0.660237	-0.863322	-0.668294	0.780727	0.503302	-0.72379	-0.600891	-1.10303	-0.558971	-1.1679	-0.795528	0.951904	1.39872	-0.333398	-0.884296	0.709532	1.22429	1.91542	-0.436998	-0.925091	0.626029	-1.32898	-0.592996	-0.712252	-1.01967	-0.318715	-0.411202	0.0790508	-0.797684	-0.493568	-0.261722
chr12	16450000	16550000		-1.09053	-0.884161	-0.0940965	1.22134	-1.35436	-0.584487	-0.854662	-0.448266	-1.13447	-1.53393	-0.318897	-0.748665	-1.36981	-1.09934	-0.936966	-0.622663	-0.840809	0.660152	-0.0187711	-1.18809	-0.777067	-0.907334	0.139017	-1.32266	-0.938487	0.298792	1.16592	0.0438655	-0.46734	0.344965	0.240268	1.26723	0.311857	-0.642837	0.156141	-0.985626	-0.823196	0.0268701	-1.472	-0.811994	0.341087	-0.629957	-0.0411525	-0.600317	0.318421
chr12	16500000	16600000		-1.25566	-0.581597	-0.37038	1.20222	-1.42504	-0.437347	-0.853653	-0.404667	-0.978189	-1.16883	-1.352	-1.24875	-1.4098	-0.995934	-0.9996	-0.703994	-0.737774	-1.18325	-0.476537	-0.600339	-0.315777	-0.189394	0.221768	0.0647822	-0.918085	-1.43569	-0.20968	-0.609965	-0.164856	-0.0811878	-0.67908	0.856366	0.648006	0.140999	0.113445	-0.391192	-0.975107	0.0122559	-0.804957	-0.286735	0.603763	0.545339	0.617479	-0.492086	0.734048
chr12	16550000	16650000		-1.17602	-0.128097	-0.682999	0.534583	-1.48176	-0.280417	-1.5798	-0.750838	-0.296449	-0.873752	-1.30625	-1.50412	-1.30397	-0.821798	-1.11654	-1.09961	-0.159251	-1.23569	0.083721	0.106093	-0.411503	0.112585	-0.602282	1.66148	-0.707921	-1.22908	-0.701862	-1.13787	-0.975509	0.821206	-0.837845	-0.0930388	-0.429798	-0.726662	0.77788	-0.573213	-1.02145	-0.733231	-0.27314	-0.0633409	-0.324433	1.49047	-0.685832	-0.181172	0.648066
chr12	16600000	16700000		-0.740222	-0.904178	-0.315007	-0.475698	-1.12157	-0.409913	-0.679472	-0.993874	0.873205	-0.797959	-0.742231	-1.16999	-0.730787	-0.37365	-0.666384	-0.871237	0.0797421	-1.07091	-1.07702	-0.302369	-0.782109	-0.616421	-1.38199	0.774819	-0.632648	-0.433487	-0.304574	-0.562336	-0.834792	0.802854	-1.16448	-0.860875	-1.32977	-1.06242	0.618102	-0.52931	-0.441502	-0.772704	0.384066	-0.26553	-0.833826	1.20055	-1.19561	1.03405	0.670151
chr12	16650000	16750000		-0.843471	-1.1514	-0.670684	-0.694728	-0.579585	-0.73473	-0.779442	-0.44554	0.253087	-0.876186	-0.627995	-0.867711	-0.292255	-0.462544	-0.714645	-0.464384	-0.354135	-0.924489	-1.37442	-0.234463	-0.791051	-0.876147	-0.886349	0.333511	-0.52594	-0.152808	-0.215921	-0.853528	-0.308463	0.00216421	-1.41458	-1.2189	-1.03995	-0.245406	0.457393	-0.503428	0.0459332	0.273913	0.960377	-0.387896	0.0165375	0.628091	-1.12523	0.173858	0.431624
chr12	16700000	16800000		-0.860432	-0.856409	-0.902696	-0.327365	-0.35451	-0.582058	-0.676691	-0.251468	-0.021407	-0.755853	-0.671182	-0.789574	-0.22869	-0.732142	-0.817515	-0.677708	0.0855785	-1.25965	-1.28949	-0.3333	-0.765923	-0.918436	-0.948516	-0.344331	-0.541597	-0.290548	-0.42256	-1.41004	-0.664045	-0.630785	-1.37779	-1.30005	-0.839645	-0.543746	-0.160407	-1.14092	0.0920268	-0.156614	0.498146	-0.34085	-0.417323	-0.287223	-1.16629	-0.649716	-0.300053
chr12	16750000	16850000		-0.807997	-0.481838	-1.10183	-0.711607	-0.821712	-0.67193	-0.712517	-0.865807	0.409128	-0.645775	-0.436902	-1.21717	-1.03171	-1.04922	-0.571298	-1.20018	0.455119	-0.720218	-1.02316	0.0100923	-1.04757	-0.317274	-1.51943	-1.13227	-0.86128	-0.501644	-1.01931	-1.32433	-1.06244	0.049172	-1.26518	-1.36355	-1.21396	-1.75293	-0.520739	-1.40525	-0.485491	-1.62848	0.140362	-0.410542	-1.87627	-0.731198	-1.23132	0.679597	-0.777852
chr12	16800000	16900000		-0.140234	-0.219106	-1.1377	-0.98218	-0.805974	-0.689025	-1.13965	-1.1575	0.733326	-0.509243	0.131236	-1.0749	-0.944627	-0.700525	0.00392151	-1.02317	-0.17743	0.233068	-0.948107	0.620396	-0.978373	0.293527	-1.45911	-1.00918	-0.890476	-0.617077	-0.758295	-1.19743	-0.974517	0.822034	-1.37697	-1.43376	-1.23061	-1.86465	-0.496073	-1.01524	-0.454899	-1.69366	0.322878	-0.355143	-1.98534	-0.367107	-1.26665	1.14277	-0.829753
chr12	16850000	16950000		1.08605	0.473267	-1.35424	-0.768132	-0.112623	-0.231388	-1.11396	-1.20311	0.950775	-0.476336	0.940996	-0.086651	-0.571476	0.306453	0.833517	-0.622588	-0.270123	0.654738	-0.290132	0.365059	-0.0585624	0.521594	-1.31259	-0.218084	-1.37092	-0.9171	-0.541208	-1.58214	-1.35659	0.651022	-1.0329	-1.19997	-1.4598	-1.6933	-0.389313	-0.575294	-0.557803	-1.82181	-0.114159	-0.570984	-1.8639	0.14043	-1.62187	0.569725	-1.06824
chr12	16900000	17000000		1.29655	0.43764	-1.55317	-1.27308	-0.164827	-0.340238	-1.45963	-1.49423	0.398987	-0.826508	1.15278	0.330242	-0.76553	0.160304	1.07741	-0.799944	0.149818	0.681713	0.0979741	0.381931	0.356531	0.566184	-1.24692	-0.591105	-1.77291	-0.821949	-0.979482	-1.76425	-1.7881	0.181697	-0.708555	-0.92207	-1.96671	-1.63441	-0.171261	-0.772451	-0.722108	-1.97021	-0.4734	-0.968833	-1.9303	-0.47261	-1.93924	0.177703	-1.50892
chr12	16950000	17050000		0.208977	-0.464739	0.186682	-1.51985	-1.12919	-0.912601	-0.406006	-1.15569	-0.0778367	-1.23519	0.351055	-0.49956	-1.00283	-0.909161	0.833531	-1.08718	-0.509755	-0.295146	-0.889295	-0.403364	-0.840889	0.187623	-1.42674	-1.49998	-0.697107	-1.19371	-0.775461	-1.385	-0.25487	0.283386	-1.31823	-1.19975	-0.758054	-1.66583	-0.571045	-1.4614	-0.814643	-1.33055	-0.841686	-0.525019	-1.72401	-1.0785	-0.213156	0.699524	-1.34031
chr12	17000000	17100000		-0.188327	-0.720547	0.0210187	-1.48722	-0.49366	-0.345223	-0.140913	-0.838235	0.26626	-1.10859	-0.0940681	-0.903164	-0.427288	-0.549481	0.703764	-0.947891	-0.440359	-0.692469	-1.25194	0.219205	-0.630006	0.117652	-1.50869	-1.0551	-0.687526	-1.15458	-0.561465	-1.09692	0.0920761	0.237241	-0.866448	-0.774316	-0.247904	-1.5803	-0.514512	-1.26673	-0.502112	-0.458799	-0.415552	-0.173378	-1.05789	-0.628857	0.369232	0.850054	-0.600469
chr12	17050000	17150000		-0.0869142	-0.95029	-0.681197	-1.29153	0.274115	0.280458	-0.683393	-0.760348	0.571102	-0.631665	-0.178125	-0.504757	0.08957	0.0184248	0.284677	-0.216914	0.286514	-0.395408	-1.12168	1.46039	-0.00317172	-0.199573	-1.24156	-0.206399	-0.645018	-0.949324	-0.511582	-0.825062	0.206229	0.0915027	0.248326	0.0526084	-0.396782	-1.54315	-0.178134	-0.780768	-0.028232	0.470173	-0.0450078	0.221468	-0.153257	-0.379144	0.255557	0.601629	0.0408525
chr12	17100000	17200000		-0.0749951	-1.10428	-0.0996709	-0.679446	-0.187026	-0.0826811	-0.852517	-0.177637	0.11895	-0.133238	-0.332494	-0.193457	-0.214378	0.218262	-0.378286	0.33896	0.414587	-0.230592	-0.613141	0.520989	-0.18003	-0.867965	-0.427082	0.0084105	0.0669977	-0.705543	-0.322117	-0.794666	0.512259	-0.347118	0.42248	0.800794	-0.48622	-0.706526	-0.161803	-0.277315	-0.452309	0.618851	-0.20813	0.234024	0.35242	-0.179564	-0.0719233	-0.0527807	-0.0499573
chr12	17150000	17250000		-0.583796	-1.09241	-0.185954	-0.643388	-0.470658	-0.176402	-0.684744	-0.109843	-0.184603	-0.622619	-0.612067	-0.791389	-0.573556	-0.0672855	-0.605042	-0.547001	-0.382279	-0.762497	-0.819124	-0.437853	-0.291477	-0.996823	-0.462255	-0.301016	-0.517682	-0.369759	-0.222863	-0.254932	0.0872476	-0.168544	-0.510168	0.200021	-0.355804	0.029413	-0.478163	-0.451868	-0.405626	-0.153523	-0.138531	0.351388	0.159332	0.517267	-1.00548	-0.0691497	-0.336822
chr12	17200000	17300000		-0.760226	-0.705664	-0.0750296	-0.224689	0.501091	-0.107482	-0.398621	-0.400028	-0.138218	-1.10917	-0.795211	-1.13485	-0.722113	-0.736417	-0.903555	-1.25886	-0.572926	-0.996544	-1.02677	-0.568257	-0.699429	-0.947035	-0.992021	-0.604955	-0.836869	-0.380236	-1.04758	-0.411492	-0.554886	-0.298525	-0.345217	-0.698327	-0.590065	-0.738481	-0.817078	-0.377777	0.0933049	-0.463687	0.00461756	-0.013225	-0.237267	-0.161435	-1.40961	-0.219078	-0.74853
chr12	17250000	17350000		-0.414971	-0.36368	1.63899	-0.0567298	0.647416	-0.446094	-0.361353	0.962734	-0.385664	-0.866429	-0.459129	-0.845683	-0.712506	-0.748475	-0.661103	-0.686946	-0.437279	-0.819136	-0.903211	0.0668108	-0.765222	-0.756527	-0.708804	-0.873732	-0.275892	0.535424	-0.246123	0.369512	-0.783686	-0.164268	-0.281626	-0.868924	-0.527503	-0.301583	-1.02647	-0.246335	0.0358624	0.234134	-0.423654	-0.548641	-0.184917	-0.92411	-0.178018	-0.466221	-0.295996
chr12	17300000	17400000		-0.693968	-0.506305	1.62906	-0.673568	0.0645706	-1.01068	-0.256985	0.964841	-0.402514	-1.00513	-0.513795	-0.918052	-0.936578	-0.901008	-0.860033	-0.645225	-0.29945	-0.68126	-1.01019	0.150219	-0.442132	-0.451137	-0.576702	-0.701028	-0.231911	0.752286	0.111994	0.635384	-0.759219	0.0755499	-0.589816	-1.19433	-0.040962	-0.0276928	-0.756097	0.109557	-0.0455593	0.16197	-0.721584	-0.385182	0.0478237	-0.541276	0.210956	-0.134741	-0.0950273
chr12	17350000	17450000		-0.620016	-0.717278	-0.686435	-1.15104	-0.15332	-1.06291	0.0526085	-0.458142	0.124115	-1.39194	-0.569816	-1.0098	-1.08804	-1.08562	-1.25081	-0.263016	-0.380293	-1.00256	-1.25807	-0.435427	-0.626506	-0.668011	-0.380188	-0.36316	-1.38013	-0.0519107	-1.01301	-0.653752	-0.598882	0.290958	-0.499835	-1.27842	-0.382898	-0.528241	-0.178828	0.14631	-0.374267	0.0858198	-0.610031	-0.689346	0.00878669	0.0531512	-0.110027	0.174159	0.514625
chr12	17400000	17500000		0.0530656	-0.871178	-0.438184	-0.979867	-0.721635	-1.16195	0.0573868	-0.669336	0.0165674	-0.93595	-0.344865	-0.44976	-0.472516	-0.653365	-0.774794	0.598219	0.128392	-0.814537	-1.21328	0.00224387	-0.938727	-0.632643	-0.468072	-0.231294	-0.887241	0.16107	-1.10449	-0.59197	0.12431	0.260266	-0.481406	-1.02398	-0.252694	-0.662207	-0.0398474	-0.641427	-0.0145161	0.0555297	-0.458215	-0.986479	-0.485917	-0.39499	0.256897	0.242889	1.05282
chr12	17450000	17550000		0.0302874	-0.889379	0.153009	0.294338	-1.00173	-0.73811	-0.839729	-1.05408	-0.305469	0.129312	-0.750213	0.100878	-0.0673722	0.0793743	0.066769	-0.0801999	0.5933	-0.0614035	-0.377922	0.121465	-0.517526	-0.462082	-0.614677	-0.00697103	1.11338	-0.498777	0.369817	-0.339954	-0.409951	-0.470077	-0.0908478	-0.0341712	0.589087	-0.151807	0.180464	-0.571978	-0.489631	-1.25152	-0.289412	-0.608481	-0.252745	0.248011	-0.591699	0.00100716	-0.434446
chr12	17500000	17600000		-0.363263	-0.374029	0.245929	0.516547	0.14114	0.715409	-1.35342	1.48459	-0.0178905	-0.37813	-0.764398	-0.648134	-0.580554	-0.402337	-0.308834	0.192992	-0.000509519	-0.822788	-0.620039	0.466918	-0.16936	-0.860519	0.656124	-0.618755	0.111577	-1.19759	-0.2249	-1.03373	-0.318149	-0.76673	-0.098384	-0.124738	-0.483649	1.00907	-0.535845	-0.267585	-0.988494	-1.00937	-0.362577	-0.641355	0.745419	0.248708	0.277061	-0.508996	0.200953
chr12	17550000	17650000		-0.508125	-0.266419	0.559453	-0.598107	0.0111525	0.52428	-0.0573011	2.02128	-0.0941341	-0.818231	-0.340056	-0.969055	-0.63126	-0.478383	-0.101008	0.643385	-0.383925	-1.22158	-0.758911	0.372864	0.218652	0.16994	1.04205	-0.809648	-0.265524	-1.01249	-0.170894	0.50997	0.78477	-0.288603	-0.681707	-0.724838	-0.794241	0.745005	-1.08856	-0.324947	-0.00451886	-0.813686	-0.453535	-0.306049	0.418608	-0.0705849	1.30543	0.0738326	0.59817
chr12	17600000	17700000		-0.418686	-0.127975	0.338347	-0.797405	-0.433132	-0.151947	0.195751	1.00628	0.056638	-0.688965	-0.428526	-0.544533	-0.87973	-0.501411	-0.121645	0.151213	-0.390176	-1.1191	-0.433456	0.373293	0.343655	0.493526	0.513844	-0.47823	-0.158116	-1.01002	-0.108689	0.764037	0.64653	-0.241501	-0.798455	-0.754186	-0.45632	0.0204755	-0.647733	-0.721119	0.079137	-0.607336	-0.512645	-0.104781	-0.495525	-0.0627879	0.675596	0.237923	0.0468152
chr12	17650000	17750000		-0.372546	-0.00738814	-0.656972	-0.242845	-0.166786	-0.41658	-0.393475	3.10695	1.23616	-0.97475	-1.13205	-0.842043	-1.41776	-1.17822	-0.924485	0.355603	-0.385463	-0.950626	-0.762504	0.60829	-0.585002	-0.366926	1.92244	0.262332	-1.31706	-1.00197	-1.12779	-1.29755	1.8166	-0.449014	-0.587615	-0.642195	-0.902027	1.69852	-0.0246195	-1.04419	-0.653428	0.897627	0.255942	-0.453024	1.23859	0.255343	1.45125	-0.319515	1.77783
chr12	17700000	17800000		0.300266	-0.464568	-0.125849	-0.0800274	-0.579262	-0.561097	-0.344068	3.87664	1.73529	-0.340109	-1.06559	-0.617518	-0.865709	-0.986677	-0.192947	0.87009	-0.20973	-0.457199	-0.588549	0.0312793	-1.08359	-0.279873	2.63258	0.505216	-0.954945	-0.738216	-0.911539	-0.798241	2.60763	-0.434841	-0.692202	-0.686969	-1.05113	2.26418	0.153638	-1.02106	-0.603555	1.47603	0.299108	-0.389571	1.66009	-0.0373543	2.27342	0.661828	2.39682
chr12	17750000	17850000		0.319356	-0.298145	-0.360143	-0.416943	-0.492031	-0.516478	-0.659557	1.28871	0.410274	0.262537	-0.786736	-0.323645	-0.272027	-0.555797	-0.0296338	0.301046	-0.145193	-0.1837	-0.324055	0.354549	-0.679018	-0.181238	0.904904	0.080382	-0.835853	-0.719484	-0.942454	-0.667195	0.640527	-0.740392	-0.63231	-0.946533	-0.897615	0.573133	-0.150695	-0.810334	-0.652266	0.207637	-0.530673	-0.328154	-0.0945849	-0.771554	0.762276	0.582308	0.44563
chr12	17800000	17900000		-0.190992	-0.0709983	-1.2073	0.174994	-0.529936	-0.403873	-0.372919	-0.082281	0.0467851	0.0926919	-0.212612	-0.207352	-0.790529	-0.294841	-0.437714	0.151824	0.0512565	-0.495667	-0.779443	0.832696	-0.776866	-0.400913	0.735087	-0.348826	-1.02464	-1.17519	-1.10713	-0.779706	-0.263075	-0.0569902	-0.340694	-1.1584	-0.450125	0.676181	-0.669462	-0.374716	-0.8244	-0.602246	-0.240642	-1.03875	0.0675128	-0.642469	-0.114127	-0.0487744	1.19865
chr12	17850000	17950000		-0.197708	-0.26657	-1.20407	0.533026	-0.626286	0.017915	-0.0217761	-0.552387	0.563305	0.00196951	-0.198701	-0.304517	-0.976055	-0.409484	-0.443078	0.0432465	0.0863027	-0.902464	-0.74748	0.528664	-0.831962	-0.471534	0.571003	-0.423253	-1.08932	-1.33244	-1.17973	-0.634872	-0.544813	-0.0488056	-0.393275	-0.856015	-0.218741	0.520056	-0.900097	-0.346379	-0.961296	-0.560708	-0.212528	-1.35322	0.243478	-0.818108	-0.0344994	-0.114055	1.47601
chr12	17900000	18000000		-0.580238	0.120874	-0.616303	-0.0672496	-0.431359	0.818064	0.217042	-1.18982	0.777234	-0.736978	-0.818622	-1.3165	-1.21609	-1.10818	-1.00009	-0.641057	-0.760794	-1.03826	-0.637309	0.750752	-0.527435	-0.143216	0.25963	-0.290079	-1.41916	-0.962542	-0.81958	-0.900308	-0.394726	-0.368178	-0.982931	-0.68371	-0.779497	-0.751969	-1.09897	-0.34375	-1.37375	-0.694576	-1.02799	-0.514934	0.586881	-0.504	-0.0984602	-0.484331	-0.0646659
chr12	17950000	18050000		-0.120235	1.10051	-0.0499691	-0.267091	-0.1594	0.70209	0.224899	-1.12899	1.05559	-0.542096	-0.544422	-0.947461	-1.23583	-0.758608	-0.897147	-0.0614589	-0.545588	-0.249958	-0.418174	1.37063	-0.615929	-0.170413	1.04021	-0.332668	-0.983413	-0.691787	-0.401823	-0.907919	-0.0205884	-0.0617057	-0.904402	-0.615692	-0.88579	-0.38533	-0.690705	-0.111	-1.30974	-0.359069	-1.1546	-0.276897	0.781938	-0.406091	0.158477	-0.31362	0.482546
chr12	18000000	18100000		0.820358	1.65448	0.754793	-0.217377	0.469197	-0.195869	0.348362	-1.60805	1.1491	-0.0969789	0.225855	-0.416172	-0.691049	-0.53338	-0.664099	0.229697	-0.278919	-0.132216	-0.0297612	0.954713	-0.521234	-0.543185	0.776229	-0.0932504	-0.446723	-0.250566	-0.441326	-0.748409	-0.275562	0.150071	-0.55751	-0.708189	-0.878498	-0.923122	-0.460788	-0.868071	-1.03877	-0.409258	-0.850367	-0.916034	-0.505472	-0.959054	-0.352658	-0.552373	0.00503272
chr12	18050000	18150000		0.206013	0.627055	1.02298	-0.447844	0.0685768	-0.820255	-0.314791	-1.59507	0.576233	-0.290367	0.554534	-0.56565	-0.584069	-0.711134	-0.777402	-0.311486	-0.627413	-0.664491	-0.608948	0.345228	-0.50836	-0.724135	-0.365093	-0.147835	-0.616517	-0.121921	-0.602516	-0.451799	-0.518138	0.459931	-0.893635	-1.40373	-0.852372	-1.46577	-0.598649	-1.35769	-0.767135	-1.01263	-0.57844	-1.02127	-1.55856	-0.829759	-1.08791	-0.59506	-0.542191
chr12	18100000	18200000		-0.19047	-0.55217	1.35035	0.146164	-0.402757	-0.0460274	-0.557763	-0.550368	0.932755	-0.438295	1.11505	-0.2778	-0.503833	-0.168776	-0.279649	-0.221578	-0.606196	-0.495287	-0.970022	-0.262178	-0.53713	-0.817568	-0.991307	-0.0927782	-0.47203	0.234609	-0.148545	0.278828	-1.12907	1.80554	-1.23781	-1.4675	-0.872815	-1.21812	-0.153796	-0.757473	-0.714893	-1.08513	-0.377465	-0.627053	-1.23375	0.0549123	-0.929412	0.187304	-0.162916
chr12	18150000	18250000		-0.0761289	-0.662242	0.946254	0.526657	-0.750666	0.122446	-0.772549	-0.195845	1.49042	-0.406566	0.369627	-0.57094	-0.646328	-0.450558	-0.143202	-0.524729	-0.620513	-0.204094	-0.797034	-0.600417	-0.126091	-0.937069	-0.7484	0.565174	-0.533302	9.33655e-05	-0.458677	-0.0851513	-0.967801	1.46937	-1.22491	-1.29036	-1.18445	-1.03555	-0.247186	-0.687946	-1.25717	-1.04789	-0.193885	-0.773958	-0.909915	0.0280062	-0.779957	0.365539	-0.356623
chr12	18200000	18300000		-0.504457	-0.490369	-0.254226	-0.421086	-0.15148	0.731133	0.563979	-0.717369	1.06291	-0.423315	-0.98217	-1.1331	-0.944824	-0.790564	-0.373119	-1.06212	-0.7295	-0.565639	-0.247635	-0.106353	-0.158373	-0.668553	-1.04932	0.833636	-0.708841	-0.941421	-0.861372	-0.782051	-1.04445	0.14342	-0.286663	0.158887	0.224828	-0.843619	-0.512777	-1.00911	-1.30495	-1.2861	0.0716421	-0.92686	-0.946474	0.268088	-1.05879	0.914956	-0.528028
chr12	18250000	18350000		-0.836344	-0.509572	-0.892885	-0.663024	0.183289	0.922944	1.31007	-1.07292	0.431456	-0.724731	-1.16065	-1.13212	-1.06313	-0.781521	-0.481558	-1.08774	-0.694009	-0.974742	-0.178006	0.0923431	-0.371647	-0.540017	-1.41736	0.439633	-0.640871	-1.26388	-0.993545	-0.999906	-1.44127	-0.347972	0.181116	0.814726	0.917105	-0.55372	-0.434509	-1.15631	-1.07534	-1.2591	0.297644	-0.888061	-1.01995	0.545832	-1.14192	1.15988	-0.500051
chr12	18300000	18400000		-1.20298	-0.795788	-1.11845	0.0635631	-1.33107	-1.11013	-0.962525	-1.26627	-0.130827	-1.36774	-0.912893	-1.11361	-1.34585	-1.30794	-1.02301	-1.16944	-0.706821	-0.738997	-0.637476	-0.58189	-0.599025	-0.771129	-0.93772	-0.494102	-0.419823	-0.955203	-0.981326	-0.907183	-1.47292	0.0589268	-0.833876	-0.395839	-0.831379	-0.595403	0.422959	-1.30517	-1.12303	-1.24159	0.281085	-0.711183	-0.895535	-0.332022	-1.09534	0.449139	-0.0577147
chr12	18350000	18450000		-0.738314	-0.493557	-0.795277	-0.306767	-0.522667	-0.266533	-1.0036	-1.28942	-0.493972	-1.39541	-0.60239	-0.967392	-1.21637	-1.09134	-0.870924	-1.09235	-0.732614	-0.388562	-0.52811	-0.540172	-0.7831	-0.292261	-0.806913	-0.642427	-0.353324	-0.805503	-0.247743	-1.08368	-1.5133	-0.0909086	-0.0858377	0.319389	-0.874785	-1.49365	-0.033679	-1.36787	-0.448073	-0.87536	0.0697355	0.0734009	-0.246565	-0.206427	-1.5412	-0.102661	-0.395881
chr12	18400000	18500000		-0.831739	-0.645128	-0.837392	-0.713225	-0.395091	-0.0885614	-1.11061	-1.40582	-0.118945	-1.62001	-0.533736	-1.22573	-1.4774	-1.33292	-0.991907	-1.06513	-0.882146	-0.307985	-0.93181	-0.961439	-1.14657	-0.649079	-0.755642	-0.480268	-0.520341	-0.42893	-0.232511	-0.981848	-1.23525	0.736796	-0.399293	-0.0263235	-1.16096	-1.63097	-0.558961	-1.67264	-0.681209	-0.519742	-0.552952	-0.207903	-0.128143	-0.296982	-1.49957	-0.663443	-0.395819
chr12	18450000	18550000		-1.26113	-0.656328	-1.13788	-0.49877	-0.638649	-0.470361	-0.853056	-0.938851	-0.126809	-1.1258	-1.01065	-1.40222	-1.25479	-1.25999	-1.06362	-0.806759	-1.04848	-0.422446	-0.783143	-0.840339	-0.896447	-0.841793	-0.452667	0.29137	-0.609426	-0.329848	-0.728574	-0.445783	-0.980586	0.634861	-1.13513	-0.706908	-1.00136	-0.852699	-0.129997	-1.29794	-0.794998	-0.672873	0.14722	-0.193152	-0.693669	-0.10394	-0.35365	-0.242117	0.350813
chr12	18500000	18600000		-0.579172	-0.562337	0.384858	-0.473029	-0.963376	-0.727448	0.430399	-0.87779	0.324871	-0.78083	-0.770883	-0.733312	-0.562566	-0.0752105	-1.13085	0.00483013	-1.06322	-0.38404	-0.657148	-0.411962	0.144262	-0.554176	-0.297976	0.230523	0.368119	-0.266085	0.643519	0.0295278	-0.285062	0.426053	-1.05547	-0.453827	0.00972536	-0.475903	0.526879	-0.85773	0.224275	-1.1567	0.896809	1.87589	-1.26808	1.18033	0.843162	-0.48655	0.789071
chr12	18550000	18650000		-0.431611	0.824008	1.80404	-0.699391	-0.751314	0.525549	0.621759	0.27837	0.63439	-0.350985	-0.522864	-0.610836	-0.711894	0.0274564	-1.19842	0.0994478	-1.05452	-0.18236	0.711058	0.908757	0.159087	-0.094845	0.191978	0.40476	1.56697	-0.461732	0.984041	0.232753	-0.228269	0.745008	-0.352675	0.575308	-0.00553674	0.670453	0.342762	-0.163039	0.227238	-1.21606	0.199527	1.65741	-0.496416	0.89392	0.905236	-0.599621	0.890617
chr12	18600000	18700000		-0.910413	1.49982	1.37251	-0.513596	0.224454	1.51057	0.206795	1.09822	-0.0682579	-0.113549	-0.987597	-1.03298	-0.94442	-0.498178	-0.911572	-0.560329	-1.05593	-0.10791	1.37653	1.61559	-0.47574	0.254894	0.360077	0.635892	1.29279	-0.513275	0.222439	0.289308	-0.982166	0.116719	0.451828	1.23272	-0.597565	1.12784	-0.542285	0.437745	0.0807229	-0.631895	0.0282548	0.451312	0.290301	0.248249	0.462911	-0.469443	0.497436
chr12	18650000	18750000		-1.21418	-0.0610695	-0.173252	-0.597222	-0.250949	0.429288	-0.270437	0.488832	-0.327195	-0.69446	-1.55276	-1.21293	-1.13147	-0.636183	-0.840228	-0.95993	-0.917429	0.0214604	0.460769	0.50398	-0.689007	-0.0736189	0.369979	0.00929347	0.11299	-0.414841	0.33824	0.359254	-0.695833	-0.0663073	0.185951	0.853435	-0.72024	0.434676	-0.73738	0.169627	0.0498287	-0.0754301	0.151564	0.699532	0.689347	0.469477	0.395787	-0.360694	0.536038
chr12	18700000	18800000		-1.16889	-0.316273	-0.8744	-0.641849	-0.124947	0.0870644	-0.626806	-0.204977	0.464382	-0.889788	-1.2594	-0.898894	-0.76783	-0.667632	-0.994489	-0.936315	-0.818918	-0.36202	0.0893426	0.368542	0.206387	-0.362095	-0.24971	0.0394372	-0.0147431	-0.493524	-0.260997	-0.412757	-0.85829	-0.0458965	0.324013	0.838856	-0.0828405	-0.218697	0.784948	-0.0650247	0.181221	-0.578586	0.427078	0.713687	-0.200919	0.524741	-0.44456	-0.21156	0.211604
chr12	18750000	18850000		-0.887657	-0.747723	0.384128	-0.577674	0.360676	-0.624959	-0.575292	-0.952523	1.32692	-0.874558	-1.13925	-0.718762	-0.181013	-1.05422	-0.690819	-1.15724	-0.766999	-0.0983752	-0.382909	0.40923	-0.367393	-0.635132	-1.05848	0.362618	0.415368	1.24048	-0.559724	0.404353	-1.28318	0.454956	1.11823	0.417251	0.821239	-0.814102	1.96398	-0.0506315	-0.230699	-0.647115	1.25749	-0.391442	-1.34793	0.0478808	-1.19147	0.0130535	-0.331791
chr12	18800000	18900000		-0.893573	0.553292	0.842674	-0.290168	1.18904	0.281627	-0.369344	-0.902553	1.83147	-0.240084	-1.16526	-1.09731	-0.00325905	-0.935916	-0.562838	-1.27892	-0.431413	1.11263	1.4719	-0.0525017	-1.13995	-0.493503	-0.81583	2.0316	0.24446	2.22692	-0.10857	0.966937	-1.32459	1.63102	2.38253	1.29824	1.00311	-0.752813	1.36476	-0.36569	-0.542006	-0.449086	2.08449	-0.540406	-1.26656	1.38056	-0.979432	0.673033	0.196944
chr12	18850000	18950000		-0.646271	0.450997	0.0601726	-0.24343	1.24221	0.849632	-0.161937	-0.758289	1.74735	0.0272202	-0.26859	-0.572013	-0.479063	-0.308498	-0.856872	-0.569618	-0.456526	0.585766	1.45237	-0.172693	-0.583063	-0.483211	-0.774388	2.15801	0.0375237	1.39546	0.0371567	0.302046	-1.41924	1.9558	2.276	1.27816	0.780683	-0.814964	1.07899	0.179373	-0.510916	-0.316262	1.28912	0.135852	-1.02117	2.21435	-0.661715	0.119233	0.842847
chr12	18900000	19000000		-0.704611	-1.07064	0.60866	-0.706625	0.180884	0.00189799	-0.637492	-0.627738	0.315248	-0.918218	0.64116	-0.311163	-1.3691	-0.564497	-0.982584	-0.168025	-1.01911	-0.000221599	-0.764224	-0.265814	-0.596478	-0.928581	-0.722874	-0.0425585	0.476649	1.17021	1.37883	0.505242	-1.20365	1.31485	1.08043	-0.192325	-0.506936	-0.782199	0.446126	0.876528	0.0442436	-0.0857248	-0.272344	0.146494	-0.192149	0.723599	-0.53476	-0.759148	0.391538
chr12	18950000	19050000		-0.944644	-0.524481	0.894152	-0.679798	0.328187	-0.0739159	-0.923844	-0.4006	-0.560139	-1.20766	0.697524	-0.521548	-1.26565	-0.871307	-0.996605	-0.491189	-0.992258	0.383502	-0.539251	-0.522739	-0.98665	-1.05121	-0.646873	-0.352842	0.000416635	1.51284	1.54279	0.657522	-1.03372	1.13501	1.09494	-0.100063	-0.980979	-0.658104	-0.276426	0.223731	0.479382	-0.0858908	-0.14504	-0.251422	0.0057455	0.0716914	-0.668229	-0.781921	-0.0391951
chr12	19000000	19100000		-0.728805	-0.104712	-0.836356	-0.308673	-0.162008	-0.656766	-1.11229	-0.910933	-0.0460135	-0.823338	0.0439882	-0.306091	-0.914509	-0.665507	-0.659928	-0.93351	-0.857103	-0.477241	-0.636091	-0.874644	-0.985145	-0.865655	-1.33526	0.286935	-1.37345	-0.353675	-0.877202	-0.776616	-1.61762	0.577502	-0.312461	-0.790872	-0.7272	-1.27357	0.358872	-0.961136	-0.196024	-1.19033	0.134525	-1.00869	-1.05443	0.316879	-1.04737	-0.0074604	-0.404363
chr12	19050000	19150000		-0.779154	-0.330194	-1.50115	0.0852328	-0.386825	-0.491986	-0.900744	-1.41437	0.505912	-0.697724	-0.66484	-0.531035	-0.758591	-0.446169	-0.33612	-0.988682	-0.823743	-0.949181	-0.824043	-0.734526	-0.875584	-0.661709	-1.1289	0.445677	-1.24555	-1.11379	-1.17424	-1.10983	-1.80506	0.0753468	-0.700525	-0.816643	-0.770926	-1.71774	0.312898	-0.655064	-0.428038	-1.18427	0.541948	-1.38075	-1.0328	0.778653	-1.10769	0.2537	-0.774946
chr12	19100000	19200000		-0.784169	-0.527091	-0.930676	-0.111614	-0.0695647	-0.0502209	-0.220741	-0.895653	1.11953	-0.343957	-0.672262	-0.48769	-0.391526	-0.108661	-0.889861	-0.365228	-0.773957	-0.63832	-0.130068	0.204444	-0.426527	-0.0901913	-0.00903003	1.43415	-0.520721	0.158972	0.0776005	-0.574645	-0.633694	0.312353	0.416858	-0.133645	-0.129293	-1.39655	0.589981	-0.186992	0.251359	0.1116	1.82541	0.18662	-0.464811	1.92027	-0.225513	-0.877795	0.326593
chr12	19150000	19250000		-0.485551	-1.47994	-0.505608	-0.883283	-1.09537	-0.669326	0.17581	-0.885973	3.04545	-0.513698	-0.888605	-0.0151492	-0.208996	0.66627	-1.36777	0.356893	-0.965355	-0.845971	-0.580742	-0.144173	-0.13856	0.000432593	-0.407412	1.9497	0.582582	0.636169	1.29229	-0.828737	0.543891	1.02895	-0.765528	-1.1238	1.42587	-1.3182	3.66155	-0.296283	1.15478	-0.661572	3.6456	3.22973	-1.45598	5.28987	1.37828	-0.689761	3.21545
chr12	19200000	19300000		-0.47602	-1.66584	0.0725021	-0.354502	-1.31079	-0.529622	0.680561	-0.488452	4.5286	-0.982098	-0.849751	0.0190172	-0.319709	0.606616	-1.40044	0.454948	-0.214724	-1.02793	-0.744082	-0.762442	-0.271357	-0.366182	-0.621715	2.15153	0.655633	0.338151	0.950877	-0.314701	0.460124	2.36224	-1.20231	-1.28074	1.92039	-1.26673	5.12808	-0.400141	1.1894	-0.949773	4.79926	3.67511	-1.69741	6.90078	1.95622	0.060962	4.8126
chr12	19250000	19350000		-0.247381	-1.02582	-0.244181	0.12111	-0.997541	-0.379877	1.85395	0.04516	4.49229	-0.723381	-0.156841	-0.121396	-0.462268	0.102318	-0.853323	0.115061	-0.130123	-0.129662	-0.284812	-0.354117	0.548727	-0.190032	0.211541	2.10539	0.088618	0.0754568	-0.482185	2.1565	-0.187169	3.86577	-1.22373	-1.1611	2.12097	-0.999882	4.37201	-0.451922	1.23341	-0.708638	4.10054	4.05983	-1.75584	5.70915	2.29935	0.182307	4.06904
chr12	19300000	19400000		-0.325927	-0.644435	-0.102685	-0.390748	-0.897754	-0.431953	3.49666	-0.369207	2.73126	-0.640432	0.0856925	-0.454278	-0.69289	-0.167005	0.0360356	-0.239625	-0.70048	1.03807	-0.457296	-0.29439	0.634921	0.692152	0.0442597	0.932323	0.425527	0.813519	-0.232994	6.19012	-0.0529694	3.75994	-1.34842	-1.20242	2.65253	-1.20638	2.26727	-0.197403	1.80093	-0.950714	1.83663	5.43615	-1.92621	3.43456	2.82003	0.272911	2.15886
chr12	19350000	19450000		-0.941256	-0.997116	-0.213473	-0.852751	-1.12062	-0.164361	4.00932	-1.0552	0.774845	-1.31799	-0.538047	-1.07655	-1.22264	-0.216328	0.282535	-0.616367	-1.09114	-0.0499773	-1.44598	-1.23049	0.00151968	2.03788	-1.11949	-0.030219	-0.315743	0.148068	-0.217211	7.01707	-0.630774	2.2968	-1.31227	-1.14948	2.52897	-1.65894	0.270075	0.22832	2.66105	-1.30846	0.0723655	6.67556	-1.9479	2.32981	2.61413	0.613676	0.647862
chr12	19400000	19500000		-0.569571	-1.01425	-0.726309	-1.00007	-1.03039	-0.185442	3.09528	-1.18601	1.63867	-1.30333	-0.756794	-0.816014	-1.05055	0.284521	-0.214405	-0.543992	-1.07823	-0.958109	-1.38981	-0.984141	0.246767	1.63158	-1.00222	0.370803	-0.819041	-0.521036	-0.228221	4.03346	-1.17135	1.61317	-1.01952	-1.1116	2.08711	-1.59378	0.975183	0.603244	2.79541	-1.12048	0.99217	6.28524	-1.60274	3.63566	1.82788	0.361336	0.850331
chr12	19450000	19550000		-0.156528	-1.04443	-0.232391	-0.889348	-1.25047	-0.797492	1.94363	-0.822212	3.49686	-0.751638	-0.488667	-0.359097	-0.54519	0.50907	-1.11376	-0.728581	-0.834122	-0.245368	-1.17404	-0.829349	-0.312028	0.720539	-0.329052	1.72725	0.199237	0.0519065	0.842623	2.09127	-0.783132	2.97898	-1.24441	-1.30161	1.13687	-0.950354	2.38498	-0.53007	1.56857	-1.03464	2.6528	3.61299	-0.705325	4.68229	0.257402	-0.317377	1.25375
chr12	19500000	19600000		-0.144905	-0.733122	-0.440048	-0.575665	-1.34163	-0.874737	2.54069	-0.528379	2.85547	-0.72008	0.152958	-0.736585	-0.668731	-0.254441	-1.25331	-0.537927	-0.757668	0.575265	-1.19242	-0.753341	-0.657284	0.7705	0.447944	1.10725	0.518267	0.085186	1.06564	3.57858	-0.620268	3.67103	-1.55509	-1.41316	0.855931	-0.437765	1.25857	-1.15591	1.44921	-0.708263	1.85921	2.1946	-0.250432	2.65352	1.01169	-0.482914	1.55389
chr12	19550000	19650000		-0.741152	-0.404366	-0.525242	-0.509275	-0.893791	-0.954808	2.55369	-0.21885	0.80086	-1.23981	0.416991	-1.38096	-1.17789	-1.31321	-1.03792	-0.156716	-0.938396	1.32256	-0.839118	-0.263445	-0.685869	0.2659	1.22815	-0.902157	0.740073	0.0199361	1.11186	5.53364	-0.945195	3.38042	-0.630915	-1.41486	0.259497	0.0195647	-0.561645	-0.202836	1.83613	0.0690535	-0.0872396	0.294115	0.423538	-0.521372	2.87784	-0.402157	1.97651
chr12	19600000	19700000		-1.58505	-0.42338	0.609897	0.0445158	0.0325324	-0.38954	1.3823	0.487529	-0.419924	-1.22889	-0.00740807	-1.22829	-0.838442	-1.22052	-0.660803	-0.212979	-0.962979	1.25626	-0.427608	0.91628	-0.498663	-0.331498	0.956922	-0.782066	0.50403	-0.721101	0.837019	4.94574	-1.40304	2.06002	0.0886337	-1.38534	-0.146636	-0.141685	-0.110063	0.892479	3.10289	-0.585649	0.0611472	-0.480157	0.403818	-0.0436302	3.06576	0.488104	1.17353
chr12	19650000	19750000		-1.2154	0.671132	0.532707	-0.0570533	1.06274	0.978886	1.5154	1.46966	-0.030799	-0.991901	-0.448438	-1.3229	-0.897708	-1.27937	-1.00927	-0.512052	-0.704921	1.07313	-0.199126	1.58122	0.302517	-0.549278	0.650035	-0.770075	-0.834989	-0.629141	0.464311	2.57914	-0.50902	0.862214	-0.361132	-0.860917	-0.413108	-0.1552	-0.232184	0.46181	1.62145	-1.02478	0.188748	-0.919132	-0.476237	0.460228	1.25344	0.0183727	0.559882
chr12	19700000	19800000		-0.540542	0.813835	-1.11444	-1.07899	0.925507	1.09938	0.828328	0.586944	0.798422	-0.84899	-0.72433	-0.880566	-1.42924	-1.41878	-1.17481	-0.62079	-0.421047	0.774482	0.431738	0.855603	0.621499	-0.842687	0.545441	-0.895648	-1.25538	0.757386	0.341065	0.350158	-0.106639	0.370361	0.15922	0.560522	-0.160027	-0.412729	0.0812493	-0.832652	-1.21109	-0.219422	0.173948	-0.974153	-0.90435	0.430322	-0.273549	-0.881722	0.56068
chr12	19750000	19850000		-0.491468	-0.348146	-0.783483	-1.00159	0.359539	0.389151	0.173513	-1.34258	0.612564	-0.969918	-0.194117	-0.405547	-1.33381	-1.33748	-0.931351	-0.595606	-0.418278	-0.198511	0.473071	0.129537	-0.0710205	-0.875811	-0.307526	-0.875448	-0.215423	0.617603	0.154182	0.396489	-1.09344	-0.336995	0.61011	0.991822	0.0938706	-1.29314	0.463375	-0.567915	-0.842051	-0.50817	-0.168892	-0.820412	-0.822802	-0.310048	-0.630116	-0.545489	-0.209666
chr12	19800000	19900000		-0.941761	-0.758834	0.160436	-0.614622	0.162437	-0.105083	-0.0436328	-1.59454	-0.197463	-1.39702	0.00214875	-1.06791	-1.60258	-1.37385	-1.08723	-1.3821	-0.6283	0.056334	-0.470849	-0.504512	-0.491936	-1.12942	-1.25304	-1.03106	-0.0228963	1.51238	1.54942	0.703279	-0.574144	-0.615507	-0.0559778	0.560512	-0.673688	-1.30519	-0.568776	-0.301808	-0.577766	-1.20674	-0.681268	-0.595682	-1.30785	-0.598242	-1.11137	-0.822318	-1.24275
chr12	19850000	19950000		-1.29423	-0.570769	-0.0494888	-0.702754	-0.2116	-0.397896	-0.598398	-0.872344	-1.02377	-1.11651	-0.23765	-1.26745	-1.43289	-1.42503	-1.11818	-1.13544	-0.454814	0.517064	-0.204739	-0.780253	0.261167	-0.49576	-1.56889	-0.784288	-0.421592	1.32239	2.23986	-0.139719	-0.156002	-1.13278	-0.217685	0.318721	-1.0805	-0.617209	-1.11133	-0.109653	-0.376242	-1.45784	-0.597111	0.0669785	-0.803964	-0.028698	-0.83487	-1.10781	-1.39287
chr12	19900000	20000000		-1.47351	-0.0852596	0.980976	0.47311	-0.313384	-0.303577	-0.178882	1.51192	0.77003	-0.783307	-0.734461	-1.5103	-1.31734	-1.40184	-1.14704	0.0131274	0.0986739	1.09245	0.0656367	-0.386366	0.426672	-0.110519	0.321081	0.557352	0.804762	-0.212191	0.374865	-0.634833	-0.0727425	-1.65599	-0.123277	0.461951	-0.339884	2.0518	0.596099	0.343988	-0.239097	-0.0826638	-0.123131	-0.656839	-0.125185	-0.32584	0.165547	-0.843934	-1.02465
chr12	19950000	20050000		-1.41266	-0.0416518	2.19241	1.51901	-0.230071	-0.145943	0.318779	2.65129	1.27248	-1.0415	-0.655828	-1.34068	-1.66799	-1.30543	-1.00005	0.16183	-0.201699	1.01949	-0.26519	-1.84237e-06	-0.114247	-0.456501	1.25449	0.409579	1.13224	0.0907228	-0.0535077	0.14268	0.107168	-1.3161	-0.0299758	0.721607	0.192458	2.84875	0.734397	0.694036	0.182288	1.0629	-0.248477	-1.369	-0.119336	-0.897934	0.501471	-0.640727	-0.611113
chr12	20000000	20100000		-1.10034	-0.617596	2.34626	2.24512	-0.663493	0.400721	0.992141	0.778588	0.770687	-1.19181	-0.476432	-0.836166	-1.62935	-1.19004	-0.914845	-0.795644	-0.666637	0.632723	0.400449	-0.283189	-0.0497495	-0.0329796	-0.0487694	-0.271977	0.193159	1.32455	-0.0301331	0.473966	-0.304527	-0.732103	0.526194	0.642993	0.291703	0.440857	-0.161054	0.803168	0.582509	0.171523	-0.332463	-1.53532	-0.710922	-1.06184	-0.304114	-0.7551	-0.488217
chr12	20050000	20150000		-0.517343	-1.14668	1.49354	1.35124	-0.785113	0.182633	0.857601	-1.15443	0.255131	-0.409588	-0.635469	-0.556746	-0.413548	-0.98667	-1.05172	-1.11926	-0.688459	0.973003	0.374034	-0.229092	0.165865	0.397819	-0.991601	0.265185	0.11411	2.46898	-0.0677331	-0.482234	-0.747569	-0.48146	0.280887	-0.0578656	0.0330493	-1.05717	-0.230711	0.268783	0.827062	-1.03525	0.559184	-1.14955	-1.27741	-0.700357	-0.967493	-0.72799	-0.810599
chr12	20100000	20200000		-0.299418	-0.839822	0.703922	-0.342833	0.98236	-0.659776	0.0822448	-1.3995	-0.242542	-0.135491	-0.0467468	-0.586452	-0.108014	-0.981097	-1.09164	-0.829567	-0.78752	0.878032	-0.983703	1.47463	-0.576702	-0.486674	-1.27482	0.0413207	0.653419	4.44629	0.0833071	0.206236	-0.635217	0.142307	-0.244777	-0.956553	-0.600665	-1.11264	-0.467806	0.505683	0.755279	-0.254018	0.849471	-1.18168	-1.58241	-0.950194	-1.08104	-0.728329	-1.04333
chr12	20150000	20250000		-0.804887	-1.23825	1.39392	-1.03162	0.678207	-0.321994	-1.03253	-1.38409	-0.683451	-1.11112	0.977129	-1.2252	-0.755383	-0.565399	-1.39629	-1.0735	-0.530974	0.601972	-1.86415	1.04922	-0.163214	-1.8899	-1.52367	-1.07048	0.380505	5.67563	1.88863	1.77027	-0.556145	0.330363	0.105373	-0.462727	-1.62678	-1.5406	-1.31396	0.302139	-0.353168	-0.210203	0.474068	-0.117973	-1.39652	-1.06775	-1.47114	-0.847872	-1.48015
chr12	20200000	20300000		-0.817933	-1.2519	1.44463	-0.635149	-0.355699	-0.71486	-0.975137	0.577215	0.225902	-1.07177	0.2793	-1.4425	-0.930456	-0.775759	-0.784344	-0.904033	-0.4098	0.918028	-1.54273	0.356099	-0.209689	-1.35482	0.228561	-0.262381	0.102094	3.34318	1.49397	2.82743	-0.0408245	0.098303	-0.534912	-0.478781	-0.536947	-0.77914	-1.28161	-0.753819	-0.210419	0.122197	0.0689189	-0.149074	-0.00346569	-0.308892	1.2148	1.38526	-1.29735
chr12	20250000	20350000		0.0848141	-1.01877	1.1381	0.882224	-0.802415	-1.13681	-0.47536	4.37768	1.42499	-0.344757	-0.581793	-1.46525	-0.891484	-0.565655	-0.224113	-0.655242	-0.59801	0.599191	-0.553219	-0.14953	-0.47808	-0.796885	3.27019	0.520418	-0.770248	-0.00752206	0.219885	2.15121	1.17149	-0.551876	-1.04888	-0.162674	0.0894965	0.410901	-1.11014	-1.2257	-0.69444	1.8047	-0.639814	-0.587706	2.95206	0.298376	3.72324	1.85089	-0.19976
chr12	20300000	20400000		2.0483	-0.902304	0.470681	1.07103	-0.846171	-1.32599	0.231421	5.12044	1.27543	0.702778	0.170208	-0.322532	0.399098	1.41012	-0.0437743	-1.25694	-0.186354	-0.777031	-0.654174	-0.818463	-0.228785	-0.926997	3.03314	-0.230074	-1.49316	-1.17941	-0.0756897	-0.351623	1.29936	-1.26146	-1.40596	0.0679014	-0.813485	0.9374	-1.17671	-0.874274	-1.51903	2.35403	-0.9475	0.342393	4.09461	0.618306	1.9644	-0.581438	-0.0073711
chr12	20350000	20450000		2.40947	-0.750138	-0.0258507	-0.45618	-0.310663	-1.53467	0.33971	3.05673	0.463585	0.845103	1.4636	0.585564	1.64499	2.03019	0.202727	-1.4251	0.465284	-0.812838	-1.38317	-0.329343	-0.116294	-1.12789	1.20608	-0.897451	-0.77492	-0.764853	0.298034	0.190491	1.80008	-0.813947	-1.30985	-0.490379	-1.10284	1.17805	-1.03926	-0.0597364	-0.804961	2.18758	-0.672898	0.650069	2.83341	0.534507	0.0697539	-0.888597	-0.207753
chr12	20400000	20500000		0.652287	-0.698519	0.806482	-0.972592	-0.982129	-0.787759	0.907017	1.71934	-0.0390536	0.125167	1.4316	-0.163119	0.701142	-0.214814	-0.759873	-1.08618	0.857014	1.14225	-0.851139	1.01714	-0.227762	-0.0245124	0.652924	0.295817	-0.0706543	-0.396678	1.67341	3.12881	2.7997	0.169266	-1.17668	-0.274046	0.0913679	0.998766	-0.766959	0.575092	1.07253	2.05547	-0.236661	-0.206442	0.622734	0.707089	-0.591694	0.885634	1.02977
chr12	20450000	20550000		0.194958	-0.198037	0.787178	-0.714649	-1.24274	-0.850431	0.801084	1.43629	0.4167	-0.494836	0.46	-0.204572	0.0874834	-0.500452	-1.09146	-0.465752	0.38005	0.905086	-0.278707	1.36378	-0.0119313	0.0422993	0.631619	0.58908	-0.173222	-0.0856969	1.17608	2.17182	1.76161	0.0129844	-1.01923	-0.461347	0.140336	0.336884	0.0326048	0.021357	1.42261	1.5135	0.433086	0.242424	0.585769	0.957428	-0.124345	1.1152	1.17834
chr12	20500000	20600000		-0.202567	0.321956	0.0903754	-0.685917	-0.586292	1.07744	-0.499743	0.571555	0.612055	-0.405818	-0.433798	-0.47415	-0.140097	0.292734	-0.844079	-0.111299	-0.242372	0.543045	0.255867	0.694151	0.532254	-0.564779	0.381808	-0.0600286	-0.693425	0.779816	1.45766	0.280714	0.36083	-0.0737095	-0.207388	0.298248	-0.376506	-0.895132	0.299295	-0.216775	0.198551	0.395435	0.276994	1.20836	0.536871	0.8443	0.199288	-0.00542502	0.0154724
chr12	20550000	20650000		0.143398	1.66303	-0.159173	0.0144022	2.37645	3.33566	-0.261229	0.147399	0.313432	-0.0839131	-0.475656	-0.00131107	0.639763	0.938465	-0.86863	-0.389343	-0.0858637	1.05514	1.70863	1.16416	1.32244	-0.62568	0.156065	-0.248399	-0.717534	2.02374	2.20539	-0.411124	-0.185053	-0.408011	1.55062	1.28976	0.278631	-0.315982	-0.159446	-0.216719	0.580662	0.571463	-0.0172546	1.66036	0.473086	0.329756	-0.385766	-0.889348	-0.825526
chr12	20600000	20700000		0.36851	1.1327	0.689336	0.677408	3.35414	2.17176	0.272928	-0.568016	0.161861	-0.669779	-0.823408	0.364626	0.66718	0.826483	-0.711441	-0.474553	-0.391288	0.257657	1.15536	1.48367	0.786619	-0.613953	-0.428367	-0.767072	0.203547	2.11332	2.14074	-0.200633	-0.325711	-0.963968	2.10086	0.460286	0.724495	-0.161376	-0.183568	0.213881	0.981302	0.774004	0.0972092	1.10148	0.573277	0.0626972	-0.647748	-0.791114	-0.701845
chr12	20650000	20750000		0.121203	0.595147	0.15796	-0.2033	0.52093	6.03854	1.64591	-0.963767	0.250737	-1.17928	-0.398045	-0.67534	-0.869094	0.87294	-0.799462	-0.762421	-0.797626	0.51963	-0.624149	-0.0599227	0.696302	-1.17941	-0.673944	-0.781963	-0.325404	0.0817969	6.00438	1.51214	-0.388932	-0.389506	-0.382179	2.66006	0.162046	-1.23599	-0.442752	3.6185	-0.434445	-0.900455	-0.625201	1.18962	1.90052	3.18056	-0.224576	-0.140639	-0.467247
chr12	20700000	20800000		-0.0628903	0.799043	-0.665295	-0.399033	-0.254747	7.01776	2.50055	-0.893711	0.876015	-1.26506	-0.331585	-0.779516	-0.776967	1.02102	-0.726766	-0.533472	-0.634054	0.588046	-0.434243	-0.081889	1.47973	-0.745293	-0.433682	-0.293581	-0.763786	-0.230316	6.37233	1.87754	-0.595092	0.0608271	-1.03885	4.00025	0.74541	-1.44975	-0.0323758	4.98347	0.836534	-1.59089	0.173684	2.32448	2.71319	4.45212	0.337438	-0.177854	-0.175448
chr12	20750000	20850000		-0.436281	-0.0355434	-1.10326	-0.570436	-0.419333	3.59282	0.965407	-0.436841	1.10505	-1.14828	-0.458236	-0.499519	-0.541256	1.23996	-0.727883	-0.191458	-0.502554	0.136565	-0.148502	-0.0717931	1.78519	-0.491566	-0.0150545	-0.473299	-0.683143	0.0865235	3.5589	0.848354	0.193395	0.852756	-0.501348	3.35243	0.836288	-0.712078	0.613813	4.28817	0.987973	-1.16239	0.571873	2.8752	3.09723	3.60554	0.451479	-0.528429	0.38473
chr12	20800000	20900000		-0.621494	-0.178135	-0.857056	0.524018	0.606575	1.08721	-0.149024	-0.689149	0.283896	-1.46793	0.159292	-0.0850157	-0.999631	0.26789	-0.99317	-0.423899	-1.02694	0.457125	0.58886	0.0196347	0.599906	-1.07106	0.215572	-1.25204	-0.360776	1.83243	1.35136	0.434096	0.621463	1.45527	1.09097	2.23247	0.135403	0.370905	1.40635	3.13045	-0.412786	0.0286375	-0.00168694	0.307515	1.23096	1.14744	-0.67869	-0.279318	0.223234
chr12	20850000	20950000		-0.454877	0.0695193	1.11441	2.09122	0.533145	0.305298	0.52631	-0.524211	0.250993	-1.19901	0.822671	0.512621	-1.10345	-0.514019	-0.844498	-0.10206	-1.03316	0.980272	1.25155	-0.0662613	-0.757953	-0.834156	0.381676	-1.05757	-0.812492	2.15478	1.0009	1.86354	-0.832543	1.86933	1.43775	1.60432	1.22068	-0.815994	1.89847	1.08302	-0.90756	0.118368	-0.150427	-0.645783	0.171355	-0.208161	-0.151654	-0.154165	0.413023
chr12	20900000	21000000		-0.204569	0.0131734	1.91401	1.84035	0.339832	0.294328	0.560719	-0.368244	0.692599	-1.00705	0.953138	0.400612	-0.821235	-0.595343	-0.821564	0.138791	-0.805795	1.20307	0.949519	-0.396052	-1.2833	-0.961197	0.378387	-0.797286	-1.09922	1.80858	1.07299	2.62292	-1.59409	1.8143	0.929869	0.932481	1.63561	-1.79591	1.40468	-0.732675	-0.386569	0.205123	-0.302514	-0.182023	0.337849	-0.34138	0.547546	0.134805	0.709655
chr12	20950000	21050000		0.0593255	-0.340844	1.89473	0.231959	0.467783	0.932027	-0.416967	-1.13793	1.13963	-0.678188	0.700002	-0.338878	-0.144476	0.352939	-0.648578	-0.271531	0.265089	0.767898	-0.322216	-0.667733	-0.777236	-1.04147	-0.542832	-1.16968	0.0813355	1.18956	2.03423	1.70369	-0.943157	1.54633	-0.0252225	0.216817	0.146041	-1.60644	0.131472	-0.532858	0.178337	-0.271797	-0.239705	0.20634	0.0469114	-0.250479	-0.406695	0.301662	0.107898
chr12	21000000	21100000		-0.302464	-0.495216	1.39436	0.437038	0.361707	1.62854	-0.230285	-1.16424	0.800568	-0.457335	0.431738	-0.789426	0.287493	0.79902	-0.753548	-1.13366	0.341713	-0.0259347	-0.693172	-0.59155	-0.534017	-0.917064	-1.30034	-1.36719	0.963641	-0.0805525	1.99726	0.74608	-0.663844	1.41721	-0.494124	0.12903	-0.928494	-1.59553	-0.65396	-0.419884	-0.541671	-1.07992	-0.110176	0.235987	-0.292987	-0.068436	-1.55029	-0.402023	-1.08179
chr12	21050000	21150000		0.215873	-0.115086	0.332631	0.457566	0.0127365	0.308515	0.273111	-1.22098	1.21009	-0.828042	-0.0167015	-0.586049	-0.187405	0.223214	-0.954071	-0.872396	-0.675518	-0.830705	-0.881596	-0.247995	0.622342	-0.585183	-0.833139	-0.792695	0.00373927	-1.13081	0.34078	-0.124415	-0.772276	0.346046	-0.778041	-0.207473	-0.831205	-1.09085	-0.225068	-0.171787	-0.581987	-1.02233	0.0947564	-0.31309	-1.27152	0.805362	-1.66363	-0.455756	-0.844316
chr12	21100000	21200000		-0.0591588	-0.094987	1.16702	0.148732	-0.419575	-0.867601	-0.400807	-1.5842	2.04718	-1.02155	0.0428096	-0.760987	-0.741284	-0.546106	-1.08897	-0.890581	0.194478	-0.277858	-1.15597	-0.0673817	0.952045	-0.0384764	-0.465074	0.121673	-0.456944	-1.06715	0.413484	0.867143	-0.37201	-0.496993	-1.08313	-0.0872155	-0.203835	-0.772964	0.22002	0.34999	-0.0806588	-1.07536	-0.156025	-1.1363	-1.90733	1.04053	-1.71061	1.03642	0.0156471
chr12	21150000	21250000		-0.686391	-1.18313	0.471413	0.333913	-0.267733	-1.22892	-0.554561	-1.27523	0.624836	-0.995771	-0.13952	-0.918512	-1.30662	-0.945179	-1.31771	-1.13606	0.108536	-0.679137	-1.09916	-0.377763	-0.881791	-0.483073	-1.24068	-0.306258	-0.316814	-0.401708	-0.147187	0.891154	-0.22949	-0.682557	-0.926343	-0.44609	-0.0181519	-1.04505	-0.0306052	-0.0134982	-0.709127	-1.38099	-0.719911	-0.83684	-1.65687	-0.0142242	-1.61907	0.40783	-0.403401
chr12	21200000	21300000		-0.173388	-1.2623	-0.261147	0.636698	-0.682578	-1.24409	-0.393157	-1.23318	-0.608271	-0.614414	0.0306215	0.320226	-1.30339	-0.267399	-1.11219	-0.764422	-0.0147974	-1.18309	-0.643077	-0.715462	-1.12603	-0.659207	-1.13974	-1.05148	-0.0390544	-0.653594	-0.867707	-0.00396849	-0.661641	-0.68845	-0.144326	-0.713002	0.618423	-0.6448	-0.206696	-0.21053	-1.38574	-1.41819	-1.18032	-0.348276	-1.58065	-0.739526	-1.34643	-0.84916	-0.908734
chr12	21250000	21350000		-0.0359875	-0.227775	0.045668	0.316379	-0.591797	-1.05714	-0.397105	-0.902843	-0.770051	-0.221734	-0.105836	0.642947	-1.00627	-0.426457	-1.01198	-0.42307	0.0411352	-0.642781	-0.0958286	-0.448962	-0.800937	-0.248518	0.497753	-0.59471	0.193963	-0.981081	-1.15355	-0.281281	-0.292775	-0.827881	0.442972	-0.905197	0.756349	-0.073654	-0.564292	-0.29978	-0.916045	-0.44494	-1.0939	-0.80314	-0.903895	-1.10326	-0.515551	-1.09341	-0.542872
chr12	21300000	21400000		-0.543042	0.406044	-0.349328	-0.323886	0.391085	-0.916933	-0.14127	-0.310515	-0.216636	-0.299175	-0.865288	-0.499769	-0.636907	-1.16743	-1.14288	-0.2624	-0.542484	0.31105	0.0666319	-0.266515	-0.644271	-0.219889	1.36381	0.0179208	0.208553	0.362382	-1.11613	-0.703123	0.118685	0.120137	0.373116	-0.686653	0.158694	-0.495142	-0.410943	0.0460071	-0.0819813	0.637616	-0.212474	-1.31069	-0.364289	-0.686517	0.1831	-0.499727	0.310976
chr12	21350000	21450000		-1.06763	-0.912938	0.629548	0.153449	0.731093	-1.17584	-0.577398	0.0540999	0.684116	-0.960671	-0.0633387	-0.549583	-0.631601	-1.13058	-1.21456	-0.145253	-0.0947799	1.22045	0.0679202	0.156638	-0.907885	-0.865713	0.511668	-0.147346	0.102811	3.58249	0.193498	-0.0868598	-0.787522	3.49916	1.44317	0.0491677	0.150642	-1.21999	1.18378	0.974971	0.592481	1.47452	-0.0253165	-1.13184	-0.316429	0.0186608	-0.0972772	0.40356	1.55483
chr12	21400000	21500000		-0.296439	-0.915226	0.542251	0.744494	1.66675	-0.982174	-0.8908	1.05568	1.50591	-1.03993	1.03697	-0.0587958	-0.923551	-0.721342	-0.520612	0.249321	-0.0822189	0.846635	0.0541636	0.720573	-0.837731	-0.717562	0.680528	-0.333142	-0.100947	4.36842	0.0938073	-0.0605945	0.137267	4.52632	1.85856	0.51955	0.163579	-0.473828	2.18672	1.96696	2.04437	1.671	-0.401589	-0.881925	0.235265	0.237994	0.879119	1.22002	1.84616
chr12	21450000	21550000		0.0535423	-0.598839	-0.579225	0.330962	2.23475	-0.260652	-0.535648	0.901151	0.835737	-0.772537	0.505179	-0.249268	-0.389479	-0.189307	-0.176703	0.176055	-0.776039	0.0756416	-0.0371787	0.419286	-0.43454	-0.604891	0.787984	-0.837569	-0.342763	3.0016	-0.569489	-0.212147	0.107135	1.31639	1.57416	0.841951	0.23411	-0.431964	0.62489	2.65218	1.59075	1.87607	-0.464593	-0.770795	0.411943	0.138081	1.12771	0.238971	0.420196
chr12	21500000	21600000		-0.327042	-0.61229	0.0868278	0.0444736	1.03391	-0.238529	-0.398349	-0.119138	-0.0471898	-0.582678	0.371524	-0.839951	-0.554622	-0.337605	-0.668228	-0.397716	-0.843291	-0.150253	0.0116778	0.538264	-0.469571	-0.47441	0.528148	-0.642511	-0.568092	1.98803	-0.461423	0.0260659	-0.825472	0.560212	0.90416	0.311986	-0.477952	-1.31402	-0.523417	1.66398	0.0772547	1.23316	-0.889307	-0.845028	-0.00545173	-0.209414	-0.282364	-0.811962	-0.175004
chr12	21550000	21650000		-0.665962	-0.588563	0.962472	-0.412569	0.0696081	-0.721946	-0.991222	0.151801	-0.641691	-0.841303	0.241845	-0.93777	-0.543322	-1.01464	-1.00581	-0.578283	-0.601501	-0.740225	-0.657353	1.39498	-0.988918	-0.574975	-0.00261791	-0.563045	-0.13815	2.82136	-0.617989	-0.46438	0.0336396	1.07775	0.451522	-0.900718	-1.26324	-1.11466	-0.563066	1.18852	1.06068	1.29859	-0.948609	-1.01106	-0.484568	-0.543787	-1.07112	-0.528997	0.460689
chr12	21600000	21700000		-1.08368	-0.147835	0.764154	-0.896288	0.388879	-0.349181	-1.25818	0.467382	-0.375263	-1.05513	-0.601155	-0.986808	-0.239968	-1.12287	-0.985055	-0.213033	-0.408679	-1.22934	-0.502127	1.95358	-0.958863	-0.694689	0.402275	-0.150134	-0.178186	2.65749	-0.728355	-0.777448	0.313372	0.844819	0.725375	-0.65887	-1.52783	-0.849859	0.25248	2.40556	1.58139	2.36865	-0.200315	-1.00098	-0.236606	0.60989	-0.994311	0.778893	1.90978
chr12	21650000	21750000		-1.50107	-0.347518	-0.136963	-0.322548	-0.492055	-0.445321	-1.3225	-0.714503	-0.564972	-1.27487	-1.12489	-1.16218	-0.942244	-1.21609	-1.13481	-0.909585	-0.972171	-1.45489	-0.171594	0.472266	-0.934587	-0.681444	-0.478819	-0.505161	0.641628	0.150411	-0.711879	-0.841847	-0.717205	-0.388228	-0.281083	-0.843275	-1.13318	-0.733582	0.373197	0.710808	-0.399786	0.103065	-0.445046	-0.957354	-0.768419	0.304038	-1.6416	0.431796	0.504189
chr12	21700000	21800000		-1.26555	-0.519227	-0.799462	-0.175457	-0.659413	-0.797868	-0.69349	-1.27345	-0.803214	-1.4143	-1.44434	-1.39528	-0.979369	-1.47979	-1.1571	-1.15046	-1.37767	-1.22686	-0.432889	-0.121063	-1.10911	0.00970756	-0.713322	-1.21664	0.0914522	-0.669706	-1.00036	-0.589764	-1.06641	-1.28025	-0.369787	-1.07242	-0.703002	-0.480024	-0.644094	-0.477625	0.577504	-1.05546	-0.317041	-0.592885	-0.819454	-1.04789	-1.10143	-0.541343	-0.727573
chr12	21750000	21850000		-0.62545	-0.111082	-0.585987	0.0239092	-0.382932	-0.847185	-0.283404	-0.994217	0.0190557	-1.35715	-1.22311	-0.996578	-0.8558	-1.20609	-0.825607	-0.418038	-0.986959	-1.07121	-0.411509	-0.0506201	-0.673498	0.377251	0.115632	-0.999473	-0.531521	-0.943853	-0.97357	-0.397828	-0.256139	-0.880958	-0.0903244	0.126023	0.324953	0.266845	-0.272962	0.0100033	1.33403	-0.365541	0.0193219	-0.563817	-0.537574	-0.928377	-0.317375	-0.120202	0.0107307
chr12	21800000	21900000		-0.433894	0.0326463	-0.179205	0.377678	-0.0530279	-0.382626	-0.237423	-1.01588	0.838971	-1.25467	-0.809779	-0.790638	-0.890082	-0.983434	-0.475763	-0.179524	-0.569553	-0.904385	-0.178284	-0.0714751	-0.500338	0.463641	0.0707631	-0.213191	-0.325042	-0.811347	-0.517023	0.108937	-0.487037	-0.0259667	-0.323803	0.787895	1.37334	0.257241	0.276581	0.411435	1.56267	-0.211289	0.0492972	-0.460825	-0.445915	0.199985	-0.414288	1.3004	0.339458
chr12	21850000	21950000		-0.409879	0.801465	0.96225	0.683583	0.260022	0.353447	0.454811	1.69532	0.850999	-0.73863	-0.912321	-1.32009	-0.600581	-1.10104	-0.754254	-0.0334432	-0.58231	-0.630498	0.183902	0.132419	-0.74585	1.06043	0.281378	0.25446	-0.56808	-0.145749	-0.663927	-0.156249	-0.677432	0.372866	-0.080027	0.147002	0.123586	0.266478	-0.350794	0.351015	1.96077	0.801678	0.23601	-0.179414	0.459886	0.513547	0.301642	1.29013	1.16663
chr12	21900000	22000000		0.30486	0.631692	1.11231	0.470468	-0.0499855	1.1831	0.385634	2.85231	0.373057	-0.720966	-0.112307	-0.848374	-0.651502	-1.32105	-0.973558	0.295674	0.301129	-0.475981	-0.183368	-0.490365	-0.690564	-0.104103	0.373974	0.0531431	-0.35546	0.341145	0.323483	-0.619446	0.0831687	0.0648506	-0.373707	0.341082	-0.589221	0.596425	-0.832924	-0.340811	0.0944722	1.50562	0.272172	-0.632619	0.95368	0.68403	0.496139	0.23682	1.50163
chr12	21950000	22050000		0.69021	-0.187276	-0.99762	-0.309773	-0.303121	1.75307	-0.179485	1.41995	0.0867687	-0.946881	0.828774	-0.406861	-0.791487	-1.39331	-0.782297	0.105963	0.657436	-0.344766	-0.952513	-0.809492	-0.681306	-0.984432	-0.116515	-0.42615	-0.220618	0.034102	1.40342	-0.611274	0.881125	-0.43385	-0.959395	0.463332	-0.289171	-0.0295639	-0.891146	-0.333451	-0.724414	0.915328	0.0354056	-0.56897	0.716544	0.669931	0.406029	-0.363901	0.534564
chr12	22000000	22100000		0.720028	-0.198584	-1.06064	-0.191123	-0.815758	0.33454	-0.417493	0.832099	-0.103282	-0.880965	0.41694	-0.667195	-0.444795	-0.750448	-0.749962	-0.459556	-0.213656	-0.663576	-1.12534	-0.520219	-0.706638	-0.910331	-0.912431	-1.07776	-0.420036	-0.762251	0.142685	-0.84021	0.683789	-0.696323	-1.05182	-0.169553	-0.457612	-0.717244	-0.960606	-0.330519	-0.794867	-0.0202513	-1.09815	-0.760282	-0.50652	-0.374348	0.0259234	-1.10749	0.00563573
chr12	22050000	22150000		1.39011	0.816781	-0.542263	0.233765	-0.653938	0.0679344	0.0895589	1.03632	-0.255627	-0.233088	1.21604	-0.301656	0.287102	0.509718	-0.50447	0.0508383	1.00635	0.120454	-0.945098	0.413489	1.17697	0.317365	-1.30237	-0.10729	-0.357096	-0.42203	0.466086	-0.448306	0.742367	-0.955399	-0.842008	0.670383	-0.225224	-0.724089	-0.938818	-0.260132	-0.32488	-0.177956	-0.785788	0.153393	0.516572	0.457744	0.541184	-0.827945	0.315612
chr12	22100000	22200000		1.03622	1.3335	-0.658548	0.724134	-0.324702	0.31183	0.181484	1.84933	0.0305546	0.324137	1.27385	-0.0228615	0.0443281	0.48672	-0.680552	0.576656	1.01502	0.83422	-0.798979	1.31132	1.88633	1.5418	-1.11695	0.631225	-0.111391	0.0887317	1.10953	0.150991	1.79189	-0.499111	-0.280159	1.08619	0.589813	-0.165457	-0.229799	-0.437527	-0.207299	0.283648	-0.654236	0.445423	0.929333	0.601064	1.519	-0.377861	0.944481
chr12	22150000	22250000		-0.297023	0.582174	-0.837675	1.25093	-0.128287	-0.244328	-0.0402018	2.04612	0.148294	0.0954925	-0.19586	0.0180896	-0.51916	-0.71495	-1.31923	1.03736	-0.254821	0.228211	-0.833635	0.435273	0.992461	1.90878	-0.532425	0.193178	0.554052	-0.00173742	0.422469	0.346592	2.11356	-0.32602	-0.302723	0.573408	1.70913	-0.129959	0.694543	-0.420921	0.689568	0.160112	-0.306342	0.149667	0.614221	0.331255	2.81466	0.151031	1.90775
chr12	22200000	22300000		-0.242843	0.480408	0.80726	0.746877	0.46883	-0.684866	-0.110324	1.63287	0.644473	-0.284808	-0.882902	-0.224195	-0.464869	-0.774301	-1.07654	0.842679	-0.232706	-0.00158334	-0.489797	-0.349732	0.625781	1.66517	-0.574439	-0.367103	0.930711	-0.258362	-0.262653	0.230959	1.43317	-0.617744	-0.261866	-0.0398284	0.996778	-0.273844	0.687041	-0.00395724	1.72372	-0.420213	-0.18953	0.066528	0.382007	0.240065	2.70399	0.730217	1.36884
chr12	22250000	22350000		1.08768	0.112804	0.921894	-0.609951	0.85815	-0.6708	-0.494479	-0.0658405	0.693592	0.760923	0.066396	-0.144812	1.43278	-0.366977	0.0062242	0.243131	0.810282	-0.31222	-0.204394	-0.00572535	0.0809068	0.328335	-1.20538	-0.589981	-0.235258	0.240119	-1.06002	-0.46306	-0.69156	-0.748689	0.689968	-1.07842	-1.02199	-0.682816	-0.0717507	1.09579	1.09144	-0.758017	0.273897	-0.627217	-0.933659	-0.177603	0.179524	0.387201	-0.668105
chr12	22300000	22400000		1.54162	-0.707766	-0.267877	-0.0036421	-0.0988102	-0.566969	-0.84152	-1.06397	0.0250938	1.23762	0.582202	0.237143	2.69046	0.39653	0.910895	0.410783	1.06845	-0.750006	-0.50213	0.123043	-0.646496	-0.588536	-1.41357	-0.393191	-0.689441	1.07016	-0.859527	-0.504949	-1.39592	-0.920533	0.811575	-0.703342	-0.190171	-0.979201	-0.274696	0.647594	-0.131811	-0.730601	1.22569	-0.51548	-1.49376	-0.0120858	-0.912945	-0.150523	-0.780471
chr12	22350000	22450000		0.619203	-0.631943	-0.452676	0.461362	-0.742947	-0.87399	-0.549203	-0.974227	-0.0391489	0.771965	0.0349653	0.1628	1.36279	0.117968	0.491346	0.371773	0.574977	-0.62502	-0.793606	-0.268973	-1.20945	-0.559598	-1.53105	-0.0532732	-0.143381	0.284338	-0.686402	-0.50042	-1.00329	-0.649553	0.206594	-0.488996	0.51843	-0.958271	-0.185335	-0.928056	-0.709616	-0.93932	0.749036	-0.288368	-1.35663	-0.114377	-0.703266	-0.18097	-0.442399
chr12	22400000	22500000		-0.131502	0.677952	-0.0276723	-0.158993	-0.184683	0.0262229	1.18479	0.570323	1.15214	0.429068	-0.234774	-0.605761	-0.264552	-0.526323	-0.583473	0.285118	0.320966	-0.490129	-0.100984	-0.524736	-0.485962	-0.0229757	-1.30848	-0.0358121	-0.117051	-0.924769	-1.21748	-0.700923	-0.680249	-0.417077	-0.28123	-0.594904	0.220822	-0.231383	0.0439861	-0.803705	-0.944963	-1.18261	-0.386402	-0.321983	-1.35923	-0.672489	-0.593778	-0.472141	-0.640811
chr12	22450000	22550000		-0.317652	1.57691	1.06753	-0.296504	0.266301	1.0969	1.6561	0.902449	1.02843	0.512889	-0.254956	-1.0225	-0.403665	-0.374146	-0.694102	0.050171	0.081909	0.287491	0.522105	-0.0503939	-0.644226	0.134779	-1.35425	0.734459	-0.0365428	0.0215231	-0.598683	0.0414057	-0.598118	-0.378429	-0.148104	-0.189727	0.195006	-0.104823	-0.109536	-0.43189	-1.1081	-1.20571	0.12939	-0.303133	-1.68721	-0.126047	-0.826902	-0.0252427	-0.567727
chr12	22500000	22600000		-0.119572	1.61574	0.165994	-0.308811	0.679134	1.36114	-0.129382	-0.0163541	0.040966	1.82138	-0.0994037	-0.388003	0.726935	0.698241	-0.608912	0.759011	1.0082	1.04088	0.355937	0.298618	-1.06525	0.739605	-0.924013	0.423729	-0.535807	0.602379	0.17239	-0.484111	-0.45756	-0.468274	-0.329777	0.266932	-0.434258	-0.498845	-0.841779	-0.40363	-0.416812	-0.457723	-0.273103	0.258848	-1.04253	-0.203264	-0.388252	-0.00778679	-0.32344
chr12	22550000	22650000		-0.294869	0.853282	-0.589957	-0.590102	1.39609	1.25863	-0.928614	-0.694711	0.0396429	1.25169	-0.315281	-0.406257	0.929719	0.504804	-0.801651	0.464175	0.953071	0.562444	-0.269978	0.517804	-0.853638	0.261973	-0.655942	-0.514989	-0.997858	0.417133	-0.0244258	-0.727947	-0.549815	-0.535265	-0.413115	-0.0797248	-0.867427	-0.859748	-1.08724	-0.46482	0.592986	-0.0619479	-0.893549	0.372279	-0.48529	-0.838224	-0.624867	-0.377586	-0.618216
chr12	22600000	22700000		-0.885601	0.484096	-0.440482	-0.603091	1.40814	1.08697	-0.820872	-1.17199	0.172335	-0.271881	-0.691219	-0.756991	-0.00758686	-0.673766	-1.11219	-0.811887	-0.0334565	0.272721	-0.479302	0.762093	-0.659469	-0.314321	-0.903894	0.0630761	-0.810389	0.293196	-0.155606	-0.477824	-0.925633	-0.275376	-0.258211	-0.348454	-0.424334	-1.27002	-0.450353	-0.639151	1.13252	-0.504829	-0.101918	0.349401	-0.669946	-0.241232	-1.10667	-0.382116	-0.689011
chr12	22650000	22750000		-0.312647	0.706287	0.076627	0.693469	1.45006	1.45763	0.963315	-0.355615	0.84883	-0.231657	-0.835182	-0.254795	-0.172504	-0.665881	-0.684679	-0.627618	0.29278	0.231929	0.0310143	-0.262143	-0.711799	0.528742	-0.531001	0.855368	0.240899	0.963354	0.254348	-0.220051	-0.77359	0.250741	0.633484	0.566738	0.968109	-0.49298	0.627268	-0.713973	1.3929	-0.164408	1.61038	0.989751	-0.474889	0.937622	-1.13438	0.626785	-0.299481
chr12	22700000	22800000		-0.368606	0.371242	0.997475	0.515655	0.50679	0.653385	1.31697	-0.768718	-0.0230226	-0.000365083	-0.833407	-0.793053	-0.23587	-0.549773	-0.879703	-0.713039	-0.208041	0.0596655	0.171344	-0.500689	-1.14985	1.78552	0.270853	0.582139	-0.124298	0.575196	-0.463036	0.196012	0.000720604	0.309086	0.235233	-0.154453	0.410499	-0.280956	0.0144583	-1.17614	1.72025	0.0947687	0.709528	1.51535	-0.00782669	0.347009	-0.987705	0.529375	-0.639815
chr12	22750000	22850000		-0.381908	1.17889	0.659672	0.181238	0.145038	1.30555	0.846416	-0.775753	-0.0913699	0.411827	-0.528694	-0.831231	-0.0760249	-0.00955513	-1.12626	-0.733164	0.0395509	1.2956	0.109708	0.149939	-1.09588	2.22384	0.336739	0.696044	-0.401994	0.680371	0.701282	0.438095	0.423132	0.542018	-0.34789	-0.486944	0.249849	-0.423706	-0.189646	-0.685786	2.15083	0.255339	0.0402962	2.48465	0.441466	0.630435	-0.868675	0.210905	-0.580644
chr12	22800000	22900000		-0.827349	1.91608	-0.723647	0.400437	0.851236	2.15089	0.383965	0.549786	1.13437	0.0177746	-0.877099	-0.862191	-0.402975	-0.214098	-1.2366	-0.865846	0.452783	1.96636	0.33955	0.37317	-1.00927	1.5863	-0.333489	0.713055	-0.0191629	0.815211	1.56135	-0.280702	0.459368	0.896089	0.253123	-0.11299	0.563538	0.0612755	0.164971	-0.143336	1.75881	0.315687	0.172004	2.35674	0.180624	0.78254	-0.525551	0.470222	-0.155403
chr12	22850000	22950000		-0.510518	1.13347	-0.0299337	0.42359	0.993509	0.719071	0.603325	0.732309	1.27289	-0.50978	-1.14937	-0.644278	-0.305419	-0.829555	-1.32451	-0.634599	0.476349	0.600844	0.305213	-0.237426	-0.952556	0.527301	-0.851945	-0.240823	0.0887103	1.03861	0.198559	-1.18288	-0.0310966	0.804736	0.944061	-0.231173	0.49464	0.0533665	0.27435	-0.384478	1.26014	-0.0267056	-0.56517	0.900782	-0.461311	-0.273578	-0.119691	0.356408	-0.15259
chr12	22900000	23000000		0.861299	0.276708	1.61758	-0.545438	0.543	-0.13764	0.557008	-0.289122	0.174877	-0.219276	0.245644	0.672355	0.761603	-0.12071	-0.928649	0.0404835	1.33006	0.436837	0.127973	-0.862243	-0.923499	-0.226236	-0.709287	-1.03658	0.821711	1.48116	-0.173179	-0.59122	-0.629347	0.446413	0.470484	-0.0144682	0.596402	-0.543611	0.187182	-0.491595	1.26908	-0.166447	-1.03882	0.339373	-0.497774	-0.940165	-0.312009	-0.0792123	-0.531047
chr12	22950000	23050000		0.673216	0.16394	0.531692	-0.828041	-0.0319335	0.128146	0.160552	-0.42906	0.315034	0.104413	0.382704	0.513407	0.645203	0.41792	-0.837106	0.325509	1.06522	0.78414	0.280873	-0.889198	-0.799811	-0.109408	-0.675011	-0.305981	0.422383	0.773424	0.314211	-0.205158	-0.223123	0.0314002	-0.16142	0.251642	0.130612	-0.0889733	0.235129	-0.287103	0.672905	-0.286694	-0.427831	0.753456	-0.2935	0.0934176	0.066639	-0.25314	0.152003
chr12	23000000	23100000		0.31973	0.418453	-0.772432	-0.506758	-0.405485	0.173114	1.06554	1.68155	1.07051	-0.0886613	-0.364525	-0.173335	0.19701	0.502946	-0.951498	0.97343	-0.614642	0.376698	0.350245	0.235377	-0.266601	-0.492702	0.121753	0.670268	-0.670823	-0.343479	0.42447	-0.143113	1.46473	-0.359041	-0.575186	0.182949	-0.0903535	1.25515	0.590413	0.24763	0.619921	1.11555	0.78278	1.30054	0.956375	1.72715	0.732394	-0.23174	1.93082
chr12	23050000	23150000		0.881589	1.49651	-0.549485	-0.458801	-0.651439	-0.131525	2.57457	2.29162	0.740794	-0.709736	0.366185	0.773155	0.310421	0.461934	-0.955243	0.965283	-0.573082	0.477943	1.65009	1.63039	0.201739	-0.748496	0.942406	-0.0966528	-0.120128	-0.633576	-0.136246	0.779016	1.6923	-0.0164502	0.0014486	0.671426	2.18374	1.40476	1.14153	0.380358	1.47487	1.42599	-0.0121441	2.36344	1.37858	0.83392	0.610303	-0.0919417	1.29013
chr12	23100000	23200000		0.174214	1.25517	-0.710947	-0.0230152	-0.665995	0.622881	1.749	2.06337	0.334484	-1.09406	-0.162947	0.528286	0.0134942	-0.0646277	-0.436875	1.1099	-0.145022	0.852456	1.70851	1.56188	0.104411	-0.60655	2.10761	0.78444	0.445362	0.172613	1.05937	0.915135	1.32371	-0.289255	0.166671	1.33552	1.81709	1.51913	1.5337	0.0838945	0.739971	1.89193	0.5829	2.111	3.18568	1.64185	0.940964	1.28115	1.36249
chr12	23150000	23250000		0.427164	0.459979	-0.39183	1.17355	0.0523743	1.24469	0.293315	4.48914	-0.0948057	-0.250924	1.04672	0.896007	1.34207	0.661162	0.531864	3.66163	0.331785	0.0216553	2.49811	0.380384	-0.628642	-0.8262	2.93477	0.327131	2.12183	-0.451914	0.683931	-0.391538	2.72662	-0.0842008	2.6907	3.90366	1.32682	5.57013	2.20382	-0.586205	-0.195653	2.73017	1.02733	0.751782	3.97627	1.18312	1.85921	1.00244	3.62459
chr12	23200000	23300000		0.820678	0.354806	0.126862	1.86888	0.328514	1.07806	-0.231508	3.98531	0.205544	-0.131368	1.67603	1.55578	1.55595	0.884806	0.411122	3.94207	0.282835	-0.362147	2.72886	0.330098	-0.354798	-0.870884	1.93555	-0.545967	2.14244	-0.497631	0.471745	-0.88572	2.51195	0.156983	3.59816	4.54554	1.62333	6.40832	2.27176	-0.759849	-0.348283	1.53976	0.49118	0.30459	2.23231	0.524476	1.64743	0.0767181	3.50979
chr12	23250000	23350000		0.581709	0.787614	0.967715	1.29821	0.530252	0.205511	0.271175	0.711375	0.971578	-0.310284	0.450393	1.18927	0.42447	0.0445673	-0.606012	0.980013	-0.0905567	-0.51876	0.978927	0.892318	0.255389	-0.132016	0.921828	-0.181269	0.0537026	0.0760474	0.396996	-0.0552096	1.54035	-0.0734486	1.08867	1.62521	1.35444	1.93903	1.53218	-0.43134	0.252573	0.912653	0.508709	-0.451144	0.52865	0.73734	0.965517	-0.000491627	1.42686
chr12	23300000	23400000		0.270866	0.532915	1.4752	1.05155	1.00807	-0.339158	0.278427	0.894523	0.592224	-0.181607	-0.226633	0.34669	-0.00850037	-0.102586	-0.595938	0.403258	-0.138021	-0.742486	0.108465	0.411791	-0.119233	0.144105	0.85582	0.103864	0.658152	-0.305307	0.134431	0.284643	1.35352	-0.270723	0.805062	0.375891	0.916462	1.61565	0.455009	0.312062	0.790331	1.14043	0.756916	-0.539973	1.02636	0.972158	0.880969	0.318543	1.23377
chr12	23350000	23450000		0.29579	-0.0301669	1.73618	0.113642	1.3689	-0.569042	0.539819	1.0369	0.620912	-0.548558	-0.464962	-0.242903	-0.61405	-0.415357	-0.552871	-0.904818	-0.196733	-0.683809	-0.437244	0.688048	-0.711826	-0.385756	-0.132417	-0.0892754	0.719029	0.275356	0.0351743	-0.355675	0.127302	0.171893	0.969961	-0.155292	0.51787	1.12506	-0.242131	0.422271	1.10572	0.0590784	0.567647	-0.0819215	0.420711	0.494684	-0.205011	0.43725	0.346179
chr12	23400000	23500000		1.30025	0.756162	2.13494	-0.380419	2.56392	0.273572	1.73352	2.61209	1.05107	-0.700328	-0.101864	0.0531715	-0.645057	-0.922836	-0.739617	-0.487814	0.0276634	-0.771799	-0.450555	0.487201	-1.29576	-0.985823	0.222097	-0.368336	0.603454	0.78505	-0.841583	-1.08966	0.416536	0.019896	0.811649	-0.803206	0.376965	1.81136	-0.217364	-0.320272	0.691738	0.627656	0.39097	-0.539963	0.333227	-0.679613	0.0883192	-0.138043	0.800273
chr12	23450000	23550000		1.8122	2.75032	2.65544	0.78194	4.2718	2.30604	2.37944	2.96726	1.15703	0.0136158	-0.0429423	0.245319	0.812135	-0.327114	-0.990203	-0.0371943	-0.0284322	0.570571	0.874015	0.305069	-1.43217	-0.222822	0.68319	0.230324	1.09342	2.07842	-0.139122	-0.696019	0.163493	-0.875162	2.35512	0.449036	0.435917	1.5388	-0.257533	-0.0936264	1.51798	1.52489	1.73778	-0.201016	0.653611	-0.372822	0.214746	-0.773959	0.365983
chr12	23500000	23600000		1.41113	2.6365	4.00908	0.302067	3.0523	2.28822	2.31117	0.457947	2.8898	0.479144	-0.544701	-0.0172156	1.32955	0.00275362	-0.802927	-0.255389	-0.288979	1.31884	0.944612	0.797909	-0.8708	0.725037	0.649242	1.09398	1.2985	2.60449	0.452586	-0.216592	0.019519	-0.962228	1.79596	0.46063	0.105678	-0.437288	0.506543	0.360044	2.20331	1.09285	2.71208	0.401835	0.109899	0.428172	-0.237792	-0.0364814	0.0115705
chr12	23550000	23650000		1.04941	0.784337	3.15665	-0.465049	-0.717528	0.50391	1.96139	-0.629134	2.75065	-0.457005	-0.61381	0.116911	-0.0510447	-0.694418	-0.514781	-0.468373	-0.053027	0.131454	-0.1381	0.178158	-0.507898	0.164125	-0.10203	-0.0043944	0.898226	0.648301	-0.145365	-0.27896	0.0876763	-0.922488	-0.821608	-0.649585	-0.129201	-0.432998	0.544931	-0.326149	0.903222	-0.375189	1.22733	-0.0193074	-0.603385	-0.0393891	0.0237225	-0.0343235	0.176171
chr12	23600000	23700000		0.837703	0.947867	2.49492	-0.335826	-0.684674	0.184036	1.21605	-1.04339	1.96475	-0.63205	-0.263951	0.258843	-0.281092	-0.694068	-0.587896	-0.466412	-0.231619	0.612893	0.636756	0.294647	-0.406807	0.0616801	-0.197063	-0.396245	1.15123	0.444711	0.215192	0.133348	-0.296484	-0.380847	-0.665239	0.000311519	0.267045	-0.483117	0.59601	-1.14139	0.357978	-1.00698	0.624463	0.329668	-0.844923	0.0218561	0.0640475	-0.499649	0.0243062
chr12	23650000	23750000		1.81229	1.23127	3.75361	-0.280307	-0.399889	1.62027	2.2116	-1.14117	4.02717	-0.165129	-0.512814	-0.0757128	0.299864	-0.255403	-1.10129	0.417185	-0.98876	0.926884	0.388251	0.0249696	-0.365216	0.27714	-0.199657	0.78995	0.499162	0.792652	0.63173	0.102546	0.101207	-0.186446	-0.78868	0.600708	0.268602	-0.764561	0.807785	-0.635684	0.469566	-1.07563	1.51635	0.359368	-0.41953	1.13213	0.324092	-0.585608	1.25894
chr12	23700000	23800000		2.17117	1.05676	4.11552	-0.275899	-0.447985	2.49217	3.56841	-1.09064	4.77612	-0.428247	-0.706307	-0.236219	0.052628	-0.458143	-1.34664	0.901035	-1.19796	0.0662789	-0.256768	-0.619324	-0.578937	-0.0387565	-0.143119	0.633093	0.114404	0.395207	0.494688	-0.109838	0.643178	-0.305736	-1.00037	0.583751	0.402098	-0.62478	0.545531	-0.0636196	0.44198	-0.761104	1.32682	0.198619	0.258759	0.821723	1.30725	-0.849047	1.93168
chr12	23750000	23850000		1.91219	1.50404	3.11791	-0.293159	1.43923	2.45815	2.97833	-0.597786	3.5839	-1.21856	-0.856067	0.104914	-1.14885	-1.16614	-1.28057	0.603786	-1.14596	-0.945443	-0.163294	-1.03961	-1.22844	-0.956655	0.214308	-0.940284	0.397828	-0.495563	-0.45951	-0.854658	0.152474	-0.632314	-0.324554	0.366574	0.357564	-0.318776	0.594436	-0.143784	-0.662316	0.275503	-0.819215	-0.760823	0.189551	-0.904043	0.88828	-1.24127	1.23682
chr12	23800000	23900000		1.77475	1.61959	2.48986	-0.407038	1.3551	2.54869	2.76428	-0.862056	3.31968	-0.455172	-0.708386	0.301296	-0.84293	-0.761108	-1.08082	0.53599	-0.957087	-0.332104	0.428641	-0.934557	-0.66729	-0.403313	-0.185593	0.0657262	0.281346	-0.523722	-0.533847	-0.74527	-0.0212158	-0.3965	0.115499	0.606823	0.660232	-0.54839	1.0546	0.256738	-0.593204	-0.272142	-0.374036	-0.86763	0.0927383	-0.35091	0.432057	-0.957668	1.09895
chr12	23850000	23950000		1.42929	1.20063	2.42427	-0.124731	0.665463	2.39835	3.16793	-0.989851	2.26662	-0.0214503	-0.549795	0.389863	-0.0839945	-0.299284	-1.03565	0.6076	-0.423255	0.365377	0.921904	-0.291939	-0.258491	-0.0276583	0.218936	0.286009	0.624501	0.406542	0.0993173	-0.246536	0.389386	-0.253293	0.317875	1.08462	1.90748	-0.578874	1.17178	0.769401	0.330385	-0.411565	0.225283	-0.00860353	0.643819	0.161111	0.928787	-0.42403	0.953274
chr12	23900000	24000000		1.34586	0.813752	1.60748	0.0136613	0.384115	1.06593	2.53595	-1.24969	1.88906	0.367387	-0.172032	0.831386	0.567127	0.0487116	-0.913671	0.52087	0.0780912	0.374395	0.716153	-0.369396	-0.565465	0.355081	0.184556	0.326088	0.957334	0.626941	-0.082041	-0.135759	-0.0512536	-0.231047	0.176355	0.849198	2.18426	-0.956512	1.74155	0.367595	1.24927	-0.300243	0.474525	0.26925	0.0156094	0.337244	0.62984	0.0288026	0.803918
chr12	23950000	24050000		1.17204	0.470692	0.621632	0.225311	0.147432	0.222748	1.66283	-1.57272	1.87989	0.283525	-0.00062232	0.597934	0.268009	-0.358866	-1.05219	-0.0661744	-0.160802	0.230385	0.217449	-0.698652	-0.686939	0.313746	-0.763185	0.524865	0.641116	0.165725	-0.592442	-0.118182	-1.10199	0.062945	-0.23069	0.125772	1.10829	-1.27742	1.34561	-0.210331	0.842247	-0.917015	0.148739	-0.574059	-0.920773	-0.0086821	-0.401547	-0.150396	0.0639763
chr12	24000000	24100000		0.681055	-0.153915	0.0650294	0.508678	-0.36392	-0.0706061	0.622957	-1.64507	0.426695	-0.118878	-0.208159	0.291219	0.0975297	-1.05112	-1.09897	-0.369289	-0.230522	-0.331952	-0.116382	-0.154572	-0.421009	-0.0589927	-1.2924	-0.0259146	0.574872	-0.0240985	-1.02862	-0.504252	-1.43955	-0.310957	-0.312937	0.116857	0.460228	-1.17575	-0.0393935	-0.449984	-0.00292293	-1.36121	-0.282441	-1.14894	-1.15815	-0.903251	-0.900926	-0.564542	-0.960562
chr12	24050000	24150000		0.377467	-0.983356	-0.447469	-0.384901	-1.12028	-0.587299	-0.121615	-1.84842	-0.822552	-0.0453055	-0.255816	0.32044	0.775443	-0.598805	-0.857113	-0.276233	0.0412899	-0.838751	-0.561878	0.0397687	-0.3865	-0.23533	-1.47784	-0.530588	0.0524135	-0.0958294	-1.1036	-0.814141	-1.34849	-1.1785	-0.857229	-0.160505	0.249886	-1.40962	-0.570653	-0.214023	0.437876	-1.51148	-0.228559	-0.620431	-1.42859	-1.11091	-0.925969	-0.695779	-1.2352
chr12	24100000	24200000		-0.0847266	-1.03595	-0.770787	-1.07295	-1.25431	-0.746409	0.20404	-1.73786	-1.1191	-0.487439	-0.465891	-0.0894228	0.60372	-0.508624	-0.836925	-0.506659	-0.140782	-1.23355	-0.715652	0.438546	-0.717597	-0.530636	-1.28405	-0.849238	-0.55233	0.118122	-0.769551	-0.69506	-0.936153	-1.30128	-1.51572	-0.641675	0.064073	-1.63904	-0.763385	-0.152843	1.04506	-1.52337	-0.333645	0.0346741	-1.36072	-1.07236	-0.646337	-0.305853	-1.13846
chr12	24150000	24250000		0.154723	-0.79942	-0.408236	-0.719485	-0.688393	0.0810911	1.3995	-1.65392	-1.07138	-0.636146	-0.636544	0.223597	0.551499	-0.718761	-1.0438	-0.342735	0.260847	-1.38924	-0.30238	0.732708	-0.746503	-0.552167	-1.1693	-0.739368	-0.106063	0.500557	-0.533657	-0.498667	-0.941155	-0.892253	-0.153608	0.770252	1.50891	-1.32827	-0.697432	0.35772	1.6216	-1.36598	-0.0941698	-0.266944	-0.786186	-0.236166	-0.122798	0.585646	-1.06004
chr12	24200000	24300000		-0.151755	-1.07504	-0.518975	4.57412e-05	-0.642747	0.244031	1.23422	-1.57062	-1.21237	-0.937546	-0.650115	0.162404	-0.0627195	-0.616987	-1.17168	-0.589564	0.0768869	-1.20027	0.197133	-0.193241	-0.829878	-0.92801	-1.49055	-0.965959	0.226283	-0.267491	-0.45784	-0.160293	-1.52126	-0.557862	0.519505	1.85702	2.2243	-0.67337	-0.495342	0.0181362	0.673967	-1.37702	-0.0902031	-0.336088	-1.04054	0.391819	-0.363463	0.778143	-1.189
chr12	24250000	24350000		-0.647612	-0.544112	0.184426	0.428	-0.771645	-0.202231	1.90729	-1.37761	0.675984	-1.44502	-1.03596	0.278714	-1.01527	-0.906778	-1.08334	-0.808856	-0.838848	-1.16058	1.35016	-0.426868	-0.893336	-1.05648	-1.15883	-0.881898	1.94399	-0.690422	-0.752715	0.177201	-1.06572	-0.207258	0.510409	1.7953	3.90084	-0.177738	2.47191	-0.839222	0.320854	-1.2289	0.553539	0.359687	-1.18349	0.47287	0.282104	0.413031	0.058216
chr12	24300000	24400000		0.0111647	0.718306	1.44798	0.69642	-0.284704	0.01551	3.02184	-0.99701	2.65215	-1.09811	-1.306	0.896248	-0.942055	-1.24155	-1.14131	-0.599874	-0.930815	-0.983456	1.76347	-0.0575078	-0.809453	-0.262564	-0.608267	-0.580077	3.14697	-0.598195	-1.17256	-0.0539669	-0.521043	-0.394567	0.692003	1.2309	4.7364	0.0574699	3.65731	-1.0282	0.460023	-0.982062	0.531147	0.042979	-0.946764	-0.0262477	0.895699	-0.105106	0.853095
chr12	24350000	24450000		-0.219816	-0.038512	0.36004	2.09823	-0.653924	-0.643504	0.571485	0.186849	0.392118	-0.535657	-0.958474	0.0786042	-0.833883	-1.20437	-1.34814	-0.726937	-0.618337	-0.692996	1.0197	-0.367128	-0.689812	-0.0588726	-0.339284	-0.746662	1.61627	-0.691892	-1.11655	-0.329933	-0.771992	-0.890785	1.17572	0.540487	1.86027	-0.475844	0.71808	-0.960364	-0.518276	-0.226056	-0.584291	-0.966531	-0.717057	-0.788985	-0.0482085	-0.475387	-0.319436
chr12	24400000	24500000		-0.20724	-0.371969	0.156964	1.93367	-0.232942	-0.335127	0.681547	0.266532	-0.0165178	-0.70184	-0.825273	0.00389824	-0.644737	-1.02306	-1.31863	-0.755087	-0.516329	-0.548499	1.07381	-0.516199	-0.884387	-0.437196	-0.504793	-0.85287	1.32343	-0.0545626	-0.790254	-0.341743	-0.723842	-0.733782	1.4802	0.940398	1.75063	-0.233554	0.642765	-0.928592	-0.235778	-0.220641	-0.295368	-0.717701	-0.768792	-0.586711	-0.168828	-0.613533	-0.387489
chr12	24450000	24550000		-0.00283659	-0.103428	0.0794563	2.20826	0.645833	0.196358	1.84152	-0.609111	0.588388	-0.811553	-0.620545	0.442031	-0.238223	-0.946162	-1.00064	-0.697809	-0.069393	-0.520995	1.83785	0.401312	-1.05248	-0.160202	-1.09653	-0.61315	2.34513	0.892294	-0.634886	-0.277893	-0.609852	0.0574698	0.792558	1.43111	3.79628	0.853233	1.91346	-0.802258	1.57221	-0.52556	0.457748	0.0281272	-0.98439	-0.388776	0.173904	-0.439978	-0.170189
chr12	24500000	24600000		-0.0187965	-0.413396	-0.585514	2.78291	0.202579	-0.170303	1.21161	-0.986069	1.15055	-0.493999	-0.183911	0.247658	-0.0921702	-1.08893	-0.782628	-0.41941	0.71076	-0.858897	1.8231	0.876763	-1.06132	-0.0446668	-1.31995	0.133695	2.03177	0.562677	-0.751006	-0.0777609	-0.673861	0.813351	0.543076	0.829484	3.31772	1.13959	1.40674	-0.696993	1.76959	-0.515657	1.12853	-0.192983	-0.886999	-0.418515	0.237872	0.121318	0.508523
chr12	24550000	24650000		0.0585237	-0.509898	-0.416554	1.97052	0.0965587	0.324638	0.351155	-0.643424	1.36733	-0.429241	-0.325516	-0.521052	-0.134263	-0.949557	-0.679223	-0.280942	0.393798	-0.836901	0.438857	-0.02012	-1.00322	-0.32244	-1.38272	0.113708	0.538094	-0.065817	-0.455222	-0.13482	-0.63214	0.531474	0.953972	0.446332	0.52445	0.45409	-0.277307	-0.69441	-0.30402	-1.03346	1.02572	-0.919846	-0.955113	-0.512158	-0.555547	0.518642	0.452421
chr12	24600000	24700000		-0.394588	-0.368169	-0.280077	2.40859	0.473478	0.0285379	0.51841	-0.0240562	0.838351	-0.47886	-0.675445	-0.187882	-0.0382363	-0.640695	-0.593496	-0.298443	0.182769	-0.515444	1.42152	-0.265704	-1.03317	-0.264437	-0.716632	-0.275565	1.50213	0.133604	-0.355082	0.0595979	-0.226859	0.223765	2.59832	2.07352	2.24613	1.59988	2.05911	-0.387748	-0.450756	-0.671803	0.944055	-0.316858	-0.633949	-0.712961	-0.423357	1.30232	0.443549
chr12	24650000	24750000		-0.517916	-0.036688	-0.627981	2.36391	-0.117274	-0.699497	0.106671	-0.0573909	1.96505	-0.495488	-0.362843	-0.437461	-0.181655	-0.78035	-0.566144	-0.0294513	2.53581	-0.198004	1.66446	0.930986	-0.689667	-0.0579709	0.225255	1.92952	1.29224	-0.454571	-1.22234	0.102682	-0.598899	0.973916	2.08494	1.11436	2.38317	2.10565	3.98233	-0.238482	-0.899994	-0.185199	0.923221	-0.0412466	-0.469344	0.387321	0.00723916	2.36231	1.20461
chr12	24700000	24800000		0.255661	-0.293253	-0.894592	4.16127	0.137153	-0.236702	-0.259042	-0.663249	0.924653	-0.52797	-0.207646	-0.742845	-0.627585	-0.909489	-0.753556	0.505129	1.70787	-0.853705	1.30654	0.825578	-0.537686	-0.654445	-0.0216438	0.896299	1.4446	-0.956304	-1.53569	-0.952579	-0.887914	-0.254292	-0.0823521	-0.391484	1.66714	2.526	2.68141	-1.12198	-0.863593	0.451208	-0.0896979	-0.346179	-0.132208	0.13933	-0.2864	0.359546	0.464951
chr12	24750000	24850000		-0.224143	-0.392772	-1.23382	2.94497	0.446202	-0.0692339	0.536865	-0.771228	-0.592053	-0.732972	-0.441243	-0.270997	-0.803582	-0.93868	-0.684891	-0.0129316	-0.479975	-0.703797	1.63669	-0.302948	-0.987619	-0.925591	-0.322217	-0.738487	1.12964	-0.566451	-0.870823	-0.229383	-0.954589	-1.01598	0.353112	0.265684	2.91105	1.24385	0.670133	-1.33128	-0.348799	-0.233156	-0.617448	0.0444845	-0.178226	-0.762687	-0.00970905	0.0651302	-0.447213
chr12	24800000	24900000		-0.699552	-0.0575095	-0.834003	0.385791	0.420925	0.108078	0.885883	-0.592876	-0.237458	-1.07598	-0.319639	-0.295037	-0.82492	-1.10431	-0.686076	-0.640444	-0.713789	0.272065	1.13163	-0.6257	-1.23101	-0.836489	-0.497754	-0.550371	0.204382	0.289717	0.0305797	0.694351	-0.711026	-0.200444	0.783054	0.574504	2.67655	-0.38218	-0.237914	-1.00042	-0.258846	-1.04904	-0.544484	0.263943	-0.647297	-0.743069	-0.0265811	0.759207	-0.56969
chr12	24850000	24950000		-0.0792951	-0.273827	0.831378	-0.246324	0.612681	1.08253	-0.0570217	-0.476913	0.0596355	-0.65856	1.30197	-0.649292	-0.21629	-0.998736	-0.952674	-0.807286	-0.011903	2.57542	-0.238676	0.811113	-0.62378	-0.532345	-1.41138	-0.272479	1.4875	2.23711	3.39771	1.4147	1.51431	1.26332	0.518714	0.899843	-0.340999	-0.817081	0.0761596	0.47943	-0.490327	-0.1455	0.45012	-0.040062	-0.678729	0.463547	-0.720024	0.482241	-0.227743
chr12	24900000	25000000		-0.536669	-0.938584	0.721206	-0.0119005	-0.00473684	0.137351	-0.287322	-0.664325	0.170753	-0.741206	0.887958	-0.721959	-0.0460832	-1.18424	-0.949966	-0.804207	0.553791	1.67249	-0.492176	1.44779	-0.506438	-0.36422	-1.39701	0.155199	1.55634	1.16471	2.32494	0.962336	1.4577	1.1861	1.00644	0.966915	0.210836	-0.846268	0.451313	0.616037	-0.563704	0.68416	1.12436	-0.249851	-0.193787	0.895254	-0.0240959	0.924371	-0.0389075
chr12	24950000	25050000		-1.00389	-0.963923	-0.0657184	0.106409	-0.00163226	-0.537543	-0.0570047	-0.724059	0.731388	-1.05437	-0.238349	-0.769818	-0.0828655	-1.07826	-1.16229	-0.824797	0.928925	-0.423562	-0.235755	1.08778	-0.730787	-0.326231	-1.17804	0.530203	0.259758	-0.488768	-0.652003	-0.118887	0.128851	1.17928	1.18415	0.769483	0.712502	-0.37235	1.11562	0.202862	-0.0324227	0.853455	1.62386	0.0796324	-0.40948	0.763215	0.440029	1.69349	0.209262
chr12	25000000	25100000		-1.06082	-0.419354	-0.914011	0.461234	0.0332201	-1.07695	-0.424067	-0.623414	0.170387	-1.21977	-0.345411	-0.612877	0.595609	-0.892146	-1.27571	-1.02666	0.334331	-0.0278351	1.24208	3.6389	0.266131	-0.730634	-0.910327	0.0278325	0.693801	-0.143224	-0.9444	0.604473	-0.322664	0.518265	1.00286	0.206844	0.960348	0.201201	2.0583	0.106269	1.93621	0.930208	2.78082	0.636429	-0.378028	0.910236	-0.62233	1.03991	-0.202037
chr12	25050000	25150000		-0.642611	-0.324074	-0.890983	1.3193	-0.268364	-1.12398	-0.458469	-0.24539	0.0871151	-0.619858	-0.080886	-0.722937	0.798213	-0.699155	-1.16543	-0.463251	0.486231	0.0117663	1.86413	3.00111	0.428655	-0.702077	-0.74897	-0.00897865	1.13871	-0.12442	-0.881469	0.36461	-0.43652	0.500191	1.49283	0.479462	0.883916	0.93894	1.96115	-0.502253	1.43495	0.562595	2.44096	0.119954	-0.10079	0.640878	-0.635278	0.498122	-0.196547
chr12	25100000	25200000		0.00244893	-0.20068	-0.371719	1.54669	-0.358533	-0.293007	0.422396	0.436655	0.729081	-0.0260892	0.0927326	-0.854439	0.298049	-0.481413	-0.989574	-0.150715	1.53247	-0.256583	1.21401	-0.0134399	-0.00868921	-0.367429	-0.400861	0.719838	0.715799	-0.889717	-0.599653	-0.430581	-0.471146	0.806053	1.33396	1.01095	0.581227	1.32329	1.37111	-0.884424	-0.497305	-0.203155	1.30176	-0.776493	-0.13603	0.390794	-0.550684	1.05878	0.398974
chr12	25150000	25250000		-0.365192	-0.19851	-0.487868	0.385753	-0.497334	0.577215	1.61486	-0.335427	1.35234	-0.48866	-0.380055	-0.671583	-0.586854	-0.711448	-0.823733	-1.49145	1.49361	0.118057	0.108529	-0.447067	-0.113993	0.570342	-0.433655	0.848722	-0.508808	-0.778868	-0.057234	-0.426066	-0.947808	0.959731	0.0339497	0.65428	0.904554	-0.096131	1.02541	-0.988282	-0.371427	-0.676034	0.763609	-0.127326	-0.302699	0.776342	-1.41923	1.95628	0.604817
chr12	25200000	25300000		-0.389315	-0.328667	-0.289002	0.174665	-0.0666862	0.585084	1.67813	-0.99072	1.08311	-0.649888	-0.770072	-0.63044	-0.635281	-0.415725	-0.807969	-1.52859	0.881733	-0.184361	0.116995	0.503062	1.30667	0.757266	-0.817446	0.384296	-0.449822	-0.403538	0.246947	-0.542987	-1.34256	0.438209	-0.352346	0.348145	0.62498	-0.57878	1.18229	0.408208	-0.0701938	-0.784911	1.1836	0.934603	-0.451327	0.850081	-1.1945	1.57012	0.000416347
chr12	25250000	25350000		-0.172745	-0.306448	-0.0655821	-0.252828	0.345511	0.130786	1.18634	-0.663991	0.624436	-0.771747	-0.828968	-0.483721	-0.418572	-0.266617	-0.86482	-1.18614	0.852618	-0.634786	-0.144101	0.886142	1.50978	-0.095047	-0.803253	0.150824	-0.393045	-0.53011	-0.103957	-0.551471	-0.985224	0.0894657	-0.640537	-0.109286	0.148084	-0.491098	0.876135	1.20409	-0.23895	-0.396475	1.31255	0.947629	-0.310878	0.65103	-0.685334	1.11789	-0.25784
chr12	25300000	25400000		-0.0776128	-0.558503	-0.301798	-0.430099	-0.177853	-0.689452	0.150431	-0.628057	0.0703756	-0.176376	0.169451	-0.359642	0.0173538	-0.556333	-0.880725	-0.578163	1.2365	0.475978	-0.448317	1.23337	-0.366876	-0.867489	-0.685179	-0.19691	-0.0738407	-0.483672	-0.376772	1.18314	-0.350833	0.867656	-0.393552	-0.429961	-0.0710452	-0.302481	-0.448786	0.174995	0.806973	-0.0997804	0.343032	-0.193151	-0.46462	-0.575024	-0.490949	0.325704	-0.108082
chr12	25350000	25450000		-0.594863	-0.33918	-0.498034	-0.658867	-1.04138	-0.974351	0.352148	-0.901221	-0.660259	-0.38515	0.522958	-0.619009	-0.350245	-1.03061	-0.474436	-0.162014	0.743445	1.20179	0.215466	1.6755	-0.750026	-0.474792	0.112346	0.33256	-0.299763	-0.638592	0.31136	2.20093	-0.465783	0.584961	-0.867334	-0.318845	0.744861	-0.309582	-0.920492	-0.105375	0.876078	-0.557135	-0.219467	-0.818847	-0.277074	-0.604771	0.138304	0.99295	-0.567742
chr12	25400000	25500000		-0.756785	-0.475681	-0.312564	-0.441781	-1.11872	-0.687765	0.629035	-0.395998	-0.429816	-1.05635	0.176635	-0.676468	-0.550927	-1.32267	-0.365519	-0.0562452	0.120254	0.581421	0.300224	1.02651	-1.14797	-0.541026	0.373008	0.136888	-0.0165983	-0.0511759	0.174486	2.24247	-0.0211976	0.960849	-1.48067	0.143239	1.10947	-1.02472	-0.538773	0.0538317	0.02287	-1.1911	-0.465847	-1.10681	0.0138425	-0.125258	0.392987	1.20837	-0.464437
chr12	25450000	25550000		0.504625	-0.599327	0.0139277	0.90935	-0.459581	0.304103	2.06849	0.3983	1.19479	-0.506261	0.306409	-0.288141	0.23414	-0.627307	-0.513469	-0.0637861	0.0440085	-0.349935	-0.134714	0.316306	-1.12513	-0.272602	0.0444912	-0.133605	0.376656	0.258429	-0.142476	2.16977	0.0924866	1.46062	-1.01018	0.184384	0.559015	-1.56004	-0.106176	0.455782	0.423312	-0.963599	0.0237298	-0.586657	-0.0696539	0.252756	0.268035	0.342461	-0.249742
chr12	25500000	25600000		0.655686	-0.283592	-0.675739	1.22336	-0.534337	0.179451	2.22598	2.54351	0.511604	0.443417	0.302129	-0.14023	0.0434568	-0.0580225	-0.690813	1.11144	-0.641183	-0.161193	0.972966	0.239323	-0.93011	0.499097	3.28749	0.386351	0.184849	-1.0229	-0.0250494	1.84703	2.13885	0.111693	0.426537	0.526609	0.906251	-0.888869	-0.340407	0.327507	0.778047	2.49921	-0.363513	-0.0875213	2.60223	0.150171	3.00372	-0.39847	1.10442
chr12	25550000	25650000		-0.226924	0.0642945	-0.69059	1.01573	-0.959199	-0.662337	0.892199	1.96365	0.0389652	0.112747	-0.457326	-0.00848864	-0.688744	-0.584113	-0.554881	1.1119	-0.739486	0.372433	1.68026	0.552771	-0.582216	0.843957	3.38792	-0.131292	0.250929	-1.15773	-0.603122	0.774513	1.93719	-0.184142	0.178009	0.530104	0.427427	-1.03797	0.242505	-0.474107	-0.308333	1.88175	-0.589503	-0.487698	2.22234	-0.317478	2.45441	0.129027	1.389
chr12	25600000	25700000		0.0785912	0.590108	-0.345814	1.13453	-1.27262	-0.645713	-0.0730266	-0.392598	0.629076	-0.208422	-0.39405	1.28073	-0.604548	-0.872649	0.195809	0.603348	0.302249	0.252989	2.63781	0.284358	-0.432732	0.900379	0.945915	-0.831439	1.66556	-1.00245	-0.836622	0.246001	0.277133	-0.076452	0.176367	0.928833	-0.442269	-1.36643	2.38887	-1.29107	-0.984832	-0.937119	-0.486751	-0.769011	-0.538163	-0.575977	-0.928561	1.22722	0.757069
chr12	25650000	25750000		-0.307624	2.79082	1.02335	0.838648	0.306868	1.48351	-0.454111	0.454657	0.0598796	0.493903	-0.0996584	0.438809	-0.484945	-0.328979	-0.219321	0.25086	-0.243107	-0.0200241	1.765	0.111264	-0.54748	2.68944	-0.286961	0.488799	1.18254	-0.484079	0.284672	1.46797	0.101366	-0.241923	-0.1523	0.727632	-0.0342051	-1.09734	0.945224	-1.30765	0.24788	-1.37097	-0.391795	1.46181	-1.10558	0.0448022	-0.235661	0.989404	0.362617
chr12	25700000	25800000		-1.48019	2.01772	0.896318	1.72003	0.973085	1.14157	-1.01569	0.602087	0.841847	0.0294453	-0.679462	-0.520445	-0.631352	-0.70067	-1.17679	-0.511017	0.182018	-0.55956	0.353982	-0.214341	-0.596636	1.87137	-1.30868	0.295313	0.890602	-0.273165	0.141348	0.683414	-0.387338	0.0206435	0.578479	-0.30758	0.620139	-1.2309	1.43898	-0.418563	0.9349	-1.36483	-0.482015	1.23606	-1.61323	1.00781	0.108541	1.5217	0.355034
chr12	25750000	25850000		-1.00898	-0.691616	-0.828098	2.32984	-0.362711	-0.375783	-0.933267	-0.455459	0.537811	-0.571007	-0.731609	0.715476	-0.587444	-0.943113	-1.34543	-0.405481	0.462788	-1.58687	0.220748	-0.793851	-0.863703	-0.808402	-1.10528	-0.806188	1.63284	-1.12806	-1.12482	-1.03617	-0.492155	-0.481304	1.17827	0.6431	1.11953	-1.55508	2.23381	-0.0892277	-0.283931	-1.04442	-0.979242	-1.06091	-1.1141	0.143875	-0.929971	0.499202	0.0257052
chr12	25800000	25900000		-0.948084	-0.220244	-0.710479	1.88861	-0.188097	0.40295	-0.874818	0.0326676	-0.48318	0.0908098	-0.239922	0.603059	-0.114763	-0.207814	-1.27891	-0.0445679	0.224753	-1.86655	0.256912	-0.733322	-0.9322	-0.261931	-0.429383	-0.813754	0.922611	-1.49941	-1.42358	-0.772295	-0.208444	-1.04629	-0.0778926	0.687548	0.528997	-1.53094	0.397154	-0.369501	-0.281904	-1.09273	-0.999054	-0.345429	-0.701326	-1.16989	-0.854582	-0.609299	-0.5611
chr12	25850000	25950000		-1.0945	0.177456	-0.13821	1.41876	0.234888	0.573064	-0.839015	0.452291	-0.194195	0.29473	0.0908012	-0.24973	-0.134073	0.0681391	-1.11795	0.127102	0.346043	-1.25408	0.405763	-0.6101	-0.863611	0.241001	-0.114954	-0.254474	0.839565	-1.04035	-1.28631	-0.201051	-0.154187	-0.382228	-0.780908	0.279802	-0.127446	-0.922101	-0.2353	-0.4465	0.0966272	-0.957034	-0.87794	0.0588148	-0.753905	-0.644862	-0.726916	0.20793	-0.331781
chr12	25900000	26000000		-0.628378	0.157431	0.526213	0.546148	0.21166	0.329591	-0.0450205	0.232064	0.714367	-0.566316	0.208329	-1.08984	-0.65664	-0.617244	-1.05304	-0.0514181	0.5992	0.650843	-0.199753	-0.59861	-0.57354	0.0787259	0.0969598	0.654851	1.10009	0.0334989	-0.840155	0.0939344	-1.13128	0.276609	-0.974918	-0.068544	-0.536267	0.255113	-0.134003	-0.86305	0.305939	-0.407179	-0.532964	0.0430889	-0.908028	-0.242133	-0.690424	1.53316	-0.052062
chr12	25950000	26050000		-0.283926	0.385177	0.208741	0.656358	4.891	1.79638	1.02212	0.139045	0.582335	-0.0548513	0.268516	-0.222827	3.29515	0.869939	0.252069	0.463301	0.940887	1.01994	-0.418027	4.51222	0.099123	0.516368	0.505548	1.36285	0.366557	4.42669	0.834792	0.672691	-0.389328	0.428012	1.80169	-0.252111	-0.176928	-0.822174	0.555249	0.224638	1.54492	1.78911	5.81454	0.0262533	-0.320788	2.35897	0.165976	3.17087	0.459365
chr12	26000000	26100000		0.155176	-0.119728	0.562785	0.452104	6.50273	2.07873	1.1966	-0.0631201	1.34739	0.266308	0.013477	-0.0684769	5.3214	1.44926	0.999874	0.337796	0.514492	0.281845	-0.340651	6.99285	0.0852365	0.537727	0.226426	1.62042	0.112695	7.26915	1.2887	1.35485	0.0886228	0.82377	3.66595	0.191971	0.0601465	-1.35628	0.826862	1.8136	2.84751	3.5817	9.5494	0.167392	0.331098	3.72762	0.849502	4.54773	0.372325
chr12	26050000	26150000		-0.592873	-0.953688	0.270696	-0.417971	2.30014	-0.179288	0.166304	-0.573639	1.01061	-1.06021	-0.90443	-0.897466	1.28537	-0.564337	-0.379276	-0.904374	-0.698891	-1.01266	-0.76016	2.33627	-0.505423	-0.13514	-0.580107	-0.0835715	-0.0198028	3.24547	-0.335489	0.935303	-0.46193	-0.294451	1.66847	0.565414	-0.852196	-1.44457	0.0241267	1.64299	1.53972	1.63007	3.72272	1.27463	0.383935	1.07658	-0.408315	2.08014	-0.859258
chr12	26100000	26200000		0.0895776	-0.0278357	-0.445416	-0.193137	1.8796	-0.512821	0.619048	-0.948253	0.495911	-1.6461	-0.709337	-0.677729	-0.850206	-0.858069	-0.876641	-0.381351	-0.928928	-1.2806	-0.76229	0.246823	-0.25077	-0.801594	-0.526728	-1.22242	-0.667321	0.492864	-1.05723	-0.211277	-1.14701	-1.01079	0.192156	-0.0126821	-1.14793	-1.51097	-0.582877	0.921883	-0.936949	0.424272	-0.115183	0.663504	-0.413224	-0.144925	-0.945197	-0.356566	-0.724701
chr12	26150000	26250000		1.4207	1.01224	-0.469054	-0.303693	3.203	-0.537302	1.93261	-1.2158	1.14496	-1.50467	0.0439119	-0.248402	-1.20549	-0.48292	-0.782793	0.847359	-0.730877	-0.858562	-0.708302	-0.498872	-0.154196	-1.31936	0.324049	-0.999602	-1.03217	1.13451	-1.26359	0.229764	-0.953435	-0.619136	0.42564	-0.793959	-0.640969	-1.26268	-0.499717	1.60808	-1.71612	1.91923	0.233477	0.318705	-0.586396	-0.179137	0.735523	-0.110102	0.220485
chr12	26200000	26300000		1.09353	-0.0224889	-0.375449	-0.58055	3.42017	-0.791067	1.41659	-1.12975	1.90122	-0.867472	0.189714	-0.0259104	-1.01239	-0.252197	-0.473877	0.954041	-0.678892	-1.01612	-0.864608	0.429736	-0.852999	-1.34312	0.204957	-0.0641078	-0.760013	1.87369	-1.08977	0.357359	-0.493762	0.49966	1.09146	-0.807798	-0.533721	-1.06536	0.498366	2.25777	-0.973577	2.43507	0.51392	0.237099	-0.347706	0.661519	0.712961	0.703611	1.18355
chr12	26250000	26350000		0.555653	-0.331078	-0.258476	-0.341109	2.50126	-0.136315	0.669051	0.521157	1.73619	-0.487991	-0.18069	-0.171377	-0.438722	-0.594599	-0.27451	0.475432	-0.450763	-1.07625	-0.470831	1.302	-1.21472	-0.90741	0.686752	0.322646	-0.930378	1.50488	-0.912516	-0.55747	-0.294502	0.248606	0.855357	-0.701673	-0.744448	-0.712222	0.299004	0.548139	-0.193467	1.87189	0.445879	-1.22503	-0.155656	0.399162	-0.232684	0.609587	0.987747
chr12	26300000	26400000		1.26158	2.66634	0.2701	-0.0740745	2.51355	1.34475	4.52401	2.42897	0.317997	-0.0741938	0.0806738	-0.319196	0.267304	-0.677819	-0.45258	0.31259	0.955236	-0.184586	0.554738	1.03568	-0.658603	-0.0566848	0.814346	0.757674	-1.14874	0.603404	-0.866713	1.07057	-0.00808732	-0.735512	-0.00226625	-0.562705	0.812308	0.00585863	-0.797084	-0.812224	0.794329	0.927895	0.528253	-0.523464	-0.193172	-0.56337	0.224378	1.96578	0.168486
chr12	26350000	26450000		1.80579	2.82787	1.00415	-0.155902	2.81859	1.92837	5.10289	1.29609	0.84873	-0.110211	0.234309	-0.294581	0.301513	-0.34943	-0.43892	-0.296261	1.01228	-0.416634	-0.0098394	0.77664	-0.6402	0.145502	-0.903993	0.355361	-1.10439	0.528906	-0.641199	1.72388	-0.726902	-0.292706	-0.148851	-0.55622	0.920334	-0.730161	-0.766812	0.0373234	1.95081	-0.384484	-0.0924529	0.862699	-0.889847	-0.367565	-0.0702171	2.37995	-0.383165
chr12	26400000	26500000		0.484606	0.399528	0.958435	0.669431	2.96269	1.83673	1.86914	0.513043	0.783097	-0.895501	-0.401806	-0.585272	-0.0946821	-0.43678	-0.541842	-0.630323	-0.504296	-1.0929	-0.934365	0.542574	-0.738247	-0.223505	-0.895627	-0.980946	-0.671636	0.859092	-0.545336	0.542952	-0.492328	-0.418563	-0.496204	-0.606383	-0.323849	-1.46393	-0.894597	0.682299	1.36915	-0.530831	-0.119433	1.01077	-0.639601	-0.316613	-0.507389	0.760013	-0.625993
chr12	26450000	26550000		-1.19495	-0.264156	-0.000610438	2.5203	4.13456	0.999142	0.888501	0.90337	0.609348	-1.23112	-1.11534	-0.551841	0.591965	-0.830325	-0.356658	-0.393967	-0.791061	-1.18211	-0.429383	2.1776	-1.1271	0.0310129	-0.574955	-1.06322	0.555598	2.66593	-0.979671	0.895838	0.320735	-0.880461	-0.704524	-0.473398	-0.922274	-1.64017	-0.406736	0.984109	-0.0251395	-0.666	1.56123	0.32166	-0.74101	-0.701915	-1.03334	1.0542	-0.405407
chr12	26500000	26600000		-0.975939	-0.225	-0.776402	1.84707	3.0362	0.298466	0.470853	0.93124	0.579948	-1.14613	-1.15928	-0.60009	0.448224	-1.12604	-0.480032	0.0826112	-0.77391	-1.21289	-0.456487	2.14007	-1.44142	0.0132402	-0.179276	-1.19779	0.482284	2.31989	-1.19277	0.436833	0.596776	-1.01711	-0.558495	-0.439308	-0.944927	-1.33346	-0.397132	0.562687	-0.406106	-0.452968	1.54611	-0.150487	-0.529394	-1.10197	-0.796265	0.866028	0.104914
chr12	26550000	26650000		0.0643707	-0.346696	-0.618409	0.0495212	0.705769	0.285073	-0.322527	1.16975	0.600153	-0.836901	-0.726947	-0.498279	-0.375798	-0.808162	-0.731454	1.27055	-0.659443	-1.11671	-0.471466	-0.0120432	-1.29377	-0.624587	0.897246	-1.15843	-0.335213	-0.417054	-1.01028	-1.13176	0.697488	-0.65396	0.271612	0.39449	-0.215655	0.811889	-0.377062	-0.606425	-0.366232	0.550848	0.143499	-0.0856454	0.953277	-0.955693	0.390517	-0.253739	1.56453
chr12	26600000	26700000		0.245841	-0.703199	-0.64068	-0.0684413	0.464927	-0.0578597	-0.501766	1.29591	0.389863	-0.545496	-0.404442	-0.601812	-0.268176	-0.482071	-0.67083	1.54251	-0.488127	-1.09731	-0.441006	-0.683205	-1.5156	-1.03848	0.508479	-0.747495	-0.459321	-0.574523	-0.935564	-1.0137	0.426827	-0.345653	0.519792	0.455362	-0.489418	1.63534	-0.554676	-0.712234	-0.226015	0.693278	0.413094	-0.512121	0.751902	-0.55063	0.75938	-0.706481	1.87778
chr12	26650000	26750000		0.093657	-1.06283	-0.991521	-0.466342	0.311701	-0.739621	-0.881756	0.989356	-0.323571	-0.365976	-0.190227	-0.824881	-0.0194727	-0.637771	-0.788565	1.8066	-0.347065	-1.13621	-0.677258	-0.483164	-1.76662	-1.327	-0.0171769	-0.477759	-1.00124	-0.0760528	-0.972307	-1.00708	0.363388	-0.540013	0.180967	-0.392668	-0.849484	1.39192	-1.0512	-0.881473	-0.187329	0.907856	1.14147	-0.978263	0.514371	-0.380911	0.775471	-0.574455	1.96681
chr12	26700000	26800000		-0.18185	-0.827541	-1.23701	-0.684474	0.653218	-0.215746	-0.378039	-0.0311049	-0.549452	-0.628543	-0.467814	-0.93477	-0.484398	-1.09666	-0.935461	0.92792	-0.341147	-0.904643	-0.324368	1.00248	-1.41927	-0.966286	0.00513796	-0.795164	-0.952661	0.317987	-0.662294	-1.00083	-0.308143	-0.922871	-0.138312	-0.252473	-0.628019	0.516591	-0.717336	-0.492461	-0.453554	0.383576	1.18276	-0.82358	0.460634	-0.611052	-0.246501	-0.324608	0.915276
chr12	26750000	26850000		-0.362641	-0.691437	-1.03923	-0.134158	0.56035	-0.023157	-0.106589	-0.513943	0.0468985	-0.780847	-0.756489	-0.628296	-0.576355	-0.937096	-0.885994	-0.00389962	-0.416837	-0.703459	-0.232616	1.41851	-0.54011	-0.378629	-0.0504523	-0.84683	-0.52211	0.189282	-0.54219	-0.961136	-0.512545	-0.525404	-0.251751	-0.273908	-0.607007	0.0105609	0.0875332	0.322801	-0.59696	-0.438646	0.837089	-0.85767	-0.300459	-0.418707	-0.826701	0.214918	0.25491
chr12	26800000	26900000		0.409908	-0.512614	0.0131714	-0.0138172	0.526208	0.114741	1.52282	-0.0926429	0.0554898	-1.05886	-0.880634	-0.0203276	-0.0372264	-0.239272	-0.316516	0.134856	-0.28684	-1.38931	-0.540547	0.540477	-0.0542668	-0.133636	-0.190655	-1.04508	-0.357348	0.399778	-0.31243	0.372418	0.0980602	-0.915958	0.460338	-0.434612	0.643483	0.366523	-0.214742	0.371376	-0.038642	-0.975456	0.420446	-0.583533	-0.796872	0.0275295	-0.664507	1.06158	0.312026
chr12	26850000	26950000		0.53432	-0.542165	0.0319302	0.282918	0.373357	0.129999	1.40473	-0.0731666	-0.221029	-0.950207	-0.61376	0.00462696	-0.00808715	-0.196527	-0.26224	-0.200783	-0.195148	-1.42475	-0.575943	0.431395	-0.122564	-0.396282	-0.372992	-1.2836	-0.352183	0.284249	-0.430035	0.514226	-0.216865	-1.01636	-0.127958	-0.321876	0.795516	-0.0308182	-0.626452	-0.0227402	0.092253	-1.18819	-0.0654051	-0.599537	-0.870245	-0.124794	-0.582828	0.73849	-0.203188
chr12	26900000	27000000		0.742744	-0.617036	-0.703154	1.13901	0.788515	-0.414952	-0.259648	0.0991002	0.864024	-0.342311	0.042191	-0.164315	0.0114896	-0.00951315	-0.485043	0.346483	0.0470322	-0.999693	-0.662617	0.251226	-0.155437	-1.03117	0.184611	-0.907942	-0.23393	-0.145967	-1.1421	-0.925722	-0.596936	0.366551	-1.16474	-0.138481	-0.597742	0.322815	-0.373103	0.00484658	-0.336407	0.261596	-0.196497	-0.580713	-0.502574	0.210422	0.0335813	0.236559	0.813717
chr12	26950000	27050000		0.824935	-0.466576	-0.999281	0.333748	1.03239	-0.359485	-0.165306	0.227223	1.33293	-0.198362	-0.0075506	-0.225127	-0.0654513	0.25104	-0.40485	1.16619	0.173941	-1.02143	-0.827728	0.00288026	-0.679551	-0.759092	0.588863	-0.434161	-0.567711	-0.0145949	-0.987454	-1.0776	-0.258206	0.796049	-0.566626	-0.276216	-1.08011	0.28532	0.0793176	0.0724495	-0.271542	1.33313	0.178742	-0.294085	-0.131513	1.00776	0.0485002	0.851314	2.04472
chr12	27000000	27100000		0.830429	-0.0695513	-0.510188	0.844829	0.803047	1.17529	0.403412	0.925772	1.27935	-0.082455	-0.454225	-0.534608	-0.31912	-0.412906	-0.428075	0.701927	-0.508888	-0.857621	-0.564647	-0.672506	-1.04072	-0.191731	-0.00293113	-0.173049	-1.00913	-0.436038	-0.831003	-1.21812	-0.219801	-0.101403	-0.343211	-0.595086	-1.18275	-0.757969	-0.0258097	-0.705472	0.0709381	0.580407	-0.292663	-0.347777	-0.263051	0.278136	-0.253372	0.719158	1.2201
chr12	27050000	27150000		0.711349	-0.0554957	0.150191	1.05216	0.338156	0.598488	0.322669	0.77382	1.26009	-0.471921	-0.752656	-0.00143649	-0.444923	-0.77168	0.390713	1.05271	-0.726228	-0.667166	-0.109453	-0.875006	-0.840361	-0.142889	0.665301	-0.735489	-0.217772	-0.571771	-1.04376	-0.231275	0.193722	-0.163935	-0.540715	-0.487707	-1.24549	-1.0264	0.570674	-0.7807	-0.476922	0.482004	-0.549336	-0.532523	0.040209	-0.629699	-0.138084	0.930735	1.55985
chr12	27100000	27200000		0.37337	-0.364298	0.401693	0.563337	-0.0980171	-0.288924	-0.251672	0.460463	1.0868	-0.279792	-0.667163	0.555096	-0.206741	-0.295238	0.915245	1.38249	-0.188037	-0.461013	-0.494466	-1.1128	-1.23136	-0.512852	0.473573	-0.725596	0.334447	-0.497375	-0.672828	0.63531	0.439125	0.479695	-1.00969	-0.590044	-1.43303	-1.38147	0.827388	-0.959381	-0.980669	0.0712241	-0.26803	-0.715135	-0.0578541	-0.368046	-0.592822	1.12959	1.77249
chr12	27150000	27250000		-0.15085	-0.522101	0.229896	0.840887	-0.318845	0.0875446	-0.965924	-0.601797	0.891019	-0.720824	-1.0351	-0.420181	-0.811187	-0.899073	-0.226185	-0.0839601	-0.648048	-0.808305	-0.934641	-1.14944	-1.46309	-0.648919	-0.67066	-0.912741	-0.103976	-1.05609	-1.19516	-0.191585	-0.460175	-0.101993	-1.44784	-0.899934	-0.812914	-1.11281	-0.0784105	-1.38391	-0.816677	-1.01012	-0.548225	-0.523213	-0.768721	-0.80719	-1.66959	0.507702	0.224132
chr12	27200000	27300000		-0.381428	-0.744722	-0.310547	0.503195	-0.794518	-0.0750403	-0.860698	-1.04257	0.407893	-1.01916	-1.13865	-0.62354	-0.868293	-1.09613	-0.737628	-0.176322	-0.900095	-1.06636	-0.651598	-0.986709	-1.28374	-0.346421	-0.453655	-0.873203	-0.345679	-1.26095	-1.57392	-0.708043	-0.615195	-0.534508	-1.06104	-0.552837	-0.446665	-0.900885	0.151738	-1.21694	-0.301764	-0.753246	-0.489374	-0.102986	-0.535779	-0.66514	-1.28751	0.63442	0.36193
chr12	27250000	27350000		-0.310901	-0.521714	-0.490097	1.08424	-0.622332	-0.249929	-0.139815	-0.20333	-0.0811099	-0.16861	-0.752389	0.179922	-0.463944	-0.456639	-0.0809642	0.680332	-0.468456	-0.321192	0.503443	-0.338768	-1.0576	0.712776	0.445059	0.25337	-0.192228	-1.23958	-0.968351	-0.610918	-0.166101	0.257395	4.51766e-05	0.509726	-0.15907	-0.679829	1.71369	-0.968609	0.757716	0.214711	0.0539423	0.812139	0.155467	0.325255	-0.714404	1.8763	1.39342
chr12	27300000	27400000		-0.607954	-0.409988	-0.150905	1.08015	-0.0779378	-0.273075	0.38258	-0.0262894	-0.451506	-0.489106	-1.04379	-0.36545	-0.542107	-0.632986	-0.562584	0.303644	0.0380622	-0.697909	0.223531	-0.187884	-1.12084	0.446115	0.707443	0.23145	-0.39562	-0.778084	-0.689309	-0.870423	0.176017	0.620729	0.49674	0.497433	-0.0321122	-0.101327	1.34372	-1.17095	1.49811	1.20856	0.155846	1.14761	0.625492	0.108404	-0.465377	2.14155	1.05274
chr12	27350000	27450000		-0.641253	-0.517488	-0.114476	1.02334	0.365908	-0.566349	0.10905	0.308007	-0.850436	-1.16841	-1.48538	-0.888361	-0.629535	-0.97686	-1.24525	0.538187	-0.303867	-1.59632	-1.00038	-0.48679	-1.05665	-0.785942	0.889265	-0.73025	-0.131071	-0.572707	-0.844998	-0.935265	1.38518	-0.468319	0.0346464	-0.182144	-0.4666	0.655628	-0.00697019	-1.07056	0.672832	2.19818	-0.0859143	-0.195722	0.849096	-0.744248	0.33401	0.202965	0.819827
chr12	27400000	27500000		-0.168464	-0.737289	-0.276053	0.813338	0.38542	-0.0695232	-0.314486	1.32851	-0.312868	-0.837701	-0.891868	-0.101171	-0.598961	-0.86005	-0.775713	1.65902	-1.01669	-1.25283	-1.07878	0.0530769	-0.676713	-1.01459	1.27118	-0.714677	0.161385	-0.574611	-0.635078	-0.654512	2.51526	-0.641938	0.426263	0.591475	-0.17688	1.74378	0.516422	-0.664475	-0.555072	2.98445	-0.331224	-0.7249	1.60983	-0.656451	2.03147	-0.655051	2.16997
chr12	27450000	27550000		-0.183267	-0.87052	-0.843617	0.0915576	-0.57246	-0.396839	-0.4582	2.54288	0.0545353	-0.511258	-0.283312	0.145194	-0.509212	-0.782929	-0.499477	2.32938	-0.621289	-0.667446	-0.367959	0.257692	-0.482381	-0.827241	1.80453	-0.0863016	0.477894	-0.316895	-0.492983	-0.181631	2.89607	-0.112705	0.666444	0.547068	0.225442	2.6117	1.09184	-0.587768	-1.38354	3.34726	0.0855812	-0.84395	2.47707	0.0550683	3.58455	0.48667	3.02712
chr12	27500000	27600000		-0.731277	-0.866473	-1.30234	-0.259004	-0.775695	-0.772541	-0.675455	3.7805	-0.341799	-0.508333	-0.53287	-0.616461	-0.353262	-0.793306	-0.470073	2.77263	-0.376068	-0.764016	-0.378708	-0.486327	-0.519725	-0.902183	2.15469	0.0740943	0.00510187	-0.364537	-0.732248	-0.326167	3.66953	-0.394027	0.180845	0.0149926	-0.0317686	3.45201	0.439109	-0.411886	-1.67525	3.49225	0.73981	-0.506637	2.78534	-0.0279334	4.0078	1.06055	3.7601
chr12	27550000	27650000		-1.00743	-0.556629	-1.1833	-0.783567	-0.348658	-0.717331	-0.219257	3.54119	-0.842986	-0.77424	-1.03294	-0.977603	-0.320899	-0.874004	-0.667766	2.13962	-0.4618	-0.558811	-0.331358	-0.781277	-0.249999	-0.97843	2.15441	0.201754	-0.411958	-0.193772	-0.728914	-0.566312	3.47687	-0.762123	0.171706	0.0268636	0.200491	3.05457	-0.584205	-0.240537	-1.14326	3.17955	0.856922	-0.138183	2.37362	-0.552422	3.54635	1.20882	3.39175
chr12	27600000	27700000		-0.617957	-0.143492	-1.08221	-0.295261	-0.164474	0.235952	-0.179432	1.66892	-0.45874	-0.3893	-0.752023	-0.882229	-0.191042	-0.0998278	-1.01661	1.29724	-0.455683	-0.238554	-0.0122965	-0.282436	-0.224995	0.299917	1.46367	0.280305	-0.105847	0.116261	0.315033	-0.345587	1.50957	-0.237294	-0.071275	0.356534	-0.010883	1.98394	-1.00354	-0.620253	0.179867	1.81774	0.182937	1.55667	1.21674	0.173361	2.7143	0.48597	2.08459
chr12	27650000	27750000		-0.884451	0.81202	-1.27643	-0.376873	-0.414005	1.0714	-0.643884	1.20537	-0.331496	0.255862	-0.934401	-1.21796	-0.370312	0.0305857	-1.15796	0.636966	-0.451962	0.559237	0.652505	0.0178788	-0.370617	1.69561	0.900486	2.62861	-0.321646	-0.0864817	0.819811	-0.476627	0.725215	0.071096	-0.794035	0.568765	-1.12943	1.36189	-0.69955	-0.858527	0.114986	0.484278	0.977781	2.33514	0.0251007	1.90226	1.91159	0.13967	2.14844
chr12	27700000	27800000		-1.15047	0.23784	-0.860883	-0.817009	-1.34483	-0.16391	-0.0603129	0.989881	-0.594452	-0.566166	-1.18751	-1.09943	-1.03312	-1.10993	-0.656896	0.371365	-0.647184	-0.024122	0.242272	-0.185103	-0.611108	1.64515	0.800035	1.87647	0.235542	-0.285379	0.258434	1.57908	0.961265	-0.298436	-1.54156	-0.626831	-1.04921	0.76412	-0.392124	-0.899033	-0.663389	0.517768	0.525687	0.287752	0.404505	0.953994	2.76963	0.640958	1.92614
chr12	27750000	27850000		-0.0958811	-1.05757	-0.388314	-0.20875	-0.96636	-0.664797	0.850952	0.87489	-0.160848	-0.540658	-0.200359	-0.0146366	-0.314259	-0.702106	-0.177032	1.06576	-0.289645	-0.750571	-0.47529	-0.378726	-0.991222	0.247154	0.733452	-0.655304	0.91244	0.225796	-0.008199	2.60737	0.816634	-0.370618	-1.21146	-0.795568	-0.229459	0.843353	-0.262282	-0.655573	-0.581254	0.979022	-0.606023	-0.232018	0.642002	-0.661934	3.06449	0.379488	1.16837
chr12	27800000	27900000		0.569918	-0.163761	0.660438	1.78303	0.822729	-0.214523	1.26975	1.75315	0.513127	-0.108672	-0.156104	0.189001	0.151108	-0.268198	-0.568442	0.380342	-0.0846279	-0.185572	-0.0636845	-0.329202	-1.12323	-0.658447	0.496962	-0.601951	0.600558	0.391208	-0.172073	0.732361	0.32616	-0.419844	-0.482428	-0.146589	-0.0487694	0.738227	0.00506108	-0.651052	-0.820486	0.947966	-0.447108	-0.454244	0.51031	-0.657955	1.31188	-0.0110429	-0.0715997
chr12	27850000	27950000		-0.0143321	0.462409	0.944788	1.90334	0.783863	0.37626	0.802316	1.7943	0.53583	-0.386596	-0.523343	-0.704511	-0.383463	-0.547666	-1.00604	-0.923507	-0.461804	-0.204805	0.413426	-0.0949521	-0.86799	-0.313432	0.317468	-0.367048	0.256479	0.0551974	0.306035	0.200944	0.210452	0.0414717	-0.693101	0.299144	-0.378786	0.0610263	-0.437065	-0.694972	-0.664254	0.3038	-0.460522	-0.330104	0.657891	-0.529804	0.609603	0.0680684	-1.04706
chr12	27900000	28000000		-0.120868	0.168215	-0.389403	0.172133	0.144493	0.747203	-0.113311	1.50075	1.08745	-0.216859	-0.294328	-0.437202	-0.492438	-0.538383	-0.974015	-0.76039	-0.503353	-0.189531	0.607428	0.148176	-0.640003	0.0233129	0.493602	0.344128	0.127212	-0.190695	0.41715	0.0618333	0.355354	0.585273	0.0573168	0.196432	0.000828391	0.184091	0.223439	-0.358687	-0.375354	0.285506	0.16859	-0.027608	0.490671	0.282814	1.04239	0.714896	-0.90503
chr12	27950000	28050000		-0.199681	0.0287112	-0.751072	0.4158	-0.0276634	0.192173	0.178626	1.61501	0.962446	-0.292402	-0.603087	-0.508599	-0.808973	-0.752922	-0.880092	-0.82345	-0.597045	-0.52752	0.539231	-0.148368	-0.669616	-0.0275765	0.665748	0.534217	0.277118	-0.830045	-0.233177	-0.310195	0.512209	0.153685	0.29449	-0.099132	0.557077	0.252379	0.466082	-0.403205	-0.23998	0.453423	0.200831	0.140693	0.439241	0.441817	1.60366	1.34834	-0.723332
chr12	28000000	28100000		-0.596036	0.486075	-0.359289	1.42407	-0.670749	0.152236	0.613269	1.13836	0.225764	-0.487984	-0.806908	-0.369774	-1.15352	-1.03337	-0.880513	-0.901073	-0.619579	-0.65739	1.64063	0.164906	-0.52285	-0.0682791	0.647316	0.679819	1.6487	-1.12584	-0.259194	-0.430702	0.511635	0.101329	-0.240896	0.705526	1.72046	0.689276	0.269844	-0.557598	-0.209728	0.130406	-0.45969	0.505953	0.308887	-0.189032	1.36832	1.28595	-0.430889
chr12	28050000	28150000		-0.805344	1.52525	-0.202245	2.28201	-0.503552	1.21168	0.143875	-0.767517	-0.290711	-0.547747	-1.06636	0.308551	-1.11674	-1.04656	-1.05583	-0.939111	-0.38012	-0.0443624	3.20326	1.24488	-0.386901	0.229285	0.886691	1.19365	3.06273	-0.382969	0.253917	-0.654761	-0.459274	0.45355	-0.243505	1.97432	2.51887	1.21656	0.641465	-0.376656	-0.259777	-0.427602	-0.851446	0.415689	0.524128	-0.0908963	-0.903496	0.591355	-0.620378
chr12	28100000	28200000		-0.689136	0.661791	-0.454244	3.53074	0.478956	0.495113	-0.303335	-0.709221	0.238456	-0.610116	-0.799763	0.82087	-0.540852	-0.892044	-1.13055	-1.25796	-0.0628423	-0.669026	2.6659	0.665346	-0.625837	-0.129262	0.208194	0.267322	3.665	0.389703	-0.406419	-0.967193	-0.480988	0.530414	0.11836	2.125	2.95446	1.66853	0.959163	-0.0211649	0.15661	-0.0226105	-1.06765	-0.0718204	0.338061	-0.202057	-1.06824	0.399069	-0.556973
chr12	28150000	28250000		-0.458265	-0.0355729	-0.325213	2.84955	0.56855	-0.216463	-0.00233415	-0.262445	0.506333	-0.691454	-0.592157	0.451209	-0.345112	-0.788472	-0.968697	-1.04893	0.214531	-0.743482	1.33882	0.157045	-0.875203	-0.380761	-0.273987	-0.235093	2.01489	0.418621	-0.766448	-0.880014	-0.475463	-0.146039	0.287449	1.03615	2.25996	1.25595	0.623347	-0.237758	0.0796129	-0.0932009	-0.755855	-0.186152	-0.213084	-0.647784	-0.51852	0.200769	-0.311297
chr12	28200000	28300000		-0.584311	-0.158325	0.0789114	0.429463	0.0494283	-0.016279	0.60688	-0.0800799	-0.0692969	-0.740323	-0.385554	-0.820693	-0.709809	-0.786454	-0.584775	-0.57613	-0.147118	-0.40421	-0.622935	-0.736074	-0.917754	0.314622	-0.362476	-0.331974	-0.253686	0.33974	0.569563	0.0204349	0.645207	0.0655977	-0.235102	-0.266436	0.328231	0.138992	-0.581199	-1.03571	0.62846	-0.609061	-0.541842	1.4887	-0.855843	-0.873183	1.24807	0.548732	-0.794382
chr12	28250000	28350000		-0.0483338	0.487496	1.49361	1.96488	0.36019	0.0723591	1.4994	0.193912	0.810282	-0.0297793	0.408382	-0.972615	-0.501386	-0.669835	-0.0607946	-0.0607392	-0.698389	-0.303726	0.274594	-0.751982	-0.746363	2.00766	-0.682778	0.655823	0.851663	0.302215	0.936867	3.22986	0.846636	1.39137	-0.224627	0.00896032	0.961288	0.907515	-0.859981	-1.42515	1.91758	-0.441245	-0.0612625	1.91919	-0.836898	-0.354422	2.24224	1.2587	0.0356231
chr12	28300000	28400000		0.11181	0.108127	0.987009	5.29299	0.421811	-0.466671	0.83398	1.80044	0.818128	-0.17427	-0.0936306	-0.0888191	-0.323552	-0.826815	-0.0890527	0.237196	-0.563359	-1.06024	1.20435	-0.134797	-0.963544	1.91533	0.437413	0.430248	1.90086	-0.502237	-0.768319	2.69197	0.786889	0.220124	0.809678	0.655613	4.1086	3.8303	0.101159	-1.43013	1.82789	1.26496	0.0948167	0.828429	0.713993	-0.377315	2.40837	1.10935	1.61614
chr12	28350000	28450000		-0.121893	-0.827416	0.321623	3.07544	-0.370742	-0.974407	0.114404	2.3903	-0.410698	0.0441335	-0.980855	0.116721	-0.530177	-0.806489	-0.776675	-0.220784	-0.0997205	0.69855	0.936994	1.33184	-0.704718	1.38055	2.35911	-0.740073	0.692354	-1.09609	-0.938096	-0.340574	0.290995	-0.494339	0.00513717	-0.0208611	2.7863	3.41534	0.0717651	-1.2515	0.370906	1.33171	-0.608919	0.295923	1.40755	-1.11655	1.48164	0.373566	1.61996
chr12	28400000	28500000		-0.0561741	-0.727242	0.615559	0.420765	-0.779081	-0.854973	0.203891	1.2009	0.0199821	0.378634	-0.581114	-0.479032	-0.534054	-0.725058	-0.974897	-0.208135	0.153918	1.89401	0.840812	2.17109	-0.340541	1.39732	2.43078	-0.527163	-1.05555	-0.8313	-0.427918	-0.447047	-1.15522	0.578988	-0.762645	-0.569274	-0.124364	-0.15936	0.0764738	-0.980147	-0.587013	-0.35797	0.22476	-0.183757	0.641232	-0.726895	0.10827	0.739229	1.41192
chr12	28450000	28550000		-0.512521	-0.442648	-0.255929	1.02258	-0.759974	-0.306657	-0.482761	0.16857	0.493824	-0.945961	-0.238959	-0.341397	-0.464974	-0.887906	-0.757024	0.0477571	0.184231	0.586342	1.07148	1.61651	-0.272586	0.163187	0.834199	-0.663827	-1.13886	-0.297268	-0.397751	-0.1357	-1.0511	0.845703	0.219612	0.675897	0.528236	-0.835666	1.49284	-0.682996	-0.818562	-0.578662	1.22285	-0.575696	0.0807438	0.132762	-0.0622348	1.36965	1.45203
chr12	28500000	28600000		-0.368115	-0.353781	-0.934542	0.769312	0.274575	0.370309	-0.773503	0.7019	-0.573364	-0.761168	-0.215511	-0.149438	0.693963	0.832077	0.0671939	0.745552	0.149274	-0.2153	0.558859	1.66274	0.487453	-0.431409	0.469839	-0.95714	-0.851586	0.39718	0.308393	-0.829403	-0.107067	-0.443817	1.2874	1.73775	0.590132	0.602573	0.487474	-1.09326	-0.515514	-0.532257	0.108824	-0.312552	-0.3207	0.229604	-0.167887	-0.25472	0.554569
chr12	28550000	28650000		-0.165657	-0.135835	-0.755068	0.49752	0.434677	0.429114	0.513192	0.493427	-0.0354371	-0.492515	-0.315257	-0.227234	0.94526	0.831047	0.134668	0.397376	0.430061	-0.462824	0.0430844	1.12105	0.214036	0.147809	0.103067	-0.474554	-0.821645	0.505296	0.303811	-0.0245271	-0.116757	-0.2806	1.03573	1.08614	0.958031	0.561466	0.125333	-1.04981	0.84197	-0.408581	0.373746	0.776202	-0.387159	0.366394	-0.406916	0.764838	0.371526
chr12	28600000	28700000		-0.517685	0.0674025	-1.01772	-0.213971	-0.12643	-0.216287	0.851126	-0.410807	0.181356	0.36766	-0.148738	-0.672038	0.568291	0.170517	-0.170118	0.0369834	-0.0174313	-0.174663	0.825248	0.784779	-0.850049	1.55258	-0.402218	1.57067	0.0560765	0.412737	0.231329	1.00807	-1.18342	0.824624	0.87756	0.478377	0.149154	-0.0334284	0.1581	-0.778796	2.92406	0.367369	0.875148	2.0614	0.0921124	1.05529	-0.14183	2.45781	1.11209
chr12	28650000	28750000		-0.490707	0.250548	-0.503513	-0.493503	-0.0815198	-0.323391	0.336003	0.80597	0.503471	0.589404	0.641514	-0.547587	-0.0400722	-0.155071	0.447538	1.4075	-0.214513	-0.291589	0.977941	0.917277	-0.804893	1.31833	-0.478168	2.57196	0.615803	0.862198	0.524568	1.44778	-0.714694	1.62726	0.644847	0.180278	-0.816131	1.04063	0.68449	-0.981373	1.60476	0.993214	1.83447	1.01161	0.648232	1.99939	0.930858	2.92043	2.69532
chr12	28700000	28800000		-0.494525	-0.0653056	-0.287685	-0.418092	0.0516695	-0.53394	0.558342	1.47108	0.602052	0.0993262	0.539693	-0.331182	-0.80232	-0.762962	0.878318	1.34202	0.102142	-0.56442	0.516415	0.4697	-0.774547	1.15534	-0.219616	2.2318	0.273765	0.802705	0.0510562	1.83275	-0.0430567	1.53682	0.507252	-0.462812	-0.296876	1.50069	0.973904	-1.00332	1.32405	0.841829	2.54222	0.874871	0.670762	1.92057	1.55872	3.78645	3.20696
chr12	28750000	28850000		-0.729911	-0.0580277	-0.703621	-0.395651	0.714373	-0.931652	3.00147	1.81728	-0.309766	-0.728968	-0.907398	-0.629262	-0.702917	-1.16321	1.53166	0.170292	0.153435	-1.16662	-0.305391	1.08045	-0.418242	0.874533	0.290194	0.95082	-0.790907	0.769445	-0.912517	2.72359	1.30754	-0.0234499	0.736211	-0.928109	1.5346	1.48365	-0.0780733	-0.633616	2.14661	-0.750531	2.84191	2.64477	0.428375	0.271526	0.317022	5.7528	3.24043
chr12	28800000	28900000		-0.793422	0.192948	-0.695588	-0.85873	0.49544	-1.28101	2.80071	1.76719	-0.367676	-0.618089	-1.10989	-0.861648	-0.787607	-1.2771	1.15776	-0.0059851	0.137062	-1.33181	-0.49992	1.4145	-0.459835	0.412278	0.0240338	1.31683	-0.888523	0.333048	-1.23154	1.97471	1.12294	0.211703	0.243094	-1.33052	1.07985	1.29903	-0.412247	-0.678948	1.36379	-1.04768	2.2983	2.00094	0.278902	-0.124044	-0.764442	5.23839	3.22453
chr12	28850000	28950000		0.0161808	-0.0925784	0.038294	-1.12954	0.186419	-1.16713	0.432792	0.443541	0.619804	-0.461969	-0.658423	-0.367443	-0.306143	-0.554689	1.10214	-0.0852929	0.266177	-1.50464	-0.528335	0.344427	-0.705404	0.263933	-0.523611	0.90686	-0.429763	-0.936823	-1.01265	1.04768	-0.143496	0.513388	-0.133524	-1.36427	-0.251352	0.173679	0.235795	-0.319048	0.949343	-0.973741	1.61151	0.618104	-0.417701	0.426624	-1.02303	4.09617	2.08141
chr12	28900000	29000000		1.32121	-0.348981	0.763753	-0.852152	0.058352	-0.880477	-0.150412	0.296747	2.54655	-0.337522	-0.245443	0.552799	0.249316	0.215828	1.49717	0.407846	-0.152784	-1.65235	-0.682473	-1.0474	-0.748686	-0.0926039	-0.477631	0.119091	-0.121197	-1.36764	-0.521837	0.951233	-0.127409	0.419352	-0.483729	-0.755604	-0.77921	-0.0953581	1.54847	-0.160324	0.204524	-0.291119	1.28585	0.45178	-0.428616	1.21545	-0.34422	3.56999	1.81365
chr12	28950000	29050000		1.48168	-0.4077	0.696962	-0.476329	-0.618511	-1.17854	-0.62476	0.823726	2.66555	-0.227491	-0.391525	0.980628	0.248241	-0.0954702	0.849587	0.0208932	-0.51902	-0.584114	-0.342887	-0.410212	-1.04263	-0.906166	-0.581167	0.0981151	0.37152	-0.102728	-0.787768	0.23401	-0.228993	-0.198856	-1.06488	-0.538051	-1.35545	1.11326	1.74073	-0.589677	-1.55435	0.602453	0.663365	-0.677377	-0.421369	0.797402	0.819115	1.71904	0.94257
chr12	29000000	29100000		1.28721	-0.635623	0.424261	-0.233293	-0.535701	-1.16023	-0.751855	0.0480853	2.64323	0.236874	-0.198061	1.47117	1.05857	0.176166	0.382189	0.373613	-0.51581	-0.216888	-0.339101	-0.156696	-1.13364	-1.08669	-1.09536	0.705393	0.97064	0.680535	-0.680986	-0.163369	-0.295307	0.0253935	-1.15676	-1.15526	-0.871845	0.480459	2.97982	-0.742589	-1.42866	-0.280337	2.43575	-1.39028	-0.816164	1.54756	-0.181445	1.3779	1.32489
chr12	29050000	29150000		0.825246	-1.11451	-0.407233	0.341539	-0.885161	-1.13912	-1.1661	-0.500839	2.96685	0.00348339	-0.393181	1.61226	0.827528	0.187325	-0.0997784	0.850969	-0.735322	-0.853113	-0.272104	-0.454087	-1.16292	-1.47485	-1.13401	0.961323	0.974469	-0.300719	-0.748972	-1.32003	0.00309528	0.566111	-1.00308	-1.00666	-0.393292	0.0470459	4.44711	-1.037	-1.44331	-0.957659	3.21607	-1.65562	-0.827349	2.29167	-0.760444	1.49957	2.42754
chr12	29100000	29200000		0.147599	-0.948425	-0.759813	0.0999888	-1.45476	-1.0096	-1.29393	1.07391	2.2082	-0.222632	-0.919729	0.727316	-0.0730983	-0.224426	-0.59823	0.792007	-0.407208	-0.628545	0.0701934	-0.213207	-0.36226	-0.932242	-0.816491	0.815507	0.546943	-0.973785	-0.656569	-1.64061	1.03851	0.152314	-1.23651	-0.567277	-0.339526	2.30569	2.98835	-0.554647	-1.46653	0.722032	1.903	-1.36299	1.00149	1.83096	0.938265	1.25069	2.28282
chr12	29150000	29250000		0.728189	0.644124	-0.313693	-0.781968	-1.32164	-0.464354	-1.1867	4.1992	1.99673	0.330258	-0.561552	0.519479	0.258067	0.70953	-0.158723	1.36489	-0.045633	-0.00591366	0.828689	2.05411	1.4321	0.50226	-0.427624	0.439726	0.226671	-0.753627	0.655749	-1.06837	2.52365	0.236599	-1.25548	-0.664495	-1.05481	4.27113	1.22233	0.408916	-1.09876	3.33374	1.30669	-0.911348	3.92252	1.79041	3.42789	1.15403	2.11438
chr12	29200000	29300000		0.278312	1.04772	-0.286345	-0.414703	-0.538664	0.324249	-1.1172	3.22549	1.59689	0.309013	-0.357633	0.138291	0.442899	1.13417	-0.0272315	1.01662	-0.325244	1.26329	1.02574	4.58542	1.19857	0.955241	-0.649468	0.45152	0.232971	-0.859598	2.22587	-0.588936	2.85715	1.3452	-0.326879	-0.444674	-1.51415	3.42684	1.18467	2.82245	-0.51469	3.61097	2.45638	-0.28901	3.10564	2.20542	3.05411	1.41056	1.55586
chr12	29250000	29350000		-0.0112385	0.232454	-0.544242	0.0637415	-0.433726	0.176281	-1.10863	0.725121	0.716948	0.42123	-0.038727	0.487726	0.728545	1.02578	-0.011673	0.125783	-0.473358	0.762788	0.642781	3.31764	0.0583199	0.0653751	-0.922921	0.620737	0.866902	-0.908458	1.13641	-0.924605	1.13377	1.1241	0.300594	0.21591	-0.993302	1.85659	1.46161	1.60979	-0.52469	1.5606	2.1893	-0.556854	0.763899	1.80781	0.890818	1.00683	0.185115
chr12	29300000	29400000		0.922887	0.0590251	0.164225	-0.233062	-0.00774261	-0.0674964	-1.1009	0.0131851	0.745583	1.33981	1.05935	1.30194	1.44878	1.20775	0.240264	0.493171	0.184763	-0.6059	0.177479	1.5401	0.104165	-0.176603	-1.18658	0.969406	0.933535	-0.966686	-1.12994	-0.80568	-0.175847	-0.104181	0.18154	0.352251	-0.502464	0.871452	1.18238	-1.31789	-0.428774	0.459328	0.420989	-0.620802	0.304311	0.625314	-0.0930149	0.293889	0.384671
chr12	29350000	29450000		0.261342	0.154554	-0.178273	0.234383	0.780663	0.108285	-0.577795	-0.458062	1.62416	0.629614	0.332472	0.442921	0.514092	0.0368157	-0.477128	0.0430275	0.296865	-0.272592	0.783505	1.88588	0.182136	-0.352678	-1.10751	0.6779	0.529973	-0.786711	-1.23256	-0.614307	-0.411051	0.259631	0.762763	0.35981	0.0553685	0.241151	1.2746	-0.949291	-0.130994	0.0973898	0.158496	-0.687843	-0.260907	-0.271918	-0.497835	-0.0790607	0.454677
chr12	29400000	29500000		-0.297728	-0.35992	-1.25477	1.69534	0.114843	-0.263223	-0.715015	0.535692	1.29609	-0.541661	-0.798255	-0.710158	-0.392849	-0.764469	-0.698949	-0.983533	0.00711689	-0.533328	1.0248	0.794554	-0.258596	-0.954578	-0.0264374	-0.20677	0.414055	-0.390476	-0.750471	-1.14028	-0.283561	0.304937	1.70365	1.11495	0.594155	-0.0941453	1.02911	-0.630858	-0.600041	0.454431	0.271213	-1.01328	0.206809	-0.422416	-0.0506822	-0.194171	0.452259
chr12	29450000	29550000		-0.037136	-0.1203	-0.610232	2.06024	-0.624644	-0.0174517	-1.20308	1.86613	-0.0144532	-0.160082	-0.520293	-0.15447	0.145148	0.157604	-0.243154	-0.110273	-0.324437	-0.793684	1.67749	-0.524074	-0.285029	-0.638774	1.58143	-0.129927	1.82461	-0.48061	0.150678	-1.24813	1.73322	-0.189758	1.61571	1.47371	1.5818	-0.556523	0.641572	-1.0899	-1.02995	1.2789	0.0802207	-0.0422242	1.30554	0.482875	1.53604	0.183483	1.13546
chr12	29500000	29600000		-0.00661668	-0.0696129	-0.424701	1.02266	-0.693747	-0.0333122	-0.952306	1.36432	0.150735	0.151589	-0.42736	0.371661	-0.11413	0.317073	-0.340734	0.519026	-0.372628	-0.399081	1.44606	-0.680031	-0.36747	-0.43614	1.37231	0.524984	2.00955	-0.788941	0.215398	-0.662599	1.82882	-0.242027	0.718324	0.635891	1.23995	-0.39719	1.06019	-1.14766	-1.10809	0.601536	0.206068	0.0484388	0.709935	0.850044	1.40797	0.621634	1.10595
chr12	29550000	29650000		0.941002	-0.0387665	-0.481975	-0.0151395	-0.480518	-0.590233	0.401052	-0.279392	2.01215	0.201205	0.354398	-0.0451173	0.30333	0.270039	0.061651	1.13636	-0.370009	-0.0616554	-0.490228	-0.699616	-0.926667	-0.447061	0.129143	0.788161	-0.338281	-0.849871	-0.197204	-0.366385	0.466489	0.977871	-0.204394	-0.589663	-0.393291	-0.0127568	1.33009	-0.972705	-0.975876	-0.212855	1.04001	-0.453607	-0.700814	1.28952	0.730018	1.62827	1.65671
chr12	29600000	29700000		1.37096	1.48952	-0.170664	0.61216	0.185613	-0.478416	2.38931	0.102973	2.1904	0.375762	0.528586	-0.690681	0.412931	-0.117564	0.393216	0.863602	-0.202195	0.686815	-0.170681	0.298365	-0.295895	-0.106462	0.544685	1.39909	-0.908456	-0.923933	-0.687758	-0.00809168	0.0603832	1.22721	-0.43377	-0.983573	-0.514273	-0.462832	0.645131	-0.779455	-0.586322	-0.141698	0.95672	-0.070378	-0.946669	0.790577	0.553804	2.60536	1.71248
chr12	29650000	29750000		0.173668	1.65024	-0.943368	0.513149	0.308558	-0.520899	2.05247	1.08911	0.613385	-0.162154	-0.436859	-0.959201	-0.106952	-0.641425	0.15906	0.298833	-0.127955	0.996213	0.245909	0.938547	0.254984	-0.0857113	1.7326	1.57785	-1.10646	-0.624965	-1.08241	0.0649574	0.0900072	0.276943	-0.268646	-1.0393	-0.504371	-0.727456	0.253924	-0.705861	-0.866281	1.06053	1.12121	-0.467065	-0.166402	0.546643	0.541142	2.76333	1.36122
chr12	29700000	29800000		-0.46275	-0.0357928	-1.00313	-0.206835	0.0702755	-0.596403	0.421537	0.38567	0.294868	-0.925588	-0.529552	-0.898805	-0.122617	-0.631413	-0.416961	0.00579827	-0.617585	-0.0707687	-0.262309	0.359237	-0.371588	-0.798308	0.984208	0.291438	-0.770997	0.713937	-0.163204	0.0108532	-0.357098	0.214378	0.286194	-0.740693	-0.624284	-0.58408	-0.151262	-0.716922	-0.287735	1.25893	1.51271	-0.747169	0.156344	0.853277	0.415354	0.954815	0.572766
chr12	29750000	29850000		-0.358683	-0.615459	-0.234735	1.67584	0.397192	-0.575808	-0.00336643	-0.597503	0.428946	-0.980351	-0.229326	-0.551001	-0.154353	-0.760732	-0.993999	-0.777803	-0.632119	-0.59652	-0.347499	0.0556528	-0.968044	-1.04629	-0.569908	-0.462832	-0.384975	0.448647	0.238624	0.252759	-1.35746	-0.0688738	-0.166885	0.254333	0.248694	-0.616886	-0.354807	-0.602002	0.625604	0.0374645	0.490817	-0.614126	-0.359222	0.378148	-0.603641	-0.143503	-0.692637
chr12	29800000	29900000		-0.276828	-0.264615	-0.516466	2.97174	0.42828	-0.104012	-0.00217707	-0.573116	0.266059	-0.785965	-0.346101	0.118387	-0.396437	-0.714514	-1.09262	-0.921062	-0.335066	-0.802024	0.645475	-0.391391	-0.720134	-0.243634	-0.53875	-1.13309	-0.0731827	-0.775552	-0.246894	0.130469	-1.2626	-0.517308	-0.225805	0.999838	1.22269	-0.619859	0.31847	-0.473924	0.46418	-0.673644	-0.951432	-0.483271	-0.586687	-0.409087	-0.79828	0.0807859	-0.922732
chr12	29850000	29950000		0.47264	-0.138543	-0.505887	2.30224	0.695829	1.47715	0.671704	-0.803016	0.0288648	-0.0696993	-0.102539	0.0308695	0.221324	-0.18643	-0.609586	-0.367925	0.277628	-0.796105	0.677788	-0.43701	0.185629	0.462855	-0.237556	-1.45836	-0.0780909	-0.937503	-0.300519	-0.722658	-0.71665	-0.363397	-0.32192	-0.0125518	-0.258122	0.0851177	0.639472	-0.670938	-0.0314582	-0.07495	-0.6511	-0.358771	0.377565	0.135534	-0.6237	0.647366	-0.281045
chr12	29900000	30000000		0.534628	-0.088007	-0.367859	1.48146	0.829476	1.94302	0.296462	-0.919052	0.0534378	0.149413	0.220395	-0.088709	0.710696	0.434163	-0.375444	-0.0354234	0.0806902	-0.699124	0.0680302	0.120412	0.443451	0.353046	-0.270181	-0.903636	-0.625964	-0.748024	-0.384316	-0.976521	-0.727453	0.0193952	-0.787085	-0.574751	-0.942365	-0.0194945	0.42273	-0.560008	-0.141885	-0.0751526	0.455659	0.125851	0.358476	1.12494	-0.741958	0.660824	0.0269409
chr12	29950000	30050000		0.299448	-0.285247	-0.0386084	0.28998	-0.456062	0.365555	0.0227253	-0.0254269	0.0784534	-0.0983016	0.0047411	-0.600263	0.313566	0.353812	-0.386774	0.702165	-0.111485	-0.460716	-0.594453	0.328023	0.0427199	-0.275181	0.0400797	-0.0929308	-1.09894	-0.38031	-0.908202	-0.641038	0.22056	0.775058	-0.969604	-0.828797	-0.925483	0.293092	0.223198	-0.571219	0.030142	-0.34408	0.541762	0.35299	-0.221213	1.10217	0.234659	1.12308	0.860569
chr12	30000000	30100000		0.381145	-0.478779	0.391904	0.332323	-0.807808	-0.483242	0.754937	0.548285	-0.43649	-0.369861	-0.260295	-0.687869	0.269759	-0.265006	-0.058764	0.940699	0.381387	-0.500503	-0.470514	0.631666	-0.344367	-0.710019	0.610358	-0.102992	-0.772188	-0.206396	-1.2928	-0.310641	1.08594	0.823789	-0.793129	-0.771938	-0.547475	0.98839	0.255235	-0.682888	0.100962	0.164618	0.2701	-0.536463	0.070966	0.266175	1.38577	1.81336	1.20752
chr12	30050000	30150000		0.352675	-0.123846	-0.302981	0.039764	-0.417527	-0.505235	-0.00637736	0.142216	-0.761844	-0.672303	-0.252952	-0.209202	0.766472	0.0403919	0.123211	-0.465183	0.204927	-0.903227	-0.548033	1.01869	-0.347791	-0.925546	-0.448918	-0.533106	-0.247553	-0.158067	-1.2186	-0.442813	-0.259233	-0.320178	-1.13889	-0.558531	-0.86616	-0.107411	-0.195156	-0.398312	-0.515406	0.0510423	0.550059	-0.811355	0.167254	-0.103583	0.2307	0.480497	-0.31082
chr12	30100000	30200000		0.0129817	-0.574565	-0.719702	0.125382	-0.370487	-0.098455	0.0399534	0.155068	-1.05207	-0.821394	-0.5404	-0.630709	0.318423	0.442934	-0.689836	-0.819996	0.186552	-1.06021	-0.620509	0.804286	0.0879199	-0.748606	-0.937256	-0.984784	-0.447683	-0.406365	-0.774403	-0.486166	-0.0275443	-0.860899	-1.40854	-0.0940578	-1.27081	0.156321	-0.452086	-0.506581	-0.454131	0.733336	0.117376	0.614514	1.25513	-0.169073	-0.509574	0.147524	-0.36985
chr12	30150000	30250000		-0.354918	-0.966272	0.0663141	0.403735	-0.487786	-0.0836794	1.56167	0.770435	-0.855644	-1.2108	-0.903963	-1.16699	-0.450214	-0.240785	-0.93299	-0.835241	0.357888	-1.10036	-0.743481	0.214198	-0.355693	-0.620479	-0.53417	-0.960134	-1.04692	-0.472979	-0.390327	0.774363	0.672665	-0.814433	-1.07596	-0.411327	-0.24336	0.378721	-0.592652	-1.14545	0.743937	0.959401	-0.103253	0.895856	1.1126	-0.108064	-1.00535	1.94246	0.857305
chr12	30200000	30300000		-0.84919	-1.23533	0.447523	0.605945	-1.19888	-0.9817	0.551459	-0.070011	0.487227	-1.24063	-0.822006	-1.01151	-1.17835	-1.32078	-1.10024	-1.25626	0.475587	-0.66188	-0.643794	-0.799539	-1.32816	-0.786801	-0.720228	1.07147	-1.5523	-0.299867	-0.413025	1.02372	0.464413	2.34871	-0.593526	-0.573756	0.236069	0.184534	1.41644	-1.46451	0.194183	-0.22325	0.500642	-0.600203	-0.49034	0.768415	-1.66464	2.39778	0.627534
chr12	30250000	30350000		-0.513903	-0.815406	-0.171591	1.14156	-0.827547	-0.417005	0.414217	-0.979591	0.921589	-1.07608	-0.406817	-0.265841	-1.1951	-1.33806	-1.18949	-1.12256	0.13077	-0.537114	0.378832	-0.397431	-1.40438	-1.021	-0.898612	0.753702	-1.27202	-0.813637	-0.65251	0.579701	-0.330355	2.35833	0.101092	0.259304	0.945654	0.615486	2.37377	-1.21905	-0.200716	-1.27746	0.345486	-1.09991	-0.931812	0.702068	-0.541397	0.81372	-0.889537
chr12	30300000	30400000		-0.0498744	0.129359	-0.290053	0.808741	0.257834	0.576365	1.85527	0.56253	0.68328	-1.13502	-0.396194	-0.165792	-0.971163	-1.19261	-0.958081	-0.880887	-0.456867	-0.705049	0.680021	0.132745	-1.23843	-1.09987	-0.891659	-0.854045	-0.187792	-0.717451	-0.73154	0.677826	-0.581519	-0.281098	0.145708	0.376219	1.21793	0.949815	0.470415	-0.777885	0.512183	-1.05301	-1.22472	-1.15098	-0.752072	-0.594437	0.240749	0.331981	-0.923294
chr12	30350000	30450000		-0.462747	-0.290778	-0.393843	-0.505158	0.466054	0.443476	0.0141351	-0.0523919	0.69565	-0.482509	-0.0445613	-0.466175	0.123688	-0.373167	-0.231428	-1.11374	-0.105676	-1.18321	-0.181589	0.340325	-0.478043	-1.14359	-0.919632	-0.199518	-0.337118	-0.757789	-1.01218	-0.735033	-0.525795	0.224014	-0.175091	-0.324218	-0.270225	0.0837642	0.150721	-0.777966	-0.15786	-0.310497	-0.588792	-0.859902	-0.314523	-0.311938	-0.396612	0.754237	-0.850906
chr12	30400000	30500000		-0.326784	-0.138885	-0.54619	-0.239139	0.566416	0.418453	-0.763457	-0.911582	0.619494	-0.237383	0.116257	-0.393055	0.50358	-0.12048	-0.207752	-1.15199	0.226573	-0.212446	0.0465052	0.66393	-0.0919092	-0.814237	-0.363857	-0.508744	-0.545169	-0.466473	-0.364145	-1.04358	-0.866612	0.729448	0.374839	0.0839889	-0.433691	-0.561464	0.580225	-0.905145	-0.415042	0.0956346	-0.0508431	-0.544107	0.0394033	-0.163184	-0.686204	0.669049	-0.362075
chr12	30450000	30550000		0.0100232	0.121335	-0.859843	0.149953	0.307042	0.898618	-0.937071	-1.21443	0.932844	-0.622261	-0.21059	-0.407546	0.257552	-0.0582963	-0.280953	-1.00894	0.1713	0.621627	0.526936	1.37985	0.636382	-0.410003	-0.859072	-1.13274	-0.870834	-0.213633	0.446752	-0.842674	-0.820781	1.70859	-0.00363607	0.303449	-0.494121	-0.585371	1.49189	-1.29533	-0.0889915	-0.144532	1.01804	0.0934043	-0.0142601	0.933247	-0.81413	1.06614	-0.743789
chr12	30500000	30600000		1.50547	0.555171	0.349457	0.124851	0.883635	1.75229	1.43358	-0.00871291	1.80897	0.197828	0.653326	0.419673	1.3171	0.670335	0.439586	-0.634007	0.836923	0.0566212	-0.128802	0.642121	0.226336	-0.484843	-0.466066	-0.690571	-1.35911	0.161682	-0.30377	-0.756386	-0.500904	0.885906	-0.279484	-0.164326	-0.632816	-0.32026	0.971405	-1.14131	0.589844	0.651554	1.51994	0.226149	0.0290338	0.865791	-0.427795	0.619112	-1.08684
chr12	30550000	30650000		3.00283	2.26771	0.957223	-0.347115	2.9254	2.41155	3.41504	0.980447	2.70477	1.27358	1.44563	1.11348	2.19699	0.87094	0.793519	0.247665	0.522446	0.816952	0.181781	-0.820835	-0.64674	-0.556335	1.1019	0.230664	-1.42021	2.16698	-0.37521	0.173233	-0.459789	-0.10575	1.09747	-0.145316	-0.0858671	-0.407776	0.198953	-0.127482	0.56889	2.02246	1.5685	-0.527019	-0.0723038	0.121866	0.365467	-0.399311	-0.211312
chr12	30600000	30700000		0.903013	0.680922	-0.798434	-0.907805	1.51425	0.717431	0.608992	-0.0032908	0.765726	0.214	0.378008	-0.31269	0.810938	-0.343045	-0.109112	-0.0381921	-1.05196	0.788269	0.138763	-0.877501	-0.325619	-1.06754	0.902791	0.170711	-1.37333	1.46989	-0.38218	0.459397	-0.873391	-0.204773	0.924344	-0.489819	-0.314317	-0.785109	-0.381813	-0.122369	-0.844669	1.0467	1.30952	-0.851288	-0.829595	-0.0881871	0.595886	-0.220341	-0.273681
chr12	30650000	30750000		-0.698274	-1.30961	-0.805771	-0.703592	0.0221711	-0.122178	-1.10781	-0.0913806	-0.561567	-0.292756	-0.430956	-1.38787	0.446595	-0.81925	-0.627282	-0.720869	-1.18059	-0.314183	-0.842506	-0.682386	-0.220092	-1.1475	0.144033	-0.0130514	-1.00052	0.0369994	-1.23765	-0.4691	-1.22396	-0.567007	0.0713341	-0.767344	-0.881101	-0.745929	-1.27429	-0.480363	-0.68953	-0.107077	1.36713	-0.97648	-1.37173	-0.434909	-0.187739	-0.550058	-0.799307
chr12	30700000	30800000		-0.862379	-0.371573	-0.44757	0.0807617	1.09051	0.987904	-0.378009	0.451561	-0.200676	-0.272055	-0.649144	-1.29691	0.473463	-0.398447	-0.501151	-0.549967	-1.06331	0.438452	-0.400587	-0.205493	0.445773	-0.939818	0.155419	0.0605815	-0.655487	1.15444	-1.25638	-0.408385	-1.28743	-0.0414802	0.517157	-0.410611	-0.560177	-0.68785	-1.10736	0.886226	-0.276605	0.352872	1.34916	-0.472957	-1.73944	0.230911	-0.478986	-0.382935	-0.264811
chr12	30750000	30850000		-0.00668815	1.45702	0.368107	0.959032	1.98885	2.0031	1.43436	1.01838	1.65456	-0.188186	0.381589	-0.395169	-0.0468766	0.124439	0.11319	-0.185839	-0.88665	1.18394	0.517937	-0.104096	0.260362	-0.639214	-0.102807	0.246626	-0.705258	0.948614	-1.02269	0.192865	-0.829618	1.69836	0.64883	-0.179442	-0.0468966	-0.432378	0.862852	0.609631	-0.340128	0.125543	0.0707477	-0.423027	-1.67122	1.03034	-0.401028	0.689675	0.304336
chr12	30800000	30900000		0.491965	2.14838	0.564405	0.797574	1.67591	1.5308	1.75901	0.3011	2.1593	-0.0878573	0.256171	0.246759	-0.391333	-0.0138067	-0.173762	-0.126912	-0.964601	0.881699	1.90218	-0.588852	-0.582505	-0.668475	0.334766	0.456098	-0.545583	-0.38207	-1.08798	-0.318054	-0.716467	1.31638	1.11166	0.32131	0.823239	-0.815645	2.03777	-0.940189	-0.699236	-0.178254	-0.0418874	-0.982442	-0.742493	0.905158	-0.088403	0.503795	0.509562
chr12	30850000	30950000		2.39664	2.07566	1.0789	0.414083	1.02521	2.31028	2.2317	1.75912	3.15129	-0.187135	-0.12192	1.00419	-0.288105	-0.419112	-0.470022	-0.752557	-0.436231	-0.412188	1.1733	-0.763071	-1.0212	-1.19223	0.0230952	0.285915	-0.16368	-1.07577	-1.05486	-0.917799	-0.87349	0.435245	0.23408	0.732023	0.617832	-0.00187869	1.84059	-1.04773	-1.31212	-0.113516	0.458001	-1.51385	-0.613614	0.710177	-0.279797	0.46454	-0.0647823
chr12	30900000	31000000		2.99896	0.991612	1.03175	0.0107688	1.07626	1.8024	2.20768	1.84865	4.19616	-0.301395	0.156463	1.45318	0.707113	-0.203439	-0.223924	-1.24895	-0.193405	-0.957092	0.147761	0.0547708	-1.17777	-1.4299	-0.994125	0.494444	-0.205215	0.0573181	-0.76069	-0.583725	-1.14713	0.842697	0.665569	0.753542	0.848201	0.586193	2.39892	-1.17134	-1.05814	0.0332306	2.43761	-1.59231	-0.799036	1.4512	-0.836571	1.44334	-0.568501
chr12	30950000	31050000		1.20289	0.00328889	0.0371501	-0.0786949	1.35428	0.385356	1.45473	0.45408	2.2685	-0.217733	-0.330375	0.611035	1.02175	-0.241316	-0.254363	-1.18235	-0.355442	-0.171383	0.193387	0.744263	-0.860455	-1.23494	-0.910095	0.0549843	-0.284064	1.84499	-0.244061	0.550445	-1.09193	0.402141	1.50973	0.412119	1.29222	0.0801587	1.74502	-1.34556	-0.640016	0.591441	2.52517	-1.18669	-0.583517	0.882772	-0.804778	0.818633	-0.609937
chr12	31000000	31100000		0.787359	1.69088	0.721772	0.400862	2.77933	2.02663	0.366302	-0.28615	0.00747371	1.5468	-0.923127	-0.517078	1.37019	0.588351	0.289576	-1.04169	-0.27172	1.86465	2.02327	0.0982476	-0.792908	0.41641	0.251108	0.967026	-0.367732	2.40942	1.07627	0.854675	-1.16458	-0.781218	2.28614	1.78284	0.10839	-0.9633	-0.46449	-1.295	0.479507	0.790198	1.4659	-0.126584	0.0338744	0.571743	-0.985809	-0.453311	-1.20388
chr12	31050000	31150000		1.44929	1.71952	0.754975	0.152905	2.78044	2.72172	-0.505938	0.0295265	0.0875118	1.81538	-0.768094	0.0412763	1.74759	1.47351	0.69156	-0.623767	-0.412005	1.47551	2.28204	-0.386355	-0.705404	0.544554	0.0307533	1.04012	-0.314997	1.6672	1.57198	0.0299371	-1.11671	-1.4404	2.47311	2.45297	-0.601824	-0.24198	-0.46164	-1.23223	0.829008	0.0797213	1.4309	0.384976	0.0956506	1.05755	-0.953867	-0.558688	-1.45497
chr12	31100000	31200000		1.44387	-0.623039	0.00998453	-0.521523	-0.171596	0.42113	-0.228568	0.748351	0.823461	0.103274	0.1312	1.64164	1.08592	1.34457	1.0536	-0.153437	0.156824	-0.78059	0.389978	-0.119019	-0.281154	-0.671596	-1.07129	-1.02271	1.17073	-0.124661	0.716505	-0.226048	-0.642359	-0.483977	-0.302724	0.215348	-0.250073	1.60065	1.37538	-1.32046	-0.874475	-0.29565	-0.110307	-0.532694	0.276763	0.324223	0.0401184	-0.0501663	-0.915623
chr12	31150000	31250000		1.64638	-0.340873	1.28853	-0.57333	0.277048	0.230781	1.57602	1.11978	1.50208	-0.134211	-0.187736	1.31969	0.178923	0.328556	0.702316	-0.238046	-0.144129	-0.919693	-0.0953269	-0.135143	-0.598179	-0.0842745	-0.658441	-0.852371	1.02014	-0.853684	-0.377618	-0.0639982	-0.49719	-0.548576	-0.190304	-0.442929	1.03054	1.36494	1.16533	-1.31658	-0.736357	0.237352	-0.613059	-0.290223	0.368877	-0.389145	-0.185318	-0.135971	-0.961867
chr12	31200000	31300000		1.4535	0.0972859	0.872991	-0.372865	1.59483	1.23916	2.55934	1.66707	1.50865	-0.108389	-0.12447	0.652957	0.420903	-0.0440143	0.244314	0.0178602	-0.278406	-1.08588	-0.203163	0.12939	-0.727312	-0.600002	-0.471499	-0.841353	-0.264603	-0.636123	-0.912037	-0.00624768	0.217562	-0.754702	0.856766	0.233178	1.6526	0.92205	0.47505	-1.32694	0.438208	0.850535	-0.0314804	0.342307	0.260418	-0.495305	-1.08656	-0.839571	-0.801618
chr12	31250000	31350000		1.70891	0.223044	-0.927062	-0.336267	0.99017	1.0047	0.631943	0.673322	0.591501	0.501549	0.57113	1.4733	2.37702	2.00789	1.61452	0.103123	0.232291	-0.919325	0.600806	0.971704	0.417151	-1.00241	-0.939694	-0.66233	-0.48878	0.638291	0.715916	-0.134132	-0.284719	-0.9653	0.873141	0.804629	0.100468	0.633849	0.699815	-1.55942	0.538907	0.738364	1.15865	0.151343	0.624444	0.883728	-1.03278	-0.0890264	-0.840343
chr12	31300000	31400000		1.86296	0.462509	-0.601769	-0.602836	0.713292	0.647593	0.1462	0.44257	0.427025	0.204024	0.894601	1.45259	1.24044	1.13674	1.26605	-0.140458	-0.0379754	-0.085125	0.328708	0.502666	-0.0824413	-0.781428	-0.562407	-0.711872	-0.354688	0.604357	0.964722	0.189484	-0.95932	-0.0689886	0.510397	0.432677	0.118064	0.652766	0.534104	-1.62373	-0.097161	-0.00744145	0.158895	-0.532415	0.332398	-0.0556038	-0.543446	-0.31543	-0.358407
chr12	31350000	31450000		1.42379	0.74303	-0.500432	-1.01821	1.89295	0.966154	0.736632	1.03424	0.681211	-0.19852	0.959319	0.720057	0.5115	-0.272672	0.256982	0.23128	-0.343259	0.178675	-0.0752983	-0.282551	-1.26505	-1.16561	-0.159064	-0.67202	-0.685202	1.07689	0.566313	0.600212	-0.543212	0.747481	0.944472	0.261395	0.576385	0.722901	0.373544	-1.56661	-0.27409	0.391947	0.513845	-1.16208	-0.0823305	-0.691732	-0.37749	-0.781105	0.486119
chr12	31400000	31500000		0.890665	0.559983	-0.879211	-1.56041	2.58607	0.525989	0.900705	0.521278	0.241543	-0.283545	0.156284	0.510234	1.1352	0.174372	0.382423	0.855004	-0.736416	-0.704425	0.265228	-0.917725	-1.19176	-1.09179	0.0296963	-0.51015	-0.770401	1.37223	0.125941	0.441648	0.06376	-0.435133	1.78849	0.282269	1.00869	0.396443	0.390097	-1.35513	-0.731224	0.953338	1.13987	-1.51425	-0.22164	-0.219428	-0.228699	-0.629008	0.577557
chr12	31450000	31550000		0.513801	0.130452	-1.07262	-0.936268	1.11168	-0.30625	0.254077	-0.616292	-0.219046	-0.0531845	-0.327906	0.827654	0.653159	0.0860956	0.0155424	0.334967	-0.54554	-0.518743	1.35441	-0.886991	-1.10741	-1.09548	-0.212427	-0.804208	-0.148497	0.282637	-0.457278	-0.523194	-0.731213	-0.891285	2.033	0.843604	1.73236	-0.0288616	0.979813	-1.35728	-0.848514	0.0742855	0.287045	-1.32993	-0.672617	-0.627261	-0.69171	-1.03426	-0.221358
chr12	31500000	31600000		0.588236	0.251094	-0.740896	-0.36821	0.8784	-0.393363	-0.0247063	-1.50366	0.199246	0.0931231	-0.248361	0.38501	0.46104	-0.0527365	0.0627295	0.207433	0.234279	-0.391198	0.727061	-0.385744	-0.663785	-0.770068	-0.0896584	-0.35727	-0.204576	-0.0966364	-1.00923	-0.763997	-1.02396	-0.3717	0.795705	0.223714	0.554816	-0.478252	0.572913	-1.16231	-0.867009	0.00280681	-0.0836347	-1.14581	-0.841248	-0.52325	-0.673602	-0.692641	-0.133301
chr12	31550000	31650000		1.03299	0.613838	-0.435536	-0.0976755	1.05823	0.200972	0.378326	-1.62324	0.453466	0.055235	0.594895	0.0458654	0.195551	-0.321968	0.777573	0.797774	1.5316	-0.481371	-0.702832	0.0743558	-0.158212	0.200052	0.744446	0.11689	-0.994952	-0.71537	-1.26282	-0.318015	-0.073423	0.135255	-1.40804	-0.936471	-1.2277	0.0198958	-1.09783	-1.18832	-1.43731	1.00771	-0.92382	-1.36074	0.0196275	-0.397037	0.383286	0.0363795	0.529728
chr12	31600000	31700000		0.652458	0.73658	0.140781	0.355532	1.34341	0.632181	0.193755	-0.77057	0.679639	0.509372	0.130839	0.522351	0.405748	-0.530173	0.920343	0.682924	0.925474	0.342084	0.0282476	0.89021	0.381707	0.0190429	1.15267	-0.380027	-0.165082	-0.226343	-1.07214	-0.0557748	0.957062	0.0618594	-0.463243	-0.289924	-0.929982	0.81213	-0.387704	-1.09523	-0.989464	1.41688	-0.187502	-0.898846	0.787852	-0.12477	0.574848	0.689919	1.3784
chr12	31650000	31750000		0.0705516	0.264322	-0.401729	0.0490765	0.593662	0.0586048	0.758895	0.00429635	0.133814	-0.280773	-0.720985	-0.435098	-0.163006	-0.601853	0.38425	0.637451	0.542603	-0.424326	-0.385345	0.215964	-0.111832	-0.881301	0.491391	-0.507005	-0.501261	-0.392196	-1.00581	0.551622	1.00587	0.0213146	-0.614638	-0.502519	-0.138352	0.684375	-0.0956935	-0.608619	-0.116359	0.773182	0.435748	-0.570432	1.08238	0.12347	0.735644	0.455187	0.281336
chr12	31700000	31800000		-0.105206	-0.045904	-0.452283	-0.00899637	0.23562	-0.187973	0.7515	-0.469671	-0.462905	-0.359458	-0.31326	-0.448286	-0.125184	-0.339422	0.264017	0.265129	0.622263	-0.647784	-0.468726	0.117015	-0.460376	-1.24455	-0.169122	0.102878	-0.814995	-0.0467166	-0.65638	0.481661	0.383284	0.288597	-0.83659	-0.547339	0.00675393	-0.0217971	0.12409	-0.44953	0.115234	0.0789346	0.953838	-0.583287	0.449953	0.175412	0.445097	0.829558	-0.682539
chr12	31750000	31850000		0.308705	0.294889	-0.0573852	0.330191	0.532681	0.515879	0.419579	-1.62646	-0.441621	0.431889	0.839807	0.57125	0.668947	1.01051	0.914175	-0.0363729	0.302116	0.597782	0.338105	0.700114	0.531738	-0.714174	-0.339354	0.675079	-0.423372	1.03161	0.575401	0.882444	-0.966534	0.456352	-0.295807	0.293457	-0.0156163	-1.02011	0.714859	0.272458	0.296966	-0.479883	0.990277	0.263979	-0.422675	0.71983	-0.134548	0.948912	-0.860446
chr12	31800000	31900000		0.975357	-0.0158346	-0.916185	0.545826	0.53927	1.73827	0.123145	-1.71348	-0.1341	1.17921	1.44512	1.78405	2.06333	3.17873	1.45329	0.427314	0.380491	0.196678	0.434367	0.775727	1.72723	-0.357536	-0.720977	0.289967	-0.224329	0.447417	1.49404	0.351534	-1.68734	0.0244154	-0.404346	0.11891	-0.210892	-0.965639	1.27824	0.358209	-0.170825	-0.689839	1.55646	1.09854	-0.037212	3.24111	-0.600373	0.539988	-0.618135
chr12	31850000	31950000		2.48747	-0.679222	-1.45573	0.634745	0.411416	1.03173	-0.165205	-1.47647	0.910175	2.76991	2.0724	3.08017	2.63998	3.82114	2.01096	0.513398	1.11977	-0.863721	0.0884009	0.722691	1.05266	-0.523938	-0.920745	0.856698	0.106814	-0.639554	0.54718	-1.12818	-1.86062	-0.257426	-0.0601321	-0.686864	0.25127	-0.799902	1.60935	-0.371287	-0.853848	-0.857447	1.66965	0.804522	-0.577695	3.54525	-1.05979	0.528608	-0.584997
chr12	31900000	32000000		1.97423	-0.184146	-0.613288	0.44979	-0.0277732	-1.03256	-0.0170009	-0.787253	0.634492	1.8725	1.12197	1.78338	0.791128	1.52166	1.05031	-0.289791	0.743076	-0.683989	0.225532	0.266967	-0.221648	-0.520501	-0.322989	0.143212	0.221163	-1.39831	-0.820043	-0.849453	-1.31111	-1.00995	0.0749019	-0.312957	0.797259	-0.849098	0.533427	-0.217133	-0.802351	-0.853788	-0.286848	-0.0026793	-0.978361	0.549027	-0.58094	-0.729339	-0.673798
chr12	31950000	32050000		0.664892	-0.51326	-0.36722	0.208572	-0.0542032	-0.83334	-0.344533	-0.0450031	0.0190445	0.442779	0.386914	0.814115	0.173927	0.509206	0.590093	0.0291175	0.50578	-1.40347	-0.0462588	0.034327	-0.352597	-0.890564	-0.683877	-1.03781	-0.366406	-1.42104	-0.954458	-1.16687	-1.13811	-1.4964	0.240949	0.253767	-0.0135299	-0.20106	0.157135	-0.409013	-0.959046	-1.10336	-0.930135	-0.621747	-0.488503	-0.264099	-0.670381	-1.1573	-0.720437
chr12	32000000	32100000		0.773271	-0.67452	-0.403272	-0.189666	0.420759	-0.757756	0.319049	-0.039431	0.299489	0.547434	0.402228	0.705631	0.506404	0.326164	1.2459	0.371878	0.645151	-1.64493	-0.2855	-0.271079	-0.800293	-0.972876	-1.22101	-1.04053	-0.537818	-1.14814	-1.17943	-0.889602	-1.27995	-1.2565	0.931128	0.18844	0.229734	0.0524176	0.0492694	-0.822007	-1.17702	-1.26694	-1.0072	-0.812581	-0.792931	-0.420406	-0.638932	-0.677398	-0.853554
chr12	32050000	32150000		1.18423	0.409479	-0.879672	-0.151111	0.677919	-0.993093	1.01269	-0.156511	0.664267	-0.115793	0.733936	0.0385939	0.446707	0.409719	2.0426	-0.566788	0.270471	-0.424139	-0.442547	-0.134865	-0.0150983	0.755977	-1.31626	-0.580886	-0.799798	-0.743026	-1.42121	-0.484943	-0.984891	-0.0705091	-0.146951	-0.806085	0.514705	-0.957255	-0.250606	-0.859028	-0.26062	-1.14072	-0.264028	-0.487011	-1.04836	0.120939	-0.0406112	1.31265	-0.811019
chr12	32100000	32200000		2.04782	0.635246	-1.05929	0.0331809	0.069323	-0.900743	0.164488	-0.43358	2.45153	-0.402386	2.04081	0.378332	1.25217	1.85772	2.60318	0.24356	-0.188538	-0.0219793	-0.648846	0.389184	1.15672	1.03116	-0.903426	-0.11857	-1.09757	-0.678154	-1.09223	-1.18348	-0.976248	1.84165	-1.07808	-0.633939	-0.0177875	-1.60908	0.42714	-0.244702	0.504901	-1.13622	1.36585	0.298282	-0.958804	2.45013	-0.372408	2.81709	0.11916
chr12	32150000	32250000		2.19549	0.270179	-1.08584	-0.109633	0.0724809	-0.487591	0.127029	-0.752673	1.82759	1.09288	2.0637	0.761183	1.87128	2.27666	2.55284	1.17576	0.535629	0.298115	-0.616172	0.438177	0.897516	0.158431	-0.476024	0.26216	-1.16597	-0.012029	-0.518529	-0.525158	-0.806624	1.25046	-0.835881	-0.299287	-0.577171	-1.3702	0.250227	-0.5574	0.617149	-1.10131	1.77639	0.861051	-1.07177	2.44957	-0.66033	1.92668	0.482573
chr12	32200000	32300000		0.670719	0.089311	-1.25392	-0.350453	0.307995	-0.276361	0.345241	-0.595714	-0.340299	1.43864	0.438502	0.0383699	1.03761	0.837603	1.74839	0.688727	0.927299	0.919785	-0.309153	0.0975501	-0.27622	-0.510872	-0.313854	-0.128356	-1.30701	0.859143	-0.0641432	0.565483	-0.619806	0.0439569	-0.212712	-0.214873	-0.382125	-1.04616	-0.149547	-1.32375	0.230895	-0.742698	0.551669	0.0756757	-0.859267	0.189225	-0.322881	0.0544535	0.142783
chr12	32250000	32350000		0.0174941	-0.427699	-1.54293	-0.0367542	-0.634214	-0.65948	-0.672298	-0.715451	-0.00948674	0.617931	0.236218	0.379261	-0.131386	-0.204668	0.11544	0.672765	-0.133295	0.311419	0.0417331	-0.350014	-1.25922	-0.703163	-0.405442	-0.689552	-0.356416	-0.0553437	-0.265466	-0.261696	-0.821623	0.732469	-0.207723	0.310191	0.539056	-0.991221	0.762157	-1.2036	-0.815793	-0.618302	-0.728137	-0.925288	-0.724264	-0.669464	-0.127602	-1.09129	0.567443
chr12	32300000	32400000		0.348781	-0.84658	-1.20771	0.80913	-0.990184	-1.25728	-1.00214	-0.890997	-0.236669	0.397437	0.667449	0.834596	0.0370188	-0.378455	-0.428573	0.690165	-0.510152	-0.489908	-0.0382996	-0.169694	-1.09584	-0.126749	-0.601052	-0.758622	1.34521	-0.40797	-0.757004	-0.881742	-0.850185	0.395851	-0.849024	0.222601	0.99006	-0.492339	0.270952	-1.30956	-0.734242	-1.05968	-0.893372	-1.25917	-1.11886	-1.06476	-0.377134	-0.627406	0.172875
chr12	32350000	32450000		0.466891	-1.20352	-1.28513	2.31279	-0.779485	-1.36103	-0.549901	-0.855063	0.19704	0.338886	1.00977	0.202403	-0.205844	-0.426474	-0.239315	0.457973	-0.619698	-1.07737	0.431784	0.145082	-0.441421	-0.238274	-0.390171	-0.551016	2.80482	-0.0662845	-0.480823	-0.36324	-0.537396	0.843663	-0.705298	0.565962	1.20357	1.05254	-0.569193	-1.4032	-0.587562	-0.903505	-0.822361	-0.474476	-1.44996	-0.523077	0.281857	-0.357416	0.383601
chr12	32400000	32500000		1.22232	-1.30138	-1.63337	1.38504	-0.819836	-0.657687	-0.219633	-0.640908	1.12676	0.642113	1.38498	-0.237305	-0.132885	0.0685231	0.390297	0.926373	-0.91854	-1.2915	0.141561	-0.0251484	-0.160198	-0.674641	-0.242998	0.0566113	1.07443	-0.7639	-0.356921	-0.457459	-0.489399	0.655959	-0.808782	0.626274	-0.130077	1.0569	-0.240783	-0.773665	-0.567994	-0.662562	-0.308084	0.645244	-0.999995	0.0180412	0.826401	-0.201662	1.08256
chr12	32450000	32550000		1.31588	-0.813251	-1.22812	-0.228217	-0.849269	0.383637	-0.470147	-0.0161677	0.681695	0.960353	1.09084	0.035049	0.800675	0.81971	1.31883	1.22069	-0.414388	-1.01084	-0.686034	-0.565384	-0.444709	-0.577353	-0.598766	0.0644241	-0.864529	-1.21993	-0.435661	-0.552578	-0.535178	-0.294907	-0.906318	-0.0037125	-0.293114	-0.173881	-0.0867673	-0.18578	-0.32905	-0.530534	-0.0547627	0.22693	-0.260861	0.15475	0.594262	0.406107	0.97925
chr12	32500000	32600000		0.346313	-0.458794	-0.849331	-0.0195608	-0.90468	0.505176	0.155931	-0.0426103	0.0463211	0.757449	0.6138	0.0295892	0.729085	0.617978	1.86702	0.282723	-0.329223	-0.173489	-0.728833	-0.157397	-0.471621	-0.639018	-0.492094	0.637146	-0.613541	-0.748492	-0.0968128	0.652114	-0.225819	0.133856	-0.604574	-0.249201	-0.381243	-0.709782	0.371566	0.155737	-0.0368203	-0.645413	0.374973	0.0124949	-0.631179	1.50437	0.357256	2.27409	0.431111
chr12	32550000	32650000		0.257039	-0.243092	-0.285683	0.391564	-0.506052	0.740594	0.0486894	-0.182296	0.347952	0.666012	0.710731	0.191784	0.732544	0.75732	1.12907	-0.117121	-0.619464	0.515876	-0.661988	0.283266	-0.133066	-0.531336	-0.276821	1.23982	-0.170672	-0.269427	0.282618	0.788447	-0.498026	0.778303	-0.455001	0.164432	-0.707398	-0.358738	0.718677	-0.0485453	0.0795717	-0.553265	1.05745	0.410563	-0.0666864	2.18406	-0.00177281	2.06837	0.232277
chr12	32600000	32700000		0.126791	-0.245591	0.00352658	0.862352	-0.626645	0.336684	-0.871886	-0.205077	0.308465	-0.0190055	0.505365	0.43462	0.289164	0.745945	0.442317	-0.175197	-0.78164	-0.215738	0.308657	0.222209	0.366946	-0.367959	-0.566765	0.308544	1.18703	-0.0102596	0.502649	-0.203474	-1.00667	0.108733	-0.652581	-0.0786605	-0.520236	0.76215	1.00985	-1.00877	-0.518714	-0.444625	0.613456	-0.0568655	0.293327	1.6185	-0.564674	0.744847	0.0275212
chr12	32650000	32750000		-0.142446	-0.255725	0.182628	-0.0420076	-0.328822	0.145824	-1.26263	-0.293035	0.593327	-0.664009	0.191246	0.336017	-0.0284642	-0.533216	0.54695	-0.205081	-0.641772	-0.871557	0.553377	1.26052	0.324827	-0.45818	-0.578377	-0.730518	1.38854	1.00467	0.761476	-0.679149	-0.953401	-0.362674	-0.273884	-0.144897	-0.741523	0.784538	1.1444	0.439722	-0.438422	-0.761404	1.25244	0.065136	0.322191	0.601873	-0.831232	0.824725	0.306844
chr12	32700000	32800000		-0.0217953	-0.605472	-0.103331	-0.729512	-0.761186	-0.368538	-0.892513	0.902385	0.659787	-0.445144	0.0372064	-0.0493169	-0.208743	-0.630161	0.67422	0.531382	-0.78668	-0.594315	-0.606768	0.757342	-0.312396	-0.320665	0.492693	-0.48588	-0.405513	0.551536	0.594118	-0.2152	1.71878	0.218056	-0.333879	0.205038	-0.724422	1.17852	0.546719	0.142691	-0.0850996	0.292774	0.717662	0.535361	0.899465	0.222182	1.40635	1.1378	1.20093
chr12	32750000	32850000		-0.0929263	-0.996793	-0.335831	-0.535814	-1.12984	-0.696829	-1.1263	0.739939	0.455148	-0.456446	-0.188639	-0.245225	-0.515025	-0.0643439	0.685841	0.484203	-0.964105	-0.832068	-1.04682	-0.207947	-0.21138	-0.119844	0.459974	-0.30467	-0.908948	-0.512713	0.701612	0.166223	1.87233	0.451104	-1.00014	-0.132421	-0.165323	1.02652	0.310375	-0.528705	-0.0943609	0.428225	-0.298071	0.509416	0.431706	0.372782	1.53544	1.21418	0.810846
chr12	32800000	32900000		0.164185	-0.746655	0.00406399	-0.611198	-0.614199	-0.476452	-1.34414	0.0173514	0.915758	-0.36015	0.351979	-0.327794	-0.387413	-0.2079	1.06417	0.147729	-0.868012	-0.836864	-1.14723	-0.636317	-0.174506	-0.300926	-0.176044	-0.175434	-0.967167	-0.731792	0.666229	0.115575	1.05527	0.913748	-1.54666	-0.859943	-0.489247	-0.228112	0.235918	0.025495	0.148493	-0.0506224	-0.0393263	0.0647743	-0.656297	0.334693	0.257389	1.93293	0.217045
chr12	32850000	32950000		0.116008	-0.0138493	0.671781	-0.146641	-0.261974	-0.391916	-0.727655	1.27294	1.09619	-0.300163	0.259509	-0.469655	-0.564853	-0.778551	0.718036	0.586652	-1.01815	-0.513787	-0.663627	-0.423246	-0.162518	-0.340642	0.404681	0.111531	-0.467007	-0.67062	-0.24784	-0.409792	1.76619	0.428031	-1.10865	-0.996687	-1.17517	0.388835	0.314091	-0.451762	0.0415534	0.707342	-0.0245672	-0.708488	-0.535108	-0.216712	0.539751	1.71832	1.18538
chr12	32900000	33000000		1.28892	1.32088	2.1388	0.562008	1.38939	1.4704	-0.148953	4.01362	2.42439	0.566081	0.431593	0.294305	-0.185761	-0.612257	1.17511	2.47528	-0.988666	-0.554235	-0.243827	0.285802	0.103793	-0.143614	1.621	0.92009	-0.231138	-0.491479	-0.99092	-0.529314	2.56431	-0.139533	-0.246839	-0.333372	-1.57675	1.5324	1.0116	-0.706581	0.364389	2.24354	0.271285	-0.391232	0.55305	-0.452249	1.48625	1.63819	3.32011
chr12	32950000	33050000		1.1555	0.934021	1.36659	-0.251705	1.13207	0.953147	-0.494418	2.19513	1.94525	0.523125	0.645527	0.624132	-0.163961	-0.571245	1.411	2.02222	-0.816573	-0.658044	0.0355521	0.119866	-0.525721	-0.299417	1.0813	0.837466	-0.211122	0.0945922	-1.20469	-0.768864	1.81064	0.564939	-0.119529	-0.192812	-0.993598	0.446737	1.28762	-0.821977	0.57829	1.61583	0.885482	-0.378922	0.431842	-0.0777206	0.774485	1.58381	2.46965
chr12	33000000	33100000		0.0563487	0.0891949	1.01164	-0.169052	0.425672	-0.0669905	-0.549474	0.0795438	0.824914	-0.614651	-0.204702	-0.226199	-0.37104	-1.00721	0.0673627	0.942996	-0.915455	-0.642466	-0.102534	0.48117	-0.918074	-0.957418	0.597697	-0.108684	0.194375	1.41325	-0.970938	-0.981428	1.95224	0.312407	0.364766	-0.152295	-0.423136	-0.137532	0.572696	-0.490914	0.684498	0.948999	1.46312	-0.911623	0.346092	0.0279126	0.136493	0.378892	1.36601
chr12	33050000	33150000		-0.185706	0.0845324	0.830892	-0.161642	0.0024935	-0.773237	-0.377316	0.558136	0.781698	-1.01243	-0.607037	-0.840058	-0.546559	-0.988415	-0.411211	1.41856	-0.791579	-0.41477	-0.572441	0.355903	-0.681782	-0.969438	1.9421	0.100348	-0.520658	1.19636	-0.769762	-0.0643692	3.17611	0.708525	0.09195	-0.554277	-0.41284	0.906094	0.103887	-0.755486	0.0229855	1.66602	1.3545	-0.86074	0.847087	-0.0359869	1.44063	0.782159	1.62522
chr12	33100000	33200000		-0.60598	-0.20451	-0.625055	-1.00163	-0.907492	-1.67442	-0.985171	0.00532102	-0.0678789	-0.632804	-0.79667	-1.25655	-0.262434	-0.579913	-0.477922	0.686002	-0.894623	0.447906	-0.257548	0.421644	-0.373824	-0.699713	1.28939	0.266325	-1.89316	0.452949	-0.474641	0.287418	1.82847	0.472291	-0.36655	-0.866777	-0.576078	0.691365	-0.506214	-1.34407	-0.685508	0.726234	0.66251	-0.925883	-0.423039	0.0023487	0.583032	0.607465	0.564736
chr12	33150000	33250000		-0.47507	0.489599	-0.981667	-1.40931	-0.579234	-1.03621	-1.21155	-0.690651	-0.581389	0.973004	-0.0734957	-0.642165	0.819006	0.152009	-0.115642	-0.37219	-0.950639	2.00824	0.55836	0.593045	-0.468023	0.360641	1.10936	0.542386	-1.74809	1.36155	0.455126	-0.0362128	0.16877	0.25567	0.057577	-0.475862	-0.663906	-0.353094	-0.700945	-1.20216	-0.0899363	0.431949	0.494688	-0.868378	-0.259022	0.0222289	-0.713915	-0.266447	-0.259928
chr12	33200000	33300000		0.322449	1.36689	-0.38264	-1.29948	0.395682	0.319059	-0.483306	-0.194904	0.327327	1.03528	0.690352	0.313836	0.965949	0.545702	0.584707	-0.118727	-0.638116	1.66207	1.08641	0.392229	-0.60373	0.516251	1.12664	0.717441	-0.794467	0.67691	0.246268	-0.545098	-0.325723	1.11442	0.241347	0.162229	-0.515341	-0.103944	0.22484	-0.8221	-0.179862	0.288635	1.03701	-0.847709	0.369327	0.514057	-0.640241	0.534408	0.12625
chr12	33250000	33350000		0.315469	1.17257	-0.229203	-0.660852	0.455835	0.671423	-0.355221	0.297868	0.653948	0.160178	0.14899	0.259163	0.00790132	0.151134	0.25365	0.119214	-0.88621	0.761478	1.07881	0.803742	-0.674618	-0.192919	-0.335119	0.346346	-0.650057	-0.267973	-0.352883	-0.526327	-0.0877824	0.548979	0.0760452	0.352569	0.0115309	0.34248	0.535641	-0.473509	-0.445581	-0.379774	0.508163	-0.61218	-0.299935	0.604703	-0.743548	0.561067	0.277098
chr12	33300000	33400000		0.603979	-0.612087	-1.06609	-0.982971	-0.874841	-0.777245	-0.663494	-0.360641	0.157147	0.840742	0.0767233	0.100929	1.58225	1.02762	2.32935	1.41201	-0.717145	0.13895	-0.344631	0.877713	-0.832099	-0.254502	-0.445883	0.348662	-1.43153	0.17984	-0.019134	1.16636	0.0946542	-0.352381	-0.333218	-0.179919	0.680528	-0.145804	-0.308678	-0.588025	-0.844968	-1.06982	1.06072	-0.814954	-0.539065	0.855661	-0.789642	1.91508	0.819287
chr12	33350000	33450000		0.586277	-0.838183	-0.730149	-1.10087	-0.801425	-1.01686	-0.0374977	-0.243075	0.642295	0.571263	0.206159	0.141509	1.71174	0.832522	2.45477	1.2434	-0.579705	-0.516503	-0.508043	1.04467	-0.794618	-0.441771	-0.543359	0.278835	-0.903039	0.528371	-0.119109	1.30914	-0.143131	-0.0900154	-0.0447444	-0.0454339	1.09129	0.0887902	-0.0269421	-0.866033	0.144069	-0.695733	2.00326	-0.788947	-0.695528	0.987827	-0.821857	2.59732	0.927493
chr12	33400000	33500000		-0.240153	0.155002	0.126984	0.0280483	-0.333327	-0.426303	0.654014	0.748337	1.10098	-0.533299	-0.0798853	0.106161	-0.086661	-0.600135	0.233102	-0.262023	-0.196066	-0.910092	0.588905	1.21247	-0.628596	-0.686718	-0.804147	0.382871	1.08691	0.58979	-0.484043	0.241804	-0.374775	0.985794	0.923897	0.391616	1.41445	1.15608	0.418691	-0.76407	0.955208	0.176967	1.65061	-0.762816	-0.384992	0.674489	-0.209345	1.70617	0.380023
chr12	33450000	33550000		-0.286284	-0.388163	-0.447309	-0.105154	-0.596006	-0.307726	0.235606	0.0749509	1.80684	-0.638888	-0.080192	-0.210243	-0.178989	-0.19549	0.19804	-0.467121	-0.187935	-0.628244	-0.195489	0.0578492	-0.236919	-0.407644	-0.869358	0.749961	0.637972	0.247744	-0.0193218	-0.075647	-0.623124	2.16217	0.391204	0.573799	0.461599	0.267517	0.709723	0.015154	0.247794	-0.313655	1.99143	-0.626788	-0.0173769	1.83322	-0.0515341	2.33032	0.560797
chr12	33500000	33600000		0.0354256	-1.03143	-0.576906	-1.07214	-0.885614	0.685176	-0.134949	-0.311151	3.35273	-0.79454	-0.198168	-0.920043	0.0564725	0.740852	-0.378654	-0.996633	-0.753619	-0.456009	-1.41114	-1.06547	0.380108	-0.43578	-1.07521	0.944524	-0.848317	-0.198138	1.96031	-0.524432	-0.522607	2.39718	-1.19833	1.23475	-1.05197	-0.74522	1.22283	1.19279	-0.0268675	-0.506864	2.85765	2.04691	0.248282	4.18495	-0.526994	2.30719	0.420757
chr12	33550000	33650000		0.835584	-0.780003	0.0599007	-1.41648	-1.85805	1.28235	-0.660605	1.34762	5.034	-0.512697	-0.482536	-0.729902	0.0673857	1.37883	-0.347186	-0.953113	-1.20863	-0.621504	-1.46878	-0.79747	0.839186	-0.807434	-0.494725	1.58373	-1.32859	-1.09882	2.98203	-1.08118	0.0132924	1.84837	-1.91475	0.979342	-1.9431	-0.0132921	1.61409	0.998714	-1.17951	0.0990676	3.01519	3.51003	1.47938	6.03143	0.211917	2.62406	0.212543
chr12	33600000	33700000		1.55405	-0.285758	-0.355836	-1.02209	-1.63245	-1.21773	-1.0188	1.5791	5.70421	-0.0183443	-0.225941	-0.0721798	0.374471	1.42728	0.867077	-0.107166	-1.6263	-1.07196	-1.20135	-0.233271	0.678006	-0.492393	0.0479934	1.89527	-1.62538	-1.3376	-0.200828	-1.18356	-0.0936639	2.05867	-1.76581	-0.979517	-2.0333	0.721653	2.51215	-0.808749	-0.967614	0.0887046	3.14405	-0.518791	1.93492	5.56912	1.36109	4.41749	0.696508
chr12	33650000	33750000		0.989549	-0.727693	-0.681112	-0.421513	-1.49475	-0.685416	-0.841503	0.898526	4.521	-0.291502	-0.442645	-0.433386	0.492868	1.83046	0.110625	0.102742	-1.36839	-1.52789	-1.37086	-0.178313	1.06466	-1.00294	-0.268643	1.41461	-1.5581	-1.26149	0.715398	-1.52921	-0.575273	1.47745	-1.05844	1.01318	-1.84729	0.0662039	1.51462	0.158136	-0.761383	0.0400205	3.24455	0.967309	2.2457	6.22459	0.455317	2.73871	1.01683
chr12	33700000	33800000		0.990187	-1.14503	-1.03468	-0.451556	-1.31534	-0.210904	-0.990095	0.484587	4.36172	-0.0771231	-0.296124	-0.5347	0.638552	2.13902	-0.143543	-0.149511	-1.5111	-1.31896	-1.05862	-0.303684	1.11314	-0.899874	-0.398014	2.00978	-1.73309	-1.54079	1.05645	-1.72023	-1.11505	1.44699	-1.23522	1.46058	-1.85924	-0.867332	1.15479	0.767918	-1.01358	-0.1196	3.55196	1.41728	2.51162	6.85999	-0.562906	2.00179	0.9658
chr12	33750000	33850000		0.698452	-1.3048	-0.869601	-0.587227	-1.38006	0.793507	-1.18972	-0.0296291	3.82326	-0.187401	-0.429751	-0.512563	0.206519	2.00835	-0.278191	-0.534146	-1.53495	-1.16759	-0.428974	-0.630714	0.763551	-0.743662	-0.58669	2.04833	-1.05917	-1.53483	0.991906	-1.31727	-1.25344	1.29942	-1.25377	2.13306	-1.69695	-0.800208	1.18166	0.736842	-1.13228	-0.591294	2.96039	2.04736	2.02737	6.91628	-0.771171	1.78275	0.612735
chr12	33800000	33900000		-0.784376	-1.28774	1.0712	0.115013	-1.71814	-0.173433	-0.312157	2.31956	3.34348	-1.42966	-0.810311	-1.13316	-0.984022	0.29089	-0.968165	-0.187685	-0.490182	-1.32624	-1.3477	-0.971612	1.29479	-1.44742	-0.290923	0.0959442	-1.478	0.558688	4.19316	-1.61544	-1.34403	-0.570411	-0.500131	3.19444	-1.92146	-0.750537	-0.296036	-0.421216	0.113658	1.67602	2.68182	3.97485	5.13396	6.55188	-0.724573	-0.06909	-0.676648
chr12	33850000	33950000		-0.447876	-1.10463	0.88999	0.0749004	-1.64893	-0.587646	-0.174446	2.46841	2.98765	-1.34311	-0.596887	-0.840567	-0.969511	0.0606869	-0.881143	0.158911	-0.514512	-1.51426	-1.6133	-1.14571	1.02801	-1.68554	-0.444731	-0.384086	-1.81186	0.215482	3.11128	-1.95462	-1.15121	-0.741799	-0.580367	2.3828	-2.07531	-0.91511	-0.530595	-0.830557	-0.0422003	1.68878	2.13935	3.13585	4.58223	5.20129	-0.938205	-0.645548	-0.730377
chr12	33900000	34000000		0.460155	-0.716532	0.292109	-0.920391	-1.06328	-0.723343	-0.799705	0.572522	2.17984	-0.637737	0.468073	-0.325702	-0.242273	0.13847	-0.425367	0.187448	-1.13965	0.119594	-1.37301	0.222672	0.965329	-1.40719	-0.778204	0.0334623	-0.695463	-0.542304	-0.117685	-0.628279	-1.00139	1.07964	-0.895802	0.00613288	-1.73786	-1.01643	0.202281	-1.43344	-0.780423	0.132179	1.39105	0.657518	1.24934	2.47899	-0.909248	0.128959	0.112434
chr12	33950000	34050000		0.448808	-0.675831	0.291993	-1.21323	-0.864423	-0.910801	-1.14479	-0.469889	1.93031	0.0154943	0.794241	-0.536697	0.403448	0.199951	0.144896	0.220254	-1.37066	1.36306	-0.647888	1.3265	0.644397	-0.863394	-0.186862	0.707896	-0.146041	-0.21733	-0.548846	0.247995	-1.07238	1.68967	-0.762111	-0.834879	-0.922584	-1.13165	0.761032	-1.68289	-0.6209	-0.723708	1.74891	-0.53032	-0.439727	1.66966	-0.406313	1.38454	0.986661
chr12	34000000	34100000		0.62243	-0.303437	-0.576836	-1.13241	0.471684	1.30396	2.00272	0.666413	2.01594	0.816456	0.467708	-0.470217	1.03226	1.01917	1.80924	0.0541381	-0.993421	-0.911248	0.0856731	0.753664	-0.302112	-0.610734	0.362854	1.45465	-0.570719	-0.260701	-0.528462	-0.294276	-0.247607	1.06675	0.383675	1.13817	1.58993	-0.117075	0.596241	-0.959984	0.268188	-0.441373	2.30015	-1.42747	-0.15276	2.57526	0.480134	3.22679	1.24606
chr12	34050000	34150000		0.0063216	-0.216701	-0.524652	-1.0589	0.662193	2.45227	2.46942	0.695108	0.97638	0.208749	0.12263	-0.624891	0.211215	0.837821	1.50937	-0.146551	-0.745488	-1.1726	0.17755	-0.0714326	-0.424473	-0.673108	0.162285	0.868638	-0.0746032	-0.593763	-0.375473	-0.326391	0.147719	1.01183	0.673615	2.40826	2.27743	0.00119785	0.213928	-0.717184	0.11628	-0.188343	1.39559	-1.27531	0.462428	2.64231	0.94758	3.05236	1.05035
chr12	34100000	34200000		-0.689117	0.950941	0.965659	0.430179	0.979892	2.34458	1.1872	-0.491303	0.933234	-0.0310608	-0.455578	-0.397572	-0.70682	-0.0950715	0.0603233	-0.547818	-0.584174	-0.981752	2.03997	-0.729952	-0.340116	-0.865204	-0.718753	0.363775	1.70763	-1.52427	-0.772538	-1.10894	-0.564051	0.221424	2.23459	2.96521	1.45693	0.0478364	1.79767	-1.26803	-0.965175	-0.826927	0.131559	-1.14249	-0.202426	1.38988	-0.485427	1.32139	-0.100816
chr12	34150000	34250000		-0.805304	0.729082	1.17784	0.861159	0.951429	1.67931	0.50703	-0.634353	1.56857	-0.0679601	-0.672715	-0.519002	-0.718471	-0.500034	-0.540614	-0.769901	-0.618167	-0.889216	1.92595	-0.490844	-0.268312	-1.09669	-0.979091	1.11584	1.71216	-1.46537	-0.726569	-1.16738	-0.698806	0.440312	2.22964	2.25395	0.465181	0.222734	1.76587	-1.44688	-1.26955	-0.996548	0.53459	-1.01758	-0.808931	1.0758	-1.16912	0.902003	-0.155595
chr12	34200000	34300000		-0.453272	-0.505786	0.162173	0.0947383	0.0724967	0.783861	-0.481901	0.142649	1.86557	-0.261911	-0.808743	-0.70205	-0.168641	-0.00788118	-0.799797	-0.453801	-0.681208	0.324591	-0.465503	-0.783512	-0.657517	-0.886617	-0.340569	1.73843	0.131243	0.553391	0.990284	-0.337068	0.162497	1.00175	-0.451656	-0.0874639	-0.450336	0.377533	0.262347	-0.87737	-0.33396	0.0394591	1.99115	0.482957	0.366159	2.15882	-0.408939	1.29338	1.27681
chr12	34250000	34350000		-0.00403813	-0.116432	-0.0145401	0.186958	-0.105403	0.304643	0.00635932	0.129649	1.7147	0.224637	-0.400588	-0.350785	0.543784	0.496333	-0.285318	-0.416833	-0.384105	1.05756	-0.536694	-0.625046	-0.80689	-0.868638	-0.199632	1.64625	0.345389	1.4069	1.531	0.783009	0.0663238	0.931729	-0.43886	-0.679748	-0.183316	0.468377	0.384395	-0.786884	0.06801	0.242682	2.20204	0.583778	0.406651	2.00551	-0.311721	1.35007	1.20117
chr12	34300000	34400000		0.11703	0.5112	-0.222587	0.471628	-0.552506	-0.811929	1.81557	0.241577	1.97708	0.0268029	0.164916	-0.562356	0.142466	-0.239276	0.148233	-0.797001	-0.602113	0.546021	0.181542	0.764702	0.0454451	-0.909512	-0.585642	2.03528	0.684363	-0.229231	-0.280829	1.47429	-0.325247	1.98418	0.807952	-0.270016	0.455416	0.492496	0.565919	-1.02644	-0.0354191	-0.613333	1.86611	0.192725	-0.471677	1.22572	-1.00929	2.32563	0.88414
chr12	34350000	34450000		0.788433	1.72663	0.540391	0.0157465	0.62284	0.0429131	3.10935	0.818608	4.54191	0.153741	0.308409	-0.562141	0.0367978	0.00294741	-0.0109422	-0.93716	-0.828609	-0.246731	0.677806	1.28295	1.05305	-0.428074	0.0324591	2.48228	0.26651	-0.797921	-0.510188	0.268274	0.239681	2.40932	0.993288	0.334545	1.38746	0.205782	1.69918	-0.660448	-0.546289	0.0464817	2.26223	1.03295	0.258713	2.76014	-0.430811	2.35184	1.0568
chr12	34400000	34500000		1.13052	1.77729	0.393221	-0.349942	1.01605	1.61535	2.55484	0.161486	4.85775	0.381859	0.739144	-0.215504	0.498189	0.641866	0.567097	-0.68189	-0.872555	-0.00571629	0.666931	0.638486	0.817176	-0.559002	-0.21983	2.17885	0.35821	-0.631822	0.434057	-0.305492	0.238481	3.06001	0.949765	1.16773	1.68723	-0.632694	1.97668	-0.32392	-1.15378	0.140774	2.80315	0.841412	0.283472	3.70822	-0.235958	2.67147	0.785302
chr12	34450000	34550000		0.385179	0.621879	-0.394137	-0.225894	-0.452299	1.04558	0.0176263	-0.457419	2.43819	-0.0692407	0.263665	-0.236989	0.357844	0.448165	0.631702	-0.529745	-0.697436	0.365653	0.85734	0.529946	1.14318	-0.753339	-0.341507	1.33683	0.201496	-0.582639	0.439269	0.0755977	-0.429271	2.11137	0.460837	0.872571	0.956342	-0.823358	1.05159	-0.292882	-1.14102	-0.331197	2.28217	0.610926	-0.509102	2.49486	-0.41013	2.34408	0.197842
chr12	34500000	34600000		0.0984354	-0.0444605	1.11349	-0.193424	-1.24541	-0.377459	-0.836675	-0.750882	1.92045	-0.634455	-0.612005	-0.197919	-0.23796	-0.283276	0.276446	-0.598791	-0.209871	0.126613	1.02146	0.207312	1.03353	-0.921686	-0.0180644	0.353634	1.12873	-0.142475	-0.122285	1.0816	-0.195197	1.5784	-0.222324	-0.222082	0.564595	-0.865226	1.21199	-0.632779	-0.958593	-0.746282	1.40278	0.474897	-1.21217	1.53486	-0.111406	1.26883	0.601446
chr12	34550000	34650000		-0.275962	-0.113046	2.02679	-0.317798	-1.17071	-0.785057	-0.265064	-1.23746	1.65644	-0.523269	-0.174015	-0.0210843	-0.644782	-0.597046	-0.100631	-0.888701	-0.746183	0.747668	0.853005	-0.494136	0.0783329	-1.34612	-0.798412	0.153514	3.23606	0.236659	-0.0663856	0.919827	0.187059	2.3999	-0.405139	-0.35212	1.21542	-0.852931	1.78508	-1.00266	-1.01382	-1.36255	0.715892	-0.126847	-1.39884	1.57097	-0.628414	0.889168	0.349253
chr12	34600000	34700000		-0.4691	-0.102666	0.934379	-0.0918192	-0.999024	-0.758731	-0.333606	-1.12034	1.05326	-0.488871	0.31097	-0.273601	-0.884095	-0.780752	-0.302309	-1.06339	-1.17651	0.89436	0.379634	-0.37325	-0.0281972	-1.29936	-1.00178	0.338724	2.84797	0.287453	-0.00134702	0.248478	-0.0718367	2.29802	-0.717617	-0.493834	1.14637	-0.895216	1.2899	-1.16662	-1.03023	-1.5026	0.195619	-0.384598	-1.44746	1.0023	-0.846206	0.687642	-0.279658
chr12	34650000	34750000		0.619065	-0.293338	1.03372	-0.415525	-0.193852	0.452919	0.144732	-0.801948	2.89993	-0.3356	0.329499	0.191362	-0.469871	-0.569636	0.15897	0.68873	-1.04718	0.0508495	-0.500786	-0.660753	-0.821723	-0.852102	-0.648414	1.0913	1.80919	0.378878	0.111646	0.852696	1.12216	1.78442	-0.509665	0.393961	0.540786	-1.11767	2.21938	-1.12938	-0.803403	-0.871309	1.13009	-0.478679	-0.312731	0.945458	-0.155726	2.08885	2.2409
chr12	34700000	34800000		0.820625	0.244498	0.569127	-1.32373	0.049473	1.07858	2.01469	-0.300005	3.5602	-0.0801204	-0.430972	0.746116	-0.0962887	0.00725566	0.459343	1.25045	-0.894535	-0.216322	0.296465	-0.596718	-0.573891	-0.927583	-0.247356	1.83672	0.653505	-0.405332	-0.250038	1.22709	1.23648	0.824815	0.115175	1.26599	1.55513	-0.585388	3.35489	-0.851236	-0.433941	-0.404351	2.0483	-0.0773567	0.626939	2.15784	0.427021	3.37668	3.35133
chr12	34750000	34850000		0.500519	0.38346	-1.0609	-1.25667	0.501951	0.54014	1.46048	-0.350896	2.0459	-0.255605	0.0647708	0.424627	-0.179026	-0.181366	0.504624	0.616356	-1.02386	-0.0423247	0.263756	-0.362809	-0.333747	-1.03815	-0.222564	1.2481	-1.23191	-0.204028	-0.675117	0.453379	-0.0881211	0.823352	0.559296	0.533836	0.93923	-0.67561	1.82716	-0.726044	-0.164116	-0.140821	1.64917	-0.0737292	0.354088	1.30862	0.0140803	2.57168	1.82906
chr12	34800000	34900000		0.188682	-0.310915	-1.25155	-0.756835	0.300623	-0.2197	0.300915	-0.7732	0.948378	-0.269546	0.524127	0.213428	-0.0642555	-0.412738	0.919511	0.322399	-1.34229	-0.438035	-0.432551	0.0695504	-0.663675	-1.14155	-0.713892	0.433134	-1.47122	0.396183	-0.897017	-0.093257	-0.660508	0.761084	0.854596	-0.198339	-0.393175	-0.838066	0.670243	-0.777565	0.570741	-0.135612	1.12281	-0.145965	-0.237693	0.263716	-0.852347	2.0665	0.751058
chr12	34850000	34950000		0.395708	-0.379453	-0.218836	0.0704805	-0.588715	-0.571218	1.482	0.125117	1.83786	0.14663	0.410671	0.0997164	0.79596	0.528816	2.15008	0.686714	-1.43319	-0.979507	-0.920616	1.3273	-0.0960284	-0.421334	-0.231449	1.12613	-1.16063	0.900945	0.109147	1.06779	0.436926	1.22114	0.70006	-0.135881	0.194177	-0.0385059	1.04919	-0.923763	1.89543	-0.34203	2.44633	1.0575	-0.119025	2.21616	0.0735409	4.81328	1.74581
chr12	34900000	35000000		1.90285	1.33404	2.01843	1.49746	0.669085	0.277934	3.26497	1.09672	4.56368	0.601302	1.11052	0.326708	2.3127	1.74408	2.77826	1.42913	0.523894	-0.61536	0.219086	4.41988	2.20635	1.96804	0.919437	1.40941	0.267497	3.60328	2.05868	3.73166	1.6762	2.58371	1.5562	0.83176	2.55062	1.17339	2.78144	1.33427	3.8771	0.409598	4.77502	3.02884	0.886972	4.64418	1.87232	6.34272	2.55189
chr12	34950000	35050000		-0.0625358	0.173529	0.333884	1.34765	0.70908	-0.648788	0.489632	0.264528	0.487264	0.120472	0.709871	0.46051	1.16281	-0.332355	0.176427	0.496288	0.497356	-0.373803	-0.5351	1.63698	0.196644	0.400747	-0.103416	-0.0474885	-0.569532	0.817028	0.32227	1.41604	-0.12926	0.410894	-0.229347	0.282999	0.999914	-0.350932	0.142878	1.17376	1.81435	-0.528535	1.10579	-0.321536	0.022041	0.278178	0.109314	0.335335	-0.0466636
chr12	35000000	35100000		-1.54281	-0.60147	0.131856	0.456603	-0.342208	-1.53174	-0.415491	-0.374542	-0.790478	-0.55253	0.226109	-0.211806	-0.0992714	-1.32111	-0.270609	-0.463931	0.0880976	-1.25952	-1.42819	-0.476377	-0.654412	-0.549217	-1.30978	-0.998409	-1.60469	-1.15254	-0.254306	-0.300684	-1.56831	-0.95682	-1.48558	-0.520742	-0.694309	-1.353	-1.30556	-0.0567029	-0.908019	-1.55828	-1.18171	-0.902149	-0.73424	-0.821358	-0.938802	-1.277	-1.28485
chr12	35050000	35150000		-1.50904	-0.57202	0.181741	0.504425	0.0813823	-1.13016	-0.175714	-0.185062	-0.625988	-0.69062	0.0470527	-0.463219	-0.0544644	-1.27695	-0.295913	-0.584716	-0.0874861	-1.53108	-1.35949	0.288064	-0.140609	-0.567163	-1.46999	-1.1303	-1.27042	-0.541018	0.0542333	-0.504773	-1.61829	-1.09411	-1.2813	-0.591404	-0.717549	-1.10981	-1.36964	0.100701	-0.351395	-1.24678	-0.798299	-0.417751	-0.446945	-0.610539	-0.593962	-1.3225	-1.14585
chr12	35100000	35200000		-0.00407112	0.0274821	0.795593	1.45256	1.33635	0.935923	1.25962	0.542864	0.9139	-0.576786	-0.773861	0.251112	0.992176	-0.018554	-0.507533	-0.211276	-0.0353136	-1.43132	-0.119309	2.5799	1.42141	-0.195937	-0.461838	-0.918086	1.41872	2.282	1.34358	-0.213002	-0.235947	-0.365484	-0.383126	0.641397	1.42768	0.501679	0.117003	1.40139	3.12199	0.299015	1.46231	2.48569	0.587162	0.937071	1.2967	-0.484625	0.242996
chr12	35150000	35250000		0.0902556	-0.0551957	0.994201	1.26506	0.611835	0.871117	1.43451	0.153046	1.09531	-0.657747	-1.04486	0.522042	0.795866	0.235149	-0.39118	-0.387374	0.140163	-1.55576	-0.149926	1.5154	1.12841	-0.394316	-0.716982	-1.09584	1.38008	1.5415	1.15116	-0.510825	-0.540858	-0.450983	-0.833325	0.797107	1.59382	0.304152	0.381078	1.05339	2.43873	-0.175299	0.90609	3.02904	0.18992	1.26211	1.01604	-0.202906	0.0125012
chr12	35200000	35300000		1.21426	-0.591677	1.84296	4.39333	2.12905	-0.173781	0.272856	0.34706	0.172001	1.02763	2.86255	3.05753	4.17766	0.865188	0.595598	2.08915	2.90139	-0.735642	0.513781	1.85908	0.0768118	-0.870825	-0.765234	-0.607562	0.659514	1.78884	2.24376	0.572156	-0.322273	-0.0542691	-0.0266755	3.3556	1.71259	-1.28289	0.511122	2.49025	2.70925	-1.79255	0.472762	0.0457821	0.226173	0.605775	-0.052525	-0.104147	-0.572211
chr12	35250000	35350000		0.565942	-0.0584465	1.08635	1.73106	0.720301	-0.442795	0.608706	-0.114539	1.49437	-0.162739	0.829146	0.735137	2.80654	0.450945	-0.186705	0.914913	0.999369	-0.855385	-0.224166	3.26389	0.623326	-0.973025	-0.621917	0.256402	-0.0860041	1.93344	1.05164	0.273652	-0.107908	0.732471	0.58774	0.518819	0.318736	-1.45217	1.45222	0.481351	3.30074	-0.442475	3.08903	0.8173	-0.501892	2.0973	0.048865	1.31821	1.34076
chr12	35300000	35400000		-0.120058	-0.32556	-0.137717	-0.342532	0.211872	0.294255	-0.0253108	-0.107679	2.36787	-0.986693	-0.414748	-0.548064	0.925338	0.249462	-0.111361	0.793482	-0.788764	-0.644108	-0.619801	2.11426	0.808479	-0.355398	0.238564	0.402997	-0.706824	1.00936	0.252697	-0.347498	0.682519	1.77012	0.333823	-0.428643	-0.449807	-0.869187	1.91996	-1.06285	1.98421	0.880775	3.77602	0.816826	0.376612	3.45792	0.800073	2.91908	3.45613
chr12	35350000	35450000		-0.545056	-1.19723	-0.38245	-0.287683	-0.425991	0.171021	-0.90248	-0.488633	2.10391	-1.07161	-0.688255	-0.831949	-0.416128	-0.170579	-0.0409192	0.0388332	-0.739065	-0.66285	-0.524504	0.342213	0.572367	-0.391318	-0.373962	0.309489	-0.753958	-0.300197	-0.106728	-0.210369	-0.34085	1.44418	-0.715034	-0.619242	-0.34002	-0.548451	1.75483	-1.31528	-0.13429	0.0255007	2.44804	-0.0692152	0.327654	3.33025	0.0490331	2.8816	2.23049
chr12	35400000	35500000		-0.634945	-1.2283	-0.481069	-0.530537	-0.872878	-0.486954	-0.997847	-0.388057	1.14265	-0.794073	-0.659578	-0.89401	-0.720774	-0.419868	-0.247366	-0.409489	-0.684362	-0.858029	-0.491032	0.356649	0.154092	-0.679007	-0.729805	0.473201	-0.649124	-0.436126	-0.325367	-0.141393	-0.544072	0.747949	-0.912461	-0.832644	-0.327831	-0.316054	1.01652	-0.861479	-0.928517	-0.0875721	1.51681	-0.373226	-0.209177	2.21742	-0.0915657	2.04142	0.84096
chr12	35450000	35550000		-0.38462	-0.501581	-0.374998	-0.807126	-0.974946	-1.03007	-0.946724	1.01365	0.226301	-0.715103	-0.252899	-0.665029	-0.37997	-0.407405	-0.205235	0.381456	-0.988167	-0.619782	-0.662315	0.77779	-0.211825	-0.220833	0.349054	0.0521449	-0.382276	0.0169596	-0.442005	-0.166038	0.46374	0.904149	-0.604245	-0.361742	-0.696118	0.232202	-0.0167864	-0.620802	-1.33092	1.2058	0.77532	-0.613057	0.465037	0.63617	1.19947	1.09988	1.71678
chr12	35500000	35600000		-0.385987	0.301316	1.14012	-0.200392	-1.9484	-1.44501	-1.47894	2.23596	0.23301	-1.0091	-0.179336	-0.995294	-0.627369	-0.876283	-0.133512	0.556449	-0.820635	-0.05766	-0.976502	0.705651	-0.452943	0.262799	0.671853	-1.02427	-0.334681	0.232359	-0.303509	0.858435	0.51672	1.00997	-1.06202	-0.898449	-1.047	0.0433669	-0.458621	-1.52676	-1.90015	1.5393	-0.417304	-1.38421	1.18328	-0.744302	1.46747	0.0963233	1.89649
chr12	35550000	35650000		-0.520399	-0.252511	1.16774	-0.721528	-2.0301	-1.63208	-1.48091	0.471616	0.998782	-0.299646	-0.0887423	-0.953428	-0.763869	-1.29704	-0.343203	0.059334	-0.883359	1.52747	-1.57576	-0.228335	-0.584098	0.584009	-0.00862446	1.05182	1.0578	0.955534	-0.286419	1.51217	-0.202597	0.98093	-1.58727	-1.1834	-0.218487	-0.170969	0.29533	-1.57142	-1.01663	0.449936	0.577244	-1.13714	0.0923164	-0.634928	0.479986	0.795691	1.0021
chr12	35600000	35700000		-0.465452	-1.20901	0.459995	-0.543384	-1.58838	-1.48964	-1.11091	-1.00256	1.88193	-0.0479965	0.198507	-0.791098	-0.519238	-1.11511	-0.580572	-0.332678	-1.17967	1.70316	-1.59858	-0.651349	-0.630399	0.26373	-0.613226	2.28741	1.8455	1.00275	-0.171001	1.26737	-0.962821	2.42409	-0.755328	-0.952649	0.140975	-0.234613	1.13503	-1.09182	-0.579489	-0.376946	2.05087	-1.19656	-0.471111	0.655949	-0.20004	1.57292	0.983964
chr12	35650000	35750000		-0.774943	0.00524683	-0.78074	-0.401355	-0.764744	-0.854812	-1.26969	-0.659577	0.663753	-0.256279	0.123417	-0.962135	-0.384708	-0.823135	-0.808841	-0.462013	-1.25483	1.77832	0.424719	2.11479	0.634534	0.698012	0.841822	1.00034	0.363417	-0.104469	-0.473591	-0.34417	-0.99792	2.15155	0.297757	-0.569404	-0.620251	-0.579029	0.450233	-1.06467	-0.734432	-0.421577	1.59573	-1.30004	-0.362313	0.621047	-0.519844	0.487361	0.813583
chr12	35700000	35800000		-0.939504	0.188422	-0.956363	-0.683057	-0.570765	-0.803738	-1.5772	0.0141234	-0.110278	-0.590448	0.0128086	-0.74515	-0.267788	-0.584197	-0.852811	0.194803	-1.25865	1.29444	0.49651	2.54766	0.87304	0.503106	1.48331	0.234124	-0.319854	-0.136426	-0.423464	-1.22197	-0.530056	1.63685	0.274234	-0.361426	-0.738246	-0.773883	0.569196	-1.32149	-0.540832	0.355156	1.17523	-0.788782	0.189522	0.555255	-0.3631	0.12689	1.5232
chr12	35750000	35850000		-0.776686	-0.412282	-1.01336	-1.02219	-0.059928	-0.177499	-1.30928	0.239821	-0.0660426	-0.915677	0.0688266	-0.619429	0.222493	-0.187554	-0.536802	0.566595	-1.32913	-0.143472	-0.575314	1.44766	0.101665	-0.535018	0.207101	0.423821	-0.630662	0.556291	-0.0283954	-1.37816	-0.416869	1.7339	0.747937	0.0919218	-0.516304	-0.809315	0.439272	-0.772446	-0.257334	1.58834	1.94065	-0.646215	0.895556	1.45597	0.122315	0.628213	1.87171
chr12	35800000	35900000		0.0587819	0.472861	-0.246619	-1.06752	-0.254349	0.736104	0.189739	1.00064	1.14151	0.520183	0.607952	-0.487686	0.403907	0.676729	0.701944	0.6865	-1.11555	0.0197574	-0.645816	1.19793	-0.471013	-0.67066	0.250529	2.03195	-0.818813	-0.175491	-0.434481	-0.528061	0.535514	1.98983	-0.412136	-0.285322	-0.691531	-0.157615	0.420585	-0.780148	-0.726785	1.6485	1.79087	-1.10616	1.06389	2.66354	0.597283	2.43946	2.41098
chr12	35850000	35950000		0.244079	0.194468	0.232293	-1.05544	-0.423726	0.581235	0.491543	1.5015	1.78812	0.901405	0.731647	-0.209257	0.291094	0.892925	1.05044	1.20945	-0.911504	-0.15213	-0.894721	0.746466	-0.832195	-1.07201	0.896538	2.47288	-0.697201	-0.689701	-0.642155	-0.233381	1.64185	2.41331	-1.11303	-0.699453	-0.918718	0.454497	1.06365	-0.655002	-0.81188	2.08493	1.29012	-1.1032	1.65067	3.03194	1.43619	3.30455	3.61113
chr12	35900000	36000000		-0.523166	0.11308	-0.520879	0.0835232	-1.08634	-1.04722	0.116052	0.0978028	1.24987	-0.715244	-0.339384	0.10738	-0.926532	-0.855925	-0.371078	-0.277256	-1.44669	-0.202141	1.08287	1.51147	-0.140604	-1.52016	1.20794	-0.0484647	0.0122011	-1.04746	-1.27022	-0.473702	0.672134	1.25714	-0.920126	0.659116	0.957677	0.0388691	2.42851	-0.572571	0.217786	0.125456	0.164902	-0.622506	0.483203	0.370142	1.48566	0.597753	1.55495
chr12	35950000	36050000		-0.347015	0.951759	-0.481161	0.811781	-1.31707	-1.07325	0.479626	-0.386181	1.64493	-1.36052	-0.417558	0.64995	-1.20815	-1.24975	-0.992259	-1.03191	-1.53395	0.0109347	2.14255	1.20845	0.190299	-1.55738	0.701529	-1.11607	0.546113	-0.862523	-0.878873	-0.395655	0.0843558	1.07437	-0.498505	1.39953	1.8021	0.885531	3.01902	-0.981154	-0.392671	-1.1119	-0.0354433	-0.544125	-0.834214	-0.188168	0.625223	-0.492807	0.391127
chr12	36000000	36100000		0.0452561	1.12568	-0.147263	0.572716	-1.36323	-1.11983	0.0388972	0.374546	2.12773	-1.23755	-0.178721	0.187991	-0.501769	-0.766296	-0.892706	-0.682114	-1.51675	0.499318	1.33654	0.990986	0.311247	-0.967477	-0.406919	-0.755279	-0.0894278	-0.10882	-0.243577	-0.310245	0.328389	1.09126	0.328165	0.736344	0.361402	1.28995	1.66092	-1.33469	-0.75935	-0.171159	0.757046	-0.748484	-0.695336	0.487415	-0.261598	-0.125577	0.473979
chr12	36050000	36150000		0.393736	0.391038	-0.154287	-0.123748	-1.24243	-1.42332	-0.528987	0.857148	2.85194	-0.423601	-0.0155571	-0.755407	0.0762589	-0.136005	0.25656	-0.0657624	-1.35715	0.124868	0.239093	1.18109	0.176284	-0.477852	-0.922467	0.709866	-0.680461	0.0358541	-0.474964	-0.0631831	0.213854	1.28975	0.344162	-0.201309	-0.557411	0.341896	0.841973	-1.38118	0.204973	0.284603	1.8489	-0.897685	0.305858	1.63585	-0.123874	2.16023	1.15132
chr12	36100000	36200000		0.324213	-0.254954	0.185119	-0.57364	-0.50523	-0.578403	-0.133111	0.571417	2.74073	-0.29964	-0.0249746	-0.654486	0.060778	0.0541307	0.582839	0.0423063	-0.936957	-0.830396	-0.391855	0.949921	0.376141	-0.287471	-0.533642	1.06422	-0.519165	0.0347451	-0.106949	0.336783	-0.125649	1.75758	-0.511489	-0.490851	-0.557778	-0.250169	1.04507	-1.2142	0.00794884	-0.197961	1.89071	-0.922775	0.347833	2.12213	0.030653	2.81535	1.55369
chr12	36150000	36250000		0.4783	0.0513232	0.414106	-0.722877	-0.373479	-0.281269	0.879828	0.451228	2.0669	-0.417116	0.303514	0.026663	0.184676	0.103712	0.0347684	0.369338	-0.886396	-0.185369	0.31974	1.51203	0.862885	-0.329967	0.272436	0.677887	-0.378381	-0.157088	-0.174341	0.782716	-0.367709	1.82918	-1.21289	-0.819965	0.369578	-0.336545	1.1346	-1.29863	-0.417461	-0.445971	1.44551	-0.354818	-0.0456231	1.73617	0.397505	1.08304	1.31679
chr12	36200000	36300000		0.113176	1.1196	2.12078	0.173532	1.44599	0.288199	1.12399	0.568191	1.73736	-0.248423	0.664763	-0.438161	0.80535	-0.0824575	0.0471965	0.0491919	-0.991353	-0.545822	0.69729	1.03502	-0.127448	-0.909545	0.7826	1.54185	0.897317	-0.625558	-0.792484	-0.124034	0.432286	2.73754	1.04843	-0.0744272	1.06162	-0.42871	0.72596	-0.892678	-0.739626	1.2496	2.76616	-0.491786	0.510898	1.87145	0.9057	1.60876	1.03441
chr12	36250000	36350000		-0.0448875	1.17587	1.38524	0.790201	2.04564	0.505439	1.03265	1.93808	1.68802	-0.566365	-0.115691	-1.00465	0.255216	-0.0439858	-0.388273	-0.325108	-1.21995	-1.20167	-0.335563	-0.319573	-0.267883	-1.05968	0.56223	1.04968	0.254841	-0.751913	-0.613423	-1.02528	0.75783	1.49527	0.661836	0.0923712	-0.0622918	0.30487	0.0528716	-0.144333	-1.32284	1.15115	2.04005	-0.0168347	1.67512	2.04699	0.147559	0.807275	0.354934
chr12	36300000	36400000		0.65278	1.60479	-0.343446	1.28893	1.90563	0.922151	0.424939	2.51074	3.26787	0.00629584	0.303239	-0.474158	0.398754	0.73724	-0.0592476	0.62961	-1.07216	-0.211336	-0.347846	-0.344012	0.234932	-0.575342	1.45431	2.14738	-0.291373	-0.226577	-0.134829	-1.17609	0.818647	2.28784	-0.741733	0.0261408	-0.569783	1.04111	0.851016	-0.332949	-1.01899	0.497108	2.35984	0.170195	2.45435	3.52903	0.261443	1.61361	1.35883
chr12	36350000	36450000		0.907956	0.483889	0.121056	1.33658	1.41914	1.68698	0.238167	1.23315	5.28757	0.778903	1.02196	0.58854	0.549763	0.782473	1.18165	0.62562	-0.713149	0.619932	0.430396	0.981497	0.666375	0.508756	1.64071	4.60699	0.699343	-0.308594	-0.558543	-0.443299	0.217231	4.768	0.204326	0.738744	-0.581256	1.20485	3.42807	-1.11206	-0.400487	0.321931	3.75654	-0.406242	1.39121	4.70559	1.50013	5.1731	2.21529
chr12	36400000	36500000		0.22678	-0.594777	0.258228	0.429287	-0.22493	0.286916	0.160935	0.760721	4.51431	1.11456	0.0814223	0.431173	-0.518274	-0.330634	1.04959	-0.0208126	-0.766285	1.09396	1.09486	1.49469	1.14921	0.305728	1.55994	5.42526	0.610831	-0.949249	-1.28693	0.181856	-0.355022	3.67447	0.335566	0.403395	0.052942	1.20025	4.03439	-1.25094	-0.853302	0.0295865	2.84168	-0.226989	0.24127	3.24504	1.45258	5.67135	1.93026
chr12	36450000	36550000		-0.282912	-0.21151	0.35154	0.0507397	-0.681888	-0.460151	-0.525206	0.543416	4.15465	1.03247	-0.073649	-0.0457619	-0.0402573	-0.389288	0.897404	-0.1994	-0.569448	1.15018	1.12063	0.96395	0.212496	-0.442827	1.66413	5.53314	0.706373	0.235335	-0.656599	0.311199	0.101111	3.56303	0.240523	0.175231	0.652473	1.24576	4.00697	-0.890052	-1.10124	0.872119	4.67006	-0.608351	0.418262	3.65928	1.35867	6.20806	1.65968
chr12	36500000	36600000		-0.0366718	-0.528407	1.01264	0.64669	0.333102	-0.106169	0.0110985	1.26604	6.1365	-0.197536	0.396285	0.197723	-0.0431421	-0.451754	0.775116	0.797984	-0.114027	0.104432	-0.00840702	-0.100232	-1.13665	-0.970101	1.29807	4.01245	2.16758	1.0647	-0.134298	0.900468	0.51151	5.35381	0.542635	0.214119	0.35883	3.15766	5.06448	-0.752963	-0.0234599	2.298	4.70915	-0.749255	1.22241	3.75839	1.77176	7.06397	4.6881
chr12	36550000	36650000		1.22165	0.0248087	-0.0685957	1.78751	1.97974	0.283479	2.03179	2.49165	6.03453	0.543339	1.56243	0.120762	1.49867	0.361783	2.2779	3.7468	0.22674	-0.223374	0.392451	0.465986	-1.13052	-0.79917	1.72583	3.58254	2.27107	1.41663	-0.350962	1.91471	1.9924	6.02204	2.17628	0.600381	1.89477	5.01293	3.6788	-1.05478	0.745134	2.14813	4.34558	-0.198996	1.69011	3.41838	1.48895	6.7854	7.53627
chr12	36600000	36700000		1.03085	-0.213481	-0.979613	1.41408	1.98306	0.0430154	1.86078	2.85331	3.3268	1.41711	1.5066	0.180098	3.35361	1.42919	3.65188	4.57019	0.429139	-0.503584	0.454095	0.894673	-0.935246	-0.74629	1.47021	3.81589	0.260877	1.90253	-0.670613	1.7305	3.2937	4.58035	2.56026	0.7636	2.21733	4.25383	2.75183	-0.612985	-0.536896	0.191023	6.33173	-0.366562	1.55793	4.56435	0.824934	7.21067	6.28097
chr12	36650000	36750000		0.208356	-0.862847	0.104581	0.630796	0.714409	-0.156267	0.197939	4.37903	2.60201	1.08383	1.12519	0.123513	2.16682	0.936914	2.06478	4.5297	0.303014	-0.155935	-0.0973369	0.555514	-0.596127	-0.531875	2.89306	3.75367	-0.564409	0.530754	-0.804932	0.900645	3.0598	4.05506	0.520861	-0.211806	0.616527	3.2045	2.43952	-0.624267	-0.748922	0.894522	5.04273	-0.806788	1.7846	3.98996	2.94328	5.41022	6.60541
chr12	36700000	36800000		-0.0432266	-0.649235	0.420932	1.4491	-0.605459	-0.415903	-0.10597	3.14552	3.00457	0.750398	1.16285	0.794373	0.408876	0.482225	1.12962	3.09748	-0.275958	-0.326577	-0.291114	-0.220291	-0.40404	-0.44542	2.09901	3.43326	-0.430346	-1.14476	-0.933685	0.0711617	1.46927	3.87272	-0.908347	-0.232864	-0.52575	1.54829	3.07891	-1.02516	-1.04109	0.828814	3.1266	-1.03341	0.760147	3.37297	2.43314	4.11481	5.47934
chr12	36750000	36850000		-0.151607	-0.347152	-0.534807	1.94013	-0.945642	-0.676396	-0.0880504	0.279826	2.51195	0.575855	0.64921	1.36312	0.546018	0.644296	1.66659	1.56526	-0.342014	-1.17235	0.30905	-0.255788	-0.426715	-0.338953	0.0507788	3.4968	0.505637	-1.28514	-1.06872	-0.480967	0.454919	3.50681	-0.782669	0.310142	-0.964847	-0.0574597	4.11415	-1.48922	-1.81901	-0.656764	3.57363	-1.03289	-0.673063	4.05342	-0.556393	4.95937	3.93407
chr12	36800000	36900000		-0.017027	-0.616929	-0.216779	-0.458874	-0.777798	-0.289246	-0.829053	0.337207	2.85592	0.581906	1.00365	0.209521	0.340854	0.949471	0.869005	1.61509	-0.201057	-0.72618	-0.315488	-0.0349345	-0.379684	-0.626251	0.00829023	3.95012	0.232919	-0.324484	-0.507898	-0.158658	0.185181	4.5182	-1.42915	-0.52808	-1.39864	-0.363305	2.46418	-1.41489	-1.20335	-0.636287	2.96206	-0.621303	-0.750645	4.28891	-0.726334	3.95922	4.09097
chr12	36850000	36950000		1.01987	-0.261403	-0.239919	-0.760344	-0.539898	-0.310057	0.0689796	-0.145783	4.79952	0.839474	2.18827	0.688697	0.695861	1.08604	0.86164	0.975777	0.0416521	-0.0701795	-0.273415	-0.0544195	-0.253453	-0.835579	-0.451508	3.73762	-0.211505	-0.742502	-0.969164	-0.0106263	-0.0923201	6.34056	-0.809265	-0.262541	0.0645542	-0.477092	3.29875	-1.21967	-0.856595	-0.459157	3.44563	-0.858312	-0.466992	4.50256	-0.359181	4.17347	3.04245
chr12	36900000	37000000		1.37064	0.115294	-0.537969	0.13034	-0.0457654	0.804032	0.709437	-0.134607	6.46405	0.721405	1.98515	1.22644	0.982746	1.45049	1.88533	0.645555	0.0617325	0.0409046	0.334923	-0.0802132	0.257183	0.334338	-0.0802407	4.00611	-0.744592	-1.4443	-1.0235	-0.305919	-0.445728	6.60329	-0.449895	0.109142	0.108467	-0.696663	4.817	-1.27477	-0.470937	-0.456843	4.79214	-0.392692	-0.15872	5.82524	-0.346406	6.72788	2.83092
chr12	36950000	37050000		0.885767	0.429406	-0.701015	0.739216	0.236568	1.60558	0.379314	-0.460403	5.48941	0.296137	0.693571	0.0324889	0.351224	0.905368	1.3527	0.430338	-0.367111	-0.0655124	0.022751	-0.248103	0.684645	0.650958	0.0954371	3.45534	-0.85302	-1.09451	0.0182582	-0.479742	-1.09013	4.59946	-1.12133	-0.799747	-1.52382	-0.657659	2.62085	-1.10447	-0.749464	-0.480991	3.7832	-0.620554	0.0517982	4.59497	-0.657471	5.43384	2.71539
chr12	37000000	37100000		0.695241	0.594036	-0.468171	0.484215	-0.285641	0.84789	0.137008	-1.18036	3.56758	0.306877	0.453789	-0.461943	-0.0165498	0.404246	0.243003	0.182517	-0.601959	-0.387887	-0.133615	-0.0533633	0.985433	0.291821	-0.430742	2.6988	-0.30457	-0.708063	0.654746	-0.032235	-1.09992	3.32216	-1.30068	-1.30012	-1.06698	-0.486296	1.15484	-0.638317	-0.955453	-0.761073	2.27225	-0.721031	-0.112145	3.02485	-0.684379	2.30689	1.84876
chr12	37050000	37150000		0.427829	-0.155459	0.27627	-0.617421	-0.243784	-0.387268	-0.0107347	-0.838816	3.47709	0.411636	0.349472	-0.129688	0.0489368	0.310645	0.21462	0.634798	-0.567582	-1.28489	-0.0572661	-0.324212	0.526653	-0.310514	-0.907155	2.53552	0.302376	-0.837403	0.17336	-0.627855	-0.185567	2.86649	-0.148057	-0.672514	0.149544	-0.753026	2.33507	-0.246249	-0.762037	-0.72836	2.48574	0.115988	-0.612636	3.35525	-0.866818	2.57421	2.17825
chr12	37100000	37200000		0.0253795	-0.372883	0.269338	-0.691176	-0.585636	-1.00631	-0.154176	-0.925476	2.15563	-0.0867256	0.138862	-0.453112	-0.202515	-0.236904	0.0787173	0.00939184	-0.744465	-1.34615	-0.122834	-0.0424148	0.0394977	-0.540472	-0.473236	1.5272	0.501282	-0.81312	-0.475352	-1.12479	-0.0961124	1.87789	-0.131972	-0.724125	-0.173901	-1.00223	1.22817	-0.883667	-0.967923	-0.797205	1.41634	-0.4346	-0.814866	1.71835	-0.989522	1.99561	1.05674
chr12	37150000	37250000		0.00379758	0.00399405	0.180065	0.190465	-1.04438	-0.453441	0.415405	-0.543763	1.33608	-0.550358	0.131259	-0.744477	-0.58851	-0.52298	-0.321289	-0.67048	-0.997946	-1.09406	-0.172474	0.6087	0.219811	-0.45345	-0.0467499	0.869231	0.600154	-1.02166	-0.624351	-1.16688	-0.488808	1.29655	-0.449116	-0.421139	-0.419785	-0.584422	0.00799768	-1.04474	-1.17829	-1.34406	-0.181721	-0.539969	-1.00362	0.402658	-1.12673	0.430908	-0.402991
chr12	37200000	37300000		-0.155435	0.289373	0.473384	1.36808	-0.523242	0.297064	0.649917	0.0461503	2.4262	-0.318417	-0.196719	-0.853211	-0.846023	-0.69059	-0.39718	-0.427163	-0.777015	0.427796	1.66739	0.288614	0.0339958	-0.105043	-0.229716	2.12885	2.46175	-1.23306	-0.122114	-0.81757	-0.929479	2.24277	0.719145	1.47785	1.91683	1.47455	0.269614	-0.496371	-1.07606	-1.08521	0.713367	-0.191242	-0.712714	1.41434	-1.11346	1.48012	0.982103
chr12	37250000	37350000		-0.305528	-0.0454793	1.18081	0.965932	0.0159542	-0.211738	0.813259	0.456509	2.41183	-0.124169	-0.0268877	-0.429522	-0.737617	-0.657867	-0.156668	-0.291917	-0.728895	0.661896	1.79649	0.573961	-0.0209325	0.436622	0.0223006	2.40484	3.18817	-0.703544	0.24152	-0.261178	-0.658788	2.41962	1.54567	1.36985	2.43621	1.98048	1.1486	-0.417997	-0.698065	-0.746576	1.10567	-0.155314	-0.531263	1.56451	-1.17146	1.9123	1.23503
chr12	37300000	37400000		-0.289695	0.460654	1.06543	-0.152981	0.378201	0.051921	1.23961	0.502849	1.91178	-0.113767	0.143091	-0.00475525	-0.501121	-0.311094	0.440728	0.13199	-0.933296	0.479091	1.13267	0.884864	0.553461	0.957787	0.275823	2.118	1.51114	-0.388243	0.0323218	0.369207	-0.674013	1.80534	1.05152	0.281833	1.08678	0.596011	1.89123	-0.746244	-0.735449	-0.767134	1.12589	-0.51032	-0.510703	1.51869	-1.0342	1.9247	0.950982
chr12	37350000	37450000		-0.407732	0.465553	0.185842	-0.46952	-0.153904	0.651205	-0.0330939	-0.198508	0.748227	0.398856	0.44703	-0.284836	-0.0524647	0.328069	0.610385	0.610853	-1.22113	0.765832	1.09249	0.940006	1.18747	0.815566	0.518266	1.89179	0.1518	0.865674	1.20916	1.09714	-0.0880802	1.71892	-0.0902176	0.707872	0.120458	-0.717422	0.570064	-1.35809	-0.713116	-0.605987	0.983263	-0.93108	-0.570622	1.30086	-0.569822	0.984354	1.34292
chr12	37400000	37500000		-0.460771	-0.374109	0.188128	-0.662351	-0.369121	0.536613	0.0433006	-0.828749	0.614242	0.769574	0.748652	-0.182191	0.0142278	0.35487	0.328505	-0.0958442	-1.33318	1.16944	0.00587466	0.326347	1.19485	1.04878	-0.244598	1.99805	-0.612921	0.895589	1.10241	1.08302	-0.296141	2.14767	-0.50132	0.0381418	0.0939378	-1.19728	0.932772	-0.993632	-0.674805	-1.04336	0.833189	-0.559865	-0.887528	1.46718	-1.01101	0.793276	0.521198
chr12	37450000	37550000		-0.489092	-0.245204	0.114506	-0.574734	-0.679166	-0.687956	0.666215	-0.515761	1.23502	1.03671	1.68293	-0.0432211	0.07149	-0.0939001	0.584911	0.378886	-1.2212	0.798322	0.357073	-0.569987	0.303564	2.90831	0.111217	3.76671	-0.837412	-0.177193	-0.850731	1.27583	-0.919226	4.6058	-0.276513	-0.972539	0.26703	-1.20578	1.63217	-1.23063	1.12467	-0.805749	2.47079	-0.15508	-1.23308	1.9135	-0.920361	1.69405	1.81372
chr12	37500000	37600000		-0.076401	0.122689	0.0955837	-0.652558	-0.903274	-0.497521	1.08197	1.20429	1.70907	0.598947	1.76533	-0.153034	-0.114836	0.16663	0.0674044	1.90088	-0.985923	1.27624	0.44224	-0.233706	0.712635	2.17457	2.17847	3.21451	-0.268516	-0.521933	-0.869188	2.2914	0.72688	4.17587	-0.361827	-0.408658	0.31705	0.0592173	1.47472	-1.03982	1.24059	0.555725	1.94709	0.951956	-0.175303	1.98389	1.79347	0.97186	3.98487
chr12	37550000	37650000		1.89893	2.33704	-0.156952	-0.00959505	-0.419376	0.757494	2.17467	2.85521	6.29877	0.654688	1.8275	0.0632008	-0.0127949	0.543716	0.51996	2.56394	-0.679483	2.51906	0.512819	0.91075	1.72735	0.76169	3.28588	3.64807	-0.288838	-0.823721	-0.276001	2.07947	2.06439	4.95553	-1.12665	-0.129322	0.0896168	0.597788	2.52646	-0.906114	-0.237901	1.11296	2.44602	1.41516	0.903381	3.25319	3.35084	3.57851	5.51409
chr12	37600000	37700000		2.25009	2.43986	0.330362	0.573351	-0.0986967	0.546171	1.6479	0.727419	8.16505	1.75135	2.10125	0.166135	1.23128	0.96133	1.77744	0.929249	-0.928417	2.00083	1.10768	1.00913	1.53933	1.53022	0.99065	5.94538	-0.7588	0.534694	1.12571	0.859138	0.326728	6.94298	-0.208244	0.416219	0.128567	-0.77674	3.18269	-1.36109	-0.373031	-0.428589	5.86413	0.455231	-0.352526	5.48591	-0.190069	6.78036	3.69392
chr12	37650000	37750000		1.95864	0.424024	0.0345762	-0.157116	-0.718044	-0.0436461	0.153633	-0.695623	5.35669	2.5623	2.39199	0.351613	1.77668	1.23412	2.64027	1.15997	-1.13115	1.05882	1.05562	0.615702	1.5343	0.986289	0.297955	5.45637	-1.03455	0.497017	0.700559	0.618687	-0.414254	5.15926	0.0271664	0.288154	0.105359	-0.751461	2.13712	-1.23059	-0.143459	-0.85393	5.0641	1.07108	-0.649667	4.51064	-0.696741	6.13498	2.8925
chr12	37700000	37800000		2.31421	0.227787	-0.756514	-0.152536	0.404689	0.296474	0.365762	-1.01099	5.27723	2.82864	2.54929	1.05079	1.33592	0.681588	2.89424	1.34198	-1.07813	0.850636	0.676987	1.48735	1.43312	1.33795	0.181327	5.58262	-1.02183	-0.948267	-0.980711	-0.388911	-0.983103	5.39477	-0.0172318	-0.423238	0.18154	-1.23192	3.01698	-1.12041	-0.363902	-0.448612	3.9092	0.461696	-0.305665	3.05299	-0.502907	6.0244	2.70662
chr12	37750000	37850000		1.57254	0.142833	-0.692725	0.150935	0.975084	0.660284	1.15456	-0.740825	4.87378	1.95411	1.9017	0.933269	1.14894	0.768481	2.3329	0.955077	-1.00722	0.329762	0.189814	1.77283	1.02865	1.42588	0.00239486	4.76169	-0.957039	-1.24401	-1.22629	-0.7594	-1.12952	5.32987	0.209089	0.00597595	0.18537	-1.23938	3.20005	-1.35376	-0.915947	-0.208839	4.29324	-0.561799	-0.233155	3.684	-0.416156	6.0519	2.585
chr12	37800000	37900000		0.682766	1.17718	-0.201898	0.12303	0.0781065	0.529756	1.41222	0.288173	2.99251	2.32996	2.24047	0.697057	1.32683	1.3231	3.12214	2.19951	-0.991754	-0.247229	0.377598	1.3781	1.02647	1.19767	-0.0881841	4.56416	-1.36929	-1.30289	-1.34962	-1.14775	-1.26762	4.69661	-0.498809	-0.455059	-0.42957	-0.649591	2.29227	-1.7037	-0.726945	-0.353313	3.57036	-0.336455	-0.219218	3.76298	-0.924824	6.32675	3.94378
chr12	37850000	37950000		0.180639	2.14296	-0.357078	-0.205918	-0.752942	0.0529403	0.903726	0.447445	2.79074	2.50466	1.75854	0.271967	0.663433	0.862157	2.83408	2.01638	-1.29485	0.266221	1.25438	1.56922	1.64393	2.72139	0.843411	5.56628	-1.30183	-1.29278	-0.918934	-0.836992	-1.14465	4.51612	-0.777814	-0.582096	-1.17253	-0.813662	2.05742	-1.83796	-0.103855	-0.664389	2.92515	0.280457	-0.346016	3.53605	-1.87106	6.36993	4.0143
chr12	37900000	38000000		1.75649	0.730815	-1.14957	-0.66641	-1.24507	-0.0220728	-0.714723	-0.861377	5.59233	1.63143	3.42796	1.60964	0.720132	1.00887	3.37172	2.68885	-1.32542	1.13957	0.93975	0.785005	1.11222	2.58386	1.40669	4.65176	-1.25508	-0.905353	0.0967609	-0.732898	-1.33928	7.76018	-0.902084	-0.174297	-1.57323	-1.15442	4.65747	-1.35421	0.044191	-0.576621	3.27075	1.04207	0.3552	4.02221	-1.34725	7.97752	5.40784
chr12	37950000	38050000		1.95768	1.12478	-0.209541	-0.228146	-0.984569	0.439149	-0.654134	-0.262171	5.41098	2.16734	4.87583	2.18789	1.45377	1.59142	3.94789	3.49229	-1.1316	1.58919	1.46408	0.6103	0.687568	2.00011	1.59663	5.21403	-0.996591	-0.391836	0.538189	-0.963048	-0.970976	9.51064	-0.343839	0.827499	-1.48064	-0.867184	5.07866	-0.945158	-0.0214346	0.00401866	4.28175	1.48502	1.11413	4.72155	-1.03505	8.43217	6.33044
chr12	38000000	38100000		2.06914	0.990639	-1.00655	0.150717	-0.886283	0.47857	-0.5491	1.33303	4.14559	3.09179	3.29913	1.31753	2.23862	2.45026	2.93855	4.06126	-1.11461	0.678612	2.41916	0.736781	0.424788	1.39161	2.20035	5.82058	-0.869067	-0.911903	-0.0189108	-0.92023	1.21561	5.47053	0.313765	1.92989	-0.547535	1.43172	2.3312	-0.803226	-0.639861	0.73187	4.59505	0.509806	1.37322	5.27106	0.351739	5.37686	6.25289
chr12	38050000	38150000		2.69335	0.61302	-0.937502	-0.015871	-0.600466	-0.285378	0.754545	1.42318	3.27444	3.7036	3.35098	1.32293	2.52953	2.88739	3.48507	4.12391	-1.13492	0.95934	1.64469	1.31679	1.33171	1.79554	2.21619	4.75985	-1.27526	-1.1413	-0.29838	-0.36922	1.52802	3.54301	-0.385469	1.21455	0.106741	1.83144	1.10064	-0.289755	-0.721068	0.868487	3.21447	0.697341	1.15009	4.40315	1.10599	4.47106	4.93526
chr12	38100000	38200000		2.40702	1.76214	0.595846	0.31772	0.382159	0.0922369	2.62857	0.185913	2.58778	4.1335	3.73533	0.934399	2.0285	2.74969	3.93884	2.43621	-0.790214	1.41317	1.09938	1.82476	2.15833	2.49581	1.66172	4.34579	-1.18734	-1.18815	-0.0308435	0.569941	0.918858	3.29242	-1.12409	0.325061	0.324909	0.31982	0.406593	-0.013781	-0.652418	0.311952	1.76417	2.19557	0.548576	3.37887	1.08891	4.64819	2.23807
chr12	38150000	38250000		1.45809	1.83455	0.18177	-0.0405665	0.965241	2.14675	1.10273	-0.555616	4.00767	2.04528	2.01163	-0.0289859	1.03199	1.65481	1.7117	1.1364	-0.905587	1.18727	0.826796	0.888164	0.762729	0.568915	1.0979	2.96172	-0.920004	0.0198368	1.37927	-0.314704	-0.0863979	4.06577	-0.206071	1.29029	-0.109555	-1.09446	1.28312	-0.587597	-0.802697	0.530629	2.28608	1.47243	1.29242	3.17316	0.264426	3.84087	2.39404
chr12	38200000	38300000		1.74541	0.628609	-0.41489	-0.490997	0.212249	1.43756	-0.0639031	0.601853	4.54142	1.74848	1.90201	0.351419	1.18787	1.67015	1.9575	2.25675	-1.25496	1.06336	0.00983662	0.321069	0.160385	0.116784	0.968929	2.63278	-0.660346	-0.0365458	0.894824	-0.948679	0.88591	4.36051	-0.225977	1.18415	-0.201269	-0.586261	1.95592	-0.389493	-0.433025	1.00972	2.58643	0.00798375	2.50278	3.4783	1.33582	4.38654	3.96155
chr12	38250000	38350000		1.74918	-0.662986	-0.0583223	-0.707259	-0.812974	0.0625857	0.455017	1.80226	3.41747	2.07315	3.01106	1.08091	1.1469	2.21141	3.82043	4.20502	-1.33423	-0.366453	-1.29126	-0.101852	0.122911	-0.24791	0.379195	3.32927	-0.52594	-0.931172	-0.7119	-0.859637	1.81833	4.90354	-0.847592	0.0622968	-0.260813	0.881897	2.3297	0.144202	0.704554	1.24313	2.0526	-0.261017	1.82349	4.34867	1.78378	6.88962	5.93302
chr12	38300000	38400000		0.694765	-0.831283	0.573139	-0.326699	-0.526894	0.462439	1.21659	0.831871	2.09454	1.00663	2.79529	0.730529	0.290121	1.55606	3.61743	2.95806	-1.25965	-0.781428	-1.12114	-0.190008	-0.116913	-0.416514	-0.0792626	2.34779	-0.485404	-0.745389	-0.502173	-0.632329	0.288952	4.89397	-0.654293	0.202568	-0.104274	0.637301	2.2856	0.38755	0.935565	0.663745	1.24175	0.24735	0.351076	3.75952	0.260345	6.9069	4.68205
chr12	38350000	38450000		1.35303	-0.605951	1.05142	0.312259	-0.178473	0.647257	1.06632	-0.478844	2.61942	1.4137	2.1081	0.588203	0.486005	1.24893	2.3259	1.1373	-1.33573	-0.0749877	-0.275621	0.235129	-0.0217821	-0.270068	-0.873415	2.29613	0.104577	-0.793085	-0.0944074	-0.370814	-0.545851	3.29647	-0.629649	0.31447	0.019185	-0.246393	1.35467	0.455363	0.214381	-0.600561	1.24527	0.807179	-0.608434	2.72804	-0.576934	4.15904	1.71661
chr12	38400000	38500000		1.25659	-1.07343	0.513757	0.149997	-0.176497	0.407576	-0.290664	-0.700855	2.53724	0.868015	1.22144	0.899468	0.827085	1.08965	1.21332	1.54251	-1.10975	-0.677495	-0.495345	-0.136488	-0.0121196	-0.880771	-0.856334	1.56067	0.316763	-0.69017	-0.527496	-0.331602	0.0590133	1.69151	-0.10433	-0.589195	-1.04034	-1.24907	1.52957	-0.0452999	0.153394	-0.387782	1.68404	-0.0777192	-0.698045	2.12453	-1.07354	2.12232	2.22466
chr12	38450000	38550000		1.39988	-1.06649	-0.0236094	-0.501248	-0.806755	0.0423514	-1.06949	-1.01091	2.93245	0.435591	2.06879	0.710866	0.986979	0.45955	1.35776	1.35576	-1.17343	-0.388186	-0.602158	-0.655338	-0.377581	-0.74651	-0.733518	1.19459	-0.351075	-0.421587	-0.0983616	-0.696114	-0.0791903	3.34222	-0.454307	-1.1171	-1.51265	-1.39258	1.62225	-0.656068	-0.454339	-0.860755	2.11138	-0.623858	-0.848834	1.23508	-1.18937	2.65776	1.99417
chr12	38500000	38600000		2.09363	-0.430745	-0.129368	-0.528889	-0.859949	-0.192599	-0.739695	-1.21724	4.0052	0.538577	2.67914	0.557181	1.18549	0.652995	1.88549	1.13503	-0.897231	-0.238106	-0.747666	-0.370745	-0.360159	-0.411854	-0.837462	1.31174	-1.09723	-0.881536	-0.418846	-1.04922	-0.895496	4.38217	-1.23855	-1.17914	-1.43399	-1.40986	1.51673	-0.852398	-0.877611	-1.26895	2.49655	-0.626416	-1.1441	1.97714	-1.25266	3.41208	1.64287
chr12	38550000	38650000		1.30992	-0.00543191	-0.205816	-0.132995	-0.0565766	-0.187278	-0.0377481	-0.345092	3.03232	0.159736	1.62875	0.244114	0.769694	0.577807	1.3247	1.17476	-0.852716	-0.713901	-0.999142	0.691124	-0.0589532	-0.616214	-0.912453	0.847476	-1.27675	-0.930306	-0.791645	-1.04165	-0.915619	2.90012	-1.21173	-0.837303	-1.37759	-1.21805	0.847034	-0.148187	-0.35684	-0.419544	1.61024	-0.65607	-0.498229	2.1424	-0.902182	2.32962	1.85696
chr12	38600000	38700000		-0.543515	-0.617732	-0.681542	-0.917812	-0.418604	-0.723008	-0.041087	0.0275209	0.79392	-0.630856	0.241872	-0.932958	-0.650289	-0.722211	-0.00693305	0.0820763	-1.15336	-0.733258	-1.12265	0.526933	-0.439693	-1.04281	-1.07991	0.224107	-1.37801	0.0280634	-0.347458	-0.20786	-0.764391	1.59479	-0.915932	-0.665399	-1.08051	-0.938101	-0.357158	0.349506	0.206774	-0.0706462	-0.128273	-0.655546	0.074673	0.549459	-0.645348	0.9153	0.7369
chr12	38650000	38750000		-1.008	-1.02953	0.410277	-0.0138496	0.0724918	-1.18983	0.22745	-1.0421	0.126318	-0.993061	0.486854	-0.602438	-0.419743	-1.04675	0.00198583	-0.858859	-1.02865	-0.188884	-0.819872	0.831199	-0.992093	-0.686435	-1.17845	-0.225573	-1.29251	0.62174	-0.570612	-0.238263	-0.813152	1.99282	-0.15296	-0.677209	-0.853293	-1.13218	0.489693	0.888286	0.812579	-0.956737	-0.0244425	-1.08021	-0.877119	0.545298	-0.664742	1.34199	-0.644564
chr12	38700000	38800000		-1.14759	-0.698297	0.903262	0.678431	1.63333	-0.446695	1.20741	-1.12388	-0.316334	-0.991916	0.639977	-0.186144	0.173209	-0.972839	0.294631	-0.966575	-1.06043	-0.0745155	-0.223806	1.89298	-1.08863	-0.495108	-1.20972	-0.135544	-0.727596	0.872183	-0.390655	-0.487267	-0.81911	1.85305	1.63406	0.378229	0.573597	-0.644223	0.881449	1.15186	0.83155	-0.785158	0.332812	-1.00007	-0.852124	0.554065	-0.64569	1.72776	-0.81212
chr12	38750000	38850000		-0.208362	-0.755588	0.566824	1.42532	0.944795	-0.513863	0.202238	-0.461101	-0.147496	0.141032	0.771229	-0.212309	0.160577	-0.610184	0.0768353	-0.169316	-0.875489	0.62297	1.24558	1.07769	-0.723674	-0.582291	-0.0951364	0.244232	-0.336515	0.680425	-0.0176665	0.568928	-0.0937948	1.19083	2.07335	1.16775	2.17453	0.52796	0.454747	-0.0198375	-0.696651	-0.372547	-0.197884	-1.08638	-0.114451	-0.0864883	-0.277195	0.235386	-0.300669
chr12	38800000	38900000		-0.0165942	0.713357	0.766008	2.70742	1.06803	0.243819	2.46824	-0.708277	1.11429	0.42341	0.809348	0.26568	0.248777	-0.531594	1.5024	-0.4286	-0.83401	1.4892	1.89994	1.21358	-0.127078	1.45334	0.113143	1.53472	-0.595541	0.43021	1.21243	2.76995	-0.0274076	1.63773	1.87331	2.04815	4.21629	0.904364	1.7714	1.56366	-0.899506	-0.51487	0.0733258	2.69698	-0.144484	1.29304	0.323491	1.68643	-0.203691
chr12	38850000	38950000		-0.144491	0.860196	0.179816	2.41158	1.26074	0.747348	3.72081	-1.35238	1.6242	-0.0220662	0.235313	0.325695	0.196174	-0.796836	1.84612	-0.852592	-0.979628	0.653595	1.43905	0.444494	-0.390115	1.22649	-0.544279	1.01381	-0.735225	-0.193295	0.778598	2.44589	-0.689095	1.05039	1.70455	2.03777	3.94733	0.604448	1.94631	1.42161	-1.20623	-0.921652	0.266776	3.2392	-0.51902	1.11959	0.129262	2.39275	-0.524249
chr12	38900000	39000000		-0.258055	-0.199339	-0.153352	1.24216	0.572945	0.0128149	1.02166	-1.12998	1.39444	-0.725407	0.0283379	0.0171533	-0.21026	-0.929289	0.360885	-1.00104	-1.05914	-0.091134	0.477756	-0.551788	-0.767175	-0.539099	-0.984029	-0.226151	-0.829733	-0.332367	0.0146063	0.32718	-0.811587	0.99754	0.186975	0.98307	0.346091	-0.0305277	1.34705	0.330054	-1.3833	-0.916574	0.319488	0.406666	-0.635637	0.450689	-0.973743	0.859342	-0.968413
chr12	38950000	39050000		1.46461	0.648647	1.47693	1.18618	1.66148	0.0448909	3.16388	-1.24018	2.2357	-1.10487	0.050528	-0.37548	-0.641652	-0.479522	-0.791366	0.0124539	-1.04179	-0.531059	-0.628258	-0.333943	-0.690239	-0.570904	-0.614785	-0.743262	-1.15074	-0.96723	-0.273252	-0.518296	-0.57552	0.112374	-0.939687	-0.44298	-0.669947	-0.809201	-0.0827823	0.0129081	-1.0228	-0.331443	-0.508393	0.583893	-0.994714	0.189252	0.170642	-0.488673	-0.488502
chr12	39000000	39100000		1.43525	0.350452	0.673629	0.307165	1.25204	0.0327515	1.99749	-0.825768	1.32956	-1.31375	-0.0676343	-0.374126	-0.559367	-0.221804	-0.895525	1.34221	-0.963299	-1.31955	-0.921175	-0.08316	-0.596637	-1.16607	0.104183	-1.37639	-1.63346	-1.45545	-1.08461	-1.19361	0.0242552	-1.12328	-0.912999	-1.17889	-0.925023	-0.653675	-0.856576	-1.06947	-0.595749	0.465876	-1.39804	0.280392	-0.600463	-0.676191	1.1864	-1.21668	0.864323
chr12	39050000	39150000		0.18591	-0.74995	-1.14916	-0.785124	-0.27973	-0.473606	-0.823984	0.272697	0.110024	-0.9496	0.415065	-0.210692	-0.0254567	-0.878202	-0.219955	1.09918	-1.03107	-1.25594	-0.951989	0.703715	-0.257622	-0.475332	0.792384	-1.00353	-1.3951	-0.893414	-0.76972	-0.504228	0.908854	-0.321152	-0.551129	-0.789979	-0.540666	0.0163869	-0.562878	-0.533538	-0.0216144	1.21146	-0.330368	0.173363	-0.129154	-1.19473	1.13954	-0.18458	1.32025
chr12	39100000	39200000		-0.0448945	-0.383978	-0.518158	-0.114491	-0.760881	-0.173104	-0.381393	0.224052	0.739188	-0.116455	1.13023	-0.0690504	0.127354	-1.05459	0.202734	0.434713	-1.05201	-1.05924	-0.402011	0.489309	-0.575211	0.767124	0.546427	1.14448	-0.321355	-0.562198	-0.494719	0.975332	0.674484	2.7469	-0.464599	-0.437783	-0.198639	0.0151117	0.398531	0.146212	0.462495	0.876923	1.17825	0.394404	-0.533768	0.158552	0.402119	1.09921	1.44585
chr12	39150000	39250000		-0.097003	-0.206758	-0.12593	0.27381	-0.422955	-0.0286528	-0.579865	-0.135497	1.7554	-0.218157	1.1792	0.249237	-0.426654	-0.510765	0.110782	0.629643	-0.764524	-0.877036	0.315926	0.0764133	-0.916224	0.105376	0.2027	1.68965	0.168812	-0.021688	-0.159617	0.591892	0.128847	3.82562	-0.216374	0.0819491	-0.288232	-0.214511	1.62311	0.213541	0.142626	0.541958	1.49354	-0.176479	-0.536071	1.88722	-0.453751	1.6914	2.06633
chr12	39200000	39300000		-0.11809	-0.574151	-0.859006	-0.169167	-0.858589	-0.755097	-0.870646	-0.441495	1.72354	-0.836879	0.594028	-0.326355	-0.744692	-0.421488	0.130651	0.20957	-0.697679	-0.825866	-0.144706	0.00423357	-0.73882	-0.821258	-0.24582	0.346004	-0.35999	-0.283308	-0.273342	-0.399085	0.0728407	2.72661	-0.24237	0.31494	-0.219808	-0.014557	1.03514	-0.196817	-0.65377	-0.162521	0.823438	-0.930404	-0.878817	1.57373	-0.650628	2.07188	1.01959
chr12	39250000	39350000		0.761099	-0.386072	-1.49463	0.323679	-1.34816	-0.53329	1.09884	0.212329	2.33262	0.216055	1.42984	-0.246896	0.183089	0.317965	1.35026	0.454421	-0.870668	-0.635745	-0.401513	-0.0163776	-0.654958	-0.0652899	-0.461915	1.01119	-0.727256	-1.44115	-0.652675	0.21927	0.336578	2.97772	-0.624638	0.118848	-0.366888	-0.231975	0.228344	-0.44909	0.0441058	-0.292963	1.17501	0.0144806	-0.418426	1.64346	-0.586371	2.55367	0.640252
chr12	39300000	39400000		1.33506	-0.186811	-1.49221	-0.0271975	-0.0666028	-0.444851	0.633771	-0.290196	2.32044	1.05692	1.90369	0.00816968	1.14032	0.42862	1.81878	0.5974	-0.814907	-0.605298	-0.0237117	-0.0656172	-0.720802	0.0144123	-1.10059	1.57354	-0.661725	-0.471773	-0.677524	0.188096	-0.499293	2.68412	0.194605	-0.248869	-0.322642	-0.845398	-0.0209996	-0.192135	0.328636	-0.331678	1.80579	0.0271393	-0.48122	0.996178	-0.893005	2.37442	0.729603
chr12	39350000	39450000		1.32883	0.0310678	-1.00615	-0.221799	0.509931	-0.552166	-0.916356	-1.22884	1.80275	0.48224	1.06192	-0.292624	1.29032	0.0436554	1.05111	0.343552	-0.930658	-0.863108	-0.327982	-0.146605	-0.860513	-0.410911	-1.44582	0.821867	-0.854384	0.132652	-1.11844	-0.641517	-1.38038	1.31802	0.522537	-0.53232	-0.338303	-1.31091	-0.194832	-0.246947	-0.254827	-0.782503	1.80126	-0.688383	-1.11189	0.486136	-1.09631	1.44302	0.619872
chr12	39400000	39500000		0.17938	-0.339329	0.23367	-0.0532894	-0.194739	-0.281526	-0.674183	-0.963584	0.70985	-1.00951	0.304748	-0.830066	0.124571	-0.426674	0.0995788	-0.166829	-1.11157	-1.03742	-1.13237	-0.191891	-0.849919	-0.606876	-1.05377	-0.626142	-0.277441	-0.72047	-0.591118	-0.725131	-0.884628	1.15981	-0.0199462	-0.274521	-0.323968	-1.35951	-0.495319	0.416012	-0.604523	-0.686305	0.834497	-0.634008	-1.04759	0.891366	-0.955581	1.13256	0.345536
chr12	39450000	39550000		-0.752517	-0.570941	0.461227	-0.63722	0.250086	0.514636	0.163409	-0.606211	0.133219	-0.953497	0.254806	-1.31777	-0.676127	-0.755573	0.114707	-0.497077	-1.17519	-0.936675	-0.747011	0.736564	-0.629261	-0.67756	-0.898663	-0.0571848	0.0446036	-0.0845863	-0.0982296	-0.723565	-0.772845	1.57864	-0.213693	0.0847949	0.10787	-0.708483	-0.931864	1.53827	0.605195	0.00643657	0.0239747	-0.504564	-0.745413	0.940648	-1.03662	1.86879	0.508855
chr12	39500000	39600000		-0.53748	-0.812792	-0.397077	-0.390826	0.158305	0.905148	0.327632	-0.715685	1.03149	-0.559926	0.268455	-1.38926	-1.14103	-0.354259	0.356434	-0.54196	-1.25378	-0.901962	-0.537961	0.938867	-0.851064	-1.15548	-1.13894	0.895701	-0.39914	0.251993	-0.539642	-0.813439	-0.730593	1.70425	-0.931628	0.358618	0.427437	-0.254258	-1.12366	1.68861	1.28067	0.0174988	-0.512742	-0.664172	-0.397454	1.86938	-0.990854	2.64492	0.85481
chr12	39550000	39650000		-0.706577	-1.07461	0.220016	-0.197662	-0.332609	0.150652	-0.358758	-0.53303	0.681654	-0.692337	0.408736	-1.15426	-0.796552	-0.23507	-0.0746314	-0.680585	-1.09137	-1.21289	-1.18808	-0.235936	-1.00776	-1.13589	-1.08954	0.929244	-0.910839	-0.586759	-1.23074	-0.180613	-0.433758	2.66505	-1.03052	-0.581529	-0.337551	-0.371795	-0.485236	0.393829	0.172983	-0.448102	0.514192	0.188412	-0.662532	2.47101	-0.14076	2.03118	0.89589
chr12	39600000	39700000		-0.208763	-0.934699	0.147133	0.0993216	0.00848469	-0.41722	-0.496782	-0.620045	0.97292	-0.202395	0.460104	-0.666238	0.362166	-0.0639692	0.484137	-0.154784	-1.26244	-1.03028	-1.09808	0.0159375	-1.20435	-0.79759	-0.819704	1.14348	-0.747919	-0.543388	-1.29919	-0.426375	-0.748309	2.10553	-0.600644	-0.922377	0.0542847	-0.241728	0.0653552	0.0952376	0.158847	-0.364177	1.77422	-0.00255597	-0.878658	1.87166	-0.554454	2.12333	0.84085
chr12	39650000	39750000		0.181523	-0.688011	-0.548297	0.0507007	-0.423768	-0.788308	0.3093	-0.136228	1.71245	0.124111	0.0764855	-0.853349	0.383885	0.0351717	1.02261	0.129421	-1.13062	-0.663994	-0.259403	0.609106	-1.31402	-0.779728	-0.86593	1.71524	-0.583529	-0.932834	-1.12063	-0.428611	-0.601011	1.41045	-0.362396	-0.297012	1.31213	0.420141	-0.352178	0.422743	0.47582	-0.0434795	1.55376	-0.325954	-0.612925	1.77472	-1.31571	3.3423	1.23863
chr12	39700000	39800000		0.854089	-0.308387	-0.145501	-0.23384	-0.406878	0.597731	1.06956	0.3387	1.90575	0.30937	0.337617	-0.116727	0.310711	0.194784	1.22972	1.39969	0.315566	-0.98865	-0.239528	0.4208	-1.27255	-0.658442	0.0136617	1.57999	-0.585751	-0.85369	-0.948861	0.123807	0.350921	1.59264	-0.668571	0.454683	0.819112	0.546686	-0.274126	0.45166	0.592875	0.63189	0.388302	-0.132759	1.03668	1.73047	0.569148	2.85758	1.89169
chr12	39750000	39850000		1.24672	-0.162482	-0.41492	-0.450415	-0.175601	1.36185	0.300215	-0.361941	1.7642	0.551424	0.694789	0.555434	0.89736	0.355879	0.840912	1.94438	1.0279	-1.30222	-0.824669	-0.00370127	-0.809627	-0.749749	0.879862	1.36136	-0.754499	-0.454625	-0.710602	-0.471645	0.4404	1.53504	-1.15601	0.512097	-0.421698	0.301396	0.226069	1.02301	0.387891	1.04792	0.918428	-0.539498	1.91334	1.15509	1.13296	1.32919	1.58302
chr12	39800000	39900000		0.495712	-0.454107	-1.08617	-0.585488	-0.762412	0.426626	-0.409038	-0.47083	1.15117	0.296953	0.685674	-0.326532	0.920675	0.293628	0.060592	1.22278	0.0246642	-1.1664	-1.29414	-0.37653	-0.53165	-1.01179	1.17209	1.16278	-0.986123	-0.671665	-0.536208	-1.01753	-0.0677911	1.5527	-1.04961	0.0789486	-0.593662	0.847146	0.176948	1.0214	0.292437	1.19306	1.85072	-0.731537	1.51092	0.651317	0.421943	0.918838	1.36538
chr12	39850000	39950000		-0.450388	-0.989688	-0.797823	-0.451272	-0.907363	-0.719017	0.333298	0.745364	0.858325	-0.784981	0.338616	-0.936126	-0.122543	-0.288361	0.679498	1.14135	0.659604	-0.561466	-0.426428	-0.347111	-0.404992	0.713616	0.67853	0.334737	-0.283356	-0.358839	-0.545829	0.67635	0.190643	1.44372	0.20776	-0.528725	-0.239543	1.4488	-0.285991	0.531636	1.85433	0.654842	0.41985	-0.723971	1.12585	0.402659	1.84975	2.64672	2.30268
chr12	39900000	40000000		1.02275	0.79117	0.541796	0.275849	-0.0116056	0.906897	0.165758	2.28399	2.71242	-0.449366	0.0320791	-0.115729	0.129691	-0.433078	0.825104	0.767894	1.20757	-0.50307	-0.256373	-0.428183	-0.355267	0.631733	-0.0778772	0.344246	-0.848959	-0.4454	-0.889314	0.232492	0.472763	0.870864	-0.46582	-0.929803	-0.844644	0.776192	-0.18767	0.580199	1.0312	0.400815	0.477812	-1.00466	0.63107	0.38266	1.69903	2.28347	0.93776
chr12	39950000	40050000		1.43863	0.465001	0.86323	-0.28532	0.319116	0.687022	-0.466325	2.66034	1.95827	-0.001997	0.467317	0.598154	0.539541	0.123425	1.24654	2.2992	1.81856	-0.536179	-0.305239	-0.398192	-0.735856	-0.48083	1.10817	0.0912578	-0.788183	0.252411	-0.939294	0.299117	1.91562	0.847684	0.00384288	-0.958558	-0.549214	0.915493	-0.28224	0.53931	0.159493	1.82328	0.471204	-0.481042	0.780326	0.228645	1.991	1.14265	1.09065
chr12	40000000	40100000		0.276976	-0.509298	-0.197058	-0.641923	-0.128229	-0.0410723	-0.607205	2.3436	0.381721	-0.405456	0.2875	-0.0744636	-0.203076	-0.174286	0.801471	2.56387	0.915871	-0.965721	-0.717369	-0.312977	-0.857214	-0.773044	2.36722	-0.294785	-0.742593	0.19809	-0.760536	-0.0471986	2.88875	0.664079	0.0357317	-1.03464	-0.308036	1.68479	-0.486234	0.372532	0.326078	3.00351	0.242077	-0.0920725	2.48381	-0.131431	3.42346	0.609249	2.93398
chr12	40050000	40150000		0.17774	-0.0557358	-0.718511	0.110689	-0.278973	0.684387	-0.307386	1.14381	0.740919	-0.317618	0.680722	-0.579185	-0.0446829	-0.304786	0.24633	1.67428	-0.13517	-0.665	-0.975548	0.0463991	-0.759304	-0.81972	1.77848	-0.599367	-0.648147	-0.238086	-0.132444	-0.734367	1.5444	0.824096	-0.380117	-0.562092	-0.40674	1.2498	-0.687903	0.0611043	-0.125809	2.09835	0.121269	-0.310115	2.57421	-0.176271	2.17208	0.524735	2.75346
chr12	40100000	40200000		0.655217	-0.0544704	-0.267686	-0.35893	0.645165	0.0819081	-0.319529	-0.86664	2.10517	0.0225735	1.28686	-0.287305	1.35969	0.298977	0.16684	0.24471	1.09865	-0.252875	-0.565979	1.11093	-0.417998	-0.711593	0.00206347	1.18351	-0.118994	0.101829	-0.253083	-0.402573	-0.111463	2.85332	0.617318	-0.564728	-0.774297	-0.555047	-0.301888	1.16253	1.05365	0.86523	2.76651	-0.691469	0.304849	1.11872	-0.600362	1.08392	1.47044
chr12	40150000	40250000		0.239007	-0.618716	-0.46001	-0.867132	1.33615	-1.19181	-0.0575662	-1.27155	2.36151	0.00206413	0.733039	-0.479097	1.77557	0.0615303	-0.226867	-0.804616	1.60446	-0.745062	-0.719567	1.1005	-0.591966	-0.0440962	-1.10801	2.43584	-0.437247	0.838339	-0.945737	-0.362088	-0.762214	3.30177	1.13017	-1.1189	-0.48024	-1.39874	0.010772	1.79682	2.86277	0.70439	4.85549	-0.23838	-0.943205	1.54569	-0.672176	1.50716	1.00628
chr12	40200000	40300000		0.10905	-0.572179	-0.443993	-0.729221	1.12402	-1.33404	0.609793	-1.2734	1.55386	0.273389	0.752919	-0.28707	0.903482	-0.105683	0.863492	-0.366732	0.874905	-1.04558	-0.588897	0.538463	-0.638266	0.365016	-1.16634	2.04143	-0.62224	0.69265	-1.15902	-0.472614	-0.931321	2.6539	0.465032	-1.1695	0.427959	-1.51367	-0.184441	1.40581	2.65615	0.0832603	3.52452	0.167719	-1.2736	1.19659	0.134972	2.809	0.46969
chr12	40250000	40350000		0.474024	-0.59267	0.103084	-0.517011	-0.224363	-0.133557	0.842128	-0.835114	2.53664	0.178793	1.35923	-0.0078718	0.595859	0.0998542	1.88933	0.436399	0.724374	-0.59028	-0.646001	0.562896	-0.410977	0.439133	-0.562844	1.57155	0.195753	-0.952127	0.276518	1.94223	0.487457	4.15343	-0.422081	-1.03022	0.479921	-1.21816	0.678257	1.42665	1.97569	-0.464435	3.44517	-0.295185	-0.528503	1.00804	0.0513879	3.71618	1.65204
chr12	40300000	40400000		0.125665	-1.15878	-0.0229924	-0.499941	-0.942256	-0.333873	0.384276	-0.786114	2.12731	0.0818086	0.669087	-0.308306	0.310463	-0.17101	1.08897	-0.150388	0.609021	0.468685	-0.943628	0.0501161	-0.651196	0.361056	-0.570424	1.11712	0.161159	-0.458031	0.393143	2.24918	0.13524	3.17576	-0.449613	-1.15171	-0.0739536	-1.18109	0.168247	0.84105	0.943537	-0.697699	2.59455	-0.286209	-0.698755	0.250402	-0.957358	2.29382	0.694315
chr12	40350000	40450000		0.263479	0.453436	-0.11075	-0.403534	0.29419	0.13818	0.468346	-0.707961	2.35071	0.551722	0.337052	0.0185035	0.0782154	0.267523	0.911053	-0.213459	0.972744	1.54328	0.299035	-0.0716162	0.551386	0.272968	-0.449197	1.02568	0.0999958	0.884208	0.362636	0.924075	-0.589752	1.98721	0.293064	-0.183029	-0.142293	-1.20296	0.254159	1.45665	0.0638976	-0.794414	1.55765	-0.367418	-1.02973	1.0599	-1.68717	1.92263	-0.0922524
chr12	40400000	40500000		0.215116	1.49608	-0.562383	-0.520693	1.66217	0.529923	0.952386	-0.543266	2.10727	0.397903	0.401319	0.100498	0.066903	0.185962	1.08173	0.147338	1.05173	1.08323	0.997777	0.246766	0.915071	-0.122547	-0.657996	0.670856	-0.231454	1.45054	0.0583326	0.465869	-0.67689	1.63343	1.08201	0.43023	0.304864	-0.744473	0.304596	1.99885	-0.4195	-0.536241	1.29176	-0.522696	-1.28849	1.31342	-1.53299	1.93673	0.308899
chr12	40450000	40550000		0.0434925	-0.041446	-0.229414	-0.77378	1.12455	0.336856	0.794203	-0.517384	1.6474	-0.167832	0.394564	-0.332669	-0.0914353	-0.159191	0.826397	0.570913	1.19113	-0.583066	-0.166682	0.513205	-0.918046	-0.709048	-0.0508173	0.800035	-0.694161	0.466096	-0.459659	0.00254777	-0.11709	1.80867	0.439459	-0.0642508	0.210088	-0.339047	-0.313161	0.949687	-0.56797	0.384009	1.1095	-0.375486	-0.143136	1.07227	-0.140436	1.74065	1.38756
chr12	40500000	40600000		0.40198	-0.166696	0.776034	-0.170725	0.420676	0.536299	0.1762	-0.614695	2.88762	0.387864	0.597663	-0.361712	-0.78092	0.537776	0.249644	0.568424	1.86137	-0.424286	0.00845266	1.1395	-0.678001	-0.328606	0.154739	1.68365	-0.0280617	0.25374	0.501967	-0.0806044	0.366004	2.74197	-0.780531	0.406295	-0.675642	-0.715986	0.176206	1.07227	-0.499284	0.394119	1.27218	-0.078345	0.931744	2.41361	0.323793	1.69572	1.86265
chr12	40550000	40650000		0.190316	-0.637945	0.464613	0.0680647	-0.127584	-0.21781	-0.321293	-0.872075	2.54193	0.275621	0.751172	-0.104359	-1.10384	0.344683	-0.113334	-0.0201963	1.6285	-0.4483	0.0127767	1.39	-0.623992	-0.382124	-1.15205	1.58868	0.377978	0.908144	0.678724	0.22437	-0.599221	2.76013	-0.722838	0.195055	-0.807746	-0.821186	0.658057	0.789318	-0.883287	-0.245766	1.15094	-0.355879	-0.243363	2.24419	-0.581774	1.41475	0.982712
chr12	40600000	40700000		0.613976	-0.376423	-0.754998	-0.191188	-0.0988952	-0.278961	-1.30211	-1.45773	2.80137	0.158687	1.1869	1.54342	-0.115591	1.11148	0.717591	0.408993	0.96181	-0.0798503	0.487584	0.903048	-0.0787812	-0.514073	-0.841593	1.11916	-0.0651468	0.705202	0.222528	-0.919006	-1.5422	3.52539	1.05896	-0.0612954	-0.643641	-1.17212	2.97453	0.771695	-0.507107	-0.0261033	2.13165	-0.707015	-0.736165	3.32264	-1.23276	2.56909	1.35131
chr12	40650000	40750000		1.06946	-0.595519	-0.832695	-0.223447	-0.193418	0.700688	-1.47221	-1.73138	2.05395	0.801004	1.59233	2.25003	-0.0380495	2.71828	1.34531	0.526244	0.969159	0.351993	-0.0310097	0.273324	0.0643431	-0.714808	-0.949696	1.00142	-0.0695791	0.356057	2.1565	-0.95535	-1.39174	2.40272	1.20581	0.00292412	-0.814356	-1.53987	2.98578	2.29613	-0.388945	-0.494569	1.64644	0.40919	-0.519615	4.83435	-1.7085	2.33695	0.763848
chr12	40700000	40800000		0.738311	-0.951655	-0.171146	-0.503812	-0.408657	1.47756	-0.981904	-1.23266	0.954574	0.636823	1.21694	1.38907	-0.38955	3.03271	1.11263	0.419285	0.850014	0.0288336	-0.964767	-0.327074	0.169367	-1.15006	-1.09409	0.853819	0.0820658	0.193131	3.6617	0.0472564	-0.440184	0.831193	0.272703	0.227536	-0.89127	-1.34682	1.22529	3.06218	-0.526079	-0.584285	0.466302	1.08945	-0.243515	4.87674	-1.53954	1.34083	0.488014
chr12	40750000	40850000		0.515313	-1.3209	-0.119983	-1.1729	-0.132946	-0.395899	-0.987041	-0.385949	0.854667	0.393065	1.41257	0.428258	-0.216964	1.93289	0.358882	1.6417	0.0241103	-0.508949	-1.00683	0.430755	0.139967	-1.29444	-0.325606	0.681071	-0.114199	-0.206526	1.00139	-0.366497	1.09454	1.35348	-0.0370026	-0.401661	-0.891762	-1.00743	0.466946	2.63025	-0.43124	1.4643	-0.694813	0.638836	-0.865926	2.77516	-0.15111	0.643111	2.23836
chr12	40800000	40900000		0.355496	-1.01878	-0.172653	-0.942857	0.0601951	0.127015	-1.07991	-0.1045	0.809565	0.710566	1.51874	0.383814	-0.078181	2.07026	0.390826	1.79972	0.265426	-0.571236	-0.756465	1.31418	-0.00505656	-0.912393	-0.180837	0.94471	-0.488954	0.145124	0.572826	-0.966209	0.63735	1.11621	0.637189	0.229979	-1.00161	-0.913931	0.442602	2.84017	0.209952	2.10874	-0.615371	1.11229	-0.42242	2.1785	-0.267464	0.752934	2.23653
chr12	40850000	40950000		-1.02733	-0.400328	-0.427043	-0.342217	0.0864206	1.96462	-0.705383	0.559491	2.15084	-0.331534	-0.148573	-0.954762	-0.204758	0.945914	-0.261513	0.472013	1.24219	-0.706647	-0.668602	0.781102	-0.136443	-0.451225	0.191964	1.44756	-1.47074	0.354016	0.746477	-0.802423	-0.598985	1.20623	0.698871	1.0544	-0.923049	-0.390353	0.271186	1.37008	0.54055	1.43677	1.38504	1.08977	0.747173	2.43492	-0.400972	2.76251	1.45329
chr12	40900000	41000000		-0.332475	-0.693039	-0.213643	-0.375088	0.055476	1.25481	-0.366156	0.630452	2.73707	-0.169729	0.299622	-0.848608	-0.163977	0.29941	-0.0254146	0.862471	0.990924	-0.678456	-0.770498	0.293423	-0.494403	-0.627573	0.273872	1.74293	-0.73871	-0.345771	0.710426	-0.0543307	-0.168838	2.09959	-0.243499	0.0956306	-0.881447	0.15046	-0.0253427	1.23787	0.123303	0.583505	1.59753	-0.0456305	1.10152	2.61449	0.891737	2.91754	1.94913
chr12	40950000	41050000		-0.149546	-1.07229	-0.383518	-0.756475	-0.635344	-0.398464	-0.807337	-0.111667	2.07694	-0.108779	0.524761	-0.84331	-0.440807	-0.428584	0.241099	0.427775	0.65095	-0.994435	-0.980677	0.0367685	-1.05674	-0.697891	-0.0305887	1.22714	-0.626832	-0.591172	-0.39874	-0.013795	-0.380246	2.25188	-0.900237	-0.840128	-0.88844	-0.336285	0.0570437	0.602473	-0.521163	-0.266643	1.62164	-0.730511	0.0623698	1.60939	0.65947	3.05748	1.7818
chr12	41000000	41100000		0.718427	-1.09826	-1.0019	-0.678182	-0.682389	-1.2097	-0.569325	-0.578237	1.94145	0.407582	1.12083	-0.664844	1.71089	-0.226599	2.8116	-0.293265	0.261319	-1.19136	-1.09384	-0.079371	-1.28358	-0.281211	-0.42934	0.872992	-1.03206	-0.438841	-1.15096	0.0973245	-0.690432	2.14468	-0.0738317	-1.24106	0.546813	-1.12656	-0.134757	0.401727	-1.22638	0.184246	3.39443	0.234047	-1.0433	0.453314	0.815413	5.23926	0.516905
chr12	41050000	41150000		1.29221	-0.664941	-0.899561	-0.363281	-0.198736	-0.216341	1.00331	-0.536245	1.67446	0.488276	1.39278	-0.323347	2.08808	-0.122145	3.08623	0.0926811	0.280762	-1.15326	-0.814522	0.170973	-1.11673	0.00257715	-0.554088	0.746884	-0.97319	-0.33343	-0.605069	0.834081	-0.753188	1.80612	0.199826	-0.810615	1.11848	-0.889827	-0.35876	0.714872	-1.03911	0.00443569	3.09345	0.161007	-0.621283	0.273166	1.02455	4.97833	0.093417
chr12	41100000	41200000		0.0423008	0.0721108	-0.362352	0.913627	0.578539	3.14174	2.7731	-0.36417	2.07569	-0.465764	0.132484	-0.410212	0.00697231	0.00441842	0.57921	-0.19638	0.986029	-1.13215	-0.691767	-0.0171968	-0.289617	-0.415276	-0.673546	0.68658	-0.611147	-0.304154	1.34415	1.29608	-0.730216	1.68174	-0.802891	0.19631	0.213156	-0.750146	-0.518246	1.22383	-0.302027	-1.13602	0.266262	-0.859509	0.767973	1.7317	0.520986	2.58303	-0.702364
chr12	41150000	41250000		-0.875173	-0.153886	0.0762704	1.00792	0.45315	3.37291	1.70613	-0.317198	2.26233	-0.434615	-0.0183926	-0.691592	-0.240114	0.697782	0.501213	-0.430462	1.08211	-1.39277	-0.999281	-0.380311	-0.10418	-0.945589	-1.03062	0.840068	-0.505975	-0.0192492	0.984275	0.228188	-0.308911	1.98526	-1.18988	0.224988	-0.32359	-1.03817	-0.501382	1.35117	-0.446228	-1.17194	0.414728	-0.697739	0.670962	2.13339	0.0212007	2.40016	0.0237161
chr12	41200000	41300000		-1.16809	0.0552172	0.676425	0.261313	0.750273	1.95229	1.35855	-0.108898	1.18634	-0.240748	0.118174	-0.910168	0.102142	0.450487	0.73977	-0.148303	0.720371	-1.50347	-1.01947	-0.0731002	-0.446155	-1.02269	-1.2494	0.66878	-0.737607	-0.269665	-0.288295	-0.513356	-0.529806	0.973583	-1.04681	-0.284459	-0.343683	-1.1249	-0.533959	1.02662	-0.710163	-1.09588	0.407396	-0.322606	-0.0743441	1.48843	-0.449075	1.89019	0.705431
chr12	41250000	41350000		-0.790401	-0.253505	0.0464544	-0.0611774	0.526487	0.325694	1.42289	0.371168	0.499431	-0.0440235	-0.244869	-0.800639	0.603866	-0.193389	0.965886	0.324676	0.774459	-0.948738	-0.67647	-0.183836	-0.84851	-0.867606	-0.913224	0.286971	-1.02639	-0.138352	-0.709326	0.278112	-0.32118	0.718654	-0.503294	-0.754906	0.663391	-0.509684	-0.696853	0.0775145	-0.325208	-0.573251	-0.0832569	0.151902	-0.287149	0.478759	-0.653781	1.70628	0.311196
chr12	41300000	41400000		0.031061	-0.711011	-0.466481	-0.0989113	-0.661257	-0.422987	0.856308	0.176573	2.78334	0.0825313	0.291152	-0.417893	0.0563393	-0.246453	1.10948	0.410461	1.34211	-1.01162	-0.617393	-0.253013	-1.1064	-0.456501	-0.893287	0.970381	-0.94769	0.158049	-0.902578	0.706779	-0.10329	2.72811	-0.584843	-1.0457	1.09892	-0.156694	0.262167	-0.479306	0.00188868	-0.332347	0.833584	0.189799	-0.467501	0.662579	-0.347621	3.28876	0.718508
chr12	41350000	41450000		0.712592	-0.012741	-0.0253153	-0.0526433	-0.450211	0.262208	0.661743	0.424993	3.84591	0.418511	1.10149	-0.102754	-0.172946	-0.0384638	0.918792	0.623043	1.27836	-1.51062	-0.192997	1.46918	-1.08004	-0.48255	-1.04672	2.3371	-0.579215	-0.0462423	-0.987822	-0.60555	-0.392292	3.36095	-1.10147	-0.445123	0.356076	0.332637	0.389109	0.427815	0.210256	0.834199	1.15621	-0.604243	-0.41936	1.42244	0.231827	3.58752	2.11373
chr12	41400000	41500000		0.530718	0.0566956	0.0860791	-0.145251	0.229362	0.446871	0.563554	0.205121	2.57345	0.417602	0.746476	0.00098699	0.210356	0.0128795	1.16503	0.748478	1.09734	-1.10117	-0.0756443	2.02816	-1.07339	-0.592426	-0.799734	2.1615	-0.3917	0.0742542	-0.587089	-0.614354	-0.501938	2.13776	-1.11495	-0.0742838	0.0769697	0.500231	-0.247303	0.847419	0.720223	1.15682	0.358346	-1.0735	-0.380482	1.24227	-0.542641	2.56158	2.13312
chr12	41450000	41550000		0.472326	0.278439	0.26782	-0.145919	0.0139378	0.0312081	-0.48186	-0.967337	2.58676	1.50106	1.02315	0.0572004	0.481885	0.671893	1.32005	0.415183	0.172968	0.066634	-0.1041	2.07415	-0.406437	0.066938	-0.516324	3.34966	-0.635474	0.0267877	-0.250015	-0.505122	-0.988633	1.99694	-1.05559	-0.491039	-0.757402	-0.806991	0.286452	0.77873	0.254091	-0.463662	1.04688	-1.07163	-1.03423	2.1121	-1.68238	2.49587	0.955395
chr12	41500000	41600000		0.805761	0.0915634	-0.15952	0.0468129	-0.123827	-0.391817	-0.337653	-0.910612	2.88737	1.36619	1.32463	0.211289	0.47242	0.82113	0.663612	0.133621	-0.143145	0.103618	-0.0335536	1.8479	-0.124634	0.143774	-0.675594	3.20268	-0.99544	0.00446424	-0.39384	-0.428962	-0.778119	2.36144	-0.674595	-0.36329	-0.557124	-0.665837	0.751873	0.633062	-0.579132	-0.97567	1.71202	-0.720692	-1.22595	2.62459	-1.6674	2.25883	0.760844
chr12	41550000	41650000		0.396395	-0.693693	-0.792998	0.423208	0.741482	-0.807883	0.532492	-0.740943	2.10247	-0.523884	0.613814	0.186668	0.0517044	-0.0169673	0.00936178	-0.580403	0.116898	-0.960502	-0.204425	1.21832	-0.819881	-0.0911319	-0.996209	0.632452	-0.633746	0.288447	-0.683727	0.0922524	-0.469487	1.83494	-0.204451	0.146329	0.289096	-0.0462106	0.411816	1.07295	-0.685064	-0.437527	1.04952	0.164312	-1.22405	1.71977	-1.39559	1.77562	0.386021
chr12	41600000	41700000		0.065842	-0.760929	-0.710032	0.551299	0.416156	-1.02672	-0.087689	-1.0209	2.09757	-0.333094	0.638029	0.452256	0.387332	-0.193966	0.234051	-0.833456	1.09581	-1.10181	0.0165894	1.47504	-1.12639	0.099096	-0.546616	0.947756	-0.211801	0.181028	-0.866817	-0.129281	-0.18432	1.59869	-0.722356	0.401543	-0.174148	0.251251	0.494872	0.743768	-0.897771	-0.155883	1.26081	-0.0860563	-0.953638	1.67241	-1.15076	2.03016	0.871207
chr12	41650000	41750000		0.267263	-0.717667	-0.307081	0.708713	-0.0413473	-0.487792	-0.257427	-0.854259	2.04806	-0.00253862	1.19013	0.820182	0.477171	-0.134399	0.452543	-0.557024	1.72604	-1.21857	-0.204876	1.1364	-1.08331	-0.238758	-0.285462	0.920058	-0.425862	0.0817767	-0.519031	-0.070271	0.25189	1.56039	-0.493787	0.701163	0.394848	0.820101	0.29348	0.0296487	-0.71035	-0.197142	1.36748	-0.598859	-0.533289	1.62236	-1.17283	2.05963	1.12269
chr12	41700000	41800000		0.352642	-0.897204	-0.075551	1.2267	-0.134364	-0.491446	-0.385405	-0.605799	0.611396	0.589418	2.59066	1.82248	0.309857	-0.409324	0.628639	0.00158274	2.03606	-1.48741	-0.457873	0.965588	-0.850056	-0.714261	-0.111737	0.231185	-0.672997	0.876138	0.0626982	0.371532	1.04389	1.05907	0.324767	1.33882	0.872693	1.45634	-0.302807	0.194632	-0.577691	0.0784037	0.501775	-0.505017	-0.40001	0.69937	-1.02105	0.91706	0.827043
chr12	41750000	41850000		0.650233	-1.07736	-0.634951	0.520723	-0.413797	-0.468001	-0.748169	-1.00246	0.931829	1.53178	3.1704	1.89093	1.10632	1.08781	1.4028	0.298919	2.1553	-1.68189	-0.84466	0.50211	-0.857977	-0.807559	-0.498242	0.999362	-1.31392	0.229979	-0.513682	-0.0273817	0.284118	1.65363	-0.0776284	0.602098	0.201776	0.574163	0.0879054	-0.0901606	-1.01281	-0.516933	1.42834	-0.344185	-0.574425	1.84064	-1.36607	1.52236	0.817551
chr12	41800000	41900000		0.689393	-0.789159	-0.998506	-0.099579	-0.546955	0.135706	-0.309089	-1.057	2.47111	1.49968	2.45638	1.06188	1.14677	1.58812	1.48466	0.164518	2.52007	-1.23311	-1.15644	-0.00369403	-0.778934	-0.0805057	-0.535917	1.22845	-1.17309	-0.226012	-0.231323	0.68648	-0.252725	2.81999	-0.387337	0.201219	0.54958	0.0366497	0.33722	-0.746108	-0.997866	-0.904512	2.36123	-0.331022	-0.636873	2.81128	-1.31956	3.53966	1.46453
chr12	41850000	41950000		0.79466	-0.249859	-0.390254	-0.238753	-0.687265	-0.0336004	0.499742	-0.047015	3.34947	1.05806	1.50097	0.697103	0.686784	0.802551	2.24996	-0.253841	2.29256	-0.0760396	-0.846025	0.147159	-0.658584	0.991759	-0.197645	1.25953	-0.328445	0.222605	1.02918	2.45844	0.306617	2.99232	-0.684749	0.237076	0.767861	0.583581	0.630462	-0.922209	-0.539487	-0.0930499	2.10468	-0.316467	-0.266119	2.76946	0.870839	5.50347	1.66221
chr12	41900000	42000000		1.50161	-0.701845	0.397722	-0.660419	-0.516613	-0.891271	-0.47898	-0.260061	2.46078	1.17464	3.03074	1.17763	1.75219	1.61163	3.39328	0.20411	0.330967	0.382293	-0.548054	0.378457	-0.817234	0.317469	-1.02917	1.5527	0.139015	0.209349	0.552871	1.04799	0.37744	4.34338	-0.957773	-0.901934	-1.31741	0.263847	1.23163	-0.764193	-0.520729	-0.0564613	2.49772	-0.730123	-0.397571	2.84496	1.00883	4.7744	0.651033
chr12	41950000	42050000		0.829293	-1.23536	0.129796	-0.192855	0.0333734	-0.0922012	-0.784817	-0.502282	0.691033	-0.0625434	1.94935	0.023706	0.873678	0.447285	1.59772	-0.645457	-0.030938	-0.233793	-0.815996	0.670617	-0.317861	-0.402612	-1.3857	-0.214278	-0.0591201	0.726637	0.956805	0.305494	0.0405708	2.51555	-1.08052	-0.964547	-1.52107	-0.442944	-0.00788444	-0.945349	-1.06286	-0.199569	1.00032	-1.02607	-0.560715	1.03172	0.00522004	1.60672	-0.454614
chr12	42000000	42100000		1.03442	-0.608164	-0.572079	-0.0873463	-0.0952741	-0.294331	-1.03895	0.10137	0.648348	-0.677629	1.59466	-0.0571976	0.433884	0.0848763	1.60487	-1.02114	-0.0981468	-0.16415	-0.539107	0.508214	-0.0700729	0.160961	-1.51071	-0.965977	-0.119958	0.404181	0.39532	-0.0531526	0.176979	1.33535	-1.18355	-0.990406	-1.18995	-0.0991011	-0.356821	-1.04036	-0.961768	-0.310633	-0.103885	-1.11057	-0.318545	0.201183	0.422855	1.12511	-0.911342
chr12	42050000	42150000		2.20436	0.642688	-1.12532	-0.701354	-0.503756	-1.48928	-1.08465	1.15386	1.62998	-0.829099	3.26301	0.973306	0.864917	0.731271	3.72286	-0.845944	0.257811	0.906048	-0.0668581	0.31979	0.0138795	2.23788	-1.65391	-0.926509	-0.262454	-0.214438	-1.09246	-0.205053	1.2302	2.52171	-1.13021	-1.56522	-1.06067	0.662972	-0.0942712	-0.866231	0.279397	-0.258161	-0.283594	-1.00155	0.0945181	0.274979	2.15518	2.91833	-0.8485
chr12	42100000	42200000		1.98111	1.15238	-0.0736458	-0.101128	-0.924171	0.434738	0.171053	0.515366	2.85053	2.60114	4.47816	2.47402	1.09818	3.53461	5.0568	-0.0120767	-0.323703	0.0747698	-0.515255	0.907875	-0.094776	1.3796	-0.819261	3.94197	-0.697241	-0.519319	-0.862408	-0.236266	0.322802	5.81978	-0.979265	-1.34871	-1.27565	0.439374	3.40996	1.03998	0.605717	-0.847708	1.14011	-0.926244	0.928239	5.74887	1.75219	6.94415	0.228635
chr12	42150000	42250000		1.1667	0.856917	0.379301	0.581699	-1.0552	1.4087	0.541136	-0.425244	3.87529	3.10908	3.8271	2.06924	0.571399	3.64502	4.15723	0.21779	-0.708628	-0.820923	-0.947441	1.31058	-0.516463	-0.307872	-0.366689	5.51025	-0.473849	-0.318937	-0.00560211	-0.229092	-0.886476	7.19084	-1.00023	-0.852366	-1.04765	0.166515	4.05603	1.48495	-0.0334524	-0.941465	1.6327	-1.03264	0.97758	7.22699	0.660419	7.73389	1.34952
chr12	42200000	42300000		0.112799	-0.0373798	-0.603941	-0.0321719	-1.05935	-1.0262	-0.768193	-0.624807	2.62479	0.432096	1.88143	-0.748483	-0.780474	-0.178945	0.581278	0.279246	-0.0726502	0.434845	-0.193807	1.57159	-0.199237	0.516848	0.038622	2.45322	0.644471	0.545034	0.0316245	0.532806	-0.892324	4.61425	-1.49174	-1.16746	-1.20537	0.324105	0.0276244	-1.04514	-1.27982	0.236458	0.223476	-1.27474	0.122069	1.78902	0.5263	2.50153	1.73024
chr12	42250000	42350000		-0.314911	0.591885	-0.543413	-0.458445	-1.44816	-1.2987	-0.801575	-0.456883	1.2526	0.222656	1.15897	-1.2647	-1.08832	-1.01	-0.456364	0.368389	0.469632	0.41893	0.201815	1.91061	0.176177	0.51362	0.927326	1.70256	0.141054	-0.117645	-0.636108	0.108514	-0.51182	2.28218	-1.63149	-1.18748	-1.67276	0.377768	-0.907138	-1.32828	-1.48945	0.105982	-0.0836707	-0.907943	-0.0545696	0.765451	0.582631	-0.131869	1.47021
chr12	42300000	42400000		-0.376877	0.41526	-0.251444	-0.387655	-1.15217	-0.376491	0.0694626	-0.56268	1.65481	-0.0251617	0.29164	-1.03219	-0.553708	-0.223436	0.503888	0.0116803	0.719723	-0.319255	-0.436536	1.27183	-0.133803	0.478063	0.081149	1.13143	-0.680267	-0.723792	-0.556775	0.380581	-0.236734	1.93279	-1.06559	-0.42467	-0.410799	-0.38121	-0.595711	-0.683767	-1.05533	-0.301263	0.8431	-0.113066	-0.523201	2.02661	0.761878	2.01881	1.08458
chr12	42350000	42450000		-0.390284	-0.94313	-0.362508	-0.458614	-1.08554	-0.210647	-0.0052609	-0.901037	1.01981	-0.430114	-0.0865852	-0.694847	-0.567039	0.128962	1.2199	-0.280918	0.169654	-1.00065	-0.709848	-0.438965	-0.792105	0.461812	-1.59543	0.507923	-0.571207	-1.27713	-0.275515	1.29225	-0.723479	1.42589	-0.711216	0.26553	0.545695	-0.899943	0.245689	-0.754317	-0.597967	-0.703421	0.584958	-0.0379625	-0.941489	1.83878	0.357588	3.55413	0.175687
chr12	42400000	42500000		-0.197249	-1.21126	-0.308162	0.430368	-0.918069	-0.76883	1.28139	-1.5122	0.671599	-0.76259	-0.752373	0.528227	-0.203582	0.238735	1.99763	-0.382872	0.870706	-1.46338	-0.0864153	0.323202	-0.82941	2.09446	-1.73137	0.0552677	0.69677	-0.402189	-0.0226367	3.23738	-0.889571	0.818568	-0.354037	-0.646746	1.41669	-1.06603	0.133595	-0.292253	-0.781007	-1.38253	-0.394963	1.49205	-1.73838	0.0694529	-0.21217	2.1389	-0.525626
chr12	42450000	42550000		0.0890219	-1.05407	0.0170255	0.86694	-0.728208	-0.606788	1.85378	-1.46472	0.376546	-0.496266	-0.734603	1.10141	-0.0498638	0.699239	1.78031	0.0199882	1.12611	-1.41497	-0.31727	0.749891	-0.86702	2.50748	-1.7031	-0.349647	1.18852	-0.12094	0.241839	3.29975	-0.650365	0.367974	0.0638179	-1.39603	2.15792	-1.19938	-0.647781	0.265441	-0.865231	-1.32813	-0.656026	2.56771	-1.83735	-0.305923	0.172635	1.50047	-0.905103
chr12	42500000	42600000		1.31471	-0.65153	-0.144331	-0.0806116	-0.646418	-0.585634	0.49641	-1.49278	1.32556	-0.216665	0.277721	1.48159	0.649713	0.856232	1.61488	0.805033	1.49098	-1.31042	-0.596347	0.529719	-0.856265	0.946674	-1.43634	-0.0511231	0.118175	-0.666627	-0.411923	0.874936	-0.865265	0.744738	-0.209438	-1.03714	0.800772	-1.41758	0.166867	0.30255	-1.01205	-1.11391	-0.18591	1.40505	-1.45524	0.556225	-0.251712	1.40593	-0.0817226
chr12	42550000	42650000		2.2048	-0.306333	0.0794313	-0.439338	2.03906	0.265217	0.971655	-1.09972	3.35153	-0.129532	1.9293	1.60161	1.90077	0.804453	2.16061	1.23694	1.71204	-1.01307	-0.638118	1.08315	-0.752568	-0.36599	-1.06758	0.96691	-0.425108	0.382417	-0.626777	0.176942	-1.28037	3.45282	0.384921	-0.150653	-0.312948	-1.23965	1.44715	-0.319562	-1.01646	-0.496792	2.62678	-0.883468	-1.00384	2.26515	-0.943403	2.58504	1.53229
chr12	42600000	42700000		0.613457	-0.501261	0.542533	-0.196896	3.04256	0.599944	2.27135	-0.622864	3.28048	-0.162184	1.1454	-0.111558	0.783976	-0.0225633	0.992441	0.16295	0.51362	-0.653219	-1.1687	1.32679	-0.928884	-0.285759	-1.32165	1.67846	-0.625263	1.08591	-0.499367	0.757422	-1.06258	4.05924	0.827319	-0.159363	0.457838	-1.10652	0.643678	-0.503182	-0.683878	-0.135938	3.43554	-1.16913	-0.980045	2.68554	-0.425917	3.40744	1.55985
chr12	42650000	42750000		-0.225937	-0.280747	-0.0337146	-0.673089	2.04695	-0.503163	1.56536	-1.09718	2.99378	0.460808	0.509585	-0.664912	0.481021	-0.295513	0.39582	0.00516241	0.675857	-0.295952	-0.585469	1.3283	-0.789196	0.385187	-1.19113	2.51625	-0.314814	1.81145	-0.747395	1.57664	-0.49212	4.07326	0.623826	-0.629346	0.546644	-1.20992	0.812224	0.370031	-0.779667	0.496376	1.41411	-0.261925	-0.943252	2.24059	0.423308	1.85772	1.8208
chr12	42700000	42800000		0.441209	-0.115179	-0.215305	-0.0375853	2.49884	-0.0574886	0.998551	-0.345978	2.87231	0.415033	1.35538	0.139145	1.17384	0.273403	0.712352	0.925403	0.630167	-0.196592	-0.161446	1.35147	-0.594097	-0.127567	-0.0408789	1.6578	-0.249451	2.18092	-0.295313	1.018	-0.525781	3.86541	1.79046	-0.0517547	0.320566	-1.13616	1.39456	0.307451	-0.469761	1.72689	1.37552	-0.739906	-0.00160741	1.8412	0.64634	1.4173	1.98524
chr12	42750000	42850000		1.03077	-0.417398	-0.282333	0.326868	1.58464	0.0681858	0.203058	-0.0510827	2.41432	0.314616	1.83168	0.830013	1.30916	0.683628	1.20104	1.19365	0.950454	-0.156747	0.154199	1.17472	-0.590124	-0.763731	0.481101	1.56771	-0.0601639	0.96867	-0.226645	0.11851	-0.857524	2.90272	1.6972	0.174176	-0.264887	-0.97212	1.10633	0.0264954	-0.152858	1.37183	1.71865	-1.56867	0.196981	1.75553	0.0544882	2.22208	1.2503
chr12	42800000	42900000		0.423511	-0.766112	-0.729818	-0.117584	0.049996	-0.861755	-0.684746	-0.619215	1.55024	0.37706	1.4113	0.360877	1.09234	0.395092	0.795514	0.655601	1.30568	-0.404905	0.272573	1.66857	-0.777619	-1.00633	0.222137	1.75091	0.231255	-0.207481	-0.835715	-0.256829	-0.843525	2.30775	0.513551	-0.652776	-0.741658	-1.06571	0.357447	0.325053	0.848822	-0.394707	1.0647	-1.62518	-0.73956	1.25913	-0.588083	2.21775	0.556013
chr12	42850000	42950000		1.44064	-1.37717	-1.13767	-0.0407694	0.0573191	-1.06128	-1.05879	-0.0499406	2.05833	0.621753	2.62883	0.254623	2.23994	1.88114	2.18622	2.62515	0.584679	-0.908822	-0.468741	2.22524	-0.603931	-0.866266	0.699756	1.28144	0.189674	-0.440082	-1.27891	-1.23173	-0.789854	2.85774	0.887922	0.0880109	-0.207488	0.584261	0.175387	0.349784	0.299421	-0.861747	1.87775	-1.62826	-0.890217	2.47939	-0.640528	2.91411	2.21053
chr12	42900000	43000000		1.86211	-1.38839	-0.487626	-0.134692	1.33904	-0.805358	-0.644139	0.109685	1.64562	1.12437	3.56073	0.46123	3.76879	1.9851	2.31078	2.79251	1.26732	-0.810097	-0.726528	3.58889	-0.214778	-0.303041	0.61067	1.12375	0.627205	-0.0934128	-1.25172	-0.940257	-0.861402	2.68598	2.37284	0.347865	0.0501367	1.0602	0.0149178	0.25782	0.332428	-1.30493	2.65946	-1.76884	-1.27359	1.7517	-1.1175	2.02952	1.69529
chr12	42950000	43050000		1.28801	-1.09513	0.572854	-0.0124809	2.32889	-0.65953	-0.133168	-0.0275455	0.658085	1.35724	3.75379	0.748303	4.10177	1.08509	1.44289	1.79497	2.22437	-0.872074	-0.52042	3.84467	-0.284164	0.0734069	0.119238	0.618824	1.30124	0.533464	-0.714582	0.133915	-0.553001	2.15356	3.22557	-0.0343416	0.032773	0.345162	-0.408902	0.599126	0.992921	-1.23577	2.46604	-1.55792	-1.43578	0.194631	-1.31831	0.530123	0.181575
chr12	43000000	43100000		0.483718	-0.969029	0.357149	0.340366	1.43003	-0.424192	-0.49607	-0.385965	0.496794	0.920517	2.37587	0.735157	2.521	0.82062	0.829602	1.07847	1.80087	-1.33437	-0.107428	0.950348	-1.04487	-0.665744	-0.677003	0.732072	1.38316	0.703107	0.014758	0.302842	0.121949	2.59207	2.77251	0.177667	-0.115118	-0.00580877	-0.365373	0.25159	0.828219	-1.16226	2.28204	-1.11131	-1.15933	0.839059	-0.869651	0.715275	-0.163404
chr12	43050000	43150000		0.496359	-1.22358	-0.939057	0.374538	0.256188	-0.452151	-0.910315	-0.63317	1.42745	0.726704	1.51014	0.840482	2.00997	1.09362	0.922497	1.1491	2.0389	-1.52481	-0.0128408	-0.187538	-1.25237	-1.24207	-0.871808	2.09073	0.671546	0.18623	-0.609908	-0.763836	-0.0325855	3.4941	2.28007	0.36596	-0.302625	0.834628	0.527157	-0.952973	0.0323878	-1.72335	3.53299	-1.32094	-0.917963	2.13361	-0.640453	1.74892	1.14471
chr12	43100000	43200000		0.877192	-1.32102	-0.536991	0.197393	-1.14583	-0.962831	-0.47551	-0.916526	2.34792	0.885475	2.41024	1.58208	1.41131	1.71387	1.48275	0.905604	2.97486	-1.18828	-0.113219	-1.05808	-0.930774	-0.702919	-1.18557	3.00335	0.685015	-0.845869	-0.665736	-0.004467	-0.284557	4.40697	0.664777	-0.0775409	-0.208158	0.728198	1.28207	-0.740652	-0.263717	-1.70638	3.69674	-0.837357	-0.682844	3.26085	-0.58273	2.83835	2.29785
chr12	43150000	43250000		0.608909	-1.0327	0.162997	-0.0703674	-1.30039	-0.69367	-0.451591	-0.702223	2.80591	0.116488	1.73046	1.34116	0.677318	1.46579	1.29757	0.704235	3.15237	-0.94806	-0.103752	-1.23568	-0.761807	-0.605219	-1.21996	3.34524	1.11804	-0.814725	-0.0523031	0.51811	-0.128692	5.27021	0.209379	0.144751	-0.171008	0.484562	1.47764	-0.676109	-0.265811	-1.66392	3.63832	-0.569923	-0.771084	4.14295	-0.481886	3.74482	2.60118
chr12	43200000	43300000		0.452502	-0.791568	0.664593	0.0115079	-1.07358	-0.119318	-0.763571	-0.779963	3.0062	0.550443	2.11997	1.014	0.753811	1.53684	1.61385	0.696854	2.5815	-0.855538	-0.0250816	-1.07524	-0.713741	-0.976863	-1.10399	3.51453	1.42001	-0.586801	0.0202173	-0.27022	0.122845	6.92664	-0.107286	0.56842	-0.233165	-0.113268	1.06212	-0.818021	-0.582104	-1.70454	3.56195	-0.74043	-0.775575	4.96852	-0.587869	4.84918	2.02152
chr12	43250000	43350000		0.318559	-0.798971	0.412504	-0.522286	-0.990888	-0.171093	-0.946567	-0.826129	3.45051	1.08474	3.05436	0.139545	0.930373	1.3101	1.47425	0.699834	0.962353	-0.98141	-0.240333	-0.921521	-0.737946	-1.13071	-1.20603	4.17469	0.955494	-0.495504	-0.247425	-1.04677	-0.24575	8.84742	-0.336162	0.359028	-0.608048	-0.468299	1.35628	-1.0561	-0.803844	-1.76203	3.87151	-0.730127	-0.964626	4.99284	-0.862737	5.54932	2.30631
chr12	43300000	43400000		-0.122386	-0.464621	-0.235553	-0.201075	-0.597693	-0.148828	-0.739816	-0.496987	4.04216	0.906927	1.98955	-0.811471	0.547514	0.41433	0.898451	0.635852	-0.346596	-1.19377	0.605435	-0.866216	-0.887631	-0.366988	-0.782274	5.19706	1.21108	-0.697742	-0.605055	-0.49939	-0.436034	8.35941	0.341363	0.495524	-0.716302	-0.187951	1.22577	-1.25776	-0.0581616	-1.4132	4.59865	-0.120534	-1.00921	4.62134	-0.723147	5.89894	3.45075
chr12	43350000	43450000		-0.557236	-0.511166	-0.483367	0.262891	0.0386167	0.0784304	-0.269827	-0.189483	3.42931	0.447504	0.839971	-0.644869	0.405201	0.0114763	0.93587	0.691455	-0.00390937	-1.07851	0.616393	-0.279126	-0.944662	0.0428205	-0.548909	4.54464	1.5846	-0.525627	-0.905541	0.527983	-0.161405	6.8192	1.05317	0.874512	-0.667168	-0.114265	1.12675	-0.577932	1.38948	-1.16023	4.55585	0.943528	-0.361102	4.36007	-0.449866	5.72958	3.34462
chr12	43400000	43500000		-0.474618	-0.90926	-0.00825941	-0.419136	0.337292	-0.0729258	-0.343215	-0.0936122	3.10301	0.314356	0.84527	-0.561365	0.912069	0.108358	1.03425	0.900912	0.162222	-0.87407	-0.763977	0.453408	-0.958188	-0.606403	-0.834516	3.86313	0.606377	-0.194706	-0.858024	1.21486	-0.182928	6.51168	0.23213	0.090466	-0.728709	-0.497253	1.33093	-0.101254	2.10599	-1.50801	4.763	0.92524	-0.32623	4.27252	-0.0150309	5.4251	3.23097
chr12	43450000	43550000		-0.162888	-1.00125	0.541667	-0.905651	0.549251	-0.336257	-0.426748	0.0111781	2.92707	0.620918	1.2177	-0.660371	1.63016	0.398144	1.35587	1.35948	0.116914	-0.619954	-1.03123	0.96845	-1.09358	-0.813757	-0.811614	4.06211	0.103898	0.133308	-0.542493	1.74056	-0.178289	6.61339	-0.440227	-0.465734	-0.0784612	-0.519379	1.13493	-0.115318	2.55745	-1.83177	5.50192	0.278397	-0.901731	4.13288	0.510279	5.89777	3.79116
chr12	43500000	43600000		0.0193067	-1.1063	0.913392	-0.806034	0.97297	-0.214614	-0.714265	0.130583	2.62362	0.950131	1.69829	-0.555275	1.96799	0.659037	1.61587	1.62263	-0.120642	-0.315316	-0.737114	1.27638	-1.047	-0.918882	-0.739318	3.87679	0.435038	0.242541	-0.240679	1.78728	-0.366165	6.58	-0.389975	-0.496542	0.246201	-0.4911	0.763811	0.0556971	2.77644	-1.86014	5.36299	-0.128516	-1.08169	3.78541	0.517098	5.79927	3.75318
chr12	43550000	43650000		0.383602	-1.10629	0.736666	-0.629824	1.23478	-0.212781	-0.53757	-0.0807436	4.02538	1.42453	2.07564	-0.50805	2.15102	0.698173	2.38743	1.84094	-0.284252	-0.271993	-0.392353	1.50598	-0.860283	-0.75351	-0.884112	4.981	0.467626	0.338246	-0.451554	1.97712	-0.439068	7.41333	-0.376188	-0.656748	0.702667	-0.512397	1.08577	0.135513	3.16418	-1.51949	6.00141	0.504982	-1.04306	4.17877	-0.0486014	7.82129	4.56184
chr12	43600000	43700000		0.619856	-0.961279	0.84714	-0.590284	0.433172	-0.385061	-0.420505	-0.156609	5.95849	1.81681	2.96391	-0.361182	2.29244	0.737433	2.62247	2.30037	-0.438543	-0.304353	-0.0888832	0.83457	-0.819722	-0.682897	-0.791007	7.10983	0.692935	0.199679	-0.454041	1.56335	0.219258	10.8117	-0.594875	-0.73786	0.470172	-0.269623	2.46189	-0.209471	1.31808	-1.41155	8.29577	0.167998	-0.88253	5.48938	-0.904618	9.64952	6.61475
chr12	43650000	43750000		0.871358	-0.883832	1.52114	-0.321994	-0.160666	-0.709458	-0.285696	0.089815	7.0707	2.32615	3.93875	-0.102185	2.40252	0.855935	2.71603	2.74902	-0.447564	-0.028453	0.265141	0.242128	-0.710999	-0.485955	-0.676397	8.51952	1.36372	0.103381	-0.0821089	1.02226	0.67863	13.3571	-0.769856	-0.834471	-0.234008	0.0181213	3.41092	-0.607162	-0.940117	-1.52443	9.27094	-0.661831	-0.791579	6.37506	-1.3661	10.3145	7.8381
chr12	43700000	43800000		1.10874	-0.814334	1.79898	0.0405599	-0.199045	-0.890765	0.0934676	0.255286	7.53479	2.64295	4.43413	0.154722	2.70939	0.779335	3.10446	3.23291	-0.37776	-0.115277	0.470718	0.515067	-0.612178	-0.158765	-0.510394	9.02918	1.59108	0.40672	-0.0690941	0.635511	0.936901	14.1878	-0.701498	-1.09715	-0.527621	0.276994	4.11146	-0.576638	-1.26914	-1.47488	9.71794	-0.990009	-0.570237	6.26985	-1.30971	10.9125	8.43118
chr12	43750000	43850000		1.3057	-0.820601	1.06245	0.189378	-0.235752	-0.881253	-0.0908592	0.0897354	5.74359	1.97135	3.36162	0.85201	3.06029	0.916932	2.83644	3.39999	-0.308772	-0.251503	0.287537	1.30159	-0.614103	-0.0971912	0.189088	6.4899	0.729943	0.43587	-0.517936	0.252693	0.936348	10.1036	-0.778893	-0.943521	-0.565906	0.0564809	3.74365	-0.404277	-1.02363	-1.61851	8.14133	-0.848278	-0.359619	4.87137	-1.18954	8.00502	7.07876
chr12	43800000	43900000		1.43814	-1.09854	0.236845	0.30129	0.188137	-0.864639	-0.0201212	0.0247887	3.03954	1.46154	2.73136	1.68374	3.84861	1.79317	3.15031	3.50071	-0.1419	-0.451235	-0.184913	1.94259	-0.679055	-0.00722984	0.169656	3.08542	-0.328981	0.0235831	-1.08465	0.0507171	0.206476	5.05469	-0.902425	-0.8853	-0.595536	-0.448581	2.5157	-0.423129	-0.944101	-1.70058	6.03018	-0.804347	-0.853081	3.75173	-1.44022	5.22036	4.79702
chr12	43850000	43950000		0.947382	-0.977804	0.387402	0.691497	0.583485	-0.551711	0.145993	-0.0421737	3.64852	1.42641	2.64541	1.15629	3.33661	1.54962	2.78638	2.80136	0.0258473	-0.729809	0.00484163	1.69249	-0.669715	0.0532002	-0.366469	4.02468	-0.258543	-0.167727	-0.994375	-0.0787332	-0.188784	6.09825	-0.967275	-0.861806	-0.715161	-0.412914	2.62968	-0.637821	-1.02507	-1.49329	6.43195	-0.849724	-1.08165	4.22754	-1.63106	5.90483	4.82149
chr12	43900000	44000000		0.574787	-0.7731	0.246955	0.991343	0.281186	-0.770738	-0.334735	-0.430273	4.52187	1.63214	1.73637	0.363487	1.80703	0.889073	1.61914	1.74393	0.175258	-0.168862	0.781767	1.5856	-0.733834	-0.0303292	-0.644902	5.48539	-0.0538594	-0.385953	-0.68947	-0.2483	-0.119327	6.64117	-0.947955	-0.306302	-0.599859	-0.250527	2.91566	-0.592754	-1.23891	-1.24805	6.01983	-0.913126	-1.09504	4.70664	-1.56428	6.22104	4.94787
chr12	43950000	44050000		0.277078	-0.841923	0.464339	0.990622	0.141933	-1.07461	-0.78948	-0.617116	4.02771	1.51196	1.74719	0.346919	1.51715	0.732464	1.21596	1.35297	0.175935	0.480334	0.809767	1.46235	-0.895747	-0.345105	-0.945951	5.60387	-0.266317	-0.568243	-0.373611	-0.30722	-0.0908504	6.8388	-0.764742	-0.0333816	-0.587065	-0.375259	2.80771	-0.51356	-0.932811	-1.41915	5.57668	-1.19265	-1.49659	4.69854	-1.49751	5.38845	4.4026
chr12	44000000	44100000		-0.0354403	-0.913066	1.65173	1.07975	0.769797	-1.02547	-0.735683	-0.654669	3.51521	0.972112	2.03436	0.289794	1.50209	0.462543	0.853987	0.935714	0.239448	1.01626	0.626022	1.53416	-0.791921	-0.353938	-1.16919	5.09368	-0.292554	-0.30708	0.205787	0.18879	-0.0253575	7.24638	-0.343418	0.109117	-0.506816	-0.228705	2.55563	-0.41455	-0.0902283	-1.38006	5.71435	-1.31805	-1.77219	4.50324	-1.25305	4.86096	3.94758
chr12	44050000	44150000		0.140909	-0.897869	1.86368	1.57282	0.868708	-0.885156	-0.66327	-0.753987	4.41127	1.14136	2.14128	-0.0226381	1.30559	0.569648	0.884609	0.937099	0.103099	1.09745	0.963585	1.8664	-1.00308	-0.509932	-1.21326	5.61479	-0.0792521	-0.394548	0.0427392	0.0284284	-0.147669	7.42953	-0.213007	0.445361	-0.228863	0.0365172	2.16145	-0.0545725	0.207247	-1.10084	5.23065	-1.19611	-1.85167	5.02896	-1.03733	5.37251	4.05718
chr12	44100000	44200000		0.182469	-0.848401	1.67862	1.55545	1.05486	-0.6762	-0.70478	-0.521326	4.22148	1.34713	2.37942	0.0886786	1.77316	0.786524	0.951961	1.25661	-0.0894572	0.798802	0.816077	1.56542	-1.22658	-0.743439	-1.22984	5.46673	0.124235	-0.179924	-0.170655	-0.0315877	-0.228976	7.48108	-0.291195	0.260496	-0.341461	-0.0630542	2.2116	-0.135058	0.293894	-1.18942	5.65023	-1.19672	-1.76837	4.95741	-0.950022	5.08653	4.1623
chr12	44150000	44250000		0.207847	-0.761749	1.83345	0.78977	1.30213	-0.537697	-0.900283	0.150415	2.91873	1.8172	3.42355	0.765143	2.90424	1.28999	1.50539	2.07715	-0.259377	0.864141	0.396868	1.58351	-0.950573	-0.900688	-0.871036	5.09395	-0.182466	-0.340858	-0.344501	0.0976671	-0.514606	7.81676	-0.728064	-0.497502	-0.745604	-0.525011	2.37674	-0.507646	0.0831929	-1.67398	6.32056	-1.42982	-1.63144	4.51038	-0.995293	4.77392	4.23701
chr12	44200000	44300000		0.385184	-0.806376	1.66954	0.552087	1.03543	-0.790316	-1.12619	0.244432	2.57889	1.97621	4.11648	1.01671	3.24233	1.54134	1.70298	2.46684	-0.200277	1.26051	0.323193	2.40107	-0.698744	-0.99928	-0.407567	4.88629	-0.271011	-0.546534	-0.445839	0.230058	-0.738551	7.53108	-0.97588	-0.719465	-0.839722	-0.732771	2.14281	-0.592788	0.0739978	-1.85604	5.54232	-1.50464	-1.61467	4.08056	-0.95644	4.32189	3.87028
chr12	44250000	44350000		0.419721	-0.584394	2.14525	1.15874	0.883166	-0.864806	-0.976167	-0.00770046	2.83451	2.12855	4.11103	0.76765	2.93096	1.58165	1.45019	2.31765	-0.215759	1.8245	1.06301	2.58704	-0.656014	-0.350173	-0.334903	5.41053	0.732505	-0.253226	0.195254	0.885136	-0.549692	8.10165	-0.512154	0.0171021	-0.604492	-0.411961	1.98103	-0.369248	0.184721	-1.77224	5.47674	-1.12876	-1.60784	4.52867	-0.887358	4.06717	3.97028
chr12	44300000	44400000		0.328957	-0.373962	2.48102	1.48456	0.503452	-0.860876	-0.539662	-0.318305	3.70665	2.15344	3.25012	0.378114	1.99779	1.30921	1.27948	1.77045	-0.0912942	1.86721	1.49644	1.69645	-0.729426	0.408119	-0.729867	6.50177	1.08215	-0.257705	0.784894	1.44862	-0.321807	9.17814	-0.489874	0.633554	-0.357698	-0.174142	2.23971	-0.301378	0.261705	-1.68388	6.05709	-0.475684	-1.69662	5.56337	-0.813598	4.91287	4.70064
chr12	44350000	44450000		0.352074	-0.529546	1.94338	1.01498	0.217643	-0.872635	-0.429623	-0.394963	4.27428	2.0832	2.81999	0.261599	1.99042	1.33673	1.19446	1.78182	0.283779	1.62192	1.11574	1.29798	-0.734562	0.477657	-0.829776	6.76745	0.561664	-0.449042	0.734411	1.5758	-0.219803	9.32984	-0.697981	0.47282	-0.462027	-0.228319	2.48825	-0.425486	0.606444	-1.68136	6.73959	-0.17606	-1.74123	6.1078	-0.537246	5.38871	5.13813
chr12	44400000	44500000		0.367553	-0.564951	1.89144	0.982148	0.345032	-0.552603	0.00488488	-0.198837	4.22202	2.05847	2.87895	0.0453663	1.98748	1.29204	1.09462	1.72405	0.216834	1.51498	1.06794	1.39079	-0.847948	0.622224	-0.847071	6.60287	0.924278	-0.390799	0.854013	1.90546	-0.188405	9.44492	-0.385184	0.466154	-0.487178	-0.177599	2.24752	-0.308459	0.771909	-1.64349	6.65315	-0.078936	-1.74835	5.97436	-0.391025	5.25885	5.00428
chr12	44450000	44550000		0.754368	-0.244636	0.895818	1.31631	0.588468	0.188527	0.555395	-0.0392643	4.87362	1.84319	2.01835	-0.208322	1.01073	0.609495	1.28422	0.818683	0.287089	1.09498	1.00754	2.01717	-0.654718	0.347315	-0.906253	6.40102	1.02662	-0.191481	0.566881	1.48526	-0.43542	7.80061	-0.409191	0.25894	-0.0487389	-0.353092	1.60553	-0.268235	1.14751	-1.5645	4.51856	-0.131593	-1.92568	4.66304	-0.526072	5.72651	3.61368
chr12	44500000	44600000		0.730262	-0.0467479	0.311336	1.72005	0.620296	0.684417	0.479269	-0.038398	5.38727	1.28575	1.20207	-0.488285	0.328671	0.161083	1.02637	0.123847	0.54592	0.639023	0.892617	2.63602	-0.625795	-0.436923	-1.09867	6.11367	1.44003	0.622127	0.857458	0.49874	-0.153193	6.89384	-0.0573349	0.416571	0.311474	-0.19114	1.53106	-0.0729695	1.57068	-0.953	2.81245	0.0371964	-1.73917	4.111	-0.85399	6.11109	2.79727
chr12	44550000	44650000		0.223099	-0.195398	2.02874	2.1605	0.784869	0.781351	0.862043	0.0967633	4.212	0.780403	1.68625	-0.562149	0.797061	0.621604	0.765164	0.531581	0.177851	0.490811	0.577141	1.83202	-0.698265	-0.518103	-1.25084	5.17335	2.26082	1.39126	1.45283	0.0680313	0.185417	8.13762	1.01162	1.16145	0.200877	0.544574	2.28218	-0.351675	1.58265	-0.131603	4.15325	0.563615	-1.11264	5.04642	-1.04687	5.98469	3.75408
chr12	44600000	44700000		-0.0330733	-0.325884	3.02674	1.74411	1.12804	0.762027	1.28687	0.150559	3.2006	0.684127	1.94237	-0.294898	1.26865	0.812888	1.00245	0.870413	-0.104237	-0.0569887	-0.319621	1.06986	-0.77295	-0.71172	-1.27536	4.51734	1.16276	1.22577	0.604403	-0.335763	0.200012	8.14947	1.24332	0.569512	-0.721299	0.470424	2.63024	-0.745657	1.54736	0.142914	5.3649	0.199669	-1.0283	5.09832	-1.0642	5.99529	4.14741
chr12	44650000	44750000		0.0243037	-0.353135	2.38834	0.703369	1.48536	0.622086	0.913656	0.247426	3.40205	0.983952	1.77997	-0.233907	1.64588	0.868726	1.12335	1.20437	-0.0730115	-0.410971	-0.594496	1.30874	-0.988927	-0.895093	-1.12152	4.90328	0.660329	1.67859	0.276367	-0.1444	0.601108	8.09208	1.54391	0.109517	-1.18916	0.306212	2.53115	-0.353079	2.09161	0.717244	5.92303	-0.180948	-0.894653	5.13446	-0.810755	6.06003	4.50919
chr12	44700000	44800000		0.0699733	-0.0151483	2.56007	0.801176	1.47567	0.765916	1.15683	0.398852	3.03542	1.37733	1.63033	-0.176965	1.82505	1.17938	1.34069	1.43082	-0.0218295	-0.0411183	-0.0553441	0.816437	-1.12043	-0.723309	-1.2029	5.43868	1.20529	2.22738	0.743388	0.218712	0.57655	8.02144	1.93951	0.384632	-0.967745	0.0574699	2.51065	-0.335492	2.16389	0.699268	6.12347	-0.247995	-0.936213	5.4438	-1.03469	6.20103	4.63817
chr12	44750000	44850000		0.18915	0.431341	3.87323	1.54337	2.05525	0.61081	2.30419	0.609686	2.20512	1.6859	1.81055	-0.0287372	2.55655	1.08997	1.77785	1.53663	-0.100582	0.726525	0.361817	0.0297238	-1.27532	-0.263904	-1.34611	5.20824	1.55039	2.6708	0.876936	0.631134	0.508282	7.70386	2.76836	0.0349551	-0.919324	-0.383709	2.3928	-0.183054	2.57091	0.376717	6.94658	-0.460414	-1.34205	4.55367	-1.3288	6.36475	4.31345
[truncated: 22,593 more rows]
[truncated: 11 more columns]
