# Supplementary material for: Genomic Characteristics and Selection Signatures in Indigenous Chongming White Goat (Capra hircus)
Source: Front Genet. 2020 Aug 21;11:901. doi: 10.3389/fgene.2020.00901 (PMC7472782; doi:10.3389/fgene.2020.00901)
Supplement: DATA S4 — 4703 genes harbor LoF variants. [file Table_4.XLS]

## Sheet: loss-of-function (LoF) variants
chr1_1686129	1:1686129-1686129	T	splice_donor_variant	HIGH	MIS18A	ENSCHIG00000008710	Transcript	ENSCHIT00000011979.1	protein_coding	-	2020-03-04	-	-	-	-	-	-	-	-	-	1	-	HGNC	MIS18A	-	-	-	-	-	-	-	-
chr1_3332211	1:3332211-3332211	A splice_donor_variant HIGH - ENSCHIG00000015280 Transcript ENSCHIT00000021908.1 protein_coding - 1/1 - - - - - - - - - 1 - - - - - - - - - - - chr1_3332211 1:3332211-3332211 *	splice_donor_variant	HIGH	-	ENSCHIG00000015280	Transcript	ENSCHIT00000021908.1	protein_coding	-	2020-01-01	-	-	-	-	-	-	-	-	-	1	-	-	-	-	-	-	-	-	-	-	-
chr1_3553822	1:3553822-3553822	C	splice_acceptor_variant	HIGH	-	ENSCHIG00000025484	Transcript	ENSCHIT00000038790.1	protein_coding	-	2020-01-01	-	-	-	-	-	-	-	-	-	-1	-	-	-	-	-	-	-	-	-	-	-
chr1_6016987	1:6016987-6016987	G	stop_gained	HIGH	-	ENSCHIG00000024574	Transcript	ENSCHIT00000037312.1	protein_coding	2020-04-04	-	-	-	896	896	299	L/*	tTa/tGa	rs669911975	-	1	-	-	-	-	-	-	-	-	-	-	-
chr1_6016987	1:6016987-6016987	G	stop_gained	HIGH	-	ENSCHIG00000024574	Transcript	ENSCHIT00000037314.1	protein_coding	2020-03-03	-	-	-	908	908	303	L/*	tTa/tGa	rs669911975	-	1	-	-	-	-	-	-	-	-	-	-	-
chr1_8277300	1:8277300-8277300	T	stop_gained,splice_region_variant	HIGH	CYYR1	ENSCHIG00000025461	Transcript	ENSCHIT00000038759.1	protein_coding	2020-01-04	-	-	-	31	31	11	Q/*	Cag/Tag	-	-	1	-	HGNC	CYYR1	-	-	-	-	-	-	-	-
chr1_8277301	1:8277301-8277301	A	splice_donor_variant	HIGH	CYYR1	ENSCHIG00000025461	Transcript	ENSCHIT00000038759.1	protein_coding	-	2020-01-03	-	-	-	-	-	-	-	rs670517984	-	1	-	HGNC	CYYR1	-	-	-	-	-	-	-	-
chr1_13778248	1:13778248-13778248	A	stop_gained	HIGH	-	ENSCHIG00000021256	Transcript	ENSCHIT00000031692.1	protein_coding	2020-02-03	-	-	-	181	181	61	G/*	Gga/Tga	rs648431128	-	-1	-	-	-	-	-	-	-	-	-	-	-
chr1_13778369	1:13778369-13778369	C	stop_gained	HIGH	-	ENSCHIG00000021256	Transcript	ENSCHIT00000031685.1	protein_coding	2020-02-03	-	-	-	60	60	20	Y/*	taT/taG	rs644611000	-	-1	-	-	-	-	-	-	-	-	-	-	-
chr1_13778369	1:13778369-13778369	C	stop_gained	HIGH	-	ENSCHIG00000021256	Transcript	ENSCHIT00000031692.1	protein_coding	2020-02-03	-	-	-	60	60	20	Y/*	taT/taG	rs644611000	-	-1	-	-	-	-	-	-	-	-	-	-	-
chr1_13778494	1:13778494-13778494	C	start_lost	HIGH	-	ENSCHIG00000021256	Transcript	ENSCHIT00000031685.1	protein_coding	2020-01-03	-	-	-	1	1	1	M/V	Atg/Gtg	rs655428542	-	-1	-	-	-	-	-	-	deleterious_low_confidence(0)	-	-	-	-
chr1_13778494	1:13778494-13778494	C	start_lost	HIGH	-	ENSCHIG00000021256	Transcript	ENSCHIT00000031692.1	protein_coding	2020-01-03	-	-	-	1	1	1	M/V	Atg/Gtg	rs655428542	-	-1	-	-	-	-	-	-	deleterious_low_confidence(0)	-	-	-	-
chr1_33090824	1:33090824-33090824	T	splice_donor_variant	HIGH	-	ENSCHIG00000003941	Transcript	ENSCHIT00000005342.1	protein_coding	-	2020-01-04	-	-	-	-	-	-	-	rs663470287	-	-1	-	-	-	-	-	-	-	-	-	-	-
chr1_40976362	1:40976362-40976362	G	stop_lost	HIGH	-	ENSCHIG00000004089	Transcript	ENSCHIT00000005430.1	protein_coding	14/14	-	-	-	1961	1911	637	*/W	tgA/tgG	-	-	1	-	-	-	-	-	-	-	-	-	-	-
chr1_42309674	1:42309674-42309674	T	stop_lost	HIGH	-	ENSCHIG00000013178	Transcript	ENSCHIT00000018569.1	protein_coding	2020-03-03	-	-	-	888	888	296	*/Y	taG/taT	rs638759191	-	1	-	-	-	-	-	-	-	-	-	-	-
chr1_42381185	1:42381185-42381185	G	stop_gained	HIGH	-	ENSCHIG00000013012	Transcript	ENSCHIT00000018287.1	protein_coding	2020-01-01	-	-	-	68	68	23	S/*	tCa/tGa	rs648500434	-	1	-	-	-	-	-	-	-	-	-	-	-
chr1_42494336	1:42494336-42494336	A	stop_gained	HIGH	OR5K3	ENSCHIG00000007911	Transcript	ENSCHIT00000010844.1	protein_coding	2020-01-01	-	-	-	798	488	163	L/*	tTa/tAa	-	-	1	-	HGNC	OR5K3	-	-	-	-	-	-	-	-
chr1_44450723	1:44450723-44450723	G	stop_lost	HIGH	TOMM70	ENSCHIG00000018620	Transcript	ENSCHIT00000027542.1	protein_coding	2020-12-12	-	-	-	1828	1828	610	*/Q	Taa/Caa	-	-	-1	-	HGNC	TOMM70	-	-	-	-	-	-	-	-
chr1_44456555	1:44456555-44456555	A	stop_gained	HIGH	TOMM70	ENSCHIG00000018620	Transcript	ENSCHIT00000027542.1	protein_coding	2020-11-12	-	-	-	1630	1630	544	K/*	Aaa/Taa	-	-	-1	-	HGNC	TOMM70	-	-	-	-	-	-	-	-
chr1_45064549	1:45064549-45064549	A	splice_acceptor_variant	HIGH	ABI3BP	ENSCHIG00000026704	Transcript	ENSCHIT00000040825.1	protein_coding	-	15/31	-	-	-	-	-	-	-	-	-	-1	-	HGNC	ABI3BP	-	-	-	-	-	-	-	-
chr1_45064549	1:45064549-45064549	A	splice_acceptor_variant	HIGH	ABI3BP	ENSCHIG00000026704	Transcript	ENSCHIT00000040829.1	protein_coding	-	2020-10-27	-	-	-	-	-	-	-	-	-	-1	-	HGNC	ABI3BP	-	-	-	-	-	-	-	-
chr1_52962115	1:52962115-52962115	A	splice_acceptor_variant	HIGH	HHLA2	ENSCHIG00000008374	Transcript	ENSCHIT00000011539.1	protein_coding	-	2020-01-08	-	-	-	-	-	-	-	rs662600485	-	1	-	HGNC	HHLA2	-	-	-	-	-	-	-	-
chr1_52962262	1:52962262-52962262	A	splice_donor_variant	HIGH	HHLA2	ENSCHIG00000008374	Transcript	ENSCHIT00000011539.1	protein_coding	-	2020-02-08	-	-	-	-	-	-	-	rs648073897	-	1	-	HGNC	HHLA2	-	-	-	-	-	-	-	-
chr1_53375120	1:53375120-53375120	A	splice_acceptor_variant	HIGH	-	ENSCHIG00000016521	Transcript	ENSCHIT00000023972.1	protein_coding	-	2020-02-02	-	-	-	-	-	-	-	rs671236011	-	-1	-	-	-	-	-	-	-	-	-	-	-
chr1_54684636	1:54684636-54684636	T	splice_donor_variant,non_coding_transcript_variant	HIGH	-	ENSCHIG00000005848	Transcript	ENSCHIT00000007801.1	lincRNA	-	2020-02-02	-	-	-	-	-	-	-	rs656472974	-	-1	-	-	-	-	-	-	-	-	-	-	-
chr1_64224653	1:64224653-64224653	A	splice_acceptor_variant	HIGH	-	ENSCHIG00000019072	Transcript	ENSCHIT00000028236.1	protein_coding	-	2020-08-13	-	-	-	-	-	-	-	rs661891234	-	1	-	-	-	-	-	-	-	-	-	-	-
chr1_64852732	1:64852732-64852732	A	stop_gained,start_lost	HIGH	FSTL1	ENSCHIG00000019503	Transcript	ENSCHIT00000028956.1	protein_coding	2020-01-10	-	-	-	1	1	1	Q/*	Cag/Tag	rs637735441	-	-1	-	HGNC	FSTL1	-	-	-	-	-	-	-	-
chr1_65068205	1:65068205-65068205	G	start_lost	HIGH	HGD	ENSCHIG00000026560	Transcript	ENSCHIT00000040569.1	protein_coding	2020-01-13	-	-	-	2	2	1	M/T	aTg/aCg	rs642357454	-	-1	-	HGNC	HGD	-	-	-	deleterious_low_confidence(0)	-	-	-	-
chr1_67165677	1:67165677-67165677	C	splice_donor_variant	HIGH	PDIA5	ENSCHIG00000027169	Transcript	ENSCHIT00000041620.1	protein_coding	-	2020-01-16	-	-	-	-	-	-	-	-	-	1	-	HGNC	PDIA5	-	-	-	-	-	-	-	-
chr1_67866478	1:67866478-67866478	A	stop_gained	HIGH	MYLK	ENSCHIG00000015809	Transcript	ENSCHIT00000022859.1	protein_coding	4/31	-	-	-	529	529	177	R/*	Cga/Tga	-	-	-1	-	HGNC	MYLK	-	-	-	-	-	-	-	-
chr1_70555666	1:70555666-70555666	G	start_lost	HIGH	ZDHHC19	ENSCHIG00000023955	Transcript	ENSCHIT00000036302.1	protein_coding	2020-01-08	-	-	-	2	2	1	M/T	aTg/aCg	rs644571434	-	-1	-	HGNC	ZDHHC19	-	-	-	deleterious_low_confidence(0)	-	-	-	-
chr1_75726355	1:75726355-75726355	G	splice_donor_variant	HIGH	CCDC50	ENSCHIG00000019160	Transcript	ENSCHIT00000028396.1	protein_coding	-	2020-06-11	-	-	-	-	-	-	-	-	-	-1	-	HGNC	CCDC50	-	-	-	-	-	-	-	-
chr1_79632067	1:79632067-79632067	T	splice_donor_variant	HIGH	-	ENSCHIG00000021716	Transcript	ENSCHIT00000032453.1	protein_coding	-	2020-01-02	-	-	-	-	-	-	-	rs645262384	-	-1	-	-	-	-	-	-	-	-	-	-	-
chr1_79794293	1:79794293-79794293	A	stop_gained	HIGH	-	ENSCHIG00000018592	Transcript	ENSCHIT00000027474.1	protein_coding	2020-01-03	-	-	-	64	64	22	E/*	Gaa/Taa	rs654161446	-	-1	-	-	-	-	-	-	-	-	-	-	-
chr1_79794293	1:79794293-79794293	A	stop_gained	HIGH	-	ENSCHIG00000018592	Transcript	ENSCHIT00000027485.1	protein_coding	2020-05-06	-	-	-	172	172	58	E/*	Gaa/Taa	rs654161446	-	-1	-	-	-	-	-	-	-	-	-	-	-
chr1_80932321	1:80932321-80932321	G	stop_lost	HIGH	-	ENSCHIG00000014097	Transcript	ENSCHIT00000020066.1	protein_coding	2020-04-05	-	-	-	877	709	237	*/R	Tga/Cga	rs658332933	-	-1	-	-	-	-	-	-	-	-	-	-	-
chr1_81857497	1:81857497-81857497	T	stop_gained	HIGH	-	ENSCHIG00000010591	Transcript	ENSCHIT00000014642.1	protein_coding	2020-01-01	-	-	-	499	499	167	K/*	Aag/Tag	-	-	1	-	-	-	-	-	-	-	-	-	-	-
chr1_84653147	1:84653147-84653147	G	start_lost	HIGH	-	ENSCHIG00000018528	Transcript	ENSCHIT00000027372.1	protein_coding	2020-01-03	-	-	-	1	1	1	M/V	Atg/Gtg	rs641746831	-	1	-	-	-	-	-	-	tolerated_low_confidence(0.24)	-	-	-	-
chr1_93574507	1:93574507-93574507	A	splice_acceptor_variant	HIGH	-	ENSCHIG00000009834	Transcript	ENSCHIT00000013526.1	protein_coding	-	2020-01-03	-	-	-	-	-	-	-	-	-	1	-	-	-	-	-	-	-	-	-	-	-
chr1_93574598	1:93574598-93574598	A	stop_gained	HIGH	-	ENSCHIG00000009834	Transcript	ENSCHIT00000013526.1	protein_coding	2020-02-04	-	-	-	329	329	110	L/*	tTa/tAa	-	-	1	-	-	-	-	-	-	-	-	-	-	-
chr1_93574980	1:93574980-93574980	A	stop_gained	HIGH	-	ENSCHIG00000009834	Transcript	ENSCHIT00000013526.1	protein_coding	2020-02-04	-	-	-	711	711	237	W/*	tgG/tgA	-	-	1	-	-	-	-	-	-	-	-	-	-	-
chr1_96967166	1:96967166-96967166	C	stop_lost	HIGH	SAMD7	ENSCHIG00000015287	Transcript	ENSCHIT00000021939.1	protein_coding	2020-07-07	-	-	-	1348	1348	450	*/E	Taa/Gaa	-	-	-1	-	HGNC	SAMD7	-	-	-	-	-	-	-	-
chr1_103392194	1:103392194-103392194	A	stop_gained	HIGH	-	ENSCHIG00000023820	Transcript	ENSCHIT00000036110.1	protein_coding	2020-05-05	-	-	-	1038	1038	346	W/*	tgG/tgA	-	-	1	-	-	-	-	-	-	-	-	-	-	-
chr1_103392194	1:103392194-103392194	A	stop_gained	HIGH	-	ENSCHIG00000023820	Transcript	ENSCHIT00000036122.1	protein_coding	2020-05-05	-	-	-	1026	1026	342	W/*	tgG/tgA	-	-	1	-	-	-	-	-	-	-	-	-	-	-
chr1_105817415	1:105817415-105817415	T	stop_gained,splice_region_variant	HIGH	-	ENSCHIG00000026689	Transcript	ENSCHIT00000040783.1	protein_coding	2020-02-03	-	-	-	76	76	26	K/*	Aag/Tag	-	-	1	-	-	-	-	-	-	-	-	-	-	-
chr1_105837114	1:105837114-105837114	A	stop_gained	HIGH	-	ENSCHIG00000020415	Transcript	ENSCHIT00000030311.1	protein_coding	2020-02-05	-	-	-	190	190	64	R/*	Cga/Tga	rs651698890	-	-1	-	-	-	-	-	-	-	-	-	-	-
chr1_106056946	1:106056946-106056946	A	stop_gained	HIGH	-	ENSCHIG00000022304	Transcript	ENSCHIT00000033462.1	protein_coding	2020-02-02	-	-	-	1126	1126	376	K/*	Aaa/Taa	rs655111789	-	-1	-	-	-	-	-	-	-	-	-	-	-
chr1_106309393	1:106309393-106309393	G	splice_acceptor_variant,non_coding_transcript_variant	HIGH	-	ENSCHIG00000006110	Transcript	ENSCHIT00000008141.1	lincRNA	-	2020-01-02	-	-	-	-	-	-	-	-	-	1	-	-	-	-	-	-	-	-	-	-	-
chr1_108261562	1:108261562-108261562	T	stop_gained	HIGH	-	ENSCHIG00000014424	Transcript	ENSCHIT00000020567.1	protein_coding	2020-02-02	-	-	-	898	898	300	Q/*	Cag/Tag	rs650526676	-	1	-	-	-	-	-	-	-	-	-	-	-
chr1_108424447	1:108424447-108424447	A	stop_gained	HIGH	LXN	ENSCHIG00000026258	Transcript	ENSCHIT00000040132.1	protein_coding	2020-03-06	-	-	-	210	210	70	C/*	tgC/tgA	-	-	1	-	HGNC	LXN	-	-	-	-	-	-	-	-
chr1_110676414	1:110676414-110676414	A	stop_gained	HIGH	-	ENSCHIG00000025482	Transcript	ENSCHIT00000038780.1	protein_coding	2020-01-03	-	-	-	694	694	232	R/*	Cga/Tga	rs639114137	-	-1	-	-	-	-	-	-	-	-	-	-	-
chr1_110677060	1:110677060-110677060	C	stop_gained	HIGH	-	ENSCHIG00000025482	Transcript	ENSCHIT00000038780.1	protein_coding	2020-01-03	-	-	-	48	48	16	Y/*	taC/taG	rs648278352	-	-1	-	-	-	-	-	-	-	-	-	-	-
chr1_114518653	1:114518653-114518653	C	splice_donor_variant,non_coding_transcript_variant	HIGH	-	ENSCHIG00000006131	Transcript	ENSCHIT00000008172.1	lincRNA	-	2020-02-03	-	-	-	-	-	-	-	rs639653459	-	1	-	-	-	-	-	-	-	-	-	-	-
chr1_114534438	1:114534438-114534438	G	splice_acceptor_variant,non_coding_transcript_variant	HIGH	-	ENSCHIG00000006131	Transcript	ENSCHIT00000008172.1	lincRNA	-	2020-03-03	-	-	-	-	-	-	-	-	-	1	-	-	-	-	-	-	-	-	-	-	-
chr1_115334396	1:115334396-115334396	T	stop_gained	HIGH	-	ENSCHIG00000024419	Transcript	ENSCHIT00000037070.1	protein_coding	2020-04-05	-	-	-	995	995	332	L/*	tTa/tAa	-	-	-1	-	-	-	-	-	-	-	-	-	-	-
chr1_115334396	1:115334396-115334396	T	stop_gained	HIGH	-	ENSCHIG00000024419	Transcript	ENSCHIT00000037080.1	protein_coding	2020-02-03	-	-	-	899	899	300	L/*	tTa/tAa	-	-	-1	-	-	-	-	-	-	-	-	-	-	-
chr1_115334396	1:115334396-115334396	T	stop_gained	HIGH	-	ENSCHIG00000024419	Transcript	ENSCHIT00000037091.1	protein_coding	2020-02-03	-	-	-	899	899	300	L/*	tTa/tAa	-	-	-1	-	-	-	-	-	-	-	-	-	-	-
chr1_117957921	1:117957921-117957921	C	stop_lost	HIGH	-	ENSCHIG00000019445	Transcript	ENSCHIT00000028811.1	protein_coding	2020-04-04	-	-	-	1149	594	198	*/Y	taA/taC	rs647955513	-	1	-	-	-	-	-	-	-	-	-	-	-
chr1_118900722	1:118900722-118900722	A	stop_gained	HIGH	CPA3	ENSCHIG00000011174	Transcript	ENSCHIT00000015526.1	protein_coding	2020-06-11	-	-	-	1015	532	178	R/*	Cga/Tga	rs659831431	-	-1	-	HGNC	CPA3	-	-	-	-	-	-	-	-
chr1_120129149	1:120129149-120129149	A	splice_acceptor_variant,non_coding_transcript_variant	HIGH	-	ENSCHIG00000006161	Transcript	ENSCHIT00000008225.1	lincRNA	-	2020-01-02	-	-	-	-	-	-	-	rs646927075	-	-1	-	-	-	-	-	-	-	-	-	-	-
chr1_125277357	1:125277357-125277357	A	splice_acceptor_variant	HIGH	SLC9A9	ENSCHIG00000013168	Transcript	ENSCHIT00000018542.1	protein_coding	-	14/15	-	-	-	-	-	-	-	rs667563104	-	1	-	HGNC	SLC9A9	-	-	-	-	-	-	-	-
chr1_126524464	1:126524464-126524464	A	splice_donor_variant	HIGH	-	ENSCHIG00000017443	Transcript	ENSCHIT00000025543.1	protein_coding	-	2020-02-03	-	-	-	-	-	-	-	rs663031218	-	-1	-	-	-	-	-	-	-	-	-	-	-
chr1_126970693	1:126970693-126970693	G	splice_donor_variant	HIGH	RASA2	ENSCHIG00000002573	Transcript	ENSCHIT00000004283.1	protein_coding	-	2020-01-22	-	-	-	-	-	-	-	-	-	-1	-	HGNC	RASA2	-	-	-	-	-	-	-	-
chr1_127236035	1:127236035-127236035	A	stop_gained	HIGH	-	ENSCHIG00000020425	Transcript	ENSCHIT00000030321.1	protein_coding	2020-03-04	-	-	-	357	357	119	Y/*	taC/taA	-	-	1	-	-	-	-	-	-	-	-	-	-	-
chr1_131898010	1:131898010-131898010	T	splice_donor_variant,non_coding_transcript_variant	HIGH	-	ENSCHIG00000006807	Transcript	ENSCHIT00000009060.1	lincRNA	-	2020-03-03	-	-	-	-	-	-	-	rs662606953	-	1	-	-	-	-	-	-	-	-	-	-	-
chr1_135160107	1:135160107-135160107	T	splice_acceptor_variant	HIGH	TF	ENSCHIG00000021497	Transcript	ENSCHIT00000032088.1	protein_coding	-	2020-10-15	-	-	-	-	-	-	-	rs663272589	-	-1	-	HGNC	TF	-	-	-	-	-	-	-	-
chr1_135583040	1:135583040-135583040	A	stop_gained	HIGH	TMEM108	ENSCHIG00000001118	Transcript	ENSCHIT00000001655.1	protein_coding	2020-04-04	-	-	-	1950	1627	543	Q/*	Cag/Tag	-	-	-1	-	HGNC	TMEM108	-	-	-	-	-	-	-	-
chr1_135583040	1:135583040-135583040	A	stop_gained	HIGH	TMEM108	ENSCHIG00000001118	Transcript	ENSCHIT00000001671.1	protein_coding	2020-03-03	-	-	-	522	199	67	Q/*	Cag/Tag	-	-	-1	-	HGNC	TMEM108	-	-	-	-	-	-	-	-
chr1_135583040	1:135583040-135583040	A	stop_gained	HIGH	TMEM108	ENSCHIG00000001118	Transcript	ENSCHIT00000001735.1	protein_coding	2020-04-04	-	-	-	1627	1627	543	Q/*	Cag/Tag	-	-	-1	-	HGNC	TMEM108	-	-	-	-	-	-	-	-
chr1_138990846	1:138990846-138990846	C	splice_donor_variant	HIGH	BRWD1	ENSCHIG00000013528	Transcript	ENSCHIT00000019165.1	protein_coding	-	2/37	-	-	-	-	-	-	-	-	-	-1	-	HGNC	BRWD1	-	-	-	-	-	-	-	-
chr1_139907132	1:139907132-139907132	T	stop_gained	HIGH	-	ENSCHIG00000025338	Transcript	ENSCHIT00000038527.1	protein_coding	2020-02-02	-	-	-	106	106	36	R/*	Aga/Tga	rs645905175	-	1	-	-	-	-	-	-	-	-	-	-	-
chr1_140341405	1:140341405-140341405	T	stop_gained	HIGH	-	ENSCHIG00000015454	Transcript	ENSCHIT00000022204.1	protein_coding	2020-02-02	-	-	-	682	682	228	R/*	Cga/Tga	rs654359121	-	1	-	-	-	-	-	-	-	-	-	-	-
chr1_141185890	1:141185890-141185890	A	splice_acceptor_variant	HIGH	FAM3B	ENSCHIG00000017490	Transcript	ENSCHIT00000025616.1	protein_coding	-	2020-04-06	-	-	-	-	-	-	-	rs642624058	-	1	-	HGNC	FAM3B	-	-	-	-	-	-	-	-
chr1_141226805	1:141226805-141226805	T	stop_gained	HIGH	MX2	ENSCHIG00000014150	Transcript	ENSCHIT00000020192.1	protein_coding	2020-12-13	-	-	-	1774	1774	592	R/*	Cga/Tga	rs640781136	-	1	-	HGNC	MX2	-	-	-	-	-	-	-	-
chr1_141693254	1:141693254-141693254	T	splice_acceptor_variant	HIGH	PRDM15	ENSCHIG00000016222	Transcript	ENSCHIT00000023645.1	protein_coding	-	2020-06-28	-	-	-	-	-	-	-	rs662106205	-	-1	-	HGNC	PRDM15	-	-	-	-	-	-	-	-
chr1_142265782	1:142265782-142265782	A	start_lost	HIGH	TMPRSS3	ENSCHIG00000010400	Transcript	ENSCHIT00000014354.1	protein_coding	2020-01-12	-	-	-	1	1	1	M/L	Atg/Ttg	-	-	-1	-	HGNC	TMPRSS3	-	-	-	deleterious_low_confidence(0.04)	-	-	-	-
chr1_143859596	1:143859596-143859596	T	start_lost	HIGH	-	ENSCHIG00000026242	Transcript	ENSCHIT00000040053.1	protein_coding	2020-01-10	-	-	-	1	1	1	G/R	Gga/Aga	rs650739477	-	-1	-	-	-	-	-	-	deleterious_low_confidence(0)	-	-	-	-
chr1_144324716	1:144324716-144324716	G	splice_acceptor_variant	HIGH	TRPM2	ENSCHIG00000017585	Transcript	ENSCHIT00000026042.1	protein_coding	-	30/31	-	-	-	-	-	-	-	rs659890260	-	1	-	HGNC	TRPM2	-	-	-	-	-	-	-	-
chr1_144388029	1:144388029-144388029	T	stop_gained	HIGH	-	ENSCHIG00000014533	Transcript	ENSCHIT00000020741.1	protein_coding	2020-02-02	-	-	-	515	515	172	S/*	tCa/tAa	-	-	-1	-	-	-	-	-	-	-	-	-	-	-
chr1_144419971	1:144419971-144419971	A	splice_acceptor_variant	HIGH	-	ENSCHIG00000025434	Transcript	ENSCHIT00000038710.1	protein_coding	-	2020-02-03	-	-	-	-	-	-	-	-	-	-1	-	-	-	-	-	-	-	-	-	-	-
chr1_146653172	1:146653172-146653172	C	splice_donor_variant	HIGH	-	ENSCHIG00000010039	Transcript	ENSCHIT00000013806.1	protein_coding	-	2020-01-01	-	-	-	-	-	-	-	-	-	1	-	-	-	-	-	-	-	-	-	-	-
chr1_148259584	1:148259584-148259584	C	stop_lost	HIGH	-	ENSCHIG00000019223	Transcript	ENSCHIT00000028489.1	protein_coding	2020-04-04	-	-	-	787	787	263	*/Q	Tag/Cag	rs668565659	-	1	-	-	-	-	-	-	-	-	-	-	-
chr1_148566004	1:148566004-148566004	A	stop_gained	HIGH	CHAF1B	ENSCHIG00000016231	Transcript	ENSCHIT00000023557.1	protein_coding	2020-12-12	-	-	-	1478	1478	493	S/*	tCa/tAa	rs657081376	-	1	-	HGNC	CHAF1B	-	-	-	-	-	-	-	-
chr1_148911116	1:148911116-148911116	G	splice_donor_variant	HIGH	HLCS	ENSCHIG00000019377	Transcript	ENSCHIT00000028704.1	protein_coding	-	2020-08-08	-	-	-	-	-	-	-	rs646348522	-	-1	-	HGNC	HLCS	-	-	-	-	-	-	-	-
chr1_151375588	1:151375588-151375588	A	start_lost	HIGH	-	ENSCHIG00000025923	Transcript	ENSCHIT00000039568.1	protein_coding	2020-01-23	-	-	-	3	3	1	M/I	atG/atA	rs663124047	-	1	-	-	-	-	-	-	deleterious(0)	-	-	-	-
chr1_151391264	1:151391264-151391264	T	stop_gained	HIGH	-	ENSCHIG00000025923	Transcript	ENSCHIT00000039568.1	protein_coding	2020-08-23	-	-	-	1558	1558	520	Q/*	Cag/Tag	rs639262879	-	1	-	-	-	-	-	-	-	-	-	-	-
chr1_152355633	1:152355633-152355633	A	stop_gained	HIGH	COLQ	ENSCHIG00000012168	Transcript	ENSCHIT00000017002.1	protein_coding	2020-01-17	-	-	-	209	52	18	Q/*	Cag/Tag	rs662998521	-	-1	-	HGNC	COLQ	-	-	-	-	-	-	-	-
chr1_152355633	1:152355633-152355633	A	stop_gained	HIGH	COLQ	ENSCHIG00000012168	Transcript	ENSCHIT00000017011.1	protein_coding	2020-01-16	-	-	-	209	52	18	Q/*	Cag/Tag	rs662998521	-	-1	-	HGNC	COLQ	-	-	-	-	-	-	-	-
chr1_156765542	1:156765542-156765542	G	splice_acceptor_variant,non_coding_transcript_variant	HIGH	-	ENSCHIG00000006875	Transcript	ENSCHIT00000009188.1	lincRNA	-	2020-03-03	-	-	-	-	-	-	-	rs656414820	-	1	-	-	-	-	-	-	-	-	-	-	-
chr2_319281	2:319281-319281	C	splice_acceptor_variant	HIGH	-	ENSCHIG00000025862	Transcript	ENSCHIT00000039430.1	protein_coding	-	2020-01-02	-	-	-	-	-	-	-	rs666215353	-	1	-	-	-	-	-	-	-	-	-	-	-
chr2_319547	2:319547-319547	C	start_lost	HIGH	-	ENSCHIG00000025862	Transcript	ENSCHIT00000039433.1	protein_coding	2020-01-02	-	-	-	2	2	1	M/T	aTg/aCg	rs645118177	-	1	-	-	-	-	-	-	deleterious_low_confidence(0)	-	-	-	-
chr2_831343	2:831343-831343	T	stop_gained	HIGH	PADI3	ENSCHIG00000010175	Transcript	ENSCHIT00000014023.1	protein_coding	2020-05-16	-	-	-	489	439	147	G/*	Gga/Tga	-	-	1	-	HGNC	PADI3	-	-	-	-	-	-	-	-
chr2_831343	2:831343-831343	T	stop_gained	HIGH	PADI3	ENSCHIG00000010175	Transcript	ENSCHIT00000014037.1	protein_coding	2020-05-16	-	-	-	489	439	147	G/*	Gga/Tga	-	-	1	-	HGNC	PADI3	-	-	-	-	-	-	-	-
chr2_1118113	2:1118113-1118113	A	splice_donor_variant	HIGH	-	ENSCHIG00000025682	Transcript	ENSCHIT00000039125.1	protein_coding	-	2020-09-13	-	-	-	-	-	-	-	rs660379144	-	-1	-	-	-	-	-	-	-	-	-	-	-
chr2_2285568	2:2285568-2285568	G	start_lost	HIGH	ALDH4A1	ENSCHIG00000016155	Transcript	ENSCHIT00000023446.1	protein_coding	2020-01-15	-	-	-	2	2	1	L/S	tTg/tCg	rs635815157	-	-1	-	HGNC	ALDH4A1	-	-	-	deleterious_low_confidence(0)	-	-	-	-
chr2_3308705	2:3308705-3308705	C	stop_gained	HIGH	-	ENSCHIG00000010082	Transcript	ENSCHIT00000013881.1	protein_coding	2020-04-05	-	-	-	393	393	131	Y/*	taC/taG	-	-	-1	-	-	-	-	-	-	-	-	-	-	-
chr2_3428512	2:3428512-3428512	C	stop_gained	HIGH	-	ENSCHIG00000019640	Transcript	ENSCHIT00000029118.1	protein_coding	2020-01-05	-	-	-	14	14	5	S/*	tCa/tGa	-	-	-1	-	-	-	-	-	-	-	-	-	-	-
chr2_3997017	2:3997017-3997017	C	start_lost	HIGH	DDOST	ENSCHIG00000015354	Transcript	ENSCHIT00000022071.1	protein_coding	2020-01-12	-	-	-	1	1	1	R/G	Cga/Gga	rs637132303	-	-1	-	HGNC	DDOST	-	-	-	deleterious_low_confidence(0.02)	-	-	-	-
chr2_5888399	2:5888399-5888399	G	splice_acceptor_variant,non_coding_transcript_variant	HIGH	-	ENSCHIG00000006188	Transcript	ENSCHIT00000008252.1	lincRNA	-	2020-01-01	-	-	-	-	-	-	-	rs658598791	-	-1	-	-	-	-	-	-	-	-	-	-	-
chr2_5896756	2:5896756-5896756	T	splice_acceptor_variant,non_coding_transcript_variant	HIGH	-	ENSCHIG00000006188	Transcript	ENSCHIT00000008254.1	lincRNA	-	2020-01-01	-	-	-	-	-	-	-	rs669833741	-	-1	-	-	-	-	-	-	-	-	-	-	-
chr2_8889762	2:8889762-8889762	T	stop_gained	HIGH	EXTL1	ENSCHIG00000013043	Transcript	ENSCHIT00000018338.1	protein_coding	2020-02-12	-	-	-	787	787	263	Q/*	Cag/Tag	-	-	1	-	HGNC	EXTL1	-	-	-	-	-	-	-	-
chr2_8889762	2:8889762-8889762	T	stop_gained	HIGH	EXTL1	ENSCHIG00000013043	Transcript	ENSCHIT00000018344.1	protein_coding	2020-02-11	-	-	-	787	787	263	Q/*	Cag/Tag	-	-	1	-	HGNC	EXTL1	-	-	-	-	-	-	-	-
chr2_10751720	2:10751720-10751720	T	stop_gained	HIGH	PTAFR	ENSCHIG00000012038	Transcript	ENSCHIT00000016790.1	protein_coding	2020-01-01	-	-	-	264	264	88	Y/*	taC/taA	-	-	-1	-	HGNC	PTAFR	-	-	-	-	-	-	-	-
chr2_14510025	2:14510025-14510025	A	splice_donor_variant	HIGH	BSDC1	ENSCHIG00000022470	Transcript	ENSCHIT00000033785.1	protein_coding	-	2020-09-09	-	-	-	-	-	-	-	rs665450002	-	-1	-	HGNC	BSDC1	-	-	-	-	-	-	-	-
chr2_14523877	2:14523877-14523877	T	stop_gained	HIGH	BSDC1	ENSCHIG00000022470	Transcript	ENSCHIT00000033778.1	protein_coding	2020-01-11	-	-	-	68	68	23	W/*	tGg/tAg	-	-	-1	-	HGNC	BSDC1	-	-	-	-	-	-	-	-
chr2_15346862	2:15346862-15346862	T	stop_gained	HIGH	A3GALT2	ENSCHIG00000015424	Transcript	ENSCHIT00000022149.1	protein_coding	2020-01-05	-	-	-	39	39	13	W/*	tgG/tgA	rs642579957	-	-1	-	HGNC	A3GALT2	-	-	-	-	-	-	-	-
chr2_15683996	2:15683996-15683996	A	stop_gained	HIGH	-	ENSCHIG00000025753	Transcript	ENSCHIT00000039297.1	protein_coding	2020-08-11	-	-	-	895	895	299	R/*	Cga/Tga	-	-	-1	-	-	-	-	-	-	-	-	-	-	-
chr2_15684189	2:15684189-15684189	T	stop_gained	HIGH	-	ENSCHIG00000025753	Transcript	ENSCHIT00000039297.1	protein_coding	2020-07-11	-	-	-	800	800	267	W/*	tGg/tAg	-	-	-1	-	-	-	-	-	-	-	-	-	-	-
chr2_16532986	2:16532986-16532986	A	stop_gained	HIGH	-	ENSCHIG00000017014	Transcript	ENSCHIT00000024787.1	protein_coding	2020-03-07	-	-	-	406	406	136	R/*	Cga/Tga	-	-	-1	-	-	-	-	-	-	-	-	-	-	-
chr2_16604737	2:16604737-16604737	A	splice_donor_variant	HIGH	ARMC9	ENSCHIG00000013895	Transcript	ENSCHIT00000019828.1	protein_coding	-	19/19	-	-	-	-	-	-	-	rs655698714	-	-1	-	HGNC	ARMC9	-	-	-	-	-	-	-	-
chr2_16689430	2:16689430-16689430	T	splice_donor_variant	HIGH	ARMC9	ENSCHIG00000013895	Transcript	ENSCHIT00000019838.1	protein_coding	-	15/17	-	-	-	-	-	-	-	rs651519474	-	-1	-	HGNC	ARMC9	-	-	-	-	-	-	-	-
chr2_19216682	2:19216682-19216682	T	splice_donor_variant	HIGH	-	ENSCHIG00000013083	Transcript	ENSCHIT00000018508.1	protein_coding	-	2020-01-10	-	-	-	-	-	-	-	rs662340958	-	-1	-	-	-	-	-	-	-	-	-	-	-
chr2_19510662	2:19510662-19510662	A	splice_donor_variant	HIGH	SPHKAP	ENSCHIG00000017529	Transcript	ENSCHIT00000025735.1	protein_coding	-	2020-01-10	-	-	-	-	-	-	-	rs639385075	-	1	-	HGNC	SPHKAP	-	-	-	-	-	-	-	-
chr2_20517611	2:20517611-20517611	A	splice_donor_variant	HIGH	COL4A4	ENSCHIG00000025629	Transcript	ENSCHIT00000039030.1	protein_coding	-	21/28	-	-	-	-	-	-	-	rs655457943	-	1	-	HGNC	COL4A4	-	-	-	-	-	-	-	-
chr2_27547798	2:27547798-27547798	T	splice_acceptor_variant	HIGH	-	ENSCHIG00000001100	Transcript	ENSCHIT00000001660.1	protein_coding	-	2020-02-03	-	-	-	-	-	-	-	rs637525211	-	-1	-	-	-	-	-	-	-	-	-	-	-
chr2_27547799	2:27547799-27547799	G	splice_acceptor_variant	HIGH	-	ENSCHIG00000001100	Transcript	ENSCHIT00000001660.1	protein_coding	-	2020-02-03	-	-	-	-	-	-	-	rs653769681	-	-1	-	-	-	-	-	-	-	-	-	-	-
chr2_28785093	2:28785093-28785093	A	splice_donor_variant	HIGH	NHEJ1	ENSCHIG00000014914	Transcript	ENSCHIT00000021346.1	protein_coding	-	2020-05-06	-	-	-	-	-	-	-	rs644425679	-	1	-	HGNC	NHEJ1	-	-	-	-	-	-	-	-
chr2_37335954	2:37335954-37335954	T	stop_gained	HIGH	-	ENSCHIG00000015255	Transcript	ENSCHIT00000021877.1	protein_coding	2020-02-04	-	-	-	322	322	108	Q/*	Cag/Tag	rs644983013	-	1	-	-	-	-	-	-	-	-	-	-	-
chr2_37848212	2:37848212-37848212	G	start_lost	HIGH	ACADL	ENSCHIG00000012492	Transcript	ENSCHIT00000017556.1	protein_coding	2020-01-11	-	-	-	2	2	1	M/R	aTg/aGg	-	-	1	-	HGNC	ACADL	-	-	-	deleterious_low_confidence(0.02)	-	-	-	-
chr2_40813844	2:40813844-40813844	G	splice_donor_variant,non_coding_transcript_variant	HIGH	-	ENSCHIG00000006365	Transcript	ENSCHIT00000008482.1	lincRNA	-	2020-02-03	-	-	-	-	-	-	-	-	-	-1	-	-	-	-	-	-	-	-	-	-	-
chr2_40813844	2:40813844-40813844	G	splice_donor_variant,non_coding_transcript_variant	HIGH	-	ENSCHIG00000006365	Transcript	ENSCHIT00000008486.1	lincRNA	-	2020-02-03	-	-	-	-	-	-	-	-	-	-1	-	-	-	-	-	-	-	-	-	-	-
chr2_40813844	2:40813844-40813844	G	splice_donor_variant,non_coding_transcript_variant	HIGH	-	ENSCHIG00000006365	Transcript	ENSCHIT00000008487.1	lincRNA	-	2020-03-04	-	-	-	-	-	-	-	-	-	-1	-	-	-	-	-	-	-	-	-	-	-
chr2_41368932	2:41368932-41368932	A	splice_acceptor_variant,non_coding_transcript_variant	HIGH	-	ENSCHIG00000006369	Transcript	ENSCHIT00000008489.1	lincRNA	-	2020-01-01	-	-	-	-	-	-	-	rs640645471	-	1	-	-	-	-	-	-	-	-	-	-	-
chr2_43225178	2:43225178-43225178	C	splice_donor_variant,non_coding_transcript_variant	HIGH	-	ENSCHIG00000006389	Transcript	ENSCHIT00000008519.1	lincRNA	-	2020-01-01	-	-	-	-	-	-	-	rs670377622	-	1	-	-	-	-	-	-	-	-	-	-	-
chr2_43225178	2:43225178-43225178	C	splice_donor_variant,non_coding_transcript_variant	HIGH	-	ENSCHIG00000006389	Transcript	ENSCHIT00000008520.1	lincRNA	-	2020-01-01	-	-	-	-	-	-	-	rs670377622	-	1	-	-	-	-	-	-	-	-	-	-	-
chr2_43225178	2:43225178-43225178	C	splice_donor_variant,non_coding_transcript_variant	HIGH	-	ENSCHIG00000006389	Transcript	ENSCHIT00000008523.1	lincRNA	-	2020-01-01	-	-	-	-	-	-	-	rs670377622	-	1	-	-	-	-	-	-	-	-	-	-	-
chr2_45107925	2:45107925-45107925	T	stop_gained	HIGH	NOP58	ENSCHIG00000025013	Transcript	ENSCHIT00000038030.1	protein_coding	14/14	-	-	-	1652	1652	551	W/*	tGg/tAg	rs645309507	-	-1	-	HGNC	NOP58	-	-	-	-	-	-	-	-
chr2_45706050	2:45706050-45706050	A	splice_acceptor_variant	HIGH	MPP4	ENSCHIG00000018210	Transcript	ENSCHIT00000026861.1	protein_coding	-	2020-03-17	-	-	-	-	-	-	-	rs665080175	-	1	-	HGNC	MPP4	-	-	-	-	-	-	-	-
chr2_46883194	2:46883194-46883194	C	start_lost	HIGH	SGO2	ENSCHIG00000013638	Transcript	ENSCHIT00000019282.1	protein_coding	2020-01-08	-	-	-	1	1	1	M/V	Atg/Gtg	-	-	-1	-	HGNC	SGO2	-	-	-	-	-	-	-	-
chr2_47310187	2:47310187-47310187	C	splice_acceptor_variant,non_coding_transcript_variant	HIGH	-	ENSCHIG00000006402	Transcript	ENSCHIT00000008533.1	lincRNA	-	2020-02-02	-	-	-	-	-	-	-	rs642618622	-	-1	-	-	-	-	-	-	-	-	-	-	-
chr2_55975247	2:55975247-55975247	G	splice_acceptor_variant,non_coding_transcript_variant	HIGH	-	ENSCHIG00000000539	Transcript	ENSCHIT00000000768.1	lincRNA	-	2020-01-01	-	-	-	-	-	-	-	rs637819664	-	1	-	-	-	-	-	-	-	-	-	-	-
chr2_56852942	2:56852942-56852942	C	splice_donor_variant,non_coding_transcript_variant	HIGH	-	ENSCHIG00000000554	Transcript	ENSCHIT00000000783.1	lincRNA	-	2020-02-02	-	-	-	-	-	-	-	rs642245695	-	1	-	-	-	-	-	-	-	-	-	-	-
chr2_57070927	2:57070927-57070927	C	stop_gained	HIGH	-	ENSCHIG00000020984	Transcript	ENSCHIT00000031244.1	protein_coding	2020-01-03	-	-	-	53	53	18	S/*	tCa/tGa	rs666003077	-	-1	-	-	-	-	-	-	-	-	-	-	-
chr2_63132538	2:63132538-63132538	C	splice_acceptor_variant	HIGH	TFCP2L1	ENSCHIG00000014608	Transcript	ENSCHIT00000020895.1	protein_coding	-	2020-04-15	-	-	-	-	-	-	-	-	-	1	-	HGNC	TFCP2L1	-	-	-	-	-	-	-	-
chr2_63132538	2:63132538-63132538	C	splice_acceptor_variant	HIGH	TFCP2L1	ENSCHIG00000014608	Transcript	ENSCHIT00000020905.1	protein_coding	-	2020-03-14	-	-	-	-	-	-	-	-	-	1	-	HGNC	TFCP2L1	-	-	-	-	-	-	-	-
chr2_63132538	2:63132538-63132538	C	splice_acceptor_variant	HIGH	TFCP2L1	ENSCHIG00000014608	Transcript	ENSCHIT00000020922.1	protein_coding	-	2020-03-12	-	-	-	-	-	-	-	-	-	1	-	HGNC	TFCP2L1	-	-	-	-	-	-	-	-
chr2_64372237	2:64372237-64372237	A	stop_gained	HIGH	-	ENSCHIG00000018796	Transcript	ENSCHIT00000027809.1	protein_coding	2020-01-05	-	-	-	91	91	31	Q/*	Cag/Tag	-	-	-1	-	-	-	-	-	-	-	-	-	-	-
chr2_64448018	2:64448018-64448018	C	stop_gained	HIGH	-	ENSCHIG00000021745	Transcript	ENSCHIT00000032494.1	protein_coding	2020-02-08	-	-	-	192	192	64	Y/*	taC/taG	rs648473126	-	-1	-	-	-	-	-	-	-	-	-	-	-
chr2_65212405	2:65212405-65212405	A	splice_donor_variant	HIGH	-	ENSCHIG00000010820	Transcript	ENSCHIT00000014987.1	protein_coding	-	2020-02-04	-	-	-	-	-	-	-	rs663609340	-	1	-	-	-	-	-	-	-	-	-	-	-
chr2_66232665	2:66232665-66232665	T	stop_gained	HIGH	-	ENSCHIG00000005523	Transcript	ENSCHIT00000007424.1	protein_coding	2020-01-01	-	-	-	43	43	15	R/*	Cga/Tga	rs654416869	-	1	-	-	-	-	-	-	-	-	-	-	-
chr2_78036729	2:78036729-78036729	G	splice_acceptor_variant,non_coding_transcript_variant	HIGH	-	ENSCHIG00000000622	Transcript	ENSCHIT00000000863.1	lincRNA	-	2020-02-03	-	-	-	-	-	-	-	rs668506417	-	-1	-	-	-	-	-	-	-	-	-	-	-
chr2_78699922	2:78699922-78699922	A	stop_gained	HIGH	-	ENSCHIG00000024934	Transcript	ENSCHIT00000037893.1	protein_coding	2020-02-03	-	-	-	673	673	225	E/*	Gag/Tag	rs655210033	-	-1	-	-	-	-	-	-	-	-	-	-	-
chr2_83920164	2:83920164-83920164	T	stop_gained	HIGH	GTDC1	ENSCHIG00000022649	Transcript	ENSCHIT00000034071.1	protein_coding	2020-01-12	-	-	-	44	44	15	L/*	tTa/tAa	-	-	-1	-	HGNC	GTDC1	-	-	-	-	-	-	-	-
chr2_87855667	2:87855667-87855667	T	stop_gained	HIGH	-	ENSCHIG00000026414	Transcript	ENSCHIT00000040322.1	protein_coding	2020-02-02	-	-	-	979	979	327	K/*	Aaa/Taa	-	-	1	-	-	-	-	-	-	-	-	-	-	-
chr2_90152698	2:90152698-90152698	A	stop_gained	HIGH	-	ENSCHIG00000010348	Transcript	ENSCHIT00000014251.1	protein_coding	2020-03-03	-	-	-	763	763	255	G/*	Gga/Tga	rs656754505	-	-1	-	-	-	-	-	-	-	-	-	-	-
chr2_91582722	2:91582722-91582722	C	splice_acceptor_variant	HIGH	NEB	ENSCHIG00000014281	Transcript	ENSCHIT00000020502.1	protein_coding	-	123/145	-	-	-	-	-	-	-	-	-	-1	-	HGNC	NEB	-	-	-	-	-	-	-	-
chr2_91582774	2:91582774-91582774	T	splice_donor_variant	HIGH	NEB	ENSCHIG00000014281	Transcript	ENSCHIT00000020502.1	protein_coding	-	123/145	-	-	-	-	-	-	-	rs666162952	-	-1	-	HGNC	NEB	-	-	-	-	-	-	-	-
chr2_94148050	2:94148050-94148050	G	start_lost	HIGH	-	ENSCHIG00000024495	Transcript	ENSCHIT00000037167.1	protein_coding	2020-01-03	-	-	-	1	1	1	M/V	Atg/Gtg	-	-	1	-	-	-	-	-	-	deleterious_low_confidence(0)	-	-	-	-
chr2_94148050	2:94148050-94148050	G	start_lost	HIGH	-	ENSCHIG00000024495	Transcript	ENSCHIT00000037169.1	protein_coding	2020-01-03	-	-	-	1	1	1	M/V	Atg/Gtg	-	-	1	-	-	-	-	-	-	deleterious_low_confidence(0)	-	-	-	-
chr2_94148390	2:94148390-94148390	G	splice_donor_variant	HIGH	-	ENSCHIG00000024495	Transcript	ENSCHIT00000037169.1	protein_coding	-	2020-01-02	-	-	-	-	-	-	-	rs655820048	-	1	-	-	-	-	-	-	-	-	-	-	-
chr2_95197763	2:95197763-95197763	G	start_lost	HIGH	-	ENSCHIG00000009224	Transcript	ENSCHIT00000012714.1	protein_coding	2020-01-01	-	-	-	2	2	1	M/T	aTg/aCg	-	-	-1	-	-	-	-	-	-	deleterious(0)	-	-	-	-
chr2_98360428	2:98360428-98360428	T	stop_lost	HIGH	-	ENSCHIG00000002234	Transcript	ENSCHIT00000003216.1	protein_coding	2020-02-02	-	-	-	628	628	210	*/R	Tga/Aga	-	-	-1	-	-	-	-	-	-	-	-	-	-	-
chr2_98361912	2:98361912-98361912	G	start_lost	HIGH	-	ENSCHIG00000002234	Transcript	ENSCHIT00000003216.1	protein_coding	2020-01-02	-	-	-	2	2	1	M/T	aTg/aCg	rs662255630	-	-1	-	-	-	-	-	-	deleterious_low_confidence(0.02)	-	-	-	-
chr2_99541302	2:99541302-99541302	A	stop_gained	HIGH	-	ENSCHIG00000021712	Transcript	ENSCHIT00000032451.1	protein_coding	2020-01-04	-	-	-	7	7	3	E/*	Gag/Tag	rs652024776	-	-1	-	-	-	-	-	-	-	-	-	-	-
chr2_99869991	2:99869991-99869991	T	stop_gained	HIGH	PLA2R1	ENSCHIG00000010637	Transcript	ENSCHIT00000014849.1	protein_coding	2/30	-	-	-	95	95	32	W/*	tGg/tAg	rs654886427	-	-1	-	HGNC	PLA2R1	-	-	-	-	-	-	-	-
chr2_99873084	2:99873084-99873084	G	splice_donor_variant	HIGH	PLA2R1	ENSCHIG00000010637	Transcript	ENSCHIT00000014849.1	protein_coding	-	2020-01-29	-	-	-	-	-	-	-	-	-	-1	-	HGNC	PLA2R1	-	-	-	-	-	-	-	-
chr2_101729707	2:101729707-101729707	G	splice_donor_variant	HIGH	DPP4	ENSCHIG00000021048	Transcript	ENSCHIT00000031428.1	protein_coding	-	16/24	-	-	-	-	-	-	-	rs663722341	-	-1	-	HGNC	DPP4	-	-	-	-	-	-	-	-
chr2_102381103	2:102381103-102381103	A	stop_gained	HIGH	-	ENSCHIG00000024808	Transcript	ENSCHIT00000037684.1	protein_coding	2020-02-02	-	-	-	261	261	87	Y/*	taT/taA	-	-	1	-	-	-	-	-	-	-	-	-	-	-
chr2_109325020	2:109325020-109325020	A	stop_gained	HIGH	LRP2	ENSCHIG00000018974	Transcript	ENSCHIT00000028107.1	protein_coding	35/79	-	-	-	5776	5776	1926	E/*	Gag/Tag	rs654312468	-	-1	-	HGNC	LRP2	-	-	-	-	-	-	-	-
chr2_109325020	2:109325020-109325020	A	stop_gained	HIGH	LRP2	ENSCHIG00000018974	Transcript	ENSCHIT00000028157.1	protein_coding	35/78	-	-	-	5776	5776	1926	E/*	Gag/Tag	rs654312468	-	-1	-	HGNC	LRP2	-	-	-	-	-	-	-	-
chr2_109325020	2:109325020-109325020	A	stop_gained	HIGH	LRP2	ENSCHIG00000018974	Transcript	ENSCHIT00000028227.1	protein_coding	35/77	-	-	-	5776	5776	1926	E/*	Gag/Tag	rs654312468	-	-1	-	HGNC	LRP2	-	-	-	-	-	-	-	-
chr2_111230050	2:111230050-111230050	A	stop_gained	HIGH	METTL8	ENSCHIG00000014911	Transcript	ENSCHIT00000021307.1	protein_coding	2020-03-11	-	-	-	1093	115	39	R/*	Cga/Tga	rs656164978	-	-1	-	HGNC	METTL8	-	-	-	-	-	-	-	-
chr2_111230050	2:111230050-111230050	A	stop_gained	HIGH	METTL8	ENSCHIG00000014911	Transcript	ENSCHIT00000021318.1	protein_coding	2020-02-10	-	-	-	487	115	39	R/*	Cga/Tga	rs656164978	-	-1	-	HGNC	METTL8	-	-	-	-	-	-	-	-
chr2_117724553	2:117724553-117724553	T	splice_acceptor_variant	HIGH	OSBPL6	ENSCHIG00000008898	Transcript	ENSCHIT00000012311.1	protein_coding	-	2020-01-24	-	-	-	-	-	-	-	rs669093444	-	1	-	HGNC	OSBPL6	-	-	-	-	-	-	-	-
chr2_118215224	2:118215224-118215224	C	splice_donor_variant	HIGH	-	ENSCHIG00000016308	Transcript	ENSCHIT00000023690.1	protein_coding	-	25/28	-	-	-	-	-	-	-	-	-	-1	-	-	-	-	-	-	-	-	-	-	-
chr2_120978222	2:120978222-120978222	T	stop_gained	HIGH	-	ENSCHIG00000023381	Transcript	ENSCHIT00000035346.1	protein_coding	2020-02-03	-	-	-	1005	1005	335	Y/*	taC/taA	-	-	-1	-	-	-	-	-	-	-	-	-	-	-
chr2_120978222	2:120978222-120978222	T	stop_gained	HIGH	-	ENSCHIG00000023381	Transcript	ENSCHIT00000035347.1	protein_coding	2020-01-02	-	-	-	1053	1053	351	Y/*	taC/taA	-	-	-1	-	-	-	-	-	-	-	-	-	-	-
chr2_121776051	2:121776051-121776051	C	start_lost	HIGH	-	ENSCHIG00000012129	Transcript	ENSCHIT00000016940.1	protein_coding	2020-01-05	-	-	-	1	1	1	M/V	Atg/Gtg	-	-	-1	-	-	-	-	-	-	deleterious(0)	-	-	-	-
chr2_121938252	2:121938252-121938252	G	stop_lost	HIGH	PDE1A	ENSCHIG00000024041	Transcript	ENSCHIT00000036537.1	protein_coding	2020-12-12	-	-	-	1743	1743	581	*/Y	taG/taC	rs665998387	-	-1	-	HGNC	PDE1A	-	-	-	-	-	-	-	-
chr2_122574049	2:122574049-122574049	T	stop_gained	HIGH	DNAJC10	ENSCHIG00000003443	Transcript	ENSCHIT00000004608.1	protein_coding	23/23	-	-	-	2578	2377	793	R/*	Cga/Tga	rs636172099	-	1	-	HGNC	DNAJC10	-	-	-	-	-	-	-	-
chr2_122905697	2:122905697-122905697	G	start_lost	HIGH	NUP35	ENSCHIG00000023148	Transcript	ENSCHIT00000034940.1	protein_coding	2020-02-09	-	-	-	298	1	1	M/V	Atg/Gtg	-	-	1	-	HGNC	NUP35	-	-	-	deleterious(0)	-	-	-	-
chr2_122905697	2:122905697-122905697	G	start_lost	HIGH	NUP35	ENSCHIG00000023148	Transcript	ENSCHIT00000034950.1	protein_coding	2020-01-08	-	-	-	1	1	1	M/V	Atg/Gtg	-	-	1	-	HGNC	NUP35	-	-	-	deleterious(0)	-	-	-	-
chr2_126127757	2:126127757-126127757	T	splice_donor_variant	HIGH	-	ENSCHIG00000018197	Transcript	ENSCHIT00000026797.1	protein_coding	-	2020-02-03	-	-	-	-	-	-	-	-	-	-1	-	-	-	-	-	-	-	-	-	-	-
chr2_128582760	2:128582760-128582760	T	stop_gained	HIGH	GULP1	ENSCHIG00000021523	Transcript	ENSCHIT00000032139.1	protein_coding	2020-01-10	-	-	-	7	7	3	Q/*	Caa/Taa	-	-	1	-	HGNC	GULP1	-	-	-	-	-	-	-	-
chr2_133159968	2:133159968-133159968	A	stop_gained	HIGH	-	ENSCHIG00000025950	Transcript	ENSCHIT00000039572.1	protein_coding	2020-02-02	-	-	-	547	547	183	R/*	Cga/Tga	-	-	-1	-	-	-	-	-	-	-	-	-	-	-
chr2_133160154	2:133160154-133160154	A	stop_gained	HIGH	-	ENSCHIG00000025950	Transcript	ENSCHIT00000039572.1	protein_coding	2020-02-02	-	-	-	361	361	121	R/*	Cga/Tga	rs647476018	-	-1	-	-	-	-	-	-	-	-	-	-	-
chr2_133990714	2:133990714-133990714	C	start_lost	HIGH	-	ENSCHIG00000016781	Transcript	ENSCHIT00000024369.1	protein_coding	2020-01-02	-	-	-	2	2	1	M/T	aTg/aCg	-	-	1	-	-	-	-	-	-	deleterious_low_confidence(0)	-	-	-	-
chr2_135443496	2:135443496-135443496	A	splice_donor_variant	HIGH	CYFIP1	ENSCHIG00000017200	Transcript	ENSCHIT00000025273.1	protein_coding	-	15/30	-	-	-	-	-	-	-	rs666648824	-	1	-	HGNC	CYFIP1	-	-	-	-	-	-	-	-
chr3_1531267	3:1531267-1531267	A	splice_donor_variant	HIGH	-	ENSCHIG00000026856	Transcript	ENSCHIT00000041083.1	protein_coding	-	2020-01-01	-	-	-	-	-	-	-	-	-	-1	-	-	-	-	-	-	-	-	-	-	-
chr3_1608688	3:1608688-1608688	C	splice_donor_variant	HIGH	-	ENSCHIG00000021888	Transcript	ENSCHIT00000032743.1	protein_coding	-	2020-01-01	-	-	-	-	-	-	-	-	-	1	-	-	-	-	-	-	-	-	-	-	-
chr3_1609596	3:1609596-1609596	A	stop_gained	HIGH	-	ENSCHIG00000021888	Transcript	ENSCHIT00000032743.1	protein_coding	2020-02-02	-	-	-	777	777	259	Y/*	taC/taA	-	-	1	-	-	-	-	-	-	-	-	-	-	-
chr3_3166293	3:3166293-3166293	G	splice_acceptor_variant	HIGH	PER2	ENSCHIG00000023568	Transcript	ENSCHIT00000035850.1	protein_coding	-	21/24	-	-	-	-	-	-	-	-	-	1	-	HGNC	PER2	-	-	-	-	-	-	-	-
chr3_3237044	3:3237044-3237044	T	splice_donor_variant	HIGH	ERFE	ENSCHIG00000017699	Transcript	ENSCHIT00000025967.1	protein_coding	-	2020-04-08	-	-	-	-	-	-	-	rs653750670	-	-1	-	HGNC	ERFE	-	-	-	-	-	-	-	-
chr3_3932651	3:3932651-3932651	G	splice_acceptor_variant	HIGH	COL6A3	ENSCHIG00000018312	Transcript	ENSCHIT00000027121.1	protein_coding	-	26/40	-	-	-	-	-	-	-	rs660313892	-	1	-	HGNC	COL6A3	-	-	-	-	-	-	-	-
chr3_3932651	3:3932651-3932651	G	splice_acceptor_variant	HIGH	COL6A3	ENSCHIG00000018312	Transcript	ENSCHIT00000027137.1	protein_coding	-	25/41	-	-	-	-	-	-	-	rs660313892	-	1	-	HGNC	COL6A3	-	-	-	-	-	-	-	-
chr3_3932974	3:3932974-3932974	A	splice_donor_variant	HIGH	COL6A3	ENSCHIG00000018312	Transcript	ENSCHIT00000027121.1	protein_coding	-	30/40	-	-	-	-	-	-	-	rs641048137	-	1	-	HGNC	COL6A3	-	-	-	-	-	-	-	-
chr3_3932974	3:3932974-3932974	A	splice_donor_variant	HIGH	COL6A3	ENSCHIG00000018312	Transcript	ENSCHIT00000027137.1	protein_coding	-	29/41	-	-	-	-	-	-	-	rs641048137	-	1	-	HGNC	COL6A3	-	-	-	-	-	-	-	-
chr3_4309765	3:4309765-4309765	G	splice_donor_variant,non_coding_transcript_variant	HIGH	-	ENSCHIG00000008198	Transcript	ENSCHIT00000011266.1	lincRNA	-	2020-02-02	-	-	-	-	-	-	-	rs655783365	-	-1	-	-	-	-	-	-	-	-	-	-	-
chr3_4309765	3:4309765-4309765	G	splice_donor_variant,non_coding_transcript_variant	HIGH	-	ENSCHIG00000008198	Transcript	ENSCHIT00000011271.1	lincRNA	-	2020-03-03	-	-	-	-	-	-	-	rs655783365	-	-1	-	-	-	-	-	-	-	-	-	-	-
chr3_4309765	3:4309765-4309765	G	splice_donor_variant,non_coding_transcript_variant	HIGH	-	ENSCHIG00000008198	Transcript	ENSCHIT00000011273.1	lincRNA	-	2020-03-03	-	-	-	-	-	-	-	rs655783365	-	-1	-	-	-	-	-	-	-	-	-	-	-
chr3_4309918	3:4309918-4309918	C	splice_donor_variant,non_coding_transcript_variant	HIGH	-	ENSCHIG00000008198	Transcript	ENSCHIT00000011273.1	lincRNA	-	2020-02-03	-	-	-	-	-	-	-	rs657656928	-	-1	-	-	-	-	-	-	-	-	-	-	-
chr3_5915417	3:5915417-5915417	T	splice_donor_variant,non_coding_transcript_variant	HIGH	-	ENSCHIG00000008215	Transcript	ENSCHIT00000011291.1	lincRNA	-	2020-02-02	-	-	-	-	-	-	-	rs637204164	-	-1	-	-	-	-	-	-	-	-	-	-	-
chr3_7385199	3:7385199-7385199	C	stop_gained	HIGH	-	ENSCHIG00000022816	Transcript	ENSCHIT00000034402.1	protein_coding	2020-01-05	-	-	-	576	576	192	Y/*	taT/taG	rs643337928	-	-1	-	-	-	-	-	-	-	-	-	-	-
chr3_8372212	3:8372212-8372212	A	stop_gained	HIGH	EFHD1	ENSCHIG00000001109	Transcript	ENSCHIT00000001822.1	protein_coding	2020-05-05	-	-	-	778	778	260	Q/*	Cag/Tag	rs642663529	-	-1	-	HGNC	EFHD1	-	-	-	-	-	-	-	-
chr3_10197552	3:10197552-10197552	T	stop_gained	HIGH	ZMYM1	ENSCHIG00000025229	Transcript	ENSCHIT00000038355.1	protein_coding	2020-01-09	-	-	-	22	22	8	E/*	Gaa/Taa	rs650102904	-	1	-	HGNC	ZMYM1	-	-	-	-	-	-	-	-
chr3_10244759	3:10244759-10244759	G	splice_donor_variant,non_coding_transcript_variant	HIGH	-	ENSCHIG00000008226	Transcript	ENSCHIT00000011319.1	lincRNA	-	2020-01-03	-	-	-	-	-	-	-	-	-	-1	-	-	-	-	-	-	-	-	-	-	-
chr3_10927305	3:10927305-10927305	C	splice_acceptor_variant	HIGH	-	ENSCHIG00000011848	Transcript	ENSCHIT00000016609.1	protein_coding	-	2020-06-19	-	-	-	-	-	-	-	-	-	1	-	-	-	-	-	-	-	-	-	-	-
chr3_10927305	3:10927305-10927305	C	splice_acceptor_variant	HIGH	-	ENSCHIG00000011848	Transcript	ENSCHIT00000016622.1	protein_coding	-	2020-06-19	-	-	-	-	-	-	-	-	-	1	-	-	-	-	-	-	-	-	-	-	-
chr3_12323788	3:12323788-12323788	A	splice_donor_variant,non_coding_transcript_variant	HIGH	-	ENSCHIG00000008234	Transcript	ENSCHIT00000011326.1	lincRNA	-	2020-01-02	-	-	-	-	-	-	-	rs653701599	-	1	-	-	-	-	-	-	-	-	-	-	-
chr3_14267714	3:14267714-14267714	G	stop_lost	HIGH	-	ENSCHIG00000023905	Transcript	ENSCHIT00000036231.1	protein_coding	2020-08-08	-	-	-	754	754	252	*/R	Tga/Cga	rs670033597	-	-1	-	-	-	-	-	-	-	-	-	-	-
chr3_14267791	3:14267791-14267791	C	splice_acceptor_variant	HIGH	-	ENSCHIG00000023905	Transcript	ENSCHIT00000036231.1	protein_coding	-	2020-07-07	-	-	-	-	-	-	-	rs635745957	-	-1	-	-	-	-	-	-	-	-	-	-	-
chr3_16723607	3:16723607-16723607	T	stop_gained	HIGH	-	ENSCHIG00000012856	Transcript	ENSCHIT00000018060.1	protein_coding	2020-03-04	-	-	-	454	454	152	R/*	Cga/Tga	rs670851392	-	1	-	-	-	-	-	-	-	-	-	-	-
chr3_17368612	3:17368612-17368612	T	stop_gained	HIGH	-	ENSCHIG00000013284	Transcript	ENSCHIT00000018727.1	protein_coding	2020-01-04	-	-	-	40	40	14	Q/*	Cag/Tag	rs661072960	-	1	-	-	-	-	-	-	-	-	-	-	-
chr3_17368612	3:17368612-17368612	T	stop_gained	HIGH	-	ENSCHIG00000013284	Transcript	ENSCHIT00000018735.1	protein_coding	2020-01-02	-	-	-	40	40	14	Q/*	Cag/Tag	rs661072960	-	1	-	-	-	-	-	-	-	-	-	-	-
chr3_17368765	3:17368765-17368765	T	stop_gained	HIGH	-	ENSCHIG00000013284	Transcript	ENSCHIT00000018727.1	protein_coding	2020-01-04	-	-	-	193	193	65	E/*	Gaa/Taa	rs652635568	-	1	-	-	-	-	-	-	-	-	-	-	-
chr3_17658916	3:17658916-17658916	T	stop_gained	HIGH	-	ENSCHIG00000023252	Transcript	ENSCHIT00000035109.1	protein_coding	2020-01-02	-	-	-	52	52	18	R/*	Cga/Tga	rs642095688	-	1	-	-	-	-	-	-	-	-	-	-	-
chr3_18794916	3:18794916-18794916	T	splice_donor_variant	HIGH	-	ENSCHIG00000016150	Transcript	ENSCHIT00000023347.1	protein_coding	-	2020-01-01	-	-	-	-	-	-	-	rs659808039	-	1	-	-	-	-	-	-	-	-	-	-	-
chr3_19574480	3:19574480-19574480	T	splice_donor_variant	HIGH	PTCH2	ENSCHIG00000017723	Transcript	ENSCHIT00000026078.1	protein_coding	-	16/22	-	-	-	-	-	-	-	rs641804013	-	-1	-	HGNC	PTCH2	-	-	-	-	-	-	-	-
chr3_19800718	3:19800718-19800718	A	splice_donor_variant	HIGH	ZSWIM5	ENSCHIG00000026563	Transcript	ENSCHIT00000040598.1	protein_coding	-	2020-02-14	-	-	-	-	-	-	-	rs667792833	-	-1	-	HGNC	ZSWIM5	-	-	-	-	-	-	-	-
chr3_19801132	3:19801132-19801132	T	stop_gained	HIGH	ZSWIM5	ENSCHIG00000026563	Transcript	ENSCHIT00000040598.1	protein_coding	2020-01-15	-	-	-	11	11	4	W/*	tGg/tAg	rs658249312	-	-1	-	HGNC	ZSWIM5	-	-	-	-	-	-	-	-
chr3_19831211	3:19831211-19831211	A	stop_gained	HIGH	-	ENSCHIG00000023611	Transcript	ENSCHIT00000035744.1	protein_coding	2020-01-02	-	-	-	43	43	15	R/*	Cga/Tga	-	-	-1	-	-	-	-	-	-	-	-	-	-	-
chr3_20201568	3:20201568-20201568	T	splice_donor_variant	HIGH	-	ENSCHIG00000023686	Transcript	ENSCHIT00000035858.1	protein_coding	-	2020-06-08	-	-	-	-	-	-	-	rs669715040	-	-1	-	-	-	-	-	-	-	-	-	-	-
chr3_20227534	3:20227534-20227534	A	splice_donor_variant	HIGH	-	ENSCHIG00000016357	Transcript	ENSCHIT00000023683.1	protein_coding	-	2020-01-01	-	-	-	-	-	-	-	-	-	1	-	-	-	-	-	-	-	-	-	-	-
chr3_20253821	3:20253821-20253821	A	start_lost	HIGH	-	ENSCHIG00000012574	Transcript	ENSCHIT00000017624.1	protein_coding	2020-01-01	-	-	-	3	3	1	M/I	atG/atA	-	-	1	-	-	-	-	-	-	deleterious(0.04)	-	-	-	-
chr3_20363822	3:20363822-20363822	C	start_lost	HIGH	-	ENSCHIG00000003469	Transcript	ENSCHIT00000004655.1	protein_coding	2020-01-01	-	-	-	1	1	1	M/V	Atg/Gtg	-	-	-1	-	-	-	-	-	-	deleterious_low_confidence(0)	-	-	-	-
chr3_21429250	3:21429250-21429250	A	splice_acceptor_variant	HIGH	CYP4B1	ENSCHIG00000010220	Transcript	ENSCHIT00000014167.1	protein_coding	-	2020-02-12	-	-	-	-	-	-	-	rs643667125	-	1	-	HGNC	CYP4B1	-	-	-	-	-	-	-	-
chr3_21429250	3:21429250-21429250	A	splice_acceptor_variant	HIGH	CYP4B1	ENSCHIG00000010220	Transcript	ENSCHIT00000014180.1	protein_coding	-	2020-02-11	-	-	-	-	-	-	-	rs643667125	-	1	-	HGNC	CYP4B1	-	-	-	-	-	-	-	-
chr3_21540693	3:21540693-21540693	C	splice_acceptor_variant	HIGH	-	ENSCHIG00000017193	Transcript	ENSCHIT00000025209.1	protein_coding	-	2020-12-12	-	-	-	-	-	-	-	-	-	-1	-	-	-	-	-	-	-	-	-	-	-
chr3_21543676	3:21543676-21543676	A	splice_donor_variant	HIGH	-	ENSCHIG00000017193	Transcript	ENSCHIT00000025209.1	protein_coding	-	2020-12-12	-	-	-	-	-	-	-	-	-	-1	-	-	-	-	-	-	-	-	-	-	-
chr3_27235066	3:27235066-27235066	G	start_lost	HIGH	ZYG11B	ENSCHIG00000000716	Transcript	ENSCHIT00000001435.1	protein_coding	2020-01-14	-	-	-	2	2	1	F/C	tTc/tGc	rs670318658	-	1	-	HGNC	ZYG11B	-	-	-	deleterious_low_confidence(0.03)	-	-	-	-
chr3_27366236	3:27366236-27366236	G	splice_acceptor_variant	HIGH	-	ENSCHIG00000024240	Transcript	ENSCHIT00000036801.1	protein_coding	-	2020-07-08	-	-	-	-	-	-	-	-	-	-1	-	-	-	-	-	-	-	-	-	-	-
chr3_27430718	3:27430718-27430718	A	stop_gained	HIGH	-	ENSCHIG00000013477	Transcript	ENSCHIT00000019050.1	protein_coding	2020-09-09	-	-	-	670	670	224	R/*	Cga/Tga	-	-	-1	-	-	-	-	-	-	-	-	-	-	-
chr3_27430889	3:27430889-27430889	A	stop_gained	HIGH	-	ENSCHIG00000013477	Transcript	ENSCHIT00000019041.1	protein_coding	2020-09-11	-	-	-	529	529	177	R/*	Cga/Tga	-	-	-1	-	-	-	-	-	-	-	-	-	-	-
chr3_27430889	3:27430889-27430889	A	stop_gained	HIGH	-	ENSCHIG00000013477	Transcript	ENSCHIT00000019050.1	protein_coding	2020-08-09	-	-	-	526	526	176	R/*	Cga/Tga	-	-	-1	-	-	-	-	-	-	-	-	-	-	-
chr3_29421690	3:29421690-29421690	A	stop_gained,start_lost	HIGH	TMEM61	ENSCHIG00000020700	Transcript	ENSCHIT00000030757.1	protein_coding	2020-01-03	-	-	-	3	3	1	C/*	tgC/tgA	rs652942069	-	1	-	HGNC	TMEM61	-	-	-	-	-	-	-	-
chr3_29804384	3:29804384-29804384	T	splice_acceptor_variant	HIGH	-	ENSCHIG00000015710	Transcript	ENSCHIT00000022648.1	protein_coding	-	2020-02-06	-	-	-	-	-	-	-	rs668962698	-	-1	-	-	-	-	-	-	-	-	-	-	-
chr3_29808770	3:29808770-29808770	A	start_lost	HIGH	-	ENSCHIG00000015710	Transcript	ENSCHIT00000022648.1	protein_coding	2020-01-07	-	-	-	1	1	1	H/Y	Cac/Tac	rs670086580	-	-1	-	-	-	-	-	-	-	-	-	-	-
chr3_31507756	3:31507756-31507756	G	splice_donor_variant	HIGH	C8A	ENSCHIG00000025838	Transcript	ENSCHIT00000039436.1	protein_coding	-	2020-01-10	-	-	-	-	-	-	-	rs670393727	-	1	-	HGNC	C8A	-	-	-	-	-	-	-	-
chr3_31562977	3:31562977-31562977	T	stop_gained	HIGH	C8A	ENSCHIG00000025838	Transcript	ENSCHIT00000039431.1	protein_coding	2020-10-11	-	-	-	1564	1564	522	Q/*	Caa/Taa	-	-	1	-	HGNC	C8A	-	-	-	-	-	-	-	-
chr3_31562977	3:31562977-31562977	T	stop_gained	HIGH	C8A	ENSCHIG00000025838	Transcript	ENSCHIT00000039436.1	protein_coding	2020-10-11	-	-	-	1591	1591	531	Q/*	Caa/Taa	-	-	1	-	HGNC	C8A	-	-	-	-	-	-	-	-
chr3_31562977	3:31562977-31562977	T	stop_gained	HIGH	C8A	ENSCHIG00000025838	Transcript	ENSCHIT00000039442.1	protein_coding	2020-10-11	-	-	-	1537	1537	513	Q/*	Caa/Taa	-	-	1	-	HGNC	C8A	-	-	-	-	-	-	-	-
chr3_31562977	3:31562977-31562977	T	stop_gained	HIGH	C8A	ENSCHIG00000025838	Transcript	ENSCHIT00000039446.1	protein_coding	2020-10-11	-	-	-	1570	1570	524	Q/*	Caa/Taa	-	-	1	-	HGNC	C8A	-	-	-	-	-	-	-	-
chr3_34104366	3:34104366-34104366	T	stop_gained	HIGH	FGGY	ENSCHIG00000022252	Transcript	ENSCHIT00000033392.1	protein_coding	2020-01-17	-	-	-	188	10	4	K/*	Aag/Tag	rs661781105	-	1	-	HGNC	FGGY	-	-	-	-	-	-	-	-
chr3_35048460	3:35048460-35048460	A	stop_gained	HIGH	C1orf87	ENSCHIG00000023812	Transcript	ENSCHIT00000036068.1	protein_coding	2020-10-11	-	-	-	1392	1369	457	Q/*	Cag/Tag	rs654848544	-	-1	-	HGNC	C1orf87	-	-	-	-	-	-	-	-
chr3_35048460	3:35048460-35048460	A	stop_gained	HIGH	C1orf87	ENSCHIG00000023812	Transcript	ENSCHIT00000036082.1	protein_coding	2020-11-12	-	-	-	1460	1369	457	Q/*	Cag/Tag	rs654848544	-	-1	-	HGNC	C1orf87	-	-	-	-	-	-	-	-
chr3_35048460	3:35048460-35048460	A	stop_gained	HIGH	C1orf87	ENSCHIG00000023812	Transcript	ENSCHIT00000036084.1	protein_coding	2020-11-12	-	-	-	1460	1369	457	Q/*	Cag/Tag	rs654848544	-	-1	-	HGNC	C1orf87	-	-	-	-	-	-	-	-
chr3_38690252	3:38690252-38690252	C	splice_donor_variant,non_coding_transcript_variant	HIGH	-	ENSCHIG00000008309	Transcript	ENSCHIT00000011423.1	lincRNA	-	2020-01-02	-	-	-	-	-	-	-	rs662264268	-	-1	-	-	-	-	-	-	-	-	-	-	-
chr3_40922099	3:40922099-40922099	G	start_lost	HIGH	DNAJC6	ENSCHIG00000027196	Transcript	ENSCHIT00000041673.1	protein_coding	2020-01-19	-	-	-	1	1	1	M/V	Atg/Gtg	rs646733340	-	1	-	HGNC	DNAJC6	-	-	-	-	-	-	-	-
chr3_40922943	3:40922943-40922943	A	splice_donor_variant	HIGH	DNAJC6	ENSCHIG00000027196	Transcript	ENSCHIT00000041674.1	protein_coding	-	2020-01-18	-	-	-	-	-	-	-	rs660884088	-	1	-	HGNC	DNAJC6	-	-	-	-	-	-	-	-
chr3_42142976	3:42142976-42142976	T	stop_gained	HIGH	-	ENSCHIG00000026828	Transcript	ENSCHIT00000041042.1	protein_coding	2020-02-02	-	-	-	337	337	113	R/*	Cga/Tga	rs648547068	-	1	-	-	-	-	-	-	-	-	-	-	-
chr3_42777365	3:42777365-42777365	C	start_lost	HIGH	IL23R	ENSCHIG00000023744	Transcript	ENSCHIT00000035943.1	protein_coding	2020-01-11	-	-	-	989	2	1	M/T	aTg/aCg	rs656441242	-	1	-	HGNC	IL23R	-	-	-	-	-	-	-	-
chr3_42777365	3:42777365-42777365	C	start_lost	HIGH	IL23R	ENSCHIG00000023744	Transcript	ENSCHIT00000035951.1	protein_coding	2020-02-12	-	-	-	347	2	1	M/T	aTg/aCg	rs656441242	-	1	-	HGNC	IL23R	-	-	-	-	-	-	-	-
chr3_46288509	3:46288509-46288509	A	start_lost	HIGH	-	ENSCHIG00000026245	Transcript	ENSCHIT00000040041.1	protein_coding	2020-01-02	-	-	-	3	3	1	M/I	atG/atA	rs658794226	-	1	-	-	-	-	-	-	deleterious_low_confidence(0.02)	-	-	-	-
chr3_51898691	3:51898691-51898691	A	stop_gained	HIGH	-	ENSCHIG00000001515	Transcript	ENSCHIT00000002208.1	protein_coding	2020-01-01	-	-	-	166	166	56	E/*	Gag/Tag	-	-	-1	-	-	-	-	-	-	-	-	-	-	-
chr3_52077360	3:52077360-52077360	A	stop_gained	HIGH	-	ENSCHIG00000012888	Transcript	ENSCHIT00000018155.1	protein_coding	2020-08-12	-	-	-	591	591	197	Y/*	taT/taA	-	-	1	-	-	-	-	-	-	-	-	-	-	-
chr3_52077360	3:52077360-52077360	A	stop_gained	HIGH	-	ENSCHIG00000012888	Transcript	ENSCHIT00000018165.1	protein_coding	2020-08-12	-	-	-	597	597	199	Y/*	taT/taA	-	-	1	-	-	-	-	-	-	-	-	-	-	-
chr3_55081048	3:55081048-55081048	G	splice_acceptor_variant	HIGH	PTGFR	ENSCHIG00000012516	Transcript	ENSCHIT00000017542.1	protein_coding	-	2020-02-02	-	-	-	-	-	-	-	rs667625771	-	1	-	HGNC	PTGFR	-	-	-	-	-	-	-	-
chr3_62127639	3:62127639-62127639	T	splice_donor_variant	HIGH	MCOLN3	ENSCHIG00000018773	Transcript	ENSCHIT00000027769.1	protein_coding	-	2020-04-12	-	-	-	-	-	-	-	-	-	-1	-	HGNC	MCOLN3	-	-	-	-	-	-	-	-
chr3_62127712	3:62127712-62127712	T	stop_gained	HIGH	MCOLN3	ENSCHIG00000018773	Transcript	ENSCHIT00000027769.1	protein_coding	2020-04-13	-	-	-	557	479	160	W/*	tGg/tAg	rs657586259	-	-1	-	HGNC	MCOLN3	-	-	-	-	-	-	-	-
chr3_62164994	3:62164994-62164994	T	splice_acceptor_variant	HIGH	WDR63	ENSCHIG00000017079	Transcript	ENSCHIT00000024901.1	protein_coding	-	2020-01-22	-	-	-	-	-	-	-	rs663637721	-	1	-	HGNC	WDR63	-	-	-	-	-	-	-	-
chr3_63877495	3:63877495-63877495	T	stop_gained	HIGH	-	ENSCHIG00000007867	Transcript	ENSCHIT00000010862.1	protein_coding	2020-11-14	-	-	-	1741	1741	581	R/*	Cga/Tga	rs657054911	-	1	-	-	-	-	-	-	-	-	-	-	-
chr3_63990585	3:63990585-63990585	A	splice_donor_variant	HIGH	-	ENSCHIG00000018965	Transcript	ENSCHIT00000028075.1	protein_coding	-	2020-01-01	-	-	-	-	-	-	-	rs641156961	-	-1	-	-	-	-	-	-	-	-	-	-	-
chr3_66273242	3:66273242-66273242	C	start_lost	HIGH	KYAT3	ENSCHIG00000020038	Transcript	ENSCHIT00000029688.1	protein_coding	2020-01-13	-	-	-	1	1	1	M/V	Atg/Gtg	rs644610761	-	-1	-	HGNC	KYAT3	-	-	-	-	-	-	-	-
chr3_66337666	3:66337666-66337666	C	stop_gained	HIGH	-	ENSCHIG00000012142	Transcript	ENSCHIT00000016956.1	protein_coding	2020-06-10	-	-	-	1008	1002	334	Y/*	taC/taG	-	-	-1	-	-	-	-	-	-	-	-	-	-	-
chr3_66337749	3:66337749-66337749	A	stop_gained	HIGH	-	ENSCHIG00000012142	Transcript	ENSCHIT00000016956.1	protein_coding	2020-06-10	-	-	-	925	919	307	G/*	Gga/Tga	-	-	-1	-	-	-	-	-	-	-	-	-	-	-
chr3_66349264	3:66349264-66349264	C	start_lost	HIGH	-	ENSCHIG00000012142	Transcript	ENSCHIT00000016956.1	protein_coding	2020-01-10	-	-	-	7	1	1	M/V	Atg/Gtg	-	-	-1	-	-	-	-	-	-	deleterious(0.01)	-	-	-	-
chr3_66379313	3:66379313-66379313	A	stop_gained	HIGH	GBP2	ENSCHIG00000023910	Transcript	ENSCHIT00000036224.1	protein_coding	2020-08-09	-	-	-	1300	1300	434	Q/*	Caa/Taa	-	-	-1	-	HGNC	GBP2	-	-	-	-	-	-	-	-
chr3_66387005	3:66387005-66387005	T	splice_donor_variant	HIGH	GBP2	ENSCHIG00000023910	Transcript	ENSCHIT00000036224.1	protein_coding	-	2020-04-08	-	-	-	-	-	-	-	-	-	-1	-	HGNC	GBP2	-	-	-	-	-	-	-	-
chr3_66410926	3:66410926-66410926	T	stop_gained	HIGH	-	ENSCHIG00000017953	Transcript	ENSCHIT00000026415.1	protein_coding	2020-07-10	-	-	-	1159	1159	387	Q/*	Cag/Tag	-	-	1	-	-	-	-	-	-	-	-	-	-	-
chr3_66428563	3:66428563-66428563	T	stop_gained	HIGH	GBP5	ENSCHIG00000011241	Transcript	ENSCHIT00000015636.1	protein_coding	2020-10-10	-	-	-	2046	1452	484	C/*	tgC/tgA	-	-	-1	-	HGNC	GBP5	-	-	-	-	-	-	-	-
chr3_66428563	3:66428563-66428563	T	stop_gained	HIGH	GBP5	ENSCHIG00000011241	Transcript	ENSCHIT00000015641.1	protein_coding	2020-10-10	-	-	-	2041	1452	484	C/*	tgC/tgA	-	-	-1	-	HGNC	GBP5	-	-	-	-	-	-	-	-
chr3_66485474	3:66485474-66485474	A	stop_gained	HIGH	-	ENSCHIG00000026023	Transcript	ENSCHIT00000039685.1	protein_coding	2020-10-11	-	-	-	1432	1432	478	E/*	Gaa/Taa	-	-	-1	-	-	-	-	-	-	-	-	-	-	-
chr3_66489634	3:66489634-66489634	T	splice_donor_variant	HIGH	-	ENSCHIG00000026023	Transcript	ENSCHIT00000039685.1	protein_coding	-	2020-07-10	-	-	-	-	-	-	-	-	-	-1	-	-	-	-	-	-	-	-	-	-	-
chr3_66490790	3:66490790-66490790	T	splice_donor_variant	HIGH	-	ENSCHIG00000026023	Transcript	ENSCHIT00000039685.1	protein_coding	-	2020-06-10	-	-	-	-	-	-	-	-	-	-1	-	-	-	-	-	-	-	-	-	-	-
chr3_66490972	3:66490972-66490972	A	stop_gained	HIGH	-	ENSCHIG00000026023	Transcript	ENSCHIT00000039685.1	protein_coding	2020-06-11	-	-	-	1021	1021	341	R/*	Cga/Tga	-	-	-1	-	-	-	-	-	-	-	-	-	-	-
chr3_66490991	3:66490991-66490991	T	stop_gained	HIGH	-	ENSCHIG00000026023	Transcript	ENSCHIT00000039685.1	protein_coding	2020-06-11	-	-	-	1002	1002	334	Y/*	taC/taA	-	-	-1	-	-	-	-	-	-	-	-	-	-	-
chr3_66491074	3:66491074-66491074	A	stop_gained	HIGH	-	ENSCHIG00000026023	Transcript	ENSCHIT00000039685.1	protein_coding	2020-06-11	-	-	-	919	919	307	G/*	Gga/Tga	-	-	-1	-	-	-	-	-	-	-	-	-	-	-
chr3_66494120	3:66494120-66494120	A	stop_gained	HIGH	-	ENSCHIG00000026023	Transcript	ENSCHIT00000039685.1	protein_coding	2020-05-11	-	-	-	691	691	231	Q/*	Cag/Tag	-	-	-1	-	-	-	-	-	-	-	-	-	-	-
chr3_66502451	3:66502451-66502451	T	stop_gained	HIGH	-	ENSCHIG00000026023	Transcript	ENSCHIT00000039685.1	protein_coding	2020-03-11	-	-	-	341	341	114	W/*	tGg/tAg	-	-	-1	-	-	-	-	-	-	-	-	-	-	-
chr3_66537055	3:66537055-66537055	A	stop_gained	HIGH	-	ENSCHIG00000016414	Transcript	ENSCHIT00000023789.1	protein_coding	2020-10-10	-	-	-	1705	1705	569	R/*	Cga/Tga	-	-	-1	-	-	-	-	-	-	-	-	-	-	-
chr3_66538643	3:66538643-66538643	G	splice_acceptor_variant	HIGH	-	ENSCHIG00000016414	Transcript	ENSCHIT00000023789.1	protein_coding	-	2020-08-09	-	-	-	-	-	-	-	-	-	-1	-	-	-	-	-	-	-	-	-	-	-
chr3_66545495	3:66545495-66545495	T	stop_gained	HIGH	-	ENSCHIG00000016414	Transcript	ENSCHIT00000023789.1	protein_coding	2020-02-10	-	-	-	236	236	79	W/*	tGg/tAg	-	-	-1	-	-	-	-	-	-	-	-	-	-	-
chr3_66548289	3:66548289-66548289	A	stop_gained	HIGH	-	ENSCHIG00000016414	Transcript	ENSCHIT00000023789.1	protein_coding	2020-01-10	-	-	-	58	58	20	Q/*	Caa/Taa	-	-	-1	-	-	-	-	-	-	-	-	-	-	-
chr3_66613152	3:66613152-66613152	A	stop_gained	HIGH	-	ENSCHIG00000023692	Transcript	ENSCHIT00000035886.1	protein_coding	2020-06-10	-	-	-	1048	1048	350	Q/*	Cag/Tag	-	-	-1	-	-	-	-	-	-	-	-	-	-	-
chr3_68721956	3:68721956-68721956	T	stop_gained	HIGH	-	ENSCHIG00000019124	Transcript	ENSCHIT00000028313.1	protein_coding	2020-02-02	-	-	-	1042	1042	348	R/*	Cga/Tga	rs641887129	-	1	-	-	-	-	-	-	-	-	-	-	-
chr3_69182979	3:69182979-69182979	C	splice_donor_variant	HIGH	BRDT	ENSCHIG00000020014	Transcript	ENSCHIT00000029765.1	protein_coding	-	2020-01-05	-	-	-	-	-	-	-	rs668013645	-	1	-	HGNC	BRDT	-	-	-	-	-	-	-	-
chr3_69196624	3:69196624-69196624	T	stop_gained	HIGH	BRDT	ENSCHIG00000020014	Transcript	ENSCHIT00000029746.1	protein_coding	14/16	-	-	-	2428	2428	810	E/*	Gaa/Taa	-	-	1	-	HGNC	BRDT	-	-	-	-	-	-	-	-
chr3_69196624	3:69196624-69196624	T	stop_gained	HIGH	BRDT	ENSCHIG00000020014	Transcript	ENSCHIT00000029754.1	protein_coding	2020-12-14	-	-	-	2149	2149	717	E/*	Gaa/Taa	-	-	1	-	HGNC	BRDT	-	-	-	-	-	-	-	-
chr3_69196624	3:69196624-69196624	T	stop_gained	HIGH	BRDT	ENSCHIG00000020014	Transcript	ENSCHIT00000029765.1	protein_coding	2020-04-06	-	-	-	442	442	148	E/*	Gaa/Taa	-	-	1	-	HGNC	BRDT	-	-	-	-	-	-	-	-
chr3_71013160	3:71013160-71013160	G	stop_lost	HIGH	ABCA4	ENSCHIG00000021104	Transcript	ENSCHIT00000031543.1	protein_coding	52/52	-	-	-	6826	6826	2276	*/Q	Taa/Caa	-	-	-1	-	HGNC	ABCA4	-	-	-	-	-	-	-	-
chr3_76287232	3:76287232-76287232	T	start_lost	HIGH	PLPPR5	ENSCHIG00000025970	Transcript	ENSCHIT00000039616.1	protein_coding	2020-01-06	-	-	-	3	3	1	M/I	atG/atA	-	-	-1	-	HGNC	PLPPR5	-	-	-	tolerated_low_confidence(0.05)	-	-	-	-
chr3_76287232	3:76287232-76287232	T	start_lost	HIGH	PLPPR5	ENSCHIG00000025970	Transcript	ENSCHIT00000039625.1	protein_coding	2020-01-06	-	-	-	3	3	1	M/I	atG/atA	-	-	-1	-	HGNC	PLPPR5	-	-	-	deleterious_low_confidence(0.05)	-	-	-	-
chr3_77042393	3:77042393-77042393	A	stop_gained	HIGH	-	ENSCHIG00000011382	Transcript	ENSCHIT00000015844.1	protein_coding	2020-01-01	-	-	-	570	570	190	Y/*	taC/taA	-	-	1	-	-	-	-	-	-	-	-	-	-	-
chr3_78627448	3:78627448-78627448	T	splice_donor_variant,non_coding_transcript_variant	HIGH	-	ENSCHIG00000006907	Transcript	ENSCHIT00000009261.1	lincRNA	-	2020-01-01	-	-	-	-	-	-	-	rs668439963	-	-1	-	-	-	-	-	-	-	-	-	-	-
chr3_78627448	3:78627448-78627448	T	splice_donor_variant,non_coding_transcript_variant	HIGH	-	ENSCHIG00000006907	Transcript	ENSCHIT00000009262.1	lincRNA	-	2020-01-01	-	-	-	-	-	-	-	rs668439963	-	-1	-	-	-	-	-	-	-	-	-	-	-
chr3_81583984	3:81583984-81583984	A	stop_gained	HIGH	-	ENSCHIG00000013913	Transcript	ENSCHIT00000019730.1	protein_coding	2020-01-02	-	-	-	32	32	11	W/*	tGg/tAg	rs666053034	-	1	-	-	-	-	-	-	-	-	-	-	-
chr3_84152252	3:84152252-84152252	T	splice_acceptor_variant	HIGH	-	ENSCHIG00000016071	Transcript	ENSCHIT00000023214.1	protein_coding	-	2020-01-02	-	-	-	-	-	-	-	rs655426361	-	1	-	-	-	-	-	-	-	-	-	-	-
chr3_84152252	3:84152252-84152252	T	splice_acceptor_variant	HIGH	-	ENSCHIG00000016071	Transcript	ENSCHIT00000023218.1	protein_coding	-	2020-01-02	-	-	-	-	-	-	-	rs655426361	-	1	-	-	-	-	-	-	-	-	-	-	-
chr3_86081016	3:86081016-86081016	A	splice_donor_variant	HIGH	GPSM2	ENSCHIG00000022388	Transcript	ENSCHIT00000033641.1	protein_coding	-	2020-01-13	-	-	-	-	-	-	-	rs655576795	-	1	-	HGNC	GPSM2	-	-	-	-	-	-	-	-
chr3_86819511	3:86819511-86819511	A	splice_donor_variant	HIGH	-	ENSCHIG00000026847	Transcript	ENSCHIT00000041073.1	protein_coding	-	2020-07-07	-	-	-	-	-	-	-	rs636619781	-	1	-	-	-	-	-	-	-	-	-	-	-
chr3_88563403	3:88563403-88563403	A	stop_gained	HIGH	-	ENSCHIG00000024796	Transcript	ENSCHIT00000037685.1	protein_coding	2020-02-11	-	-	-	73	73	25	R/*	Cga/Tga	rs650819585	-	-1	-	-	-	-	-	-	-	-	-	-	-
chr3_88563403	3:88563403-88563403	A	stop_gained	HIGH	-	ENSCHIG00000024796	Transcript	ENSCHIT00000037688.1	protein_coding	2020-02-12	-	-	-	94	94	32	R/*	Cga/Tga	rs650819585	-	-1	-	-	-	-	-	-	-	-	-	-	-
chr3_88638003	3:88638003-88638003	T	stop_gained	HIGH	-	ENSCHIG00000020754	Transcript	ENSCHIT00000030856.1	protein_coding	2020-11-13	-	-	-	918	918	306	W/*	tgG/tgA	rs664759400	-	-1	-	-	-	-	-	-	-	-	-	-	-
chr3_88643167	3:88643167-88643167	T	splice_donor_variant	HIGH	-	ENSCHIG00000020754	Transcript	ENSCHIT00000030856.1	protein_coding	-	2020-06-12	-	-	-	-	-	-	-	rs653085452	-	-1	-	-	-	-	-	-	-	-	-	-	-
chr3_88699716	3:88699716-88699716	T	splice_donor_variant	HIGH	-	ENSCHIG00000022367	Transcript	ENSCHIT00000033564.1	protein_coding	-	2020-01-01	-	-	-	-	-	-	-	rs648317554	-	1	-	-	-	-	-	-	-	-	-	-	-
chr3_91026584	3:91026584-91026584	T	stop_gained	HIGH	PTPN22	ENSCHIG00000014330	Transcript	ENSCHIT00000020484.1	protein_coding	15/18	-	-	-	1934	1934	645	S/*	tCa/tAa	rs648483101	-	-1	-	HGNC	PTPN22	-	-	-	-	-	-	-	-
chr3_91843630	3:91843630-91843630	T	start_lost	HIGH	-	ENSCHIG00000005596	Transcript	ENSCHIT00000007525.1	protein_coding	2020-01-01	-	-	-	3	3	1	M/I	atG/atT	-	-	1	-	-	-	-	-	-	deleterious_low_confidence(0)	-	-	-	-
chr3_91962857	3:91962857-91962857	T	start_lost	HIGH	AMPD1	ENSCHIG00000015980	Transcript	ENSCHIT00000023074.1	protein_coding	2020-02-15	-	-	-	810	3	1	M/I	atG/atA	rs658224088	-	-1	-	HGNC	AMPD1	-	-	-	tolerated_low_confidence(0.34)	-	-	-	-
chr3_91962858	3:91962858-91962858	G	start_lost	HIGH	AMPD1	ENSCHIG00000015980	Transcript	ENSCHIT00000023074.1	protein_coding	2020-02-15	-	-	-	809	2	1	M/T	aTg/aCg	rs640580464	-	-1	-	HGNC	AMPD1	-	-	-	deleterious_low_confidence(0)	-	-	-	-
chr3_93024330	3:93024330-93024330	T	stop_gained	HIGH	-	ENSCHIG00000017520	Transcript	ENSCHIT00000025654.1	protein_coding	2020-02-02	-	-	-	448	448	150	R/*	Cga/Tga	rs667233221	-	1	-	-	-	-	-	-	-	-	-	-	-
chr3_93024330	3:93024330-93024330	T	stop_gained	HIGH	-	ENSCHIG00000017520	Transcript	ENSCHIT00000025661.1	protein_coding	2020-02-02	-	-	-	403	403	135	R/*	Cga/Tga	rs667233221	-	1	-	-	-	-	-	-	-	-	-	-	-
chr3_94460768	3:94460768-94460768	G	start_lost	HIGH	-	ENSCHIG00000007372	Transcript	ENSCHIT00000010048.1	protein_coding	2020-01-01	-	-	-	2	2	1	M/T	aTg/aCg	rs654330896	-	-1	-	-	-	-	-	-	deleterious_low_confidence(0)	-	-	-	-
chr3_96482293	3:96482293-96482293	A	stop_gained	HIGH	WARS2	ENSCHIG00000013499	Transcript	ENSCHIT00000019075.1	protein_coding	2020-04-07	-	-	-	445	445	149	Q/*	Cag/Tag	rs669069924	-	-1	-	HGNC	WARS2	-	-	-	-	-	-	-	-
chr3_98325261	3:98325261-98325261	T	stop_gained	HIGH	-	ENSCHIG00000022455	Transcript	ENSCHIT00000033729.1	protein_coding	2020-01-02	-	-	-	166	166	56	Q/*	Cag/Tag	-	-	1	-	-	-	-	-	-	-	-	-	-	-
chr3_98325614	3:98325614-98325614	A	stop_gained	HIGH	-	ENSCHIG00000022455	Transcript	ENSCHIT00000033729.1	protein_coding	2020-01-02	-	-	-	519	519	173	C/*	tgT/tgA	rs667816459	-	1	-	-	-	-	-	-	-	-	-	-	-
chr3_98326127	3:98326127-98326127	A	splice_donor_variant	HIGH	-	ENSCHIG00000022455	Transcript	ENSCHIT00000033729.1	protein_coding	-	2020-01-01	-	-	-	-	-	-	-	rs658980152	-	1	-	-	-	-	-	-	-	-	-	-	-
chr3_98638325	3:98638325-98638325	T	stop_gained	HIGH	-	ENSCHIG00000018629	Transcript	ENSCHIT00000027523.1	protein_coding	2020-03-04	-	-	-	297	297	99	C/*	tgC/tgA	rs642364354	-	-1	-	-	-	-	-	-	-	-	-	-	-
chr3_100010862	3:100010862-100010862	T	stop_gained	HIGH	-	ENSCHIG00000011166	Transcript	ENSCHIT00000015508.1	protein_coding	2020-01-01	-	-	-	151	151	51	R/*	Cga/Tga	rs670948368	-	1	-	-	-	-	-	-	-	-	-	-	-
chr3_100689374	3:100689374-100689374	A	splice_acceptor_variant	HIGH	RFX5	ENSCHIG00000020616	Transcript	ENSCHIT00000030649.1	protein_coding	-	2020-08-08	-	-	-	-	-	-	-	rs651821224	-	-1	-	HGNC	RFX5	-	-	-	-	-	-	-	-
chr3_100753768	3:100753768-100753768	A	stop_gained	HIGH	-	ENSCHIG00000002631	Transcript	ENSCHIT00000003679.1	protein_coding	2020-02-02	-	-	-	152	152	51	L/*	tTg/tAg	rs641729904	-	1	-	-	-	-	-	-	-	-	-	-	-
chr3_101149349	3:101149349-101149349	T	stop_gained	HIGH	-	ENSCHIG00000018414	Transcript	ENSCHIT00000027209.1	protein_coding	2020-02-02	-	-	-	160	160	54	R/*	Cga/Tga	rs662554198	-	1	-	-	-	-	-	-	-	-	-	-	-
chr3_101198158	3:101198158-101198158	G	splice_donor_variant	HIGH	RORC	ENSCHIG00000005408	Transcript	ENSCHIT00000007743.1	protein_coding	-	2020-01-09	-	-	-	-	-	-	-	-	-	-1	-	HGNC	RORC	-	-	-	-	-	-	-	-
chr3_102264394	3:102264394-102264394	C	splice_donor_variant	HIGH	CRNN	ENSCHIG00000025673	Transcript	ENSCHIT00000039095.1	protein_coding	-	2020-03-04	-	-	-	-	-	-	-	-	-	-1	-	HGNC	CRNN	-	-	-	-	-	-	-	-
chr3_102600641	3:102600641-102600641	A	stop_gained	HIGH	-	ENSCHIG00000017937	Transcript	ENSCHIT00000026371.1	protein_coding	2020-01-03	-	-	-	232	232	78	R/*	Cga/Tga	-	-	-1	-	-	-	-	-	-	-	-	-	-	-
chr3_103987033	3:103987033-103987033	G	splice_acceptor_variant	HIGH	IL6R	ENSCHIG00000012394	Transcript	ENSCHIT00000017353.1	protein_coding	-	2020-01-08	-	-	-	-	-	-	-	rs651725947	-	1	-	HGNC	IL6R	-	-	-	-	-	-	-	-
chr3_105191729	3:105191729-105191729	A	stop_gained	HIGH	-	ENSCHIG00000025192	Transcript	ENSCHIT00000038307.1	protein_coding	2020-11-11	-	-	-	1204	1204	402	Q/*	Cag/Tag	rs641035473	-	-1	-	-	-	-	-	-	-	-	-	-	-
chr3_105191729	3:105191729-105191729	A	stop_gained	HIGH	-	ENSCHIG00000025192	Transcript	ENSCHIT00000038309.1	protein_coding	2020-07-07	-	-	-	763	763	255	Q/*	Cag/Tag	rs641035473	-	-1	-	-	-	-	-	-	-	-	-	-	-
chr3_106073875	3:106073875-106073875	C	splice_acceptor_variant	HIGH	SH2D2A	ENSCHIG00000019998	Transcript	ENSCHIT00000029703.1	protein_coding	-	2020-08-08	-	-	-	-	-	-	-	rs635916188	-	-1	-	HGNC	SH2D2A	-	-	-	-	-	-	-	-
chr3_106169889	3:106169889-106169889	A	splice_donor_variant	HIGH	PEAR1	ENSCHIG00000024120	Transcript	ENSCHIT00000036635.1	protein_coding	-	16/19	-	-	-	-	-	-	-	rs660288189	-	1	-	HGNC	PEAR1	-	-	-	-	-	-	-	-
chr3_106342927	3:106342927-106342927	A	start_lost	HIGH	-	ENSCHIG00000023056	Transcript	ENSCHIT00000034769.1	protein_coding	2020-01-04	-	-	-	2	2	1	S/L	tCa/tTa	rs655253698	-	-1	-	-	-	-	-	-	deleterious_low_confidence(0)	-	-	-	-
chr3_106342927	3:106342927-106342927	A	start_lost	HIGH	-	ENSCHIG00000023056	Transcript	ENSCHIT00000034773.1	protein_coding	2020-01-04	-	-	-	2	2	1	S/L	tCa/tTa	rs655253698	-	-1	-	-	-	-	-	-	deleterious_low_confidence(0)	-	-	-	-
chr3_106837676	3:106837676-106837676	T	stop_gained	HIGH	-	ENSCHIG00000011451	Transcript	ENSCHIT00000015938.1	protein_coding	2020-01-02	-	-	-	94	94	32	Q/*	Caa/Taa	-	-	1	-	-	-	-	-	-	-	-	-	-	-
chr3_106837766	3:106837766-106837766	C	splice_acceptor_variant	HIGH	-	ENSCHIG00000011451	Transcript	ENSCHIT00000015938.1	protein_coding	-	2020-01-01	-	-	-	-	-	-	-	-	-	1	-	-	-	-	-	-	-	-	-	-	-
chr3_106875883	3:106875883-106875883	C	splice_donor_variant	HIGH	-	ENSCHIG00000025439	Transcript	ENSCHIT00000038717.1	protein_coding	-	2020-01-01	-	-	-	-	-	-	-	rs663042589	-	1	-	-	-	-	-	-	-	-	-	-	-
chr3_107496770	3:107496770-107496770	T	stop_gained	HIGH	-	ENSCHIG00000014091	Transcript	ENSCHIT00000020052.1	protein_coding	2020-01-03	-	-	-	810	128	43	W/*	tGg/tAg	-	-	-1	-	-	-	-	-	-	-	-	-	-	-
chr3_107623085	3:107623085-107623085	A	stop_gained	HIGH	-	ENSCHIG00000027085	Transcript	ENSCHIT00000041455.1	protein_coding	2020-06-07	-	-	-	1235	1235	412	W/*	tGg/tAg	rs664896097	-	1	-	-	-	-	-	-	-	-	-	-	-
chr3_107627347	3:107627347-107627347	T	stop_lost	HIGH	-	ENSCHIG00000027085	Transcript	ENSCHIT00000041455.1	protein_coding	2020-07-07	-	-	-	1622	1622	541	*/L	tAa/tTa	rs646889359	-	1	-	-	-	-	-	-	-	-	-	-	-
chr3_107889468	3:107889468-107889468	T	splice_acceptor_variant	HIGH	CD1D	ENSCHIG00000008779	Transcript	ENSCHIT00000012090.1	protein_coding	-	2020-01-04	-	-	-	-	-	-	-	rs668544134	-	1	-	HGNC	CD1D	-	-	-	-	-	-	-	-
chr3_107932940	3:107932940-107932940	G	start_lost	HIGH	-	ENSCHIG00000010218	Transcript	ENSCHIT00000014060.1	protein_coding	2020-01-01	-	-	-	2	2	1	V/A	gTc/gCc	rs671652134	-	-1	-	-	-	-	-	-	tolerated_low_confidence(1)	-	-	-	-
chr3_108026583	3:108026583-108026583	T	stop_gained	HIGH	-	ENSCHIG00000009426	Transcript	ENSCHIT00000012959.1	protein_coding	2020-05-06	-	-	-	769	769	257	R/*	Cga/Tga	rs655168947	-	1	-	-	-	-	-	-	-	-	-	-	-
chr3_108150571	3:108150571-108150571	T	splice_acceptor_variant	HIGH	-	ENSCHIG00000021427	Transcript	ENSCHIT00000031961.1	protein_coding	-	2020-01-05	-	-	-	-	-	-	-	-	-	1	-	-	-	-	-	-	-	-	-	-	-
chr3_108152862	3:108152862-108152862	A	stop_gained	HIGH	-	ENSCHIG00000021427	Transcript	ENSCHIT00000031961.1	protein_coding	2020-05-06	-	-	-	972	972	324	W/*	tgG/tgA	-	-	1	-	-	-	-	-	-	-	-	-	-	-
chr3_108342538	3:108342538-108342538	G	stop_lost	HIGH	-	ENSCHIG00000024117	Transcript	ENSCHIT00000036599.1	protein_coding	2020-05-05	-	-	-	1291	1291	431	*/Q	Tag/Cag	-	-	-1	-	-	-	-	-	-	-	-	-	-	-
chr3_108679728	3:108679728-108679728	T	splice_donor_variant	HIGH	-	ENSCHIG00000022764	Transcript	ENSCHIT00000034263.1	protein_coding	-	2020-03-04	-	-	-	-	-	-	-	rs636156023	-	-1	-	-	-	-	-	-	-	-	-	-	-
chr3_108679894	3:108679894-108679894	T	stop_gained	HIGH	-	ENSCHIG00000022764	Transcript	ENSCHIT00000034263.1	protein_coding	2020-03-05	-	-	-	429	429	143	C/*	tgC/tgA	rs645785398	-	-1	-	-	-	-	-	-	-	-	-	-	-
chr3_108802723	3:108802723-108802723	C	splice_acceptor_variant	HIGH	SPTA1	ENSCHIG00000011339	Transcript	ENSCHIT00000015909.1	protein_coding	-	45/50	-	-	-	-	-	-	-	rs636530351	-	-1	-	HGNC	SPTA1	-	-	-	-	-	-	-	-
chr3_108802723	3:108802723-108802723	C	splice_acceptor_variant	HIGH	SPTA1	ENSCHIG00000011339	Transcript	ENSCHIT00000015920.1	protein_coding	-	43/48	-	-	-	-	-	-	-	rs636530351	-	-1	-	HGNC	SPTA1	-	-	-	-	-	-	-	-
chr3_109451269	3:109451269-109451269	A	splice_donor_variant	HIGH	-	ENSCHIG00000026176	Transcript	ENSCHIT00000039921.1	protein_coding	-	2020-01-01	-	-	-	-	-	-	-	rs663919725	-	1	-	-	-	-	-	-	-	-	-	-	-
chr3_109453999	3:109453999-109453999	T	stop_gained	HIGH	-	ENSCHIG00000026176	Transcript	ENSCHIT00000039921.1	protein_coding	2020-02-02	-	-	-	271	271	91	E/*	Gaa/Taa	rs650869242	-	1	-	-	-	-	-	-	-	-	-	-	-
chr3_109940579	3:109940579-109940579	T	stop_gained	HIGH	CRP	ENSCHIG00000015232	Transcript	ENSCHIT00000021842.1	protein_coding	2020-01-02	-	-	-	26	26	9	L/*	tTa/tAa	rs649797176	-	-1	-	HGNC	CRP	-	-	-	-	-	-	-	-
chr3_110042039	3:110042039-110042039	G	stop_gained	HIGH	-	ENSCHIG00000026962	Transcript	ENSCHIT00000041244.1	protein_coding	2020-01-07	-	-	-	134	134	45	S/*	tCa/tGa	rs665676993	-	1	-	-	-	-	-	-	-	-	-	-	-
chr3_110337324	3:110337324-110337324	T	splice_donor_variant	HIGH	KCNJ9	ENSCHIG00000019813	Transcript	ENSCHIT00000029373.1	protein_coding	-	2020-03-03	-	-	-	-	-	-	-	-	-	1	-	HGNC	KCNJ9	-	-	-	-	-	-	-	-
chr3_111079749	3:111079749-111079749	C	splice_acceptor_variant	HIGH	-	ENSCHIG00000025292	Transcript	ENSCHIT00000038465.1	protein_coding	-	2020-04-07	-	-	-	-	-	-	-	-	-	-1	-	-	-	-	-	-	-	-	-	-	-
chr3_111243669	3:111243669-111243669	G	start_lost	HIGH	-	ENSCHIG00000015987	Transcript	ENSCHIT00000023090.1	protein_coding	2020-01-11	-	-	-	3	3	1	M/I	atG/atC	rs672145426	-	-1	-	-	-	-	-	-	deleterious(0)	-	-	-	-
chr3_111317911	3:111317911-111317911	A	splice_acceptor_variant	HIGH	-	ENSCHIG00000003401	Transcript	ENSCHIT00000004624.1	protein_coding	-	2020-05-06	-	-	-	-	-	-	-	rs657968380	-	1	-	-	-	-	-	-	-	-	-	-	-
chr3_111317933	3:111317933-111317933	A	stop_gained	HIGH	-	ENSCHIG00000003401	Transcript	ENSCHIT00000004624.1	protein_coding	2020-06-07	-	-	-	992	992	331	L/*	tTg/tAg	rs671843814	-	1	-	-	-	-	-	-	-	-	-	-	-
chr3_111455831	3:111455831-111455831	A	stop_gained	HIGH	-	ENSCHIG00000025678	Transcript	ENSCHIT00000039148.1	protein_coding	2020-04-07	-	-	-	477	417	139	Y/*	taC/taA	-	-	1	-	-	-	-	-	-	-	-	-	-	-
chr3_111455831	3:111455831-111455831	A	stop_gained	HIGH	-	ENSCHIG00000025678	Transcript	ENSCHIT00000039161.1	protein_coding	2020-04-07	-	-	-	354	354	118	Y/*	taC/taA	-	-	1	-	-	-	-	-	-	-	-	-	-	-
chr3_111574554	3:111574554-111574554	A	splice_acceptor_variant	HIGH	-	ENSCHIG00000001352	Transcript	ENSCHIT00000001871.1	protein_coding	-	2020-02-07	-	-	-	-	-	-	-	-	-	-1	-	-	-	-	-	-	-	-	-	-	-
chr3_111574554	3:111574554-111574554	A	splice_acceptor_variant	HIGH	-	ENSCHIG00000001352	Transcript	ENSCHIT00000001918.1	protein_coding	-	2020-02-07	-	-	-	-	-	-	-	-	-	-1	-	-	-	-	-	-	-	-	-	-	-
chr3_111574554	3:111574554-111574554	A	splice_acceptor_variant	HIGH	-	ENSCHIG00000001352	Transcript	ENSCHIT00000001952.1	protein_coding	-	2020-02-07	-	-	-	-	-	-	-	-	-	-1	-	-	-	-	-	-	-	-	-	-	-
chr3_111574554	3:111574554-111574554	A	splice_acceptor_variant	HIGH	-	ENSCHIG00000001352	Transcript	ENSCHIT00000001971.1	protein_coding	-	2020-02-07	-	-	-	-	-	-	-	-	-	-1	-	-	-	-	-	-	-	-	-	-	-
chr3_111613765	3:111613765-111613765	T	stop_gained	HIGH	-	ENSCHIG00000013123	Transcript	ENSCHIT00000018468.1	protein_coding	2020-02-03	-	-	-	61	61	21	R/*	Cga/Tga	-	-	1	-	-	-	-	-	-	-	-	-	-	-
chr3_111783062	3:111783062-111783062	T	stop_gained	HIGH	UFC1	ENSCHIG00000020452	Transcript	ENSCHIT00000030426.1	protein_coding	2020-04-06	-	-	-	274	274	92	K/*	Aaa/Taa	rs636912998	-	1	-	HGNC	UFC1	-	-	-	-	-	-	-	-
chr3_113168123	3:113168123-113168123	C	stop_lost	HIGH	-	ENSCHIG00000018779	Transcript	ENSCHIT00000027775.1	protein_coding	2020-03-03	-	-	-	425	425	142	*/W	tAg/tGg	-	-	-1	-	-	-	-	-	-	-	-	-	-	-
chr3_116850598	3:116850598-116850598	A	stop_gained	HIGH	-	ENSCHIG00000010668	Transcript	ENSCHIT00000014752.1	protein_coding	2020-01-01	-	-	-	319	319	107	R/*	Aga/Tga	-	-	-1	-	-	-	-	-	-	-	-	-	-	-
chr3_116850674	3:116850674-116850674	C	stop_gained	HIGH	-	ENSCHIG00000010668	Transcript	ENSCHIT00000014752.1	protein_coding	2020-01-01	-	-	-	243	243	81	Y/*	taC/taG	-	-	-1	-	-	-	-	-	-	-	-	-	-	-
chr3_117839673	3:117839673-117839673	A	start_lost	HIGH	-	ENSCHIG00000006658	Transcript	ENSCHIT00000008953.1	protein_coding	2020-01-10	-	-	-	3	3	1	M/I	atG/atA	rs637427709	-	1	-	-	-	-	-	-	deleterious(0.02)	-	-	-	-
chr3_117839806	3:117839806-117839806	A	splice_donor_variant	HIGH	-	ENSCHIG00000006658	Transcript	ENSCHIT00000008953.1	protein_coding	-	2020-01-09	-	-	-	-	-	-	-	rs661203337	-	1	-	-	-	-	-	-	-	-	-	-	-
chr3_118926522	3:118926522-118926522	A	splice_acceptor_variant	HIGH	CREG1	ENSCHIG00000019186	Transcript	ENSCHIT00000028424.1	protein_coding	-	2020-03-03	-	-	-	-	-	-	-	rs663530767	-	-1	-	HGNC	CREG1	-	-	-	-	-	-	-	-
chr3_119174767	3:119174767-119174767	G	stop_lost	HIGH	ADCY10	ENSCHIG00000010048	Transcript	ENSCHIT00000014004.1	protein_coding	33/33	-	-	-	5194	4943	1648	*/S	tGa/tCa	rs642957495	-	-1	-	HGNC	ADCY10	-	-	-	-	-	-	-	-
chr3_119174767	3:119174767-119174767	G	stop_lost	HIGH	ADCY10	ENSCHIG00000010048	Transcript	ENSCHIT00000014028.1	protein_coding	34/34	-	-	-	5116	4865	1622	*/S	tGa/tCa	rs642957495	-	-1	-	HGNC	ADCY10	-	-	-	-	-	-	-	-
chr3_119420523	3:119420523-119420523	A	stop_gained	HIGH	-	ENSCHIG00000010961	Transcript	ENSCHIT00000015210.1	protein_coding	2020-04-05	-	-	-	364	364	122	R/*	Cga/Tga	-	-	-1	-	-	-	-	-	-	-	-	-	-	-
chr4_573475	4:573475-573475	C	start_lost	HIGH	PTPRN2	ENSCHIG00000018892	Transcript	ENSCHIT00000027972.1	protein_coding	2020-01-21	-	-	-	2	2	1	M/T	aTg/aCg	rs637560394	-	1	-	HGNC	PTPRN2	-	-	-	-	-	-	-	-
chr4_3352780	4:3352780-3352780	A	splice_donor_variant	HIGH	DPP6	ENSCHIG00000006632	Transcript	ENSCHIT00000009088.1	protein_coding	-	2020-01-24	-	-	-	-	-	-	-	rs645218882	-	-1	-	HGNC	DPP6	-	-	-	-	-	-	-	-
chr4_5854321	4:5854321-5854321	C	splice_acceptor_variant	HIGH	RHEB	ENSCHIG00000017350	Transcript	ENSCHIT00000025402.1	protein_coding	-	2020-05-06	-	-	-	-	-	-	-	rs641589002	-	1	-	EntrezGene	-	-	-	-	-	-	-	-	-
chr4_6314262	4:6314262-6314262	T	stop_gained	HIGH	ATG9B	ENSCHIG00000024543	Transcript	ENSCHIT00000037274.1	protein_coding	2020-12-14	-	-	-	2536	2536	846	Q/*	Cag/Tag	rs637977590	-	1	-	HGNC	ATG9B	-	-	-	-	-	-	-	-
chr4_6691423	4:6691423-6691423	C	splice_acceptor_variant	HIGH	-	ENSCHIG00000026449	Transcript	ENSCHIT00000040376.1	protein_coding	-	2020-01-03	-	-	-	-	-	-	-	-	-	1	-	-	-	-	-	-	-	-	-	-	-
chr4_6692106	4:6692106-6692106	A	stop_gained	HIGH	-	ENSCHIG00000026449	Transcript	ENSCHIT00000040376.1	protein_coding	2020-04-04	-	-	-	741	741	247	W/*	tgG/tgA	-	-	1	-	-	-	-	-	-	-	-	-	-	-
chr4_6870383	4:6870383-6870383	T	stop_gained	HIGH	-	ENSCHIG00000013558	Transcript	ENSCHIT00000019171.1	protein_coding	2020-03-03	-	-	-	565	361	121	E/*	Gaa/Taa	-	-	1	-	-	-	-	-	-	-	-	-	-	-
chr4_6898259	4:6898259-6898259	T	stop_gained,splice_region_variant	HIGH	-	ENSCHIG00000019898	Transcript	ENSCHIT00000029475.1	protein_coding	2020-03-07	-	-	-	399	399	133	C/*	tgC/tgA	-	-	-1	-	-	-	-	-	-	-	-	-	-	-
chr4_6912029	4:6912029-6912029	T	splice_donor_variant	HIGH	-	ENSCHIG00000026223	Transcript	ENSCHIT00000040001.1	protein_coding	-	2020-03-03	-	-	-	-	-	-	-	-	-	1	-	-	-	-	-	-	-	-	-	-	-
chr4_6961170	4:6961170-6961170	A	stop_gained	HIGH	-	ENSCHIG00000013015	Transcript	ENSCHIT00000018290.1	protein_coding	2020-04-04	-	-	-	1792	1792	598	E/*	Gaa/Taa	-	-	-1	-	-	-	-	-	-	-	-	-	-	-
chr4_7078236	4:7078236-7078236	A	stop_gained	HIGH	-	ENSCHIG00000007974	Transcript	ENSCHIT00000010939.1	protein_coding	2020-03-04	-	-	-	830	671	224	W/*	tGg/tAg	-	-	1	-	-	-	-	-	-	-	-	-	-	-
chr4_7134337	4:7134337-7134337	C	stop_lost	HIGH	-	ENSCHIG00000016388	Transcript	ENSCHIT00000023728.1	protein_coding	2020-03-03	-	-	-	469	469	157	*/E	Tag/Gag	-	-	-1	-	-	-	-	-	-	-	-	-	-	-
chr4_7477334	4:7477334-7477334	A	stop_gained	HIGH	-	ENSCHIG00000023846	Transcript	ENSCHIT00000036127.1	protein_coding	2020-03-03	-	-	-	677	677	226	S/*	tCa/tAa	-	-	1	-	-	-	-	-	-	-	-	-	-	-
chr4_7477357	4:7477357-7477357	T	stop_gained	HIGH	-	ENSCHIG00000023846	Transcript	ENSCHIT00000036127.1	protein_coding	2020-03-03	-	-	-	700	700	234	K/*	Aag/Tag	-	-	1	-	-	-	-	-	-	-	-	-	-	-
chr4_8404801	4:8404801-8404801	T	stop_gained	HIGH	-	ENSCHIG00000010635	Transcript	ENSCHIT00000014707.1	protein_coding	2020-01-01	-	-	-	100	100	34	R/*	Cga/Tga	rs667182435	-	1	-	-	-	-	-	-	-	-	-	-	-
chr4_9087177	4:9087177-9087177	T	splice_donor_variant	HIGH	-	ENSCHIG00000021740	Transcript	ENSCHIT00000032484.1	protein_coding	-	2020-06-06	-	-	-	-	-	-	-	rs648732334	-	-1	-	-	-	-	-	-	-	-	-	-	-
chr4_13070506	4:13070506-13070506	A	splice_acceptor_variant	HIGH	-	ENSCHIG00000014478	Transcript	ENSCHIT00000020661.1	protein_coding	-	2020-02-03	-	-	-	-	-	-	-	-	-	-1	-	-	-	-	-	-	-	-	-	-	-
chr4_13206736	4:13206736-13206736	G	stop_lost	HIGH	-	ENSCHIG00000010929	Transcript	ENSCHIT00000015148.1	protein_coding	2020-01-01	-	-	-	931	931	311	*/R	Tga/Cga	rs660031579	-	-1	-	-	-	-	-	-	-	-	-	-	-
chr4_13282537	4:13282537-13282537	A	stop_gained	HIGH	OR2A2	ENSCHIG00000009764	Transcript	ENSCHIT00000013427.1	protein_coding	2020-01-01	-	-	-	793	793	265	Q/*	Caa/Taa	rs665058369	-	-1	-	HGNC	OR2A2	-	-	-	-	-	-	-	-
chr4_13282942	4:13282942-13282942	A	stop_gained	HIGH	OR2A2	ENSCHIG00000009764	Transcript	ENSCHIT00000013427.1	protein_coding	2020-01-01	-	-	-	388	388	130	Q/*	Cag/Tag	rs645036698	-	-1	-	HGNC	OR2A2	-	-	-	-	-	-	-	-
chr4_13338687	4:13338687-13338687	A	splice_donor_variant	HIGH	-	ENSCHIG00000018216	Transcript	ENSCHIT00000026824.1	protein_coding	-	2020-01-01	-	-	-	-	-	-	-	rs649805444	-	-1	-	-	-	-	-	-	-	-	-	-	-
chr4_13469313	4:13469313-13469313	T	stop_gained	HIGH	-	ENSCHIG00000010251	Transcript	ENSCHIT00000014096.1	protein_coding	2020-01-01	-	-	-	938	938	313	S/*	tCg/tAg	rs640442991	-	-1	-	-	-	-	-	-	-	-	-	-	-
chr4_13962667	4:13962667-13962667	G	splice_donor_variant	HIGH	TAS2R40	ENSCHIG00000013838	Transcript	ENSCHIT00000019607.1	protein_coding	-	2020-01-01	-	-	-	-	-	-	-	rs638362015	-	-1	-	HGNC	TAS2R40	-	-	-	-	-	-	-	-
chr4_14200883	4:14200883-14200883	A	stop_gained	HIGH	-	ENSCHIG00000016077	Transcript	ENSCHIT00000023221.1	protein_coding	2020-02-02	-	-	-	874	874	292	R/*	Cga/Tga	-	-	-1	-	-	-	-	-	-	-	-	-	-	-
chr4_14201418	4:14201418-14201418	C	stop_gained	HIGH	-	ENSCHIG00000016077	Transcript	ENSCHIT00000023221.1	protein_coding	2020-02-02	-	-	-	339	339	113	Y/*	taC/taG	-	-	-1	-	-	-	-	-	-	-	-	-	-	-
chr4_14201512	4:14201512-14201512	A	splice_donor_variant	HIGH	-	ENSCHIG00000016077	Transcript	ENSCHIT00000023221.1	protein_coding	-	2020-01-01	-	-	-	-	-	-	-	-	-	-1	-	-	-	-	-	-	-	-	-	-	-
chr4_14236088	4:14236088-14236088	C	stop_gained	HIGH	-	ENSCHIG00000020443	Transcript	ENSCHIT00000030365.1	protein_coding	2020-02-02	-	-	-	252	252	84	Y/*	taC/taG	-	-	-1	-	-	-	-	-	-	-	-	-	-	-
chr4_14236088	4:14236088-14236088	C	stop_gained	HIGH	-	ENSCHIG00000020443	Transcript	ENSCHIT00000030368.1	protein_coding	2020-03-03	-	-	-	213	213	71	Y/*	taC/taG	-	-	-1	-	-	-	-	-	-	-	-	-	-	-
chr4_14768406	4:14768406-14768406	A	stop_gained	HIGH	-	ENSCHIG00000023799	Transcript	ENSCHIT00000036048.1	protein_coding	2020-03-04	-	-	-	310	310	104	Q/*	Cag/Tag	-	-	-1	-	-	-	-	-	-	-	-	-	-	-
chr4_14799826	4:14799826-14799826	G	stop_lost	HIGH	-	ENSCHIG00000025148	Transcript	ENSCHIT00000038238.1	protein_coding	2020-02-02	-	-	-	406	406	136	*/Q	Tag/Cag	-	-	-1	-	-	-	-	-	-	-	-	-	-	-
chr4_14799922	4:14799922-14799922	A	stop_gained	HIGH	-	ENSCHIG00000025148	Transcript	ENSCHIT00000038238.1	protein_coding	2020-02-02	-	-	-	310	310	104	Q/*	Cag/Tag	-	-	-1	-	-	-	-	-	-	-	-	-	-	-
chr4_14800069	4:14800069-14800069	A	stop_gained	HIGH	-	ENSCHIG00000025148	Transcript	ENSCHIT00000038238.1	protein_coding	2020-02-02	-	-	-	163	163	55	R/*	Cga/Tga	-	-	-1	-	-	-	-	-	-	-	-	-	-	-
chr4_14867878	4:14867878-14867878	T	start_lost	HIGH	-	ENSCHIG00000014383	Transcript	ENSCHIT00000020517.1	protein_coding	2020-01-03	-	-	-	3	3	1	M/I	atG/atA	-	-	-1	-	-	-	-	-	-	deleterious(0)	-	-	-	-
chr4_15274508	4:15274508-15274508	A	stop_gained	HIGH	-	ENSCHIG00000007632	Transcript	ENSCHIT00000010412.1	protein_coding	2020-01-01	-	-	-	877	877	293	R/*	Cga/Tga	rs671696732	-	-1	-	-	-	-	-	-	-	-	-	-	-
chr4_15314828	4:15314828-15314828	C	splice_acceptor_variant	HIGH	OR9A4	ENSCHIG00000021147	Transcript	ENSCHIT00000031524.1	protein_coding	-	2020-01-01	-	-	-	-	-	-	-	rs656538041	-	-1	-	HGNC	OR9A4	-	-	-	-	-	-	-	-
chr4_15364984	4:15364984-15364984	C	stop_gained	HIGH	TAS2R5	ENSCHIG00000013989	Transcript	ENSCHIT00000019842.1	protein_coding	2020-01-03	-	-	-	197	197	66	S/*	tCa/tGa	rs671788839	-	-1	-	HGNC	TAS2R5	-	-	-	-	-	-	-	-
chr4_17238960	4:17238960-17238960	C	start_lost	HIGH	HIPK2	ENSCHIG00000021186	Transcript	ENSCHIT00000031669.1	protein_coding	2020-01-14	-	-	-	2	2	1	M/T	aTg/aCg	rs641335911	-	1	-	HGNC	HIPK2	-	-	-	-	-	-	-	-
chr4_17238961	4:17238961-17238961	A	start_lost	HIGH	HIPK2	ENSCHIG00000021186	Transcript	ENSCHIT00000031669.1	protein_coding	2020-01-14	-	-	-	3	3	1	M/I	atG/atA	-	-	1	-	HGNC	HIPK2	-	-	-	-	-	-	-	-
chr4_24693351	4:24693351-24693351	T	splice_acceptor_variant	HIGH	-	ENSCHIG00000013016	Transcript	ENSCHIT00000018296.1	protein_coding	-	2020-05-05	-	-	-	-	-	-	-	rs648442363	-	1	-	-	-	-	-	-	-	-	-	-	-
chr4_26338707	4:26338707-26338707	C	splice_donor_variant,non_coding_transcript_variant	HIGH	-	ENSCHIG00000007251	Transcript	ENSCHIT00000009844.1	lincRNA	-	2020-01-01	-	-	-	-	-	-	-	rs644202275	-	1	-	-	-	-	-	-	-	-	-	-	-
chr4_28214742	4:28214742-28214742	T	splice_donor_variant	HIGH	SND1	ENSCHIG00000023390	Transcript	ENSCHIT00000035685.1	protein_coding	-	2020-01-23	-	-	-	-	-	-	-	rs661541249	-	-1	-	HGNC	SND1	-	-	-	-	-	-	-	-
chr4_28279581	4:28279581-28279581	T	splice_acceptor_variant	HIGH	PAX4	ENSCHIG00000014419	Transcript	ENSCHIT00000020586.1	protein_coding	-	2020-07-09	-	-	-	-	-	-	-	rs639972140	-	1	-	HGNC	PAX4	-	-	-	-	-	-	-	-
chr4_35259626	4:35259626-35259626	A	splice_donor_variant	HIGH	-	ENSCHIG00000025503	Transcript	ENSCHIT00000038821.1	protein_coding	-	2020-01-02	-	-	-	-	-	-	-	rs656623672	-	1	-	-	-	-	-	-	-	-	-	-	-
chr4_37599988	4:37599988-37599988	A	stop_gained	HIGH	-	ENSCHIG00000013794	Transcript	ENSCHIT00000019532.1	protein_coding	2020-06-06	-	-	-	826	826	276	R/*	Cga/Tga	rs648294152	-	-1	-	-	-	-	-	-	-	-	-	-	-
chr4_37619614	4:37619614-37619614	A	stop_gained	HIGH	-	ENSCHIG00000013794	Transcript	ENSCHIT00000019532.1	protein_coding	2020-02-06	-	-	-	112	112	38	R/*	Cga/Tga	rs646071478	-	-1	-	-	-	-	-	-	-	-	-	-	-
chr4_39097803	4:39097803-39097803	A	stop_gained	HIGH	-	ENSCHIG00000022322	Transcript	ENSCHIT00000033494.1	protein_coding	2020-01-04	-	-	-	376	376	126	E/*	Gaa/Taa	rs669082456	-	-1	-	-	-	-	-	-	-	-	-	-	-
chr4_40075121	4:40075121-40075121	T	splice_acceptor_variant,non_coding_transcript_variant	HIGH	-	ENSCHIG00000007283	Transcript	ENSCHIT00000009889.1	lincRNA	-	2020-01-02	-	-	-	-	-	-	-	rs665293568	-	-1	-	-	-	-	-	-	-	-	-	-	-
chr4_43076008	4:43076008-43076008	A	stop_gained	HIGH	-	ENSCHIG00000026885	Transcript	ENSCHIT00000041128.1	protein_coding	2020-06-06	-	-	-	575	575	192	W/*	tGg/tAg	rs660769233	-	1	-	-	-	-	-	-	-	-	-	-	-
chr4_43076079	4:43076079-43076079	C	stop_lost	HIGH	-	ENSCHIG00000026885	Transcript	ENSCHIT00000041128.1	protein_coding	2020-06-06	-	-	-	646	646	216	*/R	Tga/Cga	rs646714087	-	1	-	-	-	-	-	-	-	-	-	-	-
chr4_43083072	4:43083072-43083072	C	splice_acceptor_variant	HIGH	CAMK2B	ENSCHIG00000022969	Transcript	ENSCHIT00000034883.1	protein_coding	-	16/17	-	-	-	-	-	-	-	rs649113594	-	-1	-	HGNC	CAMK2B	-	-	-	-	-	-	-	-
chr4_44882210	4:44882210-44882210	T	splice_donor_variant,non_coding_transcript_variant	HIGH	-	ENSCHIG00000007319	Transcript	ENSCHIT00000009935.1	lincRNA	-	2020-01-03	-	-	-	-	-	-	-	rs643208111	-	-1	-	-	-	-	-	-	-	-	-	-	-
chr4_45888398	4:45888398-45888398	G	stop_gained	HIGH	-	ENSCHIG00000023931	Transcript	ENSCHIT00000036243.1	protein_coding	2020-01-02	-	-	-	178	14	5	S/*	tCa/tGa	rs655686372	-	1	-	-	-	-	-	-	-	-	-	-	-
chr4_47625978	4:47625978-47625978	C	splice_acceptor_variant,non_coding_transcript_variant	HIGH	-	ENSCHIG00000007343	Transcript	ENSCHIT00000009961.1	lincRNA	-	2020-01-02	-	-	-	-	-	-	-	rs668637355	-	-1	-	-	-	-	-	-	-	-	-	-	-
chr4_47625978	4:47625978-47625978	C	splice_acceptor_variant,non_coding_transcript_variant	HIGH	-	ENSCHIG00000007343	Transcript	ENSCHIT00000009962.1	lincRNA	-	2020-01-01	-	-	-	-	-	-	-	rs668637355	-	-1	-	-	-	-	-	-	-	-	-	-	-
chr4_47626417	4:47626417-47626417	A	splice_acceptor_variant,non_coding_transcript_variant	HIGH	-	ENSCHIG00000007343	Transcript	ENSCHIT00000009964.1	lincRNA	-	2020-02-02	-	-	-	-	-	-	-	rs647083544	-	-1	-	-	-	-	-	-	-	-	-	-	-
chr4_49704879	4:49704879-49704879	C	splice_donor_variant,non_coding_transcript_variant	HIGH	-	ENSCHIG00000007373	Transcript	ENSCHIT00000009996.1	lincRNA	-	2020-01-01	-	-	-	-	-	-	-	rs648446871	-	-1	-	-	-	-	-	-	-	-	-	-	-
chr4_49704879	4:49704879-49704879	C	splice_donor_variant,non_coding_transcript_variant	HIGH	-	ENSCHIG00000007373	Transcript	ENSCHIT00000009998.1	lincRNA	-	2020-02-02	-	-	-	-	-	-	-	rs648446871	-	-1	-	-	-	-	-	-	-	-	-	-	-
chr4_51353963	4:51353963-51353963	T	splice_acceptor_variant	HIGH	HOXA11	ENSCHIG00000020568	Transcript	ENSCHIT00000030552.1	protein_coding	-	2020-01-02	-	-	-	-	-	-	-	-	-	-1	-	HGNC	HOXA11	-	-	-	-	-	-	-	-
chr4_51459325	4:51459325-51459325	A	stop_gained	HIGH	-	ENSCHIG00000020370	Transcript	ENSCHIT00000030229.1	protein_coding	2020-01-02	-	-	-	112	112	38	R/*	Cga/Tga	rs666621063	-	-1	-	-	-	-	-	-	-	-	-	-	-
chr4_51786665	4:51786665-51786665	G	start_lost	HIGH	-	ENSCHIG00000020306	Transcript	ENSCHIT00000030127.1	protein_coding	2020-01-02	-	-	-	1	1	1	M/V	Atg/Gtg	rs659115409	-	1	-	-	-	-	-	-	-	-	-	-	-
chr4_51831308	4:51831308-51831308	A	stop_gained	HIGH	-	ENSCHIG00000017265	Transcript	ENSCHIT00000025212.1	protein_coding	2020-02-04	-	-	-	250	250	84	K/*	Aaa/Taa	-	-	-1	-	-	-	-	-	-	-	-	-	-	-
chr4_51831308	4:51831308-51831308	A	stop_gained	HIGH	-	ENSCHIG00000017265	Transcript	ENSCHIT00000025215.1	protein_coding	2020-02-03	-	-	-	250	250	84	K/*	Aaa/Taa	-	-	-1	-	-	-	-	-	-	-	-	-	-	-
chr4_52543225	4:52543225-52543225	A	start_lost	HIGH	CREB5	ENSCHIG00000017696	Transcript	ENSCHIT00000025953.1	protein_coding	2020-01-11	-	-	-	389	3	1	M/I	atG/atA	rs649531326	-	1	-	HGNC	CREB5	-	-	-	-	-	-	-	-
chr4_52543280	4:52543280-52543280	A	splice_donor_variant	HIGH	CREB5	ENSCHIG00000017696	Transcript	ENSCHIT00000025953.1	protein_coding	-	2020-01-10	-	-	-	-	-	-	-	rs636012834	-	1	-	HGNC	CREB5	-	-	-	-	-	-	-	-
chr4_54151517	4:54151517-54151517	A	splice_donor_variant	HIGH	-	ENSCHIG00000020136	Transcript	ENSCHIT00000029875.1	protein_coding	-	2020-01-02	-	-	-	-	-	-	-	rs653748363	-	1	-	-	-	-	-	-	-	-	-	-	-
chr4_54151658	4:54151658-54151658	T	stop_gained	HIGH	-	ENSCHIG00000020136	Transcript	ENSCHIT00000029875.1	protein_coding	2020-02-03	-	-	-	130	130	44	Q/*	Cag/Tag	rs647333379	-	1	-	-	-	-	-	-	-	-	-	-	-
chr4_59398554	4:59398554-59398554	T	stop_gained	HIGH	ANLN	ENSCHIG00000017068	Transcript	ENSCHIT00000024846.1	protein_coding	21/25	-	-	-	2926	2926	976	E/*	Gag/Tag	-	-	1	-	HGNC	ANLN	-	-	-	-	-	-	-	-
chr4_59398554	4:59398554-59398554	T	stop_gained	HIGH	ANLN	ENSCHIG00000017068	Transcript	ENSCHIT00000024870.1	protein_coding	20/24	-	-	-	2887	2887	963	E/*	Gag/Tag	-	-	1	-	HGNC	ANLN	-	-	-	-	-	-	-	-
chr4_60423735	4:60423735-60423735	T	splice_acceptor_variant,non_coding_transcript_variant	HIGH	-	ENSCHIG00000007404	Transcript	ENSCHIT00000010044.1	lincRNA	-	2020-02-03	-	-	-	-	-	-	-	-	-	-1	-	-	-	-	-	-	-	-	-	-	-
chr4_60673503	4:60673503-60673503	T	stop_gained	HIGH	-	ENSCHIG00000002553	Transcript	ENSCHIT00000003618.1	protein_coding	2020-04-05	-	-	-	433	433	145	Q/*	Cag/Tag	rs639924444	-	1	-	-	-	-	-	-	-	-	-	-	-
chr4_70187037	4:70187037-70187037	A	stop_gained	HIGH	-	ENSCHIG00000019241	Transcript	ENSCHIT00000028494.1	protein_coding	2020-03-04	-	-	-	750	750	250	W/*	tgG/tgA	-	-	1	-	-	-	-	-	-	-	-	-	-	-
chr4_70555033	4:70555033-70555033	A	splice_donor_variant	HIGH	EPDR1	ENSCHIG00000019001	Transcript	ENSCHIT00000028142.1	protein_coding	-	2020-01-03	-	-	-	-	-	-	-	-	-	-1	-	HGNC	EPDR1	-	-	-	-	-	-	-	-
chr4_71018272	4:71018272-71018272	T	splice_acceptor_variant	HIGH	NRCAM	ENSCHIG00000026694	Transcript	ENSCHIT00000040855.1	protein_coding	-	25/30	-	-	-	-	-	-	-	-	-	1	-	HGNC	NRCAM	-	-	-	-	-	-	-	-
chr4_71018272	4:71018272-71018272	T	splice_acceptor_variant	HIGH	NRCAM	ENSCHIG00000026694	Transcript	ENSCHIT00000040862.1	protein_coding	-	25/29	-	-	-	-	-	-	-	-	-	1	-	HGNC	NRCAM	-	-	-	-	-	-	-	-
chr4_71018272	4:71018272-71018272	T	splice_acceptor_variant	HIGH	NRCAM	ENSCHIG00000026694	Transcript	ENSCHIT00000040874.1	protein_coding	-	24/29	-	-	-	-	-	-	-	-	-	1	-	HGNC	NRCAM	-	-	-	-	-	-	-	-
chr4_71018272	4:71018272-71018272	T	splice_acceptor_variant	HIGH	NRCAM	ENSCHIG00000026694	Transcript	ENSCHIT00000040950.1	protein_coding	-	24/29	-	-	-	-	-	-	-	-	-	1	-	HGNC	NRCAM	-	-	-	-	-	-	-	-
chr4_71100171	4:71100171-71100171	T	stop_gained	HIGH	LAMB4	ENSCHIG00000017010	Transcript	ENSCHIT00000024814.1	protein_coding	5/35	-	-	-	403	403	135	R/*	Cga/Tga	rs654158403	-	1	-	HGNC	LAMB4	-	-	-	-	-	-	-	-
chr4_71149394	4:71149394-71149394	T	stop_gained	HIGH	LAMB4	ENSCHIG00000017010	Transcript	ENSCHIT00000024814.1	protein_coding	19/35	-	-	-	2278	2278	760	R/*	Cga/Tga	-	-	1	-	HGNC	LAMB4	-	-	-	-	-	-	-	-
chr4_71153675	4:71153675-71153675	G	splice_acceptor_variant	HIGH	LAMB4	ENSCHIG00000017010	Transcript	ENSCHIT00000024814.1	protein_coding	-	19/34	-	-	-	-	-	-	-	rs648966133	-	1	-	HGNC	LAMB4	-	-	-	-	-	-	-	-
chr4_71166523	4:71166523-71166523	T	stop_gained	HIGH	LAMB4	ENSCHIG00000017010	Transcript	ENSCHIT00000024814.1	protein_coding	25/35	-	-	-	3214	3214	1072	R/*	Cga/Tga	rs647306897	-	1	-	HGNC	LAMB4	-	-	-	-	-	-	-	-
chr4_73960145	4:73960145-73960145	G	start_lost	HIGH	-	ENSCHIG00000017505	Transcript	ENSCHIT00000025635.1	protein_coding	2020-01-03	-	-	-	1	1	1	M/V	Atg/Gtg	-	-	1	-	-	-	-	-	-	tolerated(0.08)	-	-	-	-
chr4_76710853	4:76710853-76710853	G	start_lost	HIGH	-	ENSCHIG00000009647	Transcript	ENSCHIT00000013235.1	protein_coding	2020-01-01	-	-	-	2	2	1	M/T	aTg/aCg	rs635958955	-	-1	-	-	-	-	-	-	deleterious(0)	-	-	-	-
chr4_80050070	4:80050070-80050070	T	stop_gained	HIGH	-	ENSCHIG00000020870	Transcript	ENSCHIT00000031082.1	protein_coding	2020-04-13	-	-	-	1266	346	116	Q/*	Cag/Tag	-	-	1	-	-	-	-	-	-	-	-	-	-	-
chr4_80050070	4:80050070-80050070	T	stop_gained	HIGH	-	ENSCHIG00000020870	Transcript	ENSCHIT00000031091.1	protein_coding	2020-03-13	-	-	-	346	346	116	Q/*	Cag/Tag	-	-	1	-	-	-	-	-	-	-	-	-	-	-
chr4_80067519	4:80067519-80067519	G	splice_donor_variant	HIGH	-	ENSCHIG00000020870	Transcript	ENSCHIT00000031082.1	protein_coding	-	2020-09-12	-	-	-	-	-	-	-	-	-	1	-	-	-	-	-	-	-	-	-	-	-
chr4_80067519	4:80067519-80067519	G	splice_donor_variant	HIGH	-	ENSCHIG00000020870	Transcript	ENSCHIT00000031091.1	protein_coding	-	2020-08-12	-	-	-	-	-	-	-	-	-	1	-	-	-	-	-	-	-	-	-	-	-
chr4_81505683	4:81505683-81505683	A	splice_acceptor_variant,non_coding_transcript_variant	HIGH	-	ENSCHIG00000007468	Transcript	ENSCHIT00000010152.1	lincRNA	-	2020-02-03	-	-	-	-	-	-	-	rs659094289	-	1	-	-	-	-	-	-	-	-	-	-	-
chr4_81505683	4:81505683-81505683	A	splice_acceptor_variant,non_coding_transcript_variant	HIGH	-	ENSCHIG00000007468	Transcript	ENSCHIT00000010154.1	lincRNA	-	2020-02-03	-	-	-	-	-	-	-	rs659094289	-	1	-	-	-	-	-	-	-	-	-	-	-
chr4_81505683	4:81505683-81505683	A	splice_acceptor_variant,non_coding_transcript_variant	HIGH	-	ENSCHIG00000007468	Transcript	ENSCHIT00000010157.1	lincRNA	-	2020-01-02	-	-	-	-	-	-	-	rs659094289	-	1	-	-	-	-	-	-	-	-	-	-	-
chr4_83148495	4:83148495-83148495	T	stop_gained	HIGH	SEMA3E	ENSCHIG00000019936	Transcript	ENSCHIT00000029562.1	protein_coding	2020-11-17	-	-	-	1913	1293	431	Y/*	taT/taA	-	-	-1	-	HGNC	SEMA3E	-	-	-	-	-	-	-	-
chr4_83148495	4:83148495-83148495	T	stop_gained	HIGH	SEMA3E	ENSCHIG00000019936	Transcript	ENSCHIT00000029582.1	protein_coding	2020-12-18	-	-	-	1260	1260	420	Y/*	taT/taA	-	-	-1	-	HGNC	SEMA3E	-	-	-	-	-	-	-	-
chr4_87222615	4:87222615-87222615	T	stop_gained	HIGH	-	ENSCHIG00000026848	Transcript	ENSCHIT00000041069.1	protein_coding	2020-01-03	-	-	-	4	4	2	R/*	Cga/Tga	rs659474427	-	1	-	-	-	-	-	-	-	-	-	-	-
chr4_87573330	4:87573330-87573330	T	stop_gained	HIGH	-	ENSCHIG00000019932	Transcript	ENSCHIT00000029744.1	protein_coding	2020-01-26	-	-	-	29	29	10	S/*	tCa/tAa	-	-	-1	-	-	-	-	-	-	-	-	-	-	-
chr4_87778912	4:87778912-87778912	C	start_lost	HIGH	-	ENSCHIG00000013250	Transcript	ENSCHIT00000018671.1	protein_coding	2020-01-08	-	-	-	2	2	1	M/T	aTg/aCg	-	-	1	-	-	-	-	-	-	-	-	-	-	-
chr4_87784477	4:87784477-87784477	A	stop_gained	HIGH	-	ENSCHIG00000013250	Transcript	ENSCHIT00000018671.1	protein_coding	2020-04-08	-	-	-	458	458	153	L/*	tTg/tAg	-	-	1	-	-	-	-	-	-	-	-	-	-	-
chr4_88030560	4:88030560-88030560	T	stop_gained	HIGH	-	ENSCHIG00000001102	Transcript	ENSCHIT00000011704.1	protein_coding	2020-01-27	-	-	-	10	10	4	E/*	Gaa/Taa	-	-	1	-	-	-	-	-	-	-	-	-	-	-
chr4_88030560	4:88030560-88030560	T	stop_gained	HIGH	-	ENSCHIG00000001102	Transcript	ENSCHIT00000011889.1	protein_coding	2020-01-26	-	-	-	10	10	4	E/*	Gaa/Taa	-	-	1	-	-	-	-	-	-	-	-	-	-	-
chr4_88100182	4:88100182-88100182	T	stop_gained	HIGH	-	ENSCHIG00000001102	Transcript	ENSCHIT00000011704.1	protein_coding	2020-11-27	-	-	-	1195	1195	399	Q/*	Cag/Tag	-	-	1	-	-	-	-	-	-	-	-	-	-	-
chr4_88100182	4:88100182-88100182	T	stop_gained	HIGH	-	ENSCHIG00000001102	Transcript	ENSCHIT00000011889.1	protein_coding	2020-10-26	-	-	-	1195	1195	399	Q/*	Cag/Tag	-	-	1	-	-	-	-	-	-	-	-	-	-	-
chr4_88100182	4:88100182-88100182	T	stop_gained	HIGH	-	ENSCHIG00000001102	Transcript	ENSCHIT00000011901.1	protein_coding	2020-09-25	-	-	-	1153	1153	385	Q/*	Cag/Tag	-	-	1	-	-	-	-	-	-	-	-	-	-	-
chr4_88100182	4:88100182-88100182	T	stop_gained	HIGH	-	ENSCHIG00000001102	Transcript	ENSCHIT00000012041.1	protein_coding	2020-11-28	-	-	-	1117	1117	373	Q/*	Cag/Tag	-	-	1	-	-	-	-	-	-	-	-	-	-	-
chr4_88100182	4:88100182-88100182	T	stop_gained	HIGH	-	ENSCHIG00000001102	Transcript	ENSCHIT00000012070.1	protein_coding	2020-09-25	-	-	-	1105	1105	369	Q/*	Cag/Tag	-	-	1	-	-	-	-	-	-	-	-	-	-	-
chr4_88100182	4:88100182-88100182	T	stop_gained	HIGH	-	ENSCHIG00000001102	Transcript	ENSCHIT00000012168.1	protein_coding	2020-11-27	-	-	-	1177	1177	393	Q/*	Cag/Tag	-	-	1	-	-	-	-	-	-	-	-	-	-	-
chr4_88100182	4:88100182-88100182	T	stop_gained	HIGH	-	ENSCHIG00000001102	Transcript	ENSCHIT00000012217.1	protein_coding	2020-11-27	-	-	-	1072	1072	358	Q/*	Cag/Tag	-	-	1	-	-	-	-	-	-	-	-	-	-	-
chr4_88100182	4:88100182-88100182	T	stop_gained	HIGH	-	ENSCHIG00000001102	Transcript	ENSCHIT00000012241.1	protein_coding	2020-10-26	-	-	-	1165	1165	389	Q/*	Cag/Tag	-	-	1	-	-	-	-	-	-	-	-	-	-	-
chr4_88100182	4:88100182-88100182	T	stop_gained	HIGH	-	ENSCHIG00000001102	Transcript	ENSCHIT00000012266.1	protein_coding	2020-10-26	-	-	-	1147	1147	383	Q/*	Cag/Tag	-	-	1	-	-	-	-	-	-	-	-	-	-	-
chr4_88100182	4:88100182-88100182	T	stop_gained	HIGH	-	ENSCHIG00000001102	Transcript	ENSCHIT00000012302.1	protein_coding	2020-11-27	-	-	-	1144	1144	382	Q/*	Cag/Tag	-	-	1	-	-	-	-	-	-	-	-	-	-	-
chr4_88113787	4:88113787-88113787	A	splice_donor_variant	HIGH	-	ENSCHIG00000001102	Transcript	ENSCHIT00000011704.1	protein_coding	-	19/26	-	-	-	-	-	-	-	-	-	1	-	-	-	-	-	-	-	-	-	-	-
chr4_88113787	4:88113787-88113787	A	splice_donor_variant	HIGH	-	ENSCHIG00000001102	Transcript	ENSCHIT00000011889.1	protein_coding	-	18/25	-	-	-	-	-	-	-	-	-	1	-	-	-	-	-	-	-	-	-	-	-
chr4_88113787	4:88113787-88113787	A	splice_donor_variant	HIGH	-	ENSCHIG00000001102	Transcript	ENSCHIT00000011901.1	protein_coding	-	17/24	-	-	-	-	-	-	-	-	-	1	-	-	-	-	-	-	-	-	-	-	-
chr4_88113787	4:88113787-88113787	A	splice_donor_variant	HIGH	-	ENSCHIG00000001102	Transcript	ENSCHIT00000012041.1	protein_coding	-	19/27	-	-	-	-	-	-	-	-	-	1	-	-	-	-	-	-	-	-	-	-	-
chr4_88113787	4:88113787-88113787	A	splice_donor_variant	HIGH	-	ENSCHIG00000001102	Transcript	ENSCHIT00000012070.1	protein_coding	-	17/24	-	-	-	-	-	-	-	-	-	1	-	-	-	-	-	-	-	-	-	-	-
chr4_88113787	4:88113787-88113787	A	splice_donor_variant	HIGH	-	ENSCHIG00000001102	Transcript	ENSCHIT00000012168.1	protein_coding	-	19/26	-	-	-	-	-	-	-	-	-	1	-	-	-	-	-	-	-	-	-	-	-
chr4_88113787	4:88113787-88113787	A	splice_donor_variant	HIGH	-	ENSCHIG00000001102	Transcript	ENSCHIT00000012217.1	protein_coding	-	19/26	-	-	-	-	-	-	-	-	-	1	-	-	-	-	-	-	-	-	-	-	-
chr4_88113787	4:88113787-88113787	A	splice_donor_variant	HIGH	-	ENSCHIG00000001102	Transcript	ENSCHIT00000012241.1	protein_coding	-	18/25	-	-	-	-	-	-	-	-	-	1	-	-	-	-	-	-	-	-	-	-	-
chr4_88113787	4:88113787-88113787	A	splice_donor_variant	HIGH	-	ENSCHIG00000001102	Transcript	ENSCHIT00000012266.1	protein_coding	-	18/25	-	-	-	-	-	-	-	-	-	1	-	-	-	-	-	-	-	-	-	-	-
chr4_88113787	4:88113787-88113787	A	splice_donor_variant	HIGH	-	ENSCHIG00000001102	Transcript	ENSCHIT00000012302.1	protein_coding	-	19/26	-	-	-	-	-	-	-	-	-	1	-	-	-	-	-	-	-	-	-	-	-
chr4_88707543	4:88707543-88707543	T	splice_donor_variant	HIGH	GPNMB	ENSCHIG00000022609	Transcript	ENSCHIT00000033998.1	protein_coding	-	2020-02-10	-	-	-	-	-	-	-	-	-	-1	-	HGNC	GPNMB	-	-	-	-	-	-	-	-
chr4_91122253	4:91122253-91122253	T	stop_gained	HIGH	-	ENSCHIG00000008550	Transcript	ENSCHIT00000011744.1	protein_coding	2020-01-01	-	-	-	541	541	181	K/*	Aag/Tag	rs643449614	-	1	-	-	-	-	-	-	-	-	-	-	-
chr4_93042769	4:93042769-93042769	T	stop_gained	HIGH	HDAC9	ENSCHIG00000025824	Transcript	ENSCHIT00000039428.1	protein_coding	20/20	-	-	-	3254	2480	827	L/*	tTa/tAa	rs657367379	-	-1	-	HGNC	HDAC9	-	-	-	-	-	-	-	-
chr4_100016395	4:100016395-100016395	A	stop_gained	HIGH	-	ENSCHIG00000014812	Transcript	ENSCHIT00000021135.1	protein_coding	2020-01-03	-	-	-	31	31	11	R/*	Cga/Tga	rs643328739	-	-1	-	-	-	-	-	-	-	-	-	-	-
chr4_100060347	4:100060347-100060347	A	splice_acceptor_variant	HIGH	-	ENSCHIG00000023500	Transcript	ENSCHIT00000035552.1	protein_coding	-	2020-01-08	-	-	-	-	-	-	-	rs652830084	-	1	-	-	-	-	-	-	-	-	-	-	-
chr4_100060347	4:100060347-100060347	A	splice_acceptor_variant	HIGH	-	ENSCHIG00000023500	Transcript	ENSCHIT00000035556.1	protein_coding	-	2020-01-04	-	-	-	-	-	-	-	rs652830084	-	1	-	-	-	-	-	-	-	-	-	-	-
chr4_101242577	4:101242577-101242577	T	splice_donor_variant,non_coding_transcript_variant	HIGH	-	ENSCHIG00000007547	Transcript	ENSCHIT00000010263.1	lincRNA	-	2020-01-01	-	-	-	-	-	-	-	rs637143847	-	1	-	-	-	-	-	-	-	-	-	-	-
chr4_101242577	4:101242577-101242577	T	splice_donor_variant,non_coding_transcript_variant	HIGH	-	ENSCHIG00000007547	Transcript	ENSCHIT00000010264.1	lincRNA	-	2020-01-01	-	-	-	-	-	-	-	rs637143847	-	1	-	-	-	-	-	-	-	-	-	-	-
chr4_101257756	4:101257756-101257756	A	splice_acceptor_variant,non_coding_transcript_variant	HIGH	-	ENSCHIG00000007547	Transcript	ENSCHIT00000010263.1	lincRNA	-	2020-01-01	-	-	-	-	-	-	-	rs648787417	-	1	-	-	-	-	-	-	-	-	-	-	-
chr4_101257756	4:101257756-101257756	A	splice_acceptor_variant,non_coding_transcript_variant	HIGH	-	ENSCHIG00000007547	Transcript	ENSCHIT00000010265.1	lincRNA	-	2020-01-01	-	-	-	-	-	-	-	rs648787417	-	1	-	-	-	-	-	-	-	-	-	-	-
chr4_102673206	4:102673206-102673206	A	splice_acceptor_variant,non_coding_transcript_variant	HIGH	-	ENSCHIG00000007550	Transcript	ENSCHIT00000010274.1	lincRNA	-	2020-03-03	-	-	-	-	-	-	-	-	-	1	-	-	-	-	-	-	-	-	-	-	-
chr4_104241846	4:104241846-104241846	T	splice_acceptor_variant,non_coding_transcript_variant	HIGH	-	ENSCHIG00000007560	Transcript	ENSCHIT00000010284.1	lincRNA	-	2020-01-02	-	-	-	-	-	-	-	rs662729037	-	-1	-	-	-	-	-	-	-	-	-	-	-
chr4_104271649	4:104271649-104271649	T	start_lost	HIGH	-	ENSCHIG00000014633	Transcript	ENSCHIT00000020862.1	protein_coding	2020-01-04	-	-	-	2	2	1	M/K	aTg/aAg	rs662860750	-	-1	-	-	-	-	-	-	deleterious(0)	-	-	-	-
chr4_107359246	4:107359246-107359246	A	stop_gained	HIGH	-	ENSCHIG00000013760	Transcript	ENSCHIT00000019489.1	protein_coding	2020-02-12	-	-	-	76	76	26	R/*	Cga/Tga	-	-	-1	-	-	-	-	-	-	-	-	-	-	-
chr4_110057325	4:110057325-110057325	G	splice_acceptor_variant	HIGH	-	ENSCHIG00000012415	Transcript	ENSCHIT00000017378.1	protein_coding	-	2020-01-01	-	-	-	-	-	-	-	rs656148432	-	-1	-	-	-	-	-	-	-	-	-	-	-
chr4_112942042	4:112942042-112942042	C	stop_lost	HIGH	UPP1	ENSCHIG00000014663	Transcript	ENSCHIT00000020927.1	protein_coding	2020-07-07	-	-	-	901	901	301	*/Q	Tag/Cag	rs638851287	-	1	-	HGNC	UPP1	-	-	-	-	-	-	-	-
chr4_112942042	4:112942042-112942042	C	stop_lost	HIGH	UPP1	ENSCHIG00000014663	Transcript	ENSCHIT00000020929.1	protein_coding	2020-07-07	-	-	-	937	937	313	*/Q	Tag/Cag	rs638851287	-	1	-	HGNC	UPP1	-	-	-	-	-	-	-	-
chr4_114365583	4:114365583-114365583	T	stop_gained	HIGH	-	ENSCHIG00000008014	Transcript	ENSCHIT00000011007.1	protein_coding	2020-01-01	-	-	-	984	919	307	R/*	Cga/Tga	-	-	1	-	-	-	-	-	-	-	-	-	-	-
chr4_116594180	4:116594180-116594180	A	stop_gained	HIGH	-	ENSCHIG00000013791	Transcript	ENSCHIT00000019569.1	protein_coding	2020-06-08	-	-	-	577	577	193	E/*	Gaa/Taa	rs636949378	-	-1	-	-	-	-	-	-	-	-	-	-	-
chr4_116594726	4:116594726-116594726	G	splice_donor_variant	HIGH	-	ENSCHIG00000013791	Transcript	ENSCHIT00000019569.1	protein_coding	-	2020-04-07	-	-	-	-	-	-	-	rs664360754	-	-1	-	-	-	-	-	-	-	-	-	-	-
chr4_118344540	4:118344540-118344540	A	stop_gained	HIGH	-	ENSCHIG00000013466	Transcript	ENSCHIT00000019005.1	protein_coding	2020-01-01	-	-	-	379	379	127	R/*	Cga/Tga	-	-	-1	-	-	-	-	-	-	-	-	-	-	-
chr4_119702572	4:119702572-119702572	A	stop_gained	HIGH	-	ENSCHIG00000012143	Transcript	ENSCHIT00000016960.1	protein_coding	2020-03-07	-	-	-	409	409	137	E/*	Gaa/Taa	-	-	-1	-	-	-	-	-	-	-	-	-	-	-
chr5_1126801	5:1126801-1126801	G	stop_gained	HIGH	TMEM19	ENSCHIG00000022743	Transcript	ENSCHIT00000034251.1	protein_coding	2020-01-07	-	-	-	8	8	3	S/*	tCa/tGa	rs660651841	-	1	-	HGNC	TMEM19	-	-	-	-	-	-	-	-
chr5_2350895	5:2350895-2350895	A	start_lost	HIGH	-	ENSCHIG00000012666	Transcript	ENSCHIT00000017765.1	protein_coding	2020-01-01	-	-	-	1	1	1	V/M	Gtg/Atg	-	-	1	-	-	-	-	-	-	tolerated_low_confidence(1)	-	-	-	-
chr5_5192522	5:5192522-5192522	T	splice_donor_variant,non_coding_transcript_variant	HIGH	-	ENSCHIG00000001366	Transcript	ENSCHIT00000001886.1	lincRNA	-	2020-02-03	-	-	-	-	-	-	-	rs645282084	-	-1	-	-	-	-	-	-	-	-	-	-	-
chr5_5192522	5:5192522-5192522	T	splice_donor_variant,non_coding_transcript_variant	HIGH	-	ENSCHIG00000001366	Transcript	ENSCHIT00000001888.1	lincRNA	-	2020-02-03	-	-	-	-	-	-	-	rs645282084	-	-1	-	-	-	-	-	-	-	-	-	-	-
chr5_10694771	5:10694771-10694771	T	stop_gained	HIGH	-	ENSCHIG00000005384	Transcript	ENSCHIT00000007434.1	protein_coding	2020-01-04	-	-	-	36	36	12	C/*	tgC/tgA	-	-	-1	-	-	-	-	-	-	-	-	-	-	-
chr5_10694771	5:10694771-10694771	T	stop_gained	HIGH	-	ENSCHIG00000005384	Transcript	ENSCHIT00000007491.1	protein_coding	2020-01-04	-	-	-	36	36	12	C/*	tgC/tgA	-	-	-1	-	-	-	-	-	-	-	-	-	-	-
chr5_10694771	5:10694771-10694771	T	stop_gained	HIGH	-	ENSCHIG00000005384	Transcript	ENSCHIT00000007543.1	protein_coding	2020-01-04	-	-	-	36	36	12	C/*	tgC/tgA	-	-	-1	-	-	-	-	-	-	-	-	-	-	-
chr5_10818335	5:10818335-10818335	T	stop_gained	HIGH	PPFIA2	ENSCHIG00000022919	Transcript	ENSCHIT00000034673.1	protein_coding	2020-02-29	-	-	-	209	209	70	W/*	tGg/tAg	rs660786606	-	-1	-	HGNC	PPFIA2	-	-	-	-	-	-	-	-
chr5_17594107	5:17594107-17594107	G	splice_acceptor_variant	HIGH	C12orf50	ENSCHIG00000016372	Transcript	ENSCHIT00000023734.1	protein_coding	-	2020-03-12	-	-	-	-	-	-	-	rs659763042	-	-1	-	HGNC	C12orf50	-	-	-	-	-	-	-	-
chr5_17689720	5:17689720-17689720	T	stop_gained	HIGH	CEP290	ENSCHIG00000010170	Transcript	ENSCHIT00000014116.1	protein_coding	15/51	-	-	-	1805	1805	602	L/*	tTa/tAa	rs666972067	-	-1	-	HGNC	CEP290	-	-	-	-	-	-	-	-
chr5_21794866	5:21794866-21794866	G	splice_acceptor_variant	HIGH	BTG1	ENSCHIG00000012095	Transcript	ENSCHIT00000016906.1	protein_coding	-	2020-02-02	-	-	-	-	-	-	-	-	-	-1	-	EntrezGene	-	-	-	-	-	-	-	-	-
chr5_23380165	5:23380165-23380165	A	stop_gained	HIGH	-	ENSCHIG00000001717	Transcript	ENSCHIT00000002616.1	protein_coding	2020-03-03	-	-	-	343	343	115	K/*	Aaa/Taa	-	-	-1	-	-	-	-	-	-	-	-	-	-	-
chr5_23380341	5:23380341-23380341	G	splice_donor_variant	HIGH	-	ENSCHIG00000001717	Transcript	ENSCHIT00000002616.1	protein_coding	-	2020-01-02	-	-	-	-	-	-	-	rs653044688	-	-1	-	-	-	-	-	-	-	-	-	-	-
chr5_25056268	5:25056268-25056268	C	splice_donor_variant,non_coding_transcript_variant	HIGH	-	ENSCHIG00000001469	Transcript	ENSCHIT00000002049.1	lincRNA	-	2020-03-03	-	-	-	-	-	-	-	-	-	1	-	-	-	-	-	-	-	-	-	-	-
chr5_25056268	5:25056268-25056268	C	splice_donor_variant,non_coding_transcript_variant	HIGH	-	ENSCHIG00000001469	Transcript	ENSCHIT00000002050.1	lincRNA	-	2020-04-04	-	-	-	-	-	-	-	-	-	1	-	-	-	-	-	-	-	-	-	-	-
chr5_25249708	5:25249708-25249708	A	stop_gained	HIGH	PPP1R1A	ENSCHIG00000013673	Transcript	ENSCHIT00000019349.1	protein_coding	2020-02-05	-	-	-	168	168	56	Y/*	taT/taA	rs639354833	-	1	-	HGNC	PPP1R1A	-	-	-	-	-	-	-	-
chr5_25249708	5:25249708-25249708	A	stop_gained	HIGH	PPP1R1A	ENSCHIG00000013673	Transcript	ENSCHIT00000019360.1	protein_coding	2020-02-04	-	-	-	168	168	56	Y/*	taT/taA	rs639354833	-	1	-	HGNC	PPP1R1A	-	-	-	-	-	-	-	-
chr5_26292626	5:26292626-26292626	A	stop_gained	HIGH	PCBP2	ENSCHIG00000019895	Transcript	ENSCHIT00000029468.1	protein_coding	2020-09-13	-	-	-	637	637	213	Q/*	Cag/Tag	rs658785422	-	-1	-	HGNC	PCBP2	-	-	-	-	-	-	-	-
chr5_26316425	5:26316425-26316425	A	stop_gained	HIGH	-	ENSCHIG00000025106	Transcript	ENSCHIT00000038173.1	protein_coding	2020-09-09	-	-	-	787	787	263	K/*	Aaa/Taa	rs660027820	-	-1	-	-	-	-	-	-	-	-	-	-	-
chr5_26530179	5:26530179-26530179	A	stop_gained	HIGH	ITGB7	ENSCHIG00000015178	Transcript	ENSCHIT00000021787.1	protein_coding	2020-01-15	-	-	-	119	119	40	S/*	tCg/tAg	rs667389575	-	1	-	HGNC	ITGB7	-	-	-	-	-	-	-	-
chr5_27362597	5:27362597-27362597	G	start_lost	HIGH	-	ENSCHIG00000021968	Transcript	ENSCHIT00000032999.1	protein_coding	2020-01-09	-	-	-	1	1	1	M/V	Atg/Gtg	-	-	1	-	-	-	-	-	-	deleterious(0)	-	-	-	-
chr5_27362597	5:27362597-27362597	G	start_lost	HIGH	-	ENSCHIG00000021968	Transcript	ENSCHIT00000033003.1	protein_coding	2020-01-08	-	-	-	1	1	1	M/V	Atg/Gtg	-	-	1	-	-	-	-	-	-	deleterious(0.01)	-	-	-	-
chr5_27362936	5:27362936-27362936	T	stop_gained	HIGH	-	ENSCHIG00000021968	Transcript	ENSCHIT00000032981.1	protein_coding	2020-02-09	-	-	-	310	310	104	Q/*	Cag/Tag	-	-	1	-	-	-	-	-	-	-	-	-	-	-
chr5_27362936	5:27362936-27362936	T	stop_gained	HIGH	-	ENSCHIG00000021968	Transcript	ENSCHIT00000032987.1	protein_coding	2020-02-09	-	-	-	328	328	110	Q/*	Cag/Tag	-	-	1	-	-	-	-	-	-	-	-	-	-	-
chr5_27362936	5:27362936-27362936	T	stop_gained	HIGH	-	ENSCHIG00000021968	Transcript	ENSCHIT00000032999.1	protein_coding	2020-01-09	-	-	-	340	340	114	Q/*	Cag/Tag	-	-	1	-	-	-	-	-	-	-	-	-	-	-
chr5_27362936	5:27362936-27362936	T	stop_gained	HIGH	-	ENSCHIG00000021968	Transcript	ENSCHIT00000033003.1	protein_coding	2020-01-08	-	-	-	340	340	114	Q/*	Cag/Tag	-	-	1	-	-	-	-	-	-	-	-	-	-	-
chr5_27371234	5:27371234-27371234	A	splice_donor_variant	HIGH	-	ENSCHIG00000021968	Transcript	ENSCHIT00000032981.1	protein_coding	-	2020-08-08	-	-	-	-	-	-	-	rs650002897	-	1	-	-	-	-	-	-	-	-	-	-	-
chr5_27371234	5:27371234-27371234	A	splice_donor_variant	HIGH	-	ENSCHIG00000021968	Transcript	ENSCHIT00000032987.1	protein_coding	-	2020-08-08	-	-	-	-	-	-	-	rs650002897	-	1	-	-	-	-	-	-	-	-	-	-	-
chr5_27371234	5:27371234-27371234	A	splice_donor_variant	HIGH	-	ENSCHIG00000021968	Transcript	ENSCHIT00000032999.1	protein_coding	-	2020-07-08	-	-	-	-	-	-	-	rs650002897	-	1	-	-	-	-	-	-	-	-	-	-	-
chr5_27371234	5:27371234-27371234	A	splice_donor_variant	HIGH	-	ENSCHIG00000021968	Transcript	ENSCHIT00000033003.1	protein_coding	-	2020-07-07	-	-	-	-	-	-	-	rs650002897	-	1	-	-	-	-	-	-	-	-	-	-	-
chr5_28583407	5:28583407-28583407	A	splice_donor_variant	HIGH	-	ENSCHIG00000012991	Transcript	ENSCHIT00000018285.1	protein_coding	-	2020-02-15	-	-	-	-	-	-	-	-	-	1	-	-	-	-	-	-	-	-	-	-	-
chr5_29416917	5:29416917-29416917	A	stop_gained	HIGH	-	ENSCHIG00000010672	Transcript	ENSCHIT00000015047.1	protein_coding	2020-09-10	-	-	-	950	950	317	S/*	tCa/tAa	rs639836950	-	1	-	-	-	-	-	-	-	-	-	-	-
chr5_29894302	5:29894302-29894302	T	stop_gained	HIGH	FAM186B	ENSCHIG00000024871	Transcript	ENSCHIT00000037789.1	protein_coding	2020-05-08	-	-	-	1591	1591	531	Q/*	Cag/Tag	-	-	1	-	HGNC	FAM186B	-	-	-	-	-	-	-	-
chr5_30304155	5:30304155-30304155	T	splice_donor_variant	HIGH	TUBA1A	ENSCHIG00000022988	Transcript	ENSCHIT00000034680.1	protein_coding	-	2020-01-03	-	-	-	-	-	-	-	rs666049712	-	1	-	HGNC	TUBA1A	-	-	-	-	-	-	-	-
chr5_31618481	5:31618481-31618481	T	stop_gained	HIGH	-	ENSCHIG00000009773	Transcript	ENSCHIT00000013444.1	protein_coding	2020-01-01	-	-	-	835	835	279	R/*	Cga/Tga	-	-	1	-	-	-	-	-	-	-	-	-	-	-
chr5_31643064	5:31643064-31643064	T	stop_gained	HIGH	-	ENSCHIG00000016938	Transcript	ENSCHIT00000024630.1	protein_coding	2020-02-02	-	-	-	871	871	291	R/*	Cga/Tga	rs663568327	-	1	-	-	-	-	-	-	-	-	-	-	-
chr5_31665458	5:31665458-31665458	T	stop_gained	HIGH	-	ENSCHIG00000012693	Transcript	ENSCHIT00000017804.1	protein_coding	2020-01-01	-	-	-	475	475	159	Q/*	Cag/Tag	-	-	1	-	-	-	-	-	-	-	-	-	-	-
chr5_39194029	5:39194029-39194029	A	stop_gained	HIGH	-	ENSCHIG00000019720	Transcript	ENSCHIT00000029250.1	protein_coding	2020-04-04	-	-	-	292	292	98	K/*	Aag/Tag	rs644079703	-	-1	-	-	-	-	-	-	-	-	-	-	-
chr5_39453515	5:39453515-39453515	A	stop_gained,start_lost	HIGH	CNTN1	ENSCHIG00000016370	Transcript	ENSCHIT00000023858.1	protein_coding	2020-01-21	-	-	-	1	1	1	Q/*	Cag/Tag	rs268245575	-	-1	-	HGNC	CNTN1	-	-	-	-	-	-	-	-
chr5_40035996	5:40035996-40035996	C	splice_donor_variant	HIGH	LRRK2	ENSCHIG00000021778	Transcript	ENSCHIT00000032656.1	protein_coding	-	46/50	-	-	-	-	-	-	-	rs641579384	-	-1	-	HGNC	LRRK2	-	-	-	-	-	-	-	-
chr5_42599400	5:42599400-42599400	A	splice_donor_variant	HIGH	-	ENSCHIG00000027135	Transcript	ENSCHIT00000041556.1	protein_coding	-	2020-02-02	-	-	-	-	-	-	-	rs667291078	-	1	-	-	-	-	-	-	-	-	-	-	-
chr5_42600285	5:42600285-42600285	A	splice_donor_variant	HIGH	-	ENSCHIG00000027135	Transcript	ENSCHIT00000041555.1	protein_coding	-	2020-02-02	-	-	-	-	-	-	-	rs639483864	-	1	-	-	-	-	-	-	-	-	-	-	-
chr5_43399497	5:43399497-43399497	A	stop_gained	HIGH	-	ENSCHIG00000020628	Transcript	ENSCHIT00000030643.1	protein_coding	2020-02-02	-	-	-	961	961	321	E/*	Gaa/Taa	rs666631461	-	-1	-	-	-	-	-	-	-	-	-	-	-
chr5_43699847	5:43699847-43699847	A	splice_donor_variant	HIGH	-	ENSCHIG00000022325	Transcript	ENSCHIT00000033503.1	protein_coding	-	2020-03-03	-	-	-	-	-	-	-	-	-	-1	-	-	-	-	-	-	-	-	-	-	-
chr5_43803875	5:43803875-43803875	T	stop_gained	HIGH	-	ENSCHIG00000022881	Transcript	ENSCHIT00000034493.1	protein_coding	2020-05-05	-	-	-	387	387	129	C/*	tgC/tgA	-	-	-1	-	-	-	-	-	-	-	-	-	-	-
chr5_43809463	5:43809463-43809463	G	start_lost	HIGH	-	ENSCHIG00000022881	Transcript	ENSCHIT00000034493.1	protein_coding	2020-01-05	-	-	-	2	2	1	M/T	aTg/aCg	rs647346762	-	-1	-	-	-	-	-	-	deleterious(0)	-	-	-	-
chr5_45410134	5:45410134-45410134	T	stop_gained	HIGH	-	ENSCHIG00000009867	Transcript	ENSCHIT00000013593.1	protein_coding	2020-03-03	-	-	-	1294	1294	432	R/*	Cga/Tga	-	-	1	-	-	-	-	-	-	-	-	-	-	-
chr5_45410134	5:45410134-45410134	T	stop_gained	HIGH	-	ENSCHIG00000009867	Transcript	ENSCHIT00000013605.1	protein_coding	2020-04-04	-	-	-	1264	1264	422	R/*	Cga/Tga	-	-	1	-	-	-	-	-	-	-	-	-	-	-
chr5_47882494	5:47882494-47882494	C	start_lost	HIGH	-	ENSCHIG00000026978	Transcript	ENSCHIT00000041268.1	protein_coding	2020-01-03	-	-	-	1	1	1	M/V	Atg/Gtg	rs662333209	-	-1	-	-	-	-	-	-	deleterious_low_confidence(0.03)	-	-	-	-
chr5_50239068	5:50239068-50239068	C	stop_gained	HIGH	-	ENSCHIG00000003536	Transcript	ENSCHIT00000004918.1	protein_coding	2020-04-05	-	-	-	416	416	139	S/*	tCa/tGa	rs654015480	-	-1	-	-	-	-	-	-	-	-	-	-	-
chr5_50239226	5:50239226-50239226	T	splice_donor_variant	HIGH	-	ENSCHIG00000003536	Transcript	ENSCHIT00000004918.1	protein_coding	-	2020-03-04	-	-	-	-	-	-	-	rs641972758	-	-1	-	-	-	-	-	-	-	-	-	-	-
chr5_51176726	5:51176726-51176726	T	stop_gained	HIGH	TAFA2	ENSCHIG00000021063	Transcript	ENSCHIT00000031390.1	protein_coding	2020-01-03	-	-	-	25	25	9	Q/*	Cag/Tag	rs658264074	-	1	-	HGNC	TAFA2	-	-	-	-	-	-	-	-
chr5_53625790	5:53625790-53625790	A	stop_gained	HIGH	-	ENSCHIG00000006801	Transcript	ENSCHIT00000009066.1	protein_coding	2020-01-02	-	-	-	239	239	80	W/*	tGg/tAg	-	-	1	-	-	-	-	-	-	-	-	-	-	-
chr5_53625964	5:53625964-53625964	T	stop_gained	HIGH	-	ENSCHIG00000006801	Transcript	ENSCHIT00000009066.1	protein_coding	2020-02-02	-	-	-	346	346	116	K/*	Aag/Tag	-	-	1	-	-	-	-	-	-	-	-	-	-	-
chr5_55199332	5:55199332-55199332	C	splice_donor_variant	HIGH	-	ENSCHIG00000001591	Transcript	ENSCHIT00000003047.1	protein_coding	-	17/18	-	-	-	-	-	-	-	rs657938025	-	-1	-	-	-	-	-	-	-	-	-	-	-
chr5_55870124	5:55870124-55870124	T	stop_gained	HIGH	-	ENSCHIG00000025887	Transcript	ENSCHIT00000039489.1	protein_coding	2020-02-05	-	-	-	346	346	116	R/*	Cga/Tga	rs644009357	-	1	-	-	-	-	-	-	-	-	-	-	-
chr5_55870124	5:55870124-55870124	T	stop_gained	HIGH	-	ENSCHIG00000025887	Transcript	ENSCHIT00000039498.1	protein_coding	2020-02-04	-	-	-	346	346	116	R/*	Cga/Tga	rs644009357	-	1	-	-	-	-	-	-	-	-	-	-	-
chr5_56374690	5:56374690-56374690	A	splice_donor_variant	HIGH	STAT2	ENSCHIG00000016058	Transcript	ENSCHIT00000023236.1	protein_coding	-	2020-03-21	-	-	-	-	-	-	-	rs638891679	-	1	-	HGNC	STAT2	-	-	-	-	-	-	-	-
chr5_56999660	5:56999660-56999660	T	stop_gained	HIGH	-	ENSCHIG00000021329	Transcript	ENSCHIT00000031789.1	protein_coding	2020-01-02	-	-	-	248	248	83	S/*	tCa/tAa	rs671615832	-	-1	-	-	-	-	-	-	-	-	-	-	-
chr5_57290074	5:57290074-57290074	A	stop_gained	HIGH	-	ENSCHIG00000009797	Transcript	ENSCHIT00000013484.1	protein_coding	2020-02-03	-	-	-	73	73	25	R/*	Cga/Tga	rs643122693	-	-1	-	-	-	-	-	-	-	-	-	-	-
chr5_57469590	5:57469590-57469590	A	stop_gained	HIGH	-	ENSCHIG00000006788	Transcript	ENSCHIT00000009032.1	protein_coding	2020-01-01	-	-	-	688	688	230	Q/*	Caa/Taa	-	-	-1	-	-	-	-	-	-	-	-	-	-	-
chr5_57603421	5:57603421-57603421	T	stop_gained	HIGH	-	ENSCHIG00000016635	Transcript	ENSCHIT00000024150.1	protein_coding	2020-01-04	-	-	-	51	51	17	Y/*	taT/taA	rs666103634	-	-1	-	-	-	-	-	-	-	-	-	-	-
chr5_57969693	5:57969693-57969693	A	stop_gained	HIGH	-	ENSCHIG00000016606	Transcript	ENSCHIT00000024098.1	protein_coding	2020-02-02	-	-	-	544	544	182	E/*	Gaa/Taa	rs656411427	-	-1	-	-	-	-	-	-	-	-	-	-	-
chr5_57969810	5:57969810-57969810	A	stop_gained	HIGH	-	ENSCHIG00000016606	Transcript	ENSCHIT00000024098.1	protein_coding	2020-02-02	-	-	-	427	427	143	R/*	Cga/Tga	rs649052816	-	-1	-	-	-	-	-	-	-	-	-	-	-
chr5_58177717	5:58177717-58177717	A	stop_gained	HIGH	-	ENSCHIG00000013688	Transcript	ENSCHIT00000019355.1	protein_coding	2020-01-01	-	-	-	160	160	54	Q/*	Cag/Tag	rs670560691	-	-1	-	-	-	-	-	-	-	-	-	-	-
chr5_58299408	5:58299408-58299408	T	stop_gained	HIGH	-	ENSCHIG00000012251	Transcript	ENSCHIT00000017131.1	protein_coding	2020-01-01	-	-	-	7	7	3	Q/*	Cag/Tag	rs665733852	-	1	-	-	-	-	-	-	-	-	-	-	-
chr5_58329241	5:58329241-58329241	A	splice_donor_variant	HIGH	-	ENSCHIG00000011726	Transcript	ENSCHIT00000016336.1	protein_coding	-	2020-01-01	-	-	-	-	-	-	-	-	-	1	-	-	-	-	-	-	-	-	-	-	-
chr5_58431570	5:58431570-58431570	G	start_lost	HIGH	-	ENSCHIG00000018357	Transcript	ENSCHIT00000027088.1	protein_coding	2020-01-02	-	-	-	3	3	1	M/I	atG/atC	rs637687505	-	-1	-	-	-	-	-	-	tolerated_low_confidence(0.35)	-	-	-	-
chr5_58625734	5:58625734-58625734	A	splice_donor_variant	HIGH	TESPA1	ENSCHIG00000010350	Transcript	ENSCHIT00000014274.1	protein_coding	-	2020-06-06	-	-	-	-	-	-	-	rs672414347	-	1	-	HGNC	TESPA1	-	-	-	-	-	-	-	-
chr5_61619404	5:61619404-61619404	T	stop_gained	HIGH	-	ENSCHIG00000011860	Transcript	ENSCHIT00000016551.1	protein_coding	2020-01-01	-	-	-	784	784	262	K/*	Aaa/Taa	rs637476062	-	1	-	-	-	-	-	-	-	-	-	-	-
chr5_61619497	5:61619497-61619497	T	stop_gained	HIGH	-	ENSCHIG00000011860	Transcript	ENSCHIT00000016551.1	protein_coding	2020-01-01	-	-	-	877	877	293	R/*	Cga/Tga	-	-	1	-	-	-	-	-	-	-	-	-	-	-
chr5_64587967	5:64587967-64587967	T	stop_gained	HIGH	-	ENSCHIG00000024987	Transcript	ENSCHIT00000037977.1	protein_coding	2020-03-06	-	-	-	566	566	189	S/*	tCa/tAa	rs664761733	-	-1	-	-	-	-	-	-	-	-	-	-	-
chr5_66070309	5:66070309-66070309	T	splice_donor_variant	HIGH	STAB2	ENSCHIG00000026881	Transcript	ENSCHIT00000041141.1	protein_coding	-	37/66	-	-	-	-	-	-	-	rs644672405	-	1	-	HGNC	STAB2	-	-	-	-	-	-	-	-
chr5_71307663	5:71307663-71307663	G	splice_donor_variant,non_coding_transcript_variant	HIGH	-	ENSCHIG00000001578	Transcript	ENSCHIT00000002209.1	lincRNA	-	2020-01-02	-	-	-	-	-	-	-	rs643798526	-	-1	-	-	-	-	-	-	-	-	-	-	-
chr5_73043293	5:73043293-73043293	T	splice_acceptor_variant	HIGH	-	ENSCHIG00000001541	Transcript	ENSCHIT00000002150.1	protein_coding	-	2020-02-04	-	-	-	-	-	-	-	-	-	-1	-	-	-	-	-	-	-	-	-	-	-
chr5_73149601	5:73149601-73149601	T	stop_gained	HIGH	-	ENSCHIG00000009820	Transcript	ENSCHIT00000013520.1	protein_coding	2020-02-05	-	-	-	66	66	22	C/*	tgT/tgA	-	-	-1	-	-	-	-	-	-	-	-	-	-	-
chr5_73277333	5:73277333-73277333	A	stop_gained	HIGH	-	ENSCHIG00000019750	Transcript	ENSCHIT00000029266.1	protein_coding	2020-03-03	-	-	-	995	917	306	W/*	tGg/tAg	rs653160741	-	1	-	-	-	-	-	-	-	-	-	-	-
chr5_73345108	5:73345108-73345108	T	stop_gained	HIGH	-	ENSCHIG00000010282	Transcript	ENSCHIT00000014136.1	protein_coding	2020-04-04	-	-	-	1048	697	233	K/*	Aag/Tag	-	-	1	-	-	-	-	-	-	-	-	-	-	-
chr5_73345108	5:73345108-73345108	T	stop_gained	HIGH	-	ENSCHIG00000010282	Transcript	ENSCHIT00000014139.1	protein_coding	2020-04-04	-	-	-	1149	697	233	K/*	Aag/Tag	-	-	1	-	-	-	-	-	-	-	-	-	-	-
chr5_74679587	5:74679587-74679587	C	start_lost	HIGH	-	ENSCHIG00000025908	Transcript	ENSCHIT00000039577.1	protein_coding	2020-01-09	-	-	-	1	1	1	S/P	Tca/Cca	rs672535392	-	1	-	-	-	-	-	-	-	-	-	-	-
chr5_75102088	5:75102088-75102088	A	splice_donor_variant,non_coding_transcript_variant	HIGH	-	ENSCHIG00000001592	Transcript	ENSCHIT00000002230.1	lincRNA	-	2020-02-03	-	-	-	-	-	-	-	rs659110103	-	1	-	-	-	-	-	-	-	-	-	-	-
chr5_77497241	5:77497241-77497241	T	stop_gained	HIGH	-	ENSCHIG00000016365	Transcript	ENSCHIT00000023709.1	protein_coding	2020-02-03	-	-	-	529	529	177	R/*	Cga/Tga	-	-	1	-	-	-	-	-	-	-	-	-	-	-
chr5_81366870	5:81366870-81366870	A	stop_gained	HIGH	MED21	ENSCHIG00000017040	Transcript	ENSCHIT00000024835.1	protein_coding	2020-01-04	-	-	-	49	49	17	E/*	Gag/Tag	rs654286124	-	-1	-	HGNC	MED21	-	-	-	-	-	-	-	-
chr5_81366918	5:81366918-81366918	C	start_lost	HIGH	MED21	ENSCHIG00000017040	Transcript	ENSCHIT00000024835.1	protein_coding	2020-01-04	-	-	-	1	1	1	M/V	Atg/Gtg	rs655187081	-	-1	-	HGNC	MED21	-	-	-	-	-	-	-	-
chr5_81429860	5:81429860-81429860	C	stop_lost	HIGH	-	ENSCHIG00000001969	Transcript	ENSCHIT00000002874.1	protein_coding	2020-01-01	-	-	-	562	562	188	*/Q	Tag/Cag	-	-	1	-	-	-	-	-	-	-	-	-	-	-
chr5_81450397	5:81450397-81450397	G	splice_donor_variant	HIGH	FGFR1OP2	ENSCHIG00000020593	Transcript	ENSCHIT00000030583.1	protein_coding	-	2020-02-04	-	-	-	-	-	-	-	rs667048397	-	-1	-	HGNC	FGFR1OP2	-	-	-	-	-	-	-	-
chr5_81450397	5:81450397-81450397	G	splice_donor_variant	HIGH	FGFR1OP2	ENSCHIG00000020593	Transcript	ENSCHIT00000030594.1	protein_coding	-	2020-02-05	-	-	-	-	-	-	-	rs667048397	-	-1	-	HGNC	FGFR1OP2	-	-	-	-	-	-	-	-
chr5_83226791	5:83226791-83226791	T	stop_gained	HIGH	-	ENSCHIG00000011443	Transcript	ENSCHIT00000015929.1	protein_coding	2020-02-02	-	-	-	220	220	74	K/*	Aaa/Taa	rs651658100	-	1	-	-	-	-	-	-	-	-	-	-	-
chr5_86411899	5:86411899-86411899	A	stop_gained	HIGH	-	ENSCHIG00000010485	Transcript	ENSCHIT00000014474.1	protein_coding	2020-02-02	-	-	-	445	445	149	Q/*	Cag/Tag	rs646740129	-	-1	-	-	-	-	-	-	-	-	-	-	-
chr5_91197966	5:91197966-91197966	A	splice_donor_variant,non_coding_transcript_variant	HIGH	-	ENSCHIG00000001627	Transcript	ENSCHIT00000002269.1	lincRNA	-	2020-02-02	-	-	-	-	-	-	-	-	-	-1	-	-	-	-	-	-	-	-	-	-	-
chr5_92863041	5:92863041-92863041	T	stop_gained,splice_region_variant	HIGH	EPS8	ENSCHIG00000007522	Transcript	ENSCHIT00000010724.1	protein_coding	2020-01-19	-	-	-	154	154	52	Q/*	Caa/Taa	-	-	1	-	HGNC	EPS8	-	-	-	-	-	-	-	-
chr5_93623915	5:93623915-93623915	T	stop_gained	HIGH	MGP	ENSCHIG00000017819	Transcript	ENSCHIT00000026159.1	protein_coding	2020-01-03	-	-	-	76	76	26	Q/*	Cag/Tag	-	-	1	-	HGNC	MGP	-	-	-	-	-	-	-	-
chr5_97667833	5:97667833-97667833	T	stop_gained	HIGH	-	ENSCHIG00000022710	Transcript	ENSCHIT00000034199.1	protein_coding	2020-03-06	-	-	-	415	415	139	K/*	Aag/Tag	rs668415936	-	1	-	-	-	-	-	-	-	-	-	-	-
chr5_97891162	5:97891162-97891162	A	stop_gained	HIGH	-	ENSCHIG00000025205	Transcript	ENSCHIT00000038306.1	protein_coding	2020-09-09	-	-	-	995	712	238	K/*	Aag/Tag	rs665608285	-	-1	-	-	-	-	-	-	-	-	-	-	-
chr5_97900348	5:97900348-97900348	G	splice_donor_variant	HIGH	-	ENSCHIG00000025205	Transcript	ENSCHIT00000038306.1	protein_coding	-	2020-04-08	-	-	-	-	-	-	-	rs648251064	-	-1	-	-	-	-	-	-	-	-	-	-	-
chr5_98007582	5:98007582-98007582	T	stop_gained	HIGH	-	ENSCHIG00000010959	Transcript	ENSCHIT00000015209.1	protein_coding	2020-04-07	-	-	-	298	298	100	Q/*	Cag/Tag	rs653108698	-	1	-	-	-	-	-	-	-	-	-	-	-
chr5_98010216	5:98010216-98010216	A	stop_gained	HIGH	-	ENSCHIG00000010959	Transcript	ENSCHIT00000015209.1	protein_coding	2020-06-07	-	-	-	525	525	175	W/*	tgG/tgA	rs662380478	-	1	-	-	-	-	-	-	-	-	-	-	-
chr5_98124894	5:98124894-98124894	T	splice_donor_variant	HIGH	-	ENSCHIG00000014652	Transcript	ENSCHIT00000020893.1	protein_coding	-	2020-03-05	-	-	-	-	-	-	-	rs671565441	-	-1	-	-	-	-	-	-	-	-	-	-	-
chr5_98124924	5:98124924-98124924	T	stop_gained	HIGH	-	ENSCHIG00000014652	Transcript	ENSCHIT00000020893.1	protein_coding	2020-03-06	-	-	-	167	167	56	W/*	tGg/tAg	rs644532896	-	-1	-	-	-	-	-	-	-	-	-	-	-
chr5_98126723	5:98126723-98126723	T	splice_donor_variant	HIGH	-	ENSCHIG00000014652	Transcript	ENSCHIT00000020893.1	protein_coding	-	2020-01-05	-	-	-	-	-	-	-	rs669138772	-	-1	-	-	-	-	-	-	-	-	-	-	-
chr5_98488324	5:98488324-98488324	T	stop_gained	HIGH	-	ENSCHIG00000026012	Transcript	ENSCHIT00000039652.1	protein_coding	2020-05-05	-	-	-	895	631	211	Q/*	Caa/Taa	rs649009621	-	1	-	-	-	-	-	-	-	-	-	-	-
chr5_98509966	5:98509966-98509966	T	splice_donor_variant	HIGH	KLRF2	ENSCHIG00000007053	Transcript	ENSCHIT00000009528.1	protein_coding	-	2020-01-05	-	-	-	-	-	-	-	-	-	-1	-	HGNC	KLRF2	-	-	-	-	-	-	-	-
chr5_98555053	5:98555053-98555053	T	stop_gained	HIGH	-	ENSCHIG00000019116	Transcript	ENSCHIT00000028302.1	protein_coding	2020-02-05	-	-	-	94	94	32	R/*	Cga/Tga	rs662324320	-	1	-	-	-	-	-	-	-	-	-	-	-
chr5_99187131	5:99187131-99187131	A	stop_gained	HIGH	-	ENSCHIG00000021895	Transcript	ENSCHIT00000033463.1	protein_coding	15/20	-	-	-	3763	3763	1255	R/*	Cga/Tga	-	-	-1	-	-	-	-	-	-	-	-	-	-	-
chr5_99187131	5:99187131-99187131	A	splice_donor_variant	HIGH	-	ENSCHIG00000021895	Transcript	ENSCHIT00000033609.1	protein_coding	-	15/17	-	-	-	-	-	-	-	-	-	-1	-	-	-	-	-	-	-	-	-	-	-
chr5_99187131	5:99187131-99187131	A	splice_donor_variant	HIGH	-	ENSCHIG00000021895	Transcript	ENSCHIT00000033615.1	protein_coding	-	14/16	-	-	-	-	-	-	-	-	-	-1	-	-	-	-	-	-	-	-	-	-	-
chr5_99221736	5:99221736-99221736	T	stop_gained	HIGH	-	ENSCHIG00000021895	Transcript	ENSCHIT00000033463.1	protein_coding	2020-06-20	-	-	-	1395	1395	465	C/*	tgC/tgA	-	-	-1	-	-	-	-	-	-	-	-	-	-	-
chr5_99221736	5:99221736-99221736	T	stop_gained	HIGH	-	ENSCHIG00000021895	Transcript	ENSCHIT00000033552.1	protein_coding	2020-06-20	-	-	-	1395	1395	465	C/*	tgC/tgA	-	-	-1	-	-	-	-	-	-	-	-	-	-	-
chr5_99221736	5:99221736-99221736	T	stop_gained	HIGH	-	ENSCHIG00000021895	Transcript	ENSCHIT00000033572.1	protein_coding	2020-06-21	-	-	-	1395	1395	465	C/*	tgC/tgA	-	-	-1	-	-	-	-	-	-	-	-	-	-	-
chr5_99221736	5:99221736-99221736	T	stop_gained	HIGH	-	ENSCHIG00000021895	Transcript	ENSCHIT00000033609.1	protein_coding	2020-06-18	-	-	-	1395	1395	465	C/*	tgC/tgA	-	-	-1	-	-	-	-	-	-	-	-	-	-	-
chr5_99221736	5:99221736-99221736	T	stop_gained	HIGH	-	ENSCHIG00000021895	Transcript	ENSCHIT00000033615.1	protein_coding	2020-06-17	-	-	-	1395	1395	465	C/*	tgC/tgA	-	-	-1	-	-	-	-	-	-	-	-	-	-	-
chr5_99343433	5:99343433-99343433	T	stop_gained	HIGH	-	ENSCHIG00000015796	Transcript	ENSCHIT00000022945.1	protein_coding	2020-08-19	-	-	-	2003	2003	668	W/*	tGg/tAg	-	-	-1	-	-	-	-	-	-	-	-	-	-	-
chr5_99343433	5:99343433-99343433	T	stop_gained	HIGH	-	ENSCHIG00000015796	Transcript	ENSCHIT00000022974.1	protein_coding	2020-02-13	-	-	-	326	326	109	W/*	tGg/tAg	-	-	-1	-	-	-	-	-	-	-	-	-	-	-
chr5_99387904	5:99387904-99387904	T	splice_acceptor_variant	HIGH	-	ENSCHIG00000013145	Transcript	ENSCHIT00000018581.1	protein_coding	-	2020-07-11	-	-	-	-	-	-	-	-	-	-1	-	-	-	-	-	-	-	-	-	-	-
chr5_99465014	5:99465014-99465014	T	stop_gained	HIGH	-	ENSCHIG00000019704	Transcript	ENSCHIT00000029205.1	protein_coding	2020-02-04	-	-	-	633	633	211	Y/*	taC/taA	rs638412295	-	-1	-	-	-	-	-	-	-	-	-	-	-
chr5_99465361	5:99465361-99465361	A	stop_gained	HIGH	-	ENSCHIG00000019704	Transcript	ENSCHIT00000029205.1	protein_coding	2020-02-04	-	-	-	286	286	96	R/*	Cga/Tga	rs636792180	-	-1	-	-	-	-	-	-	-	-	-	-	-
chr5_100293567	5:100293567-100293567	G	stop_lost	HIGH	-	ENSCHIG00000016884	Transcript	ENSCHIT00000024532.1	protein_coding	2020-02-02	-	-	-	210	210	70	*/Y	taA/taC	rs662429578	-	-1	-	-	-	-	-	-	-	-	-	-	-
chr5_100635511	5:100635511-100635511	T	splice_acceptor_variant	HIGH	-	ENSCHIG00000013127	Transcript	ENSCHIT00000018525.1	protein_coding	-	27/30	-	-	-	-	-	-	-	rs652615688	-	-1	-	-	-	-	-	-	-	-	-	-	-
chr5_100671972	5:100671972-100671972	A	splice_acceptor_variant	HIGH	-	ENSCHIG00000013127	Transcript	ENSCHIT00000018574.1	protein_coding	-	2020-10-26	-	-	-	-	-	-	-	-	-	-1	-	-	-	-	-	-	-	-	-	-	-
chr5_100692939	5:100692939-100692939	C	splice_donor_variant	HIGH	-	ENSCHIG00000013127	Transcript	ENSCHIT00000018574.1	protein_coding	-	2020-01-26	-	-	-	-	-	-	-	-	-	-1	-	-	-	-	-	-	-	-	-	-	-
chr5_100810936	5:100810936-100810936	A	stop_gained	HIGH	-	ENSCHIG00000009896	Transcript	ENSCHIT00000013623.1	protein_coding	2020-02-03	-	-	-	235	235	79	Q/*	Caa/Taa	-	-	-1	-	-	-	-	-	-	-	-	-	-	-
chr5_101039424	5:101039424-101039424	A	stop_gained	HIGH	-	ENSCHIG00000012411	Transcript	ENSCHIT00000017394.1	protein_coding	2020-08-13	-	-	-	1691	1691	564	L/*	tTa/tAa	-	-	1	-	-	-	-	-	-	-	-	-	-	-
chr5_101105031	5:101105031-101105031	T	splice_donor_variant	HIGH	-	ENSCHIG00000011119	Transcript	ENSCHIT00000015511.1	protein_coding	-	16/22	-	-	-	-	-	-	-	-	-	1	-	-	-	-	-	-	-	-	-	-	-
chr5_101105031	5:101105031-101105031	T	splice_donor_variant	HIGH	-	ENSCHIG00000011119	Transcript	ENSCHIT00000015561.1	protein_coding	-	18/24	-	-	-	-	-	-	-	-	-	1	-	-	-	-	-	-	-	-	-	-	-
chr5_101105031	5:101105031-101105031	T	splice_donor_variant	HIGH	-	ENSCHIG00000011119	Transcript	ENSCHIT00000015571.1	protein_coding	-	17/22	-	-	-	-	-	-	-	-	-	1	-	-	-	-	-	-	-	-	-	-	-
chr5_101105031	5:101105031-101105031	T	splice_donor_variant	HIGH	-	ENSCHIG00000011119	Transcript	ENSCHIT00000015587.1	protein_coding	-	17/21	-	-	-	-	-	-	-	-	-	1	-	-	-	-	-	-	-	-	-	-	-
chr5_101235052	5:101235052-101235052	T	stop_gained	HIGH	-	ENSCHIG00000014236	Transcript	ENSCHIT00000020336.1	protein_coding	2020-04-26	-	-	-	709	709	237	R/*	Cga/Tga	rs658203583	-	1	-	-	-	-	-	-	-	-	-	-	-
chr5_101235052	5:101235052-101235052	T	stop_gained	HIGH	-	ENSCHIG00000014236	Transcript	ENSCHIT00000020341.1	protein_coding	2020-04-26	-	-	-	709	709	237	R/*	Cga/Tga	rs658203583	-	1	-	-	-	-	-	-	-	-	-	-	-
chr5_101235112	5:101235112-101235112	T	stop_gained	HIGH	-	ENSCHIG00000014236	Transcript	ENSCHIT00000020336.1	protein_coding	2020-04-26	-	-	-	769	769	257	R/*	Cga/Tga	rs660741062	-	1	-	-	-	-	-	-	-	-	-	-	-
chr5_101235112	5:101235112-101235112	T	stop_gained	HIGH	-	ENSCHIG00000014236	Transcript	ENSCHIT00000020341.1	protein_coding	2020-04-26	-	-	-	769	769	257	R/*	Cga/Tga	rs660741062	-	1	-	-	-	-	-	-	-	-	-	-	-
chr5_101346127	5:101346127-101346127	A	stop_gained	HIGH	-	ENSCHIG00000018915	Transcript	ENSCHIT00000027994.1	protein_coding	2020-09-15	-	-	-	3074	2097	699	C/*	tgC/tgA	rs671003357	-	1	-	-	-	-	-	-	-	-	-	-	-
chr5_101360326	5:101360326-101360326	T	stop_gained	HIGH	-	ENSCHIG00000013886	Transcript	ENSCHIT00000019713.1	protein_coding	2020-09-17	-	-	-	1566	1566	522	W/*	tgG/tgA	rs659384021	-	-1	-	-	-	-	-	-	-	-	-	-	-
chr5_101469502	5:101469502-101469502	A	stop_gained	HIGH	-	ENSCHIG00000023668	Transcript	ENSCHIT00000035837.1	protein_coding	18/19	-	-	-	4066	4066	1356	Q/*	Cag/Tag	rs650135064	-	-1	-	-	-	-	-	-	-	-	-	-	-
chr5_101479159	5:101479159-101479159	A	stop_gained	HIGH	-	ENSCHIG00000023668	Transcript	ENSCHIT00000035837.1	protein_coding	2020-10-19	-	-	-	2551	2551	851	G/*	Gga/Tga	-	-	-1	-	-	-	-	-	-	-	-	-	-	-
chr5_101493640	5:101493640-101493640	A	stop_gained	HIGH	-	ENSCHIG00000023668	Transcript	ENSCHIT00000035837.1	protein_coding	2020-07-19	-	-	-	1510	1510	504	R/*	Cga/Tga	rs662266119	-	-1	-	-	-	-	-	-	-	-	-	-	-
chr5_101500599	5:101500599-101500599	A	stop_gained	HIGH	-	ENSCHIG00000023668	Transcript	ENSCHIT00000035837.1	protein_coding	2020-04-19	-	-	-	769	769	257	R/*	Cga/Tga	rs643826856	-	-1	-	-	-	-	-	-	-	-	-	-	-
chr5_101613447	5:101613447-101613447	T	stop_gained,splice_region_variant	HIGH	-	ENSCHIG00000013285	Transcript	ENSCHIT00000018745.1	protein_coding	2020-07-18	-	-	-	1081	1081	361	R/*	Cga/Tga	-	-	1	-	-	-	-	-	-	-	-	-	-	-
chr5_101815717	5:101815717-101815717	A	stop_gained	HIGH	-	ENSCHIG00000012795	Transcript	ENSCHIT00000017982.1	protein_coding	17/20	-	-	-	3901	3901	1301	R/*	Cga/Tga	-	-	-1	-	-	-	-	-	-	-	-	-	-	-
chr5_101837408	5:101837408-101837408	T	splice_donor_variant	HIGH	-	ENSCHIG00000012795	Transcript	ENSCHIT00000017982.1	protein_coding	-	2020-09-19	-	-	-	-	-	-	-	-	-	-1	-	-	-	-	-	-	-	-	-	-	-
chr5_101856041	5:101856041-101856041	A	stop_gained	HIGH	-	ENSCHIG00000012795	Transcript	ENSCHIT00000017982.1	protein_coding	2020-05-20	-	-	-	1066	1066	356	Q/*	Caa/Taa	-	-	-1	-	-	-	-	-	-	-	-	-	-	-
chr5_101893098	5:101893098-101893098	C	stop_gained	HIGH	-	ENSCHIG00000008296	Transcript	ENSCHIT00000011525.1	protein_coding	2020-08-09	-	-	-	1628	1628	543	L/*	tTa/tGa	-	-	-1	-	-	-	-	-	-	-	-	-	-	-
chr5_101921231	5:101921231-101921231	A	splice_donor_variant	HIGH	-	ENSCHIG00000008296	Transcript	ENSCHIT00000011494.1	protein_coding	-	2020-01-14	-	-	-	-	-	-	-	-	-	-1	-	-	-	-	-	-	-	-	-	-	-
chr5_102769163	5:102769163-102769163	A	splice_acceptor_variant	HIGH	-	ENSCHIG00000018560	Transcript	ENSCHIT00000027610.1	protein_coding	-	2020-04-15	-	-	-	-	-	-	-	-	-	1	-	-	-	-	-	-	-	-	-	-	-
chr5_104320368	5:104320368-104320368	C	stop_lost	HIGH	-	ENSCHIG00000015042	Transcript	ENSCHIT00000021547.1	protein_coding	2020-11-11	-	-	-	2111	1900	634	*/G	Tga/Gga	rs645632600	-	-1	-	-	-	-	-	-	-	-	-	-	-
chr5_105730055	5:105730055-105730055	T	stop_gained	HIGH	-	ENSCHIG00000004264	Transcript	ENSCHIT00000005786.1	protein_coding	2020-01-01	-	-	-	142	142	48	Q/*	Cag/Tag	rs652978030	-	1	-	-	-	-	-	-	-	-	-	-	-
chr5_107569870	5:107569870-107569870	T	splice_donor_variant	HIGH	CACNA1C	ENSCHIG00000015448	Transcript	ENSCHIT00000022222.1	protein_coding	-	1/45	-	-	-	-	-	-	-	rs645924561	-	1	-	HGNC	CACNA1C	-	-	-	-	-	-	-	-
chr5_108817130	5:108817130-108817130	T	splice_donor_variant	HIGH	BAIAP2L2	ENSCHIG00000017307	Transcript	ENSCHIT00000025345.1	protein_coding	-	2020-03-16	-	-	-	-	-	-	-	-	-	-1	-	HGNC	BAIAP2L2	-	-	-	-	-	-	-	-
chr5_108817130	5:108817130-108817130	T	splice_donor_variant	HIGH	BAIAP2L2	ENSCHIG00000017307	Transcript	ENSCHIT00000025353.1	protein_coding	-	2020-03-17	-	-	-	-	-	-	-	-	-	-1	-	HGNC	BAIAP2L2	-	-	-	-	-	-	-	-
chr5_109457777	5:109457777-109457777	C	splice_donor_variant	HIGH	-	ENSCHIG00000012694	Transcript	ENSCHIT00000017811.1	protein_coding	-	2020-01-04	-	-	-	-	-	-	-	-	-	1	-	-	-	-	-	-	-	-	-	-	-
chr5_109880092	5:109880092-109880092	T	splice_acceptor_variant	HIGH	RPS19BP1	ENSCHIG00000020651	Transcript	ENSCHIT00000030680.1	protein_coding	-	2020-01-03	-	-	-	-	-	-	-	rs660320734	-	-1	-	HGNC	RPS19BP1	-	-	-	-	-	-	-	-
chr5_111313832	5:111313832-111313832	A	splice_donor_variant	HIGH	L3MBTL2	ENSCHIG00000021479	Transcript	ENSCHIT00000032125.1	protein_coding	-	2020-12-18	-	-	-	-	-	-	-	rs659115231	-	1	-	HGNC	L3MBTL2	-	-	-	-	-	-	-	-
chr5_111901451	5:111901451-111901451	G	stop_lost	HIGH	-	ENSCHIG00000008353	Transcript	ENSCHIT00000011490.1	protein_coding	2020-01-01	-	-	-	207	207	69	*/W	tgA/tgG	rs648910910	-	1	-	-	-	-	-	-	-	-	-	-	-
chr5_112049295	5:112049295-112049295	C	stop_gained	HIGH	-	ENSCHIG00000017340	Transcript	ENSCHIT00000025352.1	protein_coding	2020-02-09	-	-	-	330	330	110	Y/*	taC/taG	-	-	-1	-	-	-	-	-	-	-	-	-	-	-
chr5_113239390	5:113239390-113239390	A	stop_gained	HIGH	EFCAB6	ENSCHIG00000021779	Transcript	ENSCHIT00000032610.1	protein_coding	30/30	-	-	-	4458	4237	1413	G/*	Gga/Tga	rs640926146	-	-1	-	HGNC	EFCAB6	-	-	-	-	-	-	-	-
chr5_113239415	5:113239415-113239415	T	splice_acceptor_variant	HIGH	EFCAB6	ENSCHIG00000021779	Transcript	ENSCHIT00000032610.1	protein_coding	-	29/29	-	-	-	-	-	-	-	rs647473930	-	-1	-	HGNC	EFCAB6	-	-	-	-	-	-	-	-
chr5_117607837	5:117607837-117607837	C	splice_donor_variant,non_coding_transcript_variant	HIGH	-	ENSCHIG00000001715	Transcript	ENSCHIT00000002391.1	lincRNA	-	2020-02-02	-	-	-	-	-	-	-	-	-	1	-	-	-	-	-	-	-	-	-	-	-
chr5_118546192	5:118546192-118546192	T	stop_gained	HIGH	TUBGCP6	ENSCHIG00000021357	Transcript	ENSCHIT00000031859.1	protein_coding	27/27	-	-	-	4793	4733	1578	W/*	tGg/tAg	-	-	-1	-	HGNC	TUBGCP6	-	-	-	-	-	-	-	-
chr6_1384588	6:1384588-1384588	A	stop_gained	HIGH	-	ENSCHIG00000016477	Transcript	ENSCHIT00000023896.1	protein_coding	2020-08-08	-	-	-	1588	1588	530	E/*	Gaa/Taa	-	-	-1	-	-	-	-	-	-	-	-	-	-	-
chr6_1384675	6:1384675-1384675	A	stop_gained	HIGH	-	ENSCHIG00000016477	Transcript	ENSCHIT00000023896.1	protein_coding	2020-08-08	-	-	-	1501	1501	501	K/*	Aaa/Taa	-	-	-1	-	-	-	-	-	-	-	-	-	-	-
chr6_1385053	6:1385053-1385053	A	stop_gained	HIGH	-	ENSCHIG00000016477	Transcript	ENSCHIT00000023896.1	protein_coding	2020-06-08	-	-	-	1156	1156	386	R/*	Cga/Tga	-	-	-1	-	-	-	-	-	-	-	-	-	-	-
chr6_1385118	6:1385118-1385118	G	stop_lost	HIGH	-	ENSCHIG00000016477	Transcript	ENSCHIT00000023905.1	protein_coding	2020-02-02	-	-	-	298	298	100	*/Q	Tag/Cag	-	-	-1	-	-	-	-	-	-	-	-	-	-	-
chr6_1385125	6:1385125-1385125	A	stop_gained	HIGH	-	ENSCHIG00000016477	Transcript	ENSCHIT00000023896.1	protein_coding	2020-06-08	-	-	-	1084	1084	362	R/*	Cga/Tga	-	-	-1	-	-	-	-	-	-	-	-	-	-	-
chr6_1385483	6:1385483-1385483	A	stop_gained	HIGH	-	ENSCHIG00000016477	Transcript	ENSCHIT00000023896.1	protein_coding	2020-04-08	-	-	-	769	769	257	R/*	Cga/Tga	-	-	-1	-	-	-	-	-	-	-	-	-	-	-
chr6_1689956	6:1689956-1689956	T	stop_gained	HIGH	-	ENSCHIG00000013370	Transcript	ENSCHIT00000018858.1	protein_coding	2020-03-04	-	-	-	507	507	169	C/*	tgT/tgA	rs668991803	-	-1	-	-	-	-	-	-	-	-	-	-	-
chr6_3909597	6:3909597-3909597	G	stop_gained	HIGH	-	ENSCHIG00000015856	Transcript	ENSCHIT00000022876.1	protein_coding	2020-01-03	-	-	-	1134	1134	378	Y/*	taC/taG	-	-	1	-	-	-	-	-	-	-	-	-	-	-
chr6_9426276	6:9426276-9426276	A	stop_gained	HIGH	-	ENSCHIG00000024102	Transcript	ENSCHIT00000036555.1	protein_coding	2020-01-04	-	-	-	13	13	5	Q/*	Cag/Tag	rs662106995	-	-1	-	-	-	-	-	-	-	-	-	-	-
chr6_9632350	6:9632350-9632350	T	splice_donor_variant	HIGH	-	ENSCHIG00000020267	Transcript	ENSCHIT00000030102.1	protein_coding	-	2020-09-10	-	-	-	-	-	-	-	rs648962757	-	-1	-	-	-	-	-	-	-	-	-	-	-
chr6_10293392	6:10293392-10293392	G	splice_acceptor_variant,non_coding_transcript_variant	HIGH	-	ENSCHIG00000007237	Transcript	ENSCHIT00000009825.1	lincRNA	-	2020-02-02	-	-	-	-	-	-	-	-	-	1	-	-	-	-	-	-	-	-	-	-	-
chr6_19560716	6:19560716-19560716	C	start_lost	HIGH	NPNT	ENSCHIG00000019044	Transcript	ENSCHIT00000028373.1	protein_coding	2020-01-12	-	-	-	2	2	1	D/G	gAc/gGc	rs654144721	-	-1	-	HGNC	NPNT	-	-	-	deleterious_low_confidence(0)	-	-	-	-
chr6_24712163	6:24712163-24712163	G	splice_donor_variant,non_coding_transcript_variant	HIGH	-	ENSCHIG00000007291	Transcript	ENSCHIT00000009896.1	lincRNA	-	2020-03-03	-	-	-	-	-	-	-	-	-	1	-	-	-	-	-	-	-	-	-	-	-
chr6_25434622	6:25434622-25434622	T	stop_gained	HIGH	ADH7	ENSCHIG00000016676	Transcript	ENSCHIT00000024231.1	protein_coding	2020-09-10	-	-	-	1036	1036	346	K/*	Aaa/Taa	-	-	1	-	HGNC	ADH7	-	-	-	-	-	-	-	-
chr6_29699547	6:29699547-29699547	C	start_lost	HIGH	UNC5C	ENSCHIG00000007694	Transcript	ENSCHIT00000010770.1	protein_coding	2020-01-16	-	-	-	1	1	1	G/R	Ggg/Cgg	-	-	1	-	HGNC	UNC5C	-	-	-	deleterious_low_confidence(0)	-	-	-	-
chr6_29938556	6:29938556-29938556	G	start_lost	HIGH	BMPR1B	ENSCHIG00000017761	Transcript	ENSCHIT00000026178.1	protein_coding	2020-01-10	-	-	-	2	2	1	M/T	aTg/aCg	rs672373277	-	-1	-	EntrezGene	-	-	-	-	deleterious_low_confidence(0.02)	-	-	-	-
chr6_35177108	6:35177108-35177108	C	splice_donor_variant,non_coding_transcript_variant	HIGH	-	ENSCHIG00000007309	Transcript	ENSCHIT00000009919.1	lincRNA	-	2020-03-03	-	-	-	-	-	-	-	rs648691120	-	1	-	-	-	-	-	-	-	-	-	-	-
chr6_36651502	6:36651502-36651502	A	stop_gained	HIGH	-	ENSCHIG00000010034	Transcript	ENSCHIT00000013795.1	protein_coding	2020-06-25	-	-	-	820	718	240	R/*	Cga/Tga	-	-	-1	-	-	-	-	-	-	-	-	-	-	-
chr6_42730640	6:42730640-42730640	T	start_lost	HIGH	GBA3	ENSCHIG00000011472	Transcript	ENSCHIT00000015999.1	protein_coding	2020-01-05	-	-	-	1	1	1	M/L	Atg/Ttg	rs648528910	-	1	-	HGNC	GBA3	-	-	-	-	-	-	-	-
chr6_43836948	6:43836948-43836948	T	splice_donor_variant	HIGH	PPARGC1A	ENSCHIG00000015991	Transcript	ENSCHIT00000023208.1	protein_coding	-	2020-05-11	-	-	-	-	-	-	-	rs641292800	-	-1	-	EntrezGene	-	-	-	-	-	-	-	-	-
chr6_43836948	6:43836948-43836948	T	splice_donor_variant	HIGH	PPARGC1A	ENSCHIG00000015991	Transcript	ENSCHIT00000023216.1	protein_coding	-	2020-07-13	-	-	-	-	-	-	-	rs641292800	-	-1	-	EntrezGene	-	-	-	-	-	-	-	-	-
chr6_46751701	6:46751701-46751701	A	splice_donor_variant	HIGH	STIM2	ENSCHIG00000004257	Transcript	ENSCHIT00000005881.1	protein_coding	-	2020-01-12	-	-	-	-	-	-	-	rs645596447	-	1	-	HGNC	STIM2	-	-	-	-	-	-	-	-
chr6_54978448	6:54978448-54978448	T	stop_gained	HIGH	-	ENSCHIG00000009154	Transcript	ENSCHIT00000012585.1	protein_coding	2020-01-04	-	-	-	61	61	21	R/*	Cga/Tga	rs644040538	-	1	-	-	-	-	-	-	-	-	-	-	-
chr6_60551208	6:60551208-60551208	T	stop_gained	HIGH	-	ENSCHIG00000010597	Transcript	ENSCHIT00000014656.1	protein_coding	2020-03-03	-	-	-	487	487	163	R/*	Cga/Tga	rs669347230	-	1	-	-	-	-	-	-	-	-	-	-	-
chr6_60551265	6:60551265-60551265	C	stop_lost	HIGH	-	ENSCHIG00000010597	Transcript	ENSCHIT00000014656.1	protein_coding	2020-03-03	-	-	-	544	544	182	*/R	Tga/Cga	rs645198272	-	1	-	-	-	-	-	-	-	-	-	-	-
chr6_63685855	6:63685855-63685855	A	splice_donor_variant	HIGH	KCTD8	ENSCHIG00000025477	Transcript	ENSCHIT00000038776.1	protein_coding	-	2020-01-01	-	-	-	-	-	-	-	-	-	-1	-	HGNC	KCTD8	-	-	-	-	-	-	-	-
chr6_63891567	6:63891567-63891567	G	stop_lost	HIGH	GNPDA2	ENSCHIG00000022756	Transcript	ENSCHIT00000034270.1	protein_coding	2020-06-06	-	-	-	894	894	298	*/Y	taA/taC	-	-	-1	-	HGNC	GNPDA2	-	-	-	-	-	-	-	-
chr6_67072148	6:67072148-67072148	G	splice_donor_variant	HIGH	CORIN	ENSCHIG00000007759	Transcript	ENSCHIT00000010819.1	protein_coding	-	2020-01-22	-	-	-	-	-	-	-	rs642934508	-	-1	-	HGNC	CORIN	-	-	-	-	-	-	-	-
chr6_68641924	6:68641924-68641924	T	stop_gained	HIGH	-	ENSCHIG00000015328	Transcript	ENSCHIT00000021995.1	protein_coding	2020-02-03	-	-	-	136	136	46	E/*	Gag/Tag	rs650660883	-	1	-	-	-	-	-	-	-	-	-	-	-
chr6_71360298	6:71360298-71360298	G	splice_acceptor_variant	HIGH	SRD5A3	ENSCHIG00000019579	Transcript	ENSCHIT00000029026.1	protein_coding	-	2020-02-05	-	-	-	-	-	-	-	rs658544649	-	1	-	HGNC	SRD5A3	-	-	-	-	-	-	-	-
chr6_71361008	6:71361008-71361008	G	splice_acceptor_variant	HIGH	SRD5A3	ENSCHIG00000019579	Transcript	ENSCHIT00000029032.1	protein_coding	-	2020-02-05	-	-	-	-	-	-	-	rs644391260	-	1	-	HGNC	SRD5A3	-	-	-	-	-	-	-	-
chr6_71899397	6:71899397-71899397	T	stop_gained	HIGH	-	ENSCHIG00000009115	Transcript	ENSCHIT00000012577.1	protein_coding	2020-07-07	-	-	-	1174	1174	392	R/*	Cga/Tga	rs666881746	-	1	-	-	-	-	-	-	-	-	-	-	-
chr6_72299163	6:72299163-72299163	T	splice_donor_variant	HIGH	CRACD	ENSCHIG00000010537	Transcript	ENSCHIT00000014561.1	protein_coding	-	2020-07-14	-	-	-	-	-	-	-	-	-	1	-	HGNC	CRACD	-	-	-	-	-	-	-	-
chr6_72691833	6:72691833-72691833	A	stop_gained	HIGH	-	ENSCHIG00000022559	Transcript	ENSCHIT00000033901.1	protein_coding	2020-02-04	-	-	-	76	76	26	R/*	Cga/Tga	rs649817911	-	-1	-	-	-	-	-	-	-	-	-	-	-
chr6_72946502	6:72946502-72946502	T	stop_gained	HIGH	-	ENSCHIG00000010831	Transcript	ENSCHIT00000015003.1	protein_coding	2020-01-02	-	-	-	19	19	7	R/*	Cga/Tga	rs636164718	-	1	-	-	-	-	-	-	-	-	-	-	-
chr6_77282307	6:77282307-77282307	A	stop_gained	HIGH	-	ENSCHIG00000016654	Transcript	ENSCHIT00000024184.1	protein_coding	2020-01-02	-	-	-	1031	511	171	R/*	Cga/Tga	-	-	-1	-	-	-	-	-	-	-	-	-	-	-
chr6_77282307	6:77282307-77282307	A	stop_gained	HIGH	-	ENSCHIG00000016654	Transcript	ENSCHIT00000024197.1	protein_coding	2020-02-03	-	-	-	959	439	147	R/*	Cga/Tga	-	-	-1	-	-	-	-	-	-	-	-	-	-	-
chr6_77282307	6:77282307-77282307	A	stop_gained	HIGH	-	ENSCHIG00000016654	Transcript	ENSCHIT00000024205.1	protein_coding	2020-02-04	-	-	-	959	439	147	R/*	Cga/Tga	-	-	-1	-	-	-	-	-	-	-	-	-	-	-
chr6_87433480	6:87433480-87433480	G	start_lost	HIGH	-	ENSCHIG00000016138	Transcript	ENSCHIT00000023321.1	protein_coding	2020-01-05	-	-	-	1	1	1	M/V	Atg/Gtg	-	-	1	-	-	-	-	-	-	deleterious_low_confidence(0)	-	-	-	-
chr6_88956432	6:88956432-88956432	T	stop_gained	HIGH	-	ENSCHIG00000027117	Transcript	ENSCHIT00000041522.1	protein_coding	2020-01-03	-	-	-	619	619	207	R/*	Cga/Tga	rs651311162	-	1	-	-	-	-	-	-	-	-	-	-	-
chr6_89603716	6:89603716-89603716	T	stop_gained	HIGH	-	ENSCHIG00000024071	Transcript	ENSCHIT00000036510.1	protein_coding	2020-04-04	-	-	-	313	313	105	R/*	Cga/Tga	rs661264148	-	1	-	-	-	-	-	-	-	-	-	-	-
chr6_92676685	6:92676685-92676685	A	stop_gained	HIGH	-	ENSCHIG00000021974	Transcript	ENSCHIT00000032918.1	protein_coding	2020-04-07	-	-	-	346	346	116	R/*	Cga/Tga	rs645440559	-	-1	-	-	-	-	-	-	-	-	-	-	-
chr6_92677123	6:92677123-92677123	A	start_lost	HIGH	-	ENSCHIG00000021974	Transcript	ENSCHIT00000032918.1	protein_coding	2020-01-07	-	-	-	2	2	1	T/M	aCg/aTg	-	-	-1	-	-	-	-	-	-	deleterious_low_confidence(0.01)	-	-	-	-
chr6_93781567	6:93781567-93781567	A	splice_donor_variant	HIGH	ANXA3	ENSCHIG00000011590	Transcript	ENSCHIT00000016216.1	protein_coding	-	2020-01-11	-	-	-	-	-	-	-	rs667432887	-	1	-	HGNC	ANXA3	-	-	-	-	-	-	-	-
chr6_94736913	6:94736913-94736913	A	splice_acceptor_variant,non_coding_transcript_variant	HIGH	-	ENSCHIG00000007483	Transcript	ENSCHIT00000010171.1	lincRNA	-	2020-01-02	-	-	-	-	-	-	-	rs652641108	-	-1	-	-	-	-	-	-	-	-	-	-	-
chr6_94736913	6:94736913-94736913	A	splice_acceptor_variant,non_coding_transcript_variant	HIGH	-	ENSCHIG00000007483	Transcript	ENSCHIT00000010176.1	lincRNA	-	2020-01-02	-	-	-	-	-	-	-	rs652641108	-	-1	-	-	-	-	-	-	-	-	-	-	-
chr6_101975994	6:101975994-101975994	A	stop_lost	HIGH	-	ENSCHIG00000013818	Transcript	ENSCHIT00000019568.1	protein_coding	2020-02-02	-	-	-	388	388	130	*/R	Tga/Aga	-	-	1	-	-	-	-	-	-	-	-	-	-	-
chr6_103428404	6:103428404-103428404	T	stop_gained	HIGH	-	ENSCHIG00000008410	Transcript	ENSCHIT00000011581.1	protein_coding	2020-01-01	-	-	-	23	23	8	W/*	tGg/tAg	rs649007400	-	-1	-	-	-	-	-	-	-	-	-	-	-
chr6_104042718	6:104042718-104042718	A	splice_donor_variant,non_coding_transcript_variant	HIGH	-	ENSCHIG00000007492	Transcript	ENSCHIT00000010186.1	lincRNA	-	2020-01-02	-	-	-	-	-	-	-	rs662536805	-	-1	-	-	-	-	-	-	-	-	-	-	-
chr6_106334733	6:106334733-106334733	T	splice_donor_variant,non_coding_transcript_variant	HIGH	-	ENSCHIG00000007512	Transcript	ENSCHIT00000010219.1	lincRNA	-	2020-01-02	-	-	-	-	-	-	-	rs652874709	-	1	-	-	-	-	-	-	-	-	-	-	-
chr6_106861248	6:106861248-106861248	T	splice_donor_variant,non_coding_transcript_variant	HIGH	-	ENSCHIG00000007523	Transcript	ENSCHIT00000010230.1	lincRNA	-	2020-02-02	-	-	-	-	-	-	-	rs657254667	-	1	-	-	-	-	-	-	-	-	-	-	-
chr6_112918501	6:112918501-112918501	A	splice_donor_variant,non_coding_transcript_variant	HIGH	-	ENSCHIG00000007537	Transcript	ENSCHIT00000010250.1	lincRNA	-	2020-02-02	-	-	-	-	-	-	-	rs658972320	-	-1	-	-	-	-	-	-	-	-	-	-	-
chr6_113104559	6:113104559-113104559	T	splice_donor_variant	HIGH	-	ENSCHIG00000011403	Transcript	ENSCHIT00000015963.1	protein_coding	-	19/21	-	-	-	-	-	-	-	-	-	-1	-	-	-	-	-	-	-	-	-	-	-
chr6_114281773	6:114281773-114281773	G	splice_acceptor_variant	HIGH	-	ENSCHIG00000018509	Transcript	ENSCHIT00000027355.1	protein_coding	-	14/15	-	-	-	-	-	-	-	-	-	1	-	-	-	-	-	-	-	-	-	-	-
chr6_114963567	6:114963567-114963567	A	stop_gained	HIGH	CPZ	ENSCHIG00000022665	Transcript	ENSCHIT00000034168.1	protein_coding	2020-01-10	-	-	-	66	66	22	C/*	tgC/tgA	-	-	1	-	HGNC	CPZ	-	-	-	-	-	-	-	-
chr6_115198127	6:115198127-115198127	G	splice_donor_variant,non_coding_transcript_variant	HIGH	-	ENSCHIG00000007558	Transcript	ENSCHIT00000010283.1	lincRNA	-	2020-02-02	-	-	-	-	-	-	-	rs645994535	-	-1	-	-	-	-	-	-	-	-	-	-	-
chr6_115780487	6:115780487-115780487	G	splice_donor_variant	HIGH	-	ENSCHIG00000013117	Transcript	ENSCHIT00000018477.1	protein_coding	-	2020-03-13	-	-	-	-	-	-	-	-	-	-1	-	-	-	-	-	-	-	-	-	-	-
chr6_116533609	6:116533609-116533609	A	splice_acceptor_variant	HIGH	FAM193A	ENSCHIG00000022591	Transcript	ENSCHIT00000033979.1	protein_coding	-	16/18	-	-	-	-	-	-	-	rs657818567	-	1	-	HGNC	FAM193A	-	-	-	-	-	-	-	-
chr6_116781168	6:116781168-116781168	T	stop_gained	HIGH	GRK4	ENSCHIG00000021914	Transcript	ENSCHIT00000032850.1	protein_coding	2020-03-16	-	-	-	277	277	93	R/*	Aga/Tga	rs642348322	-	1	-	HGNC	GRK4	-	-	-	-	-	-	-	-
chr6_116999323	6:116999323-116999323	C	splice_acceptor_variant	HIGH	UVSSA	ENSCHIG00000019552	Transcript	ENSCHIT00000028977.1	protein_coding	-	2020-08-12	-	-	-	-	-	-	-	-	-	-1	-	HGNC	UVSSA	-	-	-	-	-	-	-	-
chr6_117174260	6:117174260-117174260	A	stop_gained	HIGH	SPON2	ENSCHIG00000018579	Transcript	ENSCHIT00000027458.1	protein_coding	2020-05-05	-	-	-	993	993	331	C/*	tgC/tgA	-	-	1	-	HGNC	SPON2	-	-	-	-	-	-	-	-
chr7_1424798	7:1424798-1424798	T	splice_donor_variant,non_coding_transcript_variant	HIGH	-	ENSCHIG00000006889	Transcript	ENSCHIT00000009211.1	lincRNA	-	2020-03-03	-	-	-	-	-	-	-	rs665376895	-	-1	-	-	-	-	-	-	-	-	-	-	-
chr7_1944066	7:1944066-1944066	A	stop_gained	HIGH	-	ENSCHIG00000007093	Transcript	ENSCHIT00000009588.1	protein_coding	2020-01-01	-	-	-	927	877	293	R/*	Cga/Tga	-	-	-1	-	-	-	-	-	-	-	-	-	-	-
chr7_3891598	7:3891598-3891598	A	splice_donor_variant,non_coding_transcript_variant	HIGH	-	ENSCHIG00000006903	Transcript	ENSCHIT00000009249.1	lincRNA	-	2020-01-02	-	-	-	-	-	-	-	rs642800487	-	1	-	-	-	-	-	-	-	-	-	-	-
chr7_6184003	7:6184003-6184003	A	stop_gained	HIGH	-	ENSCHIG00000024166	Transcript	ENSCHIT00000036659.1	protein_coding	2020-03-03	-	-	-	289	289	97	R/*	Cga/Tga	-	-	-1	-	-	-	-	-	-	-	-	-	-	-
chr7_8069779	7:8069779-8069779	A	stop_gained	HIGH	-	ENSCHIG00000010732	Transcript	ENSCHIT00000014837.1	protein_coding	2020-01-01	-	-	-	404	404	135	W/*	tGg/tAg	-	-	1	-	-	-	-	-	-	-	-	-	-	-
chr7_12502151	7:12502151-12502151	A	start_lost	HIGH	CHD1	ENSCHIG00000025395	Transcript	ENSCHIT00000038745.1	protein_coding	1/34	-	-	-	3	3	1	S/R	agT/agA	-	-	1	-	HGNC	CHD1	-	-	-	-	-	-	-	-
chr7_13821478	7:13821478-13821478	C	splice_donor_variant,non_coding_transcript_variant	HIGH	-	ENSCHIG00000006924	Transcript	ENSCHIT00000009294.1	lincRNA	-	2020-01-02	-	-	-	-	-	-	-	rs638207881	-	1	-	-	-	-	-	-	-	-	-	-	-
chr7_13869661	7:13869661-13869661	G	splice_acceptor_variant,non_coding_transcript_variant	HIGH	-	ENSCHIG00000006924	Transcript	ENSCHIT00000009294.1	lincRNA	-	2020-02-02	-	-	-	-	-	-	-	rs650200155	-	1	-	-	-	-	-	-	-	-	-	-	-
chr7_14462226	7:14462226-14462226	T	stop_gained	HIGH	CAST	ENSCHIG00000027166	Transcript	ENSCHIT00000041626.1	protein_coding	16/27	-	-	-	1235	1235	412	L/*	tTa/tAa	rs665069137	-	-1	-	HGNC	CAST	-	-	-	-	-	-	-	-
chr7_14679620	7:14679620-14679620	A	stop_gained	HIGH	-	ENSCHIG00000009794	Transcript	ENSCHIT00000013493.1	protein_coding	2020-01-01	-	-	-	495	495	165	C/*	tgC/tgA	rs637619019	-	1	-	-	-	-	-	-	-	-	-	-	-
chr7_14875836	7:14875836-14875836	G	splice_acceptor_variant	HIGH	-	ENSCHIG00000019767	Transcript	ENSCHIT00000029311.1	protein_coding	-	2020-05-05	-	-	-	-	-	-	-	rs644928335	-	-1	-	-	-	-	-	-	-	-	-	-	-
chr7_15867339	7:15867339-15867339	T	start_lost,synonymous_variant	HIGH	FAM81B	ENSCHIG00000011215	Transcript	ENSCHIT00000015585.1	protein_coding	2020-01-09	-	-	-	590	3	1	E	gaG/gaA	rs646487678	-	-1	-	HGNC	FAM81B	-	-	-	-	-	-	-	-
chr7_17098169	7:17098169-17098169	A	start_lost	HIGH	FAM172A	ENSCHIG00000008440	Transcript	ENSCHIT00000011615.1	protein_coding	2020-02-11	-	-	-	208	3	1	M/I	atG/atA	rs663836587	-	1	-	HGNC	FAM172A	-	-	-	deleterious_low_confidence(0)	-	-	-	-
chr7_17098169	7:17098169-17098169	A	start_lost	HIGH	FAM172A	ENSCHIG00000008440	Transcript	ENSCHIT00000011628.1	protein_coding	2020-01-09	-	-	-	287	3	1	M/I	atG/atA	rs663836587	-	1	-	HGNC	FAM172A	-	-	-	deleterious_low_confidence(0)	-	-	-	-
chr7_21992894	7:21992894-21992894	A	stop_gained	HIGH	-	ENSCHIG00000020592	Transcript	ENSCHIT00000030578.1	protein_coding	2020-03-05	-	-	-	184	184	62	Q/*	Cag/Tag	rs665520272	-	-1	-	-	-	-	-	-	-	-	-	-	-
chr7_30029043	7:30029043-30029043	C	start_lost	HIGH	FBLL1	ENSCHIG00000005751	Transcript	ENSCHIT00000007701.1	protein_coding	2020-01-02	-	-	-	1	1	1	K/E	Aaa/Gaa	rs637904441	-	-1	-	HGNC	FBLL1	-	-	-	-	-	-	-	-
chr7_30057202	7:30057202-30057202	C	start_lost	HIGH	-	ENSCHIG00000023409	Transcript	ENSCHIT00000035375.1	protein_coding	2020-01-04	-	-	-	2	2	1	M/T	aTg/aCg	rs658770803	-	1	-	-	-	-	-	-	deleterious_low_confidence(0)	-	-	-	-
chr7_38974449	7:38974449-38974449	G	splice_acceptor_variant	HIGH	TTC1	ENSCHIG00000012242	Transcript	ENSCHIT00000017122.1	protein_coding	-	2020-01-07	-	-	-	-	-	-	-	rs665658197	-	-1	-	HGNC	TTC1	-	-	-	-	-	-	-	-
chr7_44253178	7:44253178-44253178	T	stop_gained,splice_region_variant	HIGH	-	ENSCHIG00000014235	Transcript	ENSCHIT00000020289.1	protein_coding	2020-02-03	-	-	-	537	537	179	C/*	tgT/tgA	rs653231702	-	-1	-	-	-	-	-	-	-	-	-	-	-
chr7_44362550	7:44362550-44362550	G	stop_lost	HIGH	-	ENSCHIG00000020455	Transcript	ENSCHIT00000030380.1	protein_coding	2020-02-02	-	-	-	160	160	54	*/R	Tga/Cga	rs638081946	-	-1	-	-	-	-	-	-	-	-	-	-	-
chr7_47329747	7:47329747-47329747	T	stop_gained	HIGH	GLRA1	ENSCHIG00000017210	Transcript	ENSCHIT00000025124.1	protein_coding	2020-01-09	-	-	-	4	4	2	G/*	Gga/Tga	-	-	1	-	HGNC	GLRA1	-	-	-	-	-	-	-	-
chr7_47457110	7:47457110-47457110	G	start_lost	HIGH	-	ENSCHIG00000011535	Transcript	ENSCHIT00000016075.1	protein_coding	2020-01-03	-	-	-	1	1	1	M/V	Atg/Gtg	-	-	1	-	-	-	-	-	-	deleterious(0)	-	-	-	-
chr7_48177583	7:48177583-48177583	C	stop_lost	HIGH	ZNF300	ENSCHIG00000016822	Transcript	ENSCHIT00000024440.1	protein_coding	2020-03-03	-	-	-	1729	1729	577	*/Q	Tag/Cag	rs667692166	-	1	-	HGNC	ZNF300	-	-	-	-	-	-	-	-
chr7_48322336	7:48322336-48322336	A	stop_gained	HIGH	DCTN4	ENSCHIG00000023539	Transcript	ENSCHIT00000035677.1	protein_coding	2020-05-13	-	-	-	548	548	183	W/*	tGg/tAg	-	-	1	-	HGNC	DCTN4	-	-	-	-	-	-	-	-
chr7_48390018	7:48390018-48390018	G	splice_acceptor_variant	HIGH	SYNPO	ENSCHIG00000024003	Transcript	ENSCHIT00000036374.1	protein_coding	-	2020-02-02	-	-	-	-	-	-	-	-	-	-1	-	HGNC	SYNPO	-	-	-	-	-	-	-	-
chr7_48680666	7:48680666-48680666	A	stop_gained	HIGH	TCOF1	ENSCHIG00000007887	Transcript	ENSCHIT00000010807.1	protein_coding	24/26	-	-	-	4126	4126	1376	Q/*	Cag/Tag	rs642478677	-	-1	-	HGNC	TCOF1	-	-	-	-	-	-	-	-
chr7_49103873	7:49103873-49103873	A	splice_acceptor_variant	HIGH	TIGD6	ENSCHIG00000026767	Transcript	ENSCHIT00000040924.1	protein_coding	-	2020-05-05	-	-	-	-	-	-	-	rs638808501	-	1	-	HGNC	TIGD6	-	-	-	-	-	-	-	-
chr7_49103873	7:49103873-49103873	A	splice_acceptor_variant	HIGH	TIGD6	ENSCHIG00000026767	Transcript	ENSCHIT00000040927.1	protein_coding	-	2020-05-06	-	-	-	-	-	-	-	rs638808501	-	1	-	HGNC	TIGD6	-	-	-	-	-	-	-	-
chr7_51022450	7:51022450-51022450	T	start_lost	HIGH	-	ENSCHIG00000008592	Transcript	ENSCHIT00000011816.1	protein_coding	2020-01-03	-	-	-	3	3	1	M/I	atG/atA	rs661796793	-	-1	-	-	-	-	-	-	tolerated_low_confidence(0.16)	-	-	-	-
chr7_51089753	7:51089753-51089753	C	splice_donor_variant	HIGH	SPINK5	ENSCHIG00000016400	Transcript	ENSCHIT00000023808.1	protein_coding	-	15/30	-	-	-	-	-	-	-	rs667174624	-	-1	-	HGNC	SPINK5	-	-	-	-	-	-	-	-
chr7_58056293	7:58056293-58056293	A	stop_gained	HIGH	PCDHGA6	ENSCHIG00000024001	Transcript	ENSCHIT00000036377.1	protein_coding	2020-02-02	-	-	-	2458	2458	820	R/*	Cga/Tga	-	-	-1	-	HGNC	PCDHGA6	-	-	-	-	-	-	-	-
chr7_58709382	7:58709382-58709382	A	splice_donor_variant	HIGH	IK	ENSCHIG00000008932	Transcript	ENSCHIT00000012378.1	protein_coding	-	2020-11-16	-	-	-	-	-	-	-	rs654625070	-	-1	-	HGNC	IK	-	-	-	-	-	-	-	-
chr7_58775495	7:58775495-58775495	T	stop_gained	HIGH	EIF4EBP3	ENSCHIG00000026608	Transcript	ENSCHIT00000040650.1	protein_coding	2020-01-03	-	-	-	51	51	17	Y/*	taC/taA	-	-	-1	-	HGNC	EIF4EBP3	-	-	-	-	-	-	-	-
chr7_58939668	7:58939668-58939668	C	splice_donor_variant	HIGH	SLC4A9	ENSCHIG00000015915	Transcript	ENSCHIT00000023053.1	protein_coding	-	2020-03-19	-	-	-	-	-	-	-	rs636193005	-	-1	-	HGNC	SLC4A9	-	-	-	-	-	-	-	-
chr7_61248717	7:61248717-61248717	A	splice_donor_variant	HIGH	-	ENSCHIG00000020933	Transcript	ENSCHIT00000031167.1	protein_coding	-	2020-01-06	-	-	-	-	-	-	-	rs665305962	-	-1	-	-	-	-	-	-	-	-	-	-	-
chr7_61946670	7:61946670-61946670	A	splice_donor_variant	HIGH	SPOCK1	ENSCHIG00000021668	Transcript	ENSCHIT00000032433.1	protein_coding	-	2020-01-08	-	-	-	-	-	-	-	rs663367538	-	1	-	HGNC	SPOCK1	-	-	-	-	-	-	-	-
chr7_62432420	7:62432420-62432420	C	splice_donor_variant,non_coding_transcript_variant	HIGH	-	ENSCHIG00000007075	Transcript	ENSCHIT00000009562.1	lincRNA	-	2020-04-04	-	-	-	-	-	-	-	-	-	1	-	-	-	-	-	-	-	-	-	-	-
chr7_63144573	7:63144573-63144573	A	stop_gained	HIGH	-	ENSCHIG00000026790	Transcript	ENSCHIT00000040969.1	protein_coding	2020-03-05	-	-	-	694	436	146	Q/*	Cag/Tag	rs665898824	-	-1	-	-	-	-	-	-	-	-	-	-	-
chr7_66103382	7:66103382-66103382	A	stop_gained	HIGH	-	ENSCHIG00000010758	Transcript	ENSCHIT00000014890.1	protein_coding	2020-01-01	-	-	-	100	100	34	G/*	Gga/Tga	rs667372575	-	-1	-	-	-	-	-	-	-	-	-	-	-
chr7_67231067	7:67231067-67231067	A	stop_gained	HIGH	POLRMT	ENSCHIG00000013267	Transcript	ENSCHIT00000018767.1	protein_coding	2020-02-22	-	-	-	111	111	37	W/*	tgG/tgA	-	-	1	-	HGNC	POLRMT	-	-	-	-	-	-	-	-
chr7_67380382	7:67380382-67380382	T	splice_donor_variant	HIGH	-	ENSCHIG00000009666	Transcript	ENSCHIT00000013280.1	protein_coding	-	2020-02-04	-	-	-	-	-	-	-	-	-	-1	-	-	-	-	-	-	-	-	-	-	-
chr7_67390496	7:67390496-67390496	T	stop_gained	HIGH	-	ENSCHIG00000021094	Transcript	ENSCHIT00000031490.1	protein_coding	2020-01-16	-	-	-	19	19	7	G/*	Gga/Tga	-	-	1	-	-	-	-	-	-	-	-	-	-	-
chr7_67538076	7:67538076-67538076	T	splice_donor_variant	HIGH	-	ENSCHIG00000006176	Transcript	ENSCHIT00000008676.1	protein_coding	-	2020-08-17	-	-	-	-	-	-	-	rs659455425	-	-1	-	-	-	-	-	-	-	-	-	-	-
chr7_67538076	7:67538076-67538076	T	splice_donor_variant	HIGH	-	ENSCHIG00000006176	Transcript	ENSCHIT00000008690.1	protein_coding	-	2020-08-16	-	-	-	-	-	-	-	rs659455425	-	-1	-	-	-	-	-	-	-	-	-	-	-
chr7_68109395	7:68109395-68109395	T	stop_gained	HIGH	-	ENSCHIG00000008999	Transcript	ENSCHIT00000012399.1	protein_coding	2020-01-02	-	-	-	926	926	309	W/*	tGg/tAg	-	-	-1	-	-	-	-	-	-	-	-	-	-	-
chr7_68421041	7:68421041-68421041	A	stop_lost	HIGH	OR2T1	ENSCHIG00000001420	Transcript	ENSCHIT00000002036.1	protein_coding	2020-02-02	-	-	-	971	971	324	*/L	tGa/tTa	-	-	-1	-	HGNC	OR2T1	-	-	-	-	-	-	-	-
chr7_68591804	7:68591804-68591804	G	stop_lost	HIGH	OR2M4	ENSCHIG00000001481	Transcript	ENSCHIT00000002079.1	protein_coding	2020-01-01	-	-	-	961	961	321	*/R	Tga/Cga	rs659962249	-	-1	-	HGNC	OR2M4	-	-	-	-	-	-	-	-
chr7_68652439	7:68652439-68652439	A	stop_gained	HIGH	-	ENSCHIG00000022739	Transcript	ENSCHIT00000034229.1	protein_coding	2020-01-02	-	-	-	937	937	313	Q/*	Caa/Taa	rs650438901	-	-1	-	-	-	-	-	-	-	-	-	-	-
chr7_68763206	7:68763206-68763206	T	splice_donor_variant	HIGH	-	ENSCHIG00000009146	Transcript	ENSCHIT00000012584.1	protein_coding	-	2020-02-02	-	-	-	-	-	-	-	rs666342226	-	-1	-	-	-	-	-	-	-	-	-	-	-
chr7_68861426	7:68861426-68861426	G	stop_gained	HIGH	-	ENSCHIG00000003560	Transcript	ENSCHIT00000004810.1	protein_coding	2020-01-01	-	-	-	23	23	8	S/*	tCa/tGa	rs665446321	-	1	-	-	-	-	-	-	-	-	-	-	-
chr7_69568093	7:69568093-69568093	T	stop_gained	HIGH	-	ENSCHIG00000018860	Transcript	ENSCHIT00000027911.1	protein_coding	2020-01-02	-	-	-	440	440	147	W/*	tGg/tAg	rs640216560	-	-1	-	-	-	-	-	-	-	-	-	-	-
chr7_69737635	7:69737635-69737635	C	stop_lost	HIGH	-	ENSCHIG00000008976	Transcript	ENSCHIT00000012365.1	protein_coding	2020-01-01	-	-	-	946	946	316	*/R	Tga/Cga	rs662133999	-	1	-	-	-	-	-	-	-	-	-	-	-
chr7_70016263	7:70016263-70016263	T	stop_gained	HIGH	-	ENSCHIG00000001018	Transcript	ENSCHIT00000001507.1	protein_coding	2020-03-04	-	-	-	639	639	213	W/*	tgG/tgA	rs647465109	-	-1	-	-	-	-	-	-	-	-	-	-	-
chr7_70110939	7:70110939-70110939	T	stop_gained	HIGH	-	ENSCHIG00000006767	Transcript	ENSCHIT00000008999.1	protein_coding	2020-01-01	-	-	-	634	634	212	R/*	Cga/Tga	-	-	1	-	-	-	-	-	-	-	-	-	-	-
chr7_70127050	7:70127050-70127050	C	splice_donor_variant	HIGH	-	ENSCHIG00000013605	Transcript	ENSCHIT00000019244.1	protein_coding	-	2020-01-01	-	-	-	-	-	-	-	rs644032209	-	1	-	-	-	-	-	-	-	-	-	-	-
chr7_70127244	7:70127244-70127244	G	splice_acceptor_variant	HIGH	-	ENSCHIG00000013605	Transcript	ENSCHIT00000019244.1	protein_coding	-	2020-01-01	-	-	-	-	-	-	-	-	-	1	-	-	-	-	-	-	-	-	-	-	-
chr7_71310043	7:71310043-71310043	G	start_lost	HIGH	PHYKPL	ENSCHIG00000026314	Transcript	ENSCHIT00000040156.1	protein_coding	2020-01-13	-	-	-	729	1	1	M/V	Atg/Gtg	-	-	1	-	HGNC	PHYKPL	-	-	-	deleterious_low_confidence(0)	-	-	-	-
chr7_71621877	7:71621877-71621877	C	start_lost	HIGH	PDLIM7	ENSCHIG00000011888	Transcript	ENSCHIT00000016634.1	protein_coding	2020-01-13	-	-	-	221	1	1	M/L	Atg/Ctg	-	-	1	-	HGNC	PDLIM7	-	-	-	-	-	-	-	-
chr7_71621877	7:71621877-71621877	C	start_lost	HIGH	PDLIM7	ENSCHIG00000011888	Transcript	ENSCHIT00000016640.1	protein_coding	2020-01-13	-	-	-	221	1	1	M/L	Atg/Ctg	-	-	1	-	HGNC	PDLIM7	-	-	-	-	-	-	-	-
chr7_74476106	7:74476106-74476106	A	splice_acceptor_variant,non_coding_transcript_variant	HIGH	-	ENSCHIG00000007118	Transcript	ENSCHIT00000009634.1	lincRNA	-	2020-02-03	-	-	-	-	-	-	-	rs666544306	-	1	-	-	-	-	-	-	-	-	-	-	-
chr7_75420964	7:75420964-75420964	G	splice_acceptor_variant,non_coding_transcript_variant	HIGH	-	ENSCHIG00000007127	Transcript	ENSCHIT00000009646.1	lincRNA	-	2020-01-02	-	-	-	-	-	-	-	-	-	-1	-	-	-	-	-	-	-	-	-	-	-
chr7_76499129	7:76499129-76499129	A	stop_gained	HIGH	-	ENSCHIG00000014731	Transcript	ENSCHIT00000021022.1	protein_coding	2020-01-03	-	-	-	247	247	83	R/*	Cga/Tga	rs652795442	-	-1	-	-	-	-	-	-	-	-	-	-	-
chr7_77275933	7:77275933-77275933	C	splice_donor_variant	HIGH	PRR16	ENSCHIG00000003497	Transcript	ENSCHIT00000004685.1	protein_coding	-	2020-01-03	-	-	-	-	-	-	-	rs665765580	-	1	-	HGNC	PRR16	-	-	-	-	-	-	-	-
chr7_79064257	7:79064257-79064257	A	splice_acceptor_variant,non_coding_transcript_variant	HIGH	-	ENSCHIG00000007137	Transcript	ENSCHIT00000009662.1	lincRNA	-	2020-01-01	-	-	-	-	-	-	-	-	-	1	-	-	-	-	-	-	-	-	-	-	-
chr7_83987583	7:83987583-83987583	A	splice_acceptor_variant	HIGH	MEGF10	ENSCHIG00000025358	Transcript	ENSCHIT00000038650.1	protein_coding	-	2020-03-23	-	-	-	-	-	-	-	rs669397502	-	1	-	HGNC	MEGF10	-	-	-	-	-	-	-	-
chr7_90361392	7:90361392-90361392	G	splice_acceptor_variant	HIGH	MATK	ENSCHIG00000014576	Transcript	ENSCHIT00000020807.1	protein_coding	-	2020-06-12	-	-	-	-	-	-	-	-	-	-1	-	HGNC	MATK	-	-	-	-	-	-	-	-
chr7_91974159	7:91974159-91974159	T	splice_donor_variant	HIGH	PRR22	ENSCHIG00000022206	Transcript	ENSCHIT00000033283.1	protein_coding	-	2020-04-04	-	-	-	-	-	-	-	-	-	-1	-	HGNC	PRR22	-	-	-	-	-	-	-	-
chr7_92043779	7:92043779-92043779	T	stop_gained	HIGH	CAPS	ENSCHIG00000022459	Transcript	ENSCHIT00000033738.1	protein_coding	2020-02-04	-	-	-	250	250	84	R/*	Cga/Tga	-	-	1	-	HGNC	CAPS	-	-	-	-	-	-	-	-
chr7_92077472	7:92077472-92077472	G	start_lost	HIGH	RANBP3	ENSCHIG00000021064	Transcript	ENSCHIT00000031453.1	protein_coding	2020-01-15	-	-	-	2	2	1	M/T	aTg/aCg	rs670276023	-	-1	-	HGNC	RANBP3	-	-	-	-	-	-	-	-
chr7_92077472	7:92077472-92077472	G	start_lost	HIGH	RANBP3	ENSCHIG00000021064	Transcript	ENSCHIT00000031456.1	protein_coding	2020-01-15	-	-	-	2	2	1	M/T	aTg/aCg	rs670276023	-	-1	-	HGNC	RANBP3	-	-	-	-	-	-	-	-
chr7_92489725	7:92489725-92489725	T	splice_donor_variant	HIGH	DENND1C	ENSCHIG00000017569	Transcript	ENSCHIT00000025813.1	protein_coding	-	20/22	-	-	-	-	-	-	-	-	-	-1	-	HGNC	DENND1C	-	-	-	-	-	-	-	-
chr7_92489725	7:92489725-92489725	T	splice_donor_variant	HIGH	DENND1C	ENSCHIG00000017569	Transcript	ENSCHIT00000025824.1	protein_coding	-	19/22	-	-	-	-	-	-	-	-	-	-1	-	HGNC	DENND1C	-	-	-	-	-	-	-	-
chr7_92674534	7:92674534-92674534	T	splice_donor_variant	HIGH	TNFSF14	ENSCHIG00000020880	Transcript	ENSCHIT00000031068.1	protein_coding	-	2020-01-02	-	-	-	-	-	-	-	-	-	-1	-	EntrezGene	-	-	-	-	-	-	-	-	-
chr7_92726851	7:92726851-92726851	T	stop_gained	HIGH	C3	ENSCHIG00000008320	Transcript	ENSCHIT00000011743.1	protein_coding	15/42	-	-	-	1779	1779	593	W/*	tgG/tgA	-	-	-1	-	HGNC	C3	-	-	-	-	-	-	-	-
chr7_92726851	7:92726851-92726851	T	stop_gained	HIGH	C3	ENSCHIG00000008320	Transcript	ENSCHIT00000011751.1	protein_coding	14/41	-	-	-	1773	1773	591	W/*	tgG/tgA	-	-	-1	-	HGNC	C3	-	-	-	-	-	-	-	-
chr7_93063161	7:93063161-93063161	G	start_lost	HIGH	-	ENSCHIG00000022235	Transcript	ENSCHIT00000033344.1	protein_coding	2020-01-17	-	-	-	112	1	1	M/V	Atg/Gtg	-	-	1	-	-	-	-	-	-	deleterious_low_confidence(0)	-	-	-	-
chr7_93063161	7:93063161-93063161	G	start_lost	HIGH	-	ENSCHIG00000022235	Transcript	ENSCHIT00000033358.1	protein_coding	2020-01-17	-	-	-	112	1	1	M/V	Atg/Gtg	-	-	1	-	-	-	-	-	-	deleterious_low_confidence(0)	-	-	-	-
chr7_93069288	7:93069288-93069288	A	splice_acceptor_variant	HIGH	-	ENSCHIG00000022235	Transcript	ENSCHIT00000033344.1	protein_coding	-	2020-02-16	-	-	-	-	-	-	-	-	-	1	-	-	-	-	-	-	-	-	-	-	-
chr7_93069288	7:93069288-93069288	A	splice_acceptor_variant	HIGH	-	ENSCHIG00000022235	Transcript	ENSCHIT00000033358.1	protein_coding	-	2020-02-16	-	-	-	-	-	-	-	-	-	1	-	-	-	-	-	-	-	-	-	-	-
chr7_93081277	7:93081277-93081277	T	stop_gained	HIGH	-	ENSCHIG00000022235	Transcript	ENSCHIT00000033344.1	protein_coding	2020-07-17	-	-	-	730	619	207	Q/*	Cag/Tag	-	-	1	-	-	-	-	-	-	-	-	-	-	-
chr7_93081277	7:93081277-93081277	T	stop_gained	HIGH	-	ENSCHIG00000022235	Transcript	ENSCHIT00000033358.1	protein_coding	2020-09-17	-	-	-	1024	913	305	Q/*	Cag/Tag	-	-	1	-	-	-	-	-	-	-	-	-	-	-
chr7_93112380	7:93112380-93112380	A	stop_gained	HIGH	-	ENSCHIG00000015838	Transcript	ENSCHIT00000022857.1	protein_coding	2020-01-02	-	-	-	85	85	29	Q/*	Cag/Tag	-	-	-1	-	-	-	-	-	-	-	-	-	-	-
chr7_93639118	7:93639118-93639118	C	splice_acceptor_variant	HIGH	FBN3	ENSCHIG00000012166	Transcript	ENSCHIT00000017035.1	protein_coding	-	58/64	-	-	-	-	-	-	-	rs671272202	-	1	-	HGNC	FBN3	-	-	-	-	-	-	-	-
chr7_94014889	7:94014889-94014889	C	splice_donor_variant	HIGH	-	ENSCHIG00000025954	Transcript	ENSCHIT00000039579.1	protein_coding	-	2020-01-02	-	-	-	-	-	-	-	rs651169691	-	1	-	-	-	-	-	-	-	-	-	-	-
chr7_94040225	7:94040225-94040225	A	stop_gained	HIGH	-	ENSCHIG00000025954	Transcript	ENSCHIT00000039579.1	protein_coding	2020-02-03	-	-	-	786	786	262	Y/*	taT/taA	rs666155911	-	1	-	-	-	-	-	-	-	-	-	-	-
chr7_94041575	7:94041575-94041575	G	splice_acceptor_variant	HIGH	-	ENSCHIG00000020081	Transcript	ENSCHIT00000029791.1	protein_coding	-	2020-01-01	-	-	-	-	-	-	-	rs668005172	-	-1	-	-	-	-	-	-	-	-	-	-	-
chr7_94145805	7:94145805-94145805	A	stop_gained	HIGH	-	ENSCHIG00000024062	Transcript	ENSCHIT00000036501.1	protein_coding	2020-02-09	-	-	-	84	84	28	W/*	tgG/tgA	rs646137889	-	1	-	-	-	-	-	-	-	-	-	-	-
chr7_94145805	7:94145805-94145805	A	stop_gained	HIGH	-	ENSCHIG00000024062	Transcript	ENSCHIT00000036509.1	protein_coding	2020-02-08	-	-	-	84	84	28	W/*	tgG/tgA	rs646137889	-	1	-	-	-	-	-	-	-	-	-	-	-
chr7_94148032	7:94148032-94148032	T	stop_gained	HIGH	-	ENSCHIG00000024062	Transcript	ENSCHIT00000036501.1	protein_coding	2020-06-09	-	-	-	604	604	202	G/*	Gga/Tga	rs665530365	-	1	-	-	-	-	-	-	-	-	-	-	-
chr7_94699650	7:94699650-94699650	G	splice_acceptor_variant	HIGH	ICAM1	ENSCHIG00000015941	Transcript	ENSCHIT00000023003.1	protein_coding	-	2020-01-06	-	-	-	-	-	-	-	-	-	1	-	HGNC	ICAM1	-	-	-	-	-	-	-	-
chr7_94776469	7:94776469-94776469	T	splice_donor_variant	HIGH	TYK2	ENSCHIG00000018652	Transcript	ENSCHIT00000027583.1	protein_coding	-	2020-05-22	-	-	-	-	-	-	-	rs640699587	-	-1	-	HGNC	TYK2	-	-	-	-	-	-	-	-
chr7_95347120	7:95347120-95347120	T	splice_donor_variant	HIGH	SMARCA4	ENSCHIG00000015318	Transcript	ENSCHIT00000022108.1	protein_coding	-	23/31	-	-	-	-	-	-	-	rs659806067	-	1	-	HGNC	SMARCA4	-	-	-	-	-	-	-	-
chr7_95579330	7:95579330-95579330	A	stop_gained	HIGH	TSPAN16	ENSCHIG00000010405	Transcript	ENSCHIT00000014342.1	protein_coding	2020-03-06	-	-	-	399	399	133	W/*	tgG/tgA	rs646829242	-	1	-	HGNC	TSPAN16	-	-	-	-	-	-	-	-
chr7_95647955	7:95647955-95647955	A	stop_gained	HIGH	RGL3	ENSCHIG00000017717	Transcript	ENSCHIT00000025997.1	protein_coding	19/20	-	-	-	2002	2002	668	E/*	Gag/Tag	rs642358338	-	-1	-	HGNC	RGL3	-	-	-	-	-	-	-	-
chr7_96349233	7:96349233-96349233	C	splice_donor_variant	HIGH	-	ENSCHIG00000020226	Transcript	ENSCHIT00000030031.1	protein_coding	-	2020-02-17	-	-	-	-	-	-	-	-	-	1	-	-	-	-	-	-	-	-	-	-	-
chr7_96350232	7:96350232-96350232	A	splice_donor_variant	HIGH	-	ENSCHIG00000020226	Transcript	ENSCHIT00000030031.1	protein_coding	-	2020-03-17	-	-	-	-	-	-	-	-	-	1	-	-	-	-	-	-	-	-	-	-	-
chr7_96541798	7:96541798-96541798	G	stop_gained,splice_region_variant	HIGH	ADGRE3	ENSCHIG00000027221	Transcript	ENSCHIT00000041719.1	protein_coding	2020-04-14	-	-	-	372	372	124	Y/*	taT/taG	-	-	1	-	HGNC	ADGRE3	-	-	-	-	-	-	-	-
chr7_96755862	7:96755862-96755862	T	splice_acceptor_variant	HIGH	ADGRE5	ENSCHIG00000010425	Transcript	ENSCHIT00000014407.1	protein_coding	-	2020-04-19	-	-	-	-	-	-	-	-	-	-1	-	HGNC	ADGRE5	-	-	-	-	-	-	-	-
chr7_98205734	7:98205734-98205734	A	splice_donor_variant	HIGH	WDR83OS	ENSCHIG00000020903	Transcript	ENSCHIT00000031133.1	protein_coding	-	2020-01-03	-	-	-	-	-	-	-	rs646448460	-	1	-	HGNC	WDR83OS	-	-	-	-	-	-	-	-
chr7_98239562	7:98239562-98239562	A	stop_gained	HIGH	-	ENSCHIG00000019636	Transcript	ENSCHIT00000029104.1	protein_coding	2020-03-04	-	-	-	274	274	92	R/*	Cga/Tga	-	-	-1	-	-	-	-	-	-	-	-	-	-	-
chr7_98670919	7:98670919-98670919	T	stop_gained	HIGH	-	ENSCHIG00000016520	Transcript	ENSCHIT00000023973.1	protein_coding	2020-01-02	-	-	-	428	428	143	W/*	tGg/tAg	-	-	-1	-	-	-	-	-	-	-	-	-	-	-
chr7_98756404	7:98756404-98756404	A	splice_donor_variant	HIGH	-	ENSCHIG00000023752	Transcript	ENSCHIT00000035950.1	protein_coding	-	2020-01-01	-	-	-	-	-	-	-	-	-	-1	-	-	-	-	-	-	-	-	-	-	-
chr7_98781833	7:98781833-98781833	A	splice_acceptor_variant	HIGH	-	ENSCHIG00000021713	Transcript	ENSCHIT00000032449.1	protein_coding	-	2020-06-07	-	-	-	-	-	-	-	-	-	-1	-	-	-	-	-	-	-	-	-	-	-
chr7_98883453	7:98883453-98883453	T	splice_acceptor_variant	HIGH	-	ENSCHIG00000026561	Transcript	ENSCHIT00000040552.1	protein_coding	-	2020-03-03	-	-	-	-	-	-	-	-	-	-1	-	-	-	-	-	-	-	-	-	-	-
chr7_99302242	7:99302242-99302242	C	splice_acceptor_variant,non_coding_transcript_variant	HIGH	-	ENSCHIG00000007183	Transcript	ENSCHIT00000009737.1	lincRNA	-	2020-01-02	-	-	-	-	-	-	-	-	-	-1	-	-	-	-	-	-	-	-	-	-	-
chr7_99467003	7:99467003-99467003	T	stop_gained	HIGH	-	ENSCHIG00000008337	Transcript	ENSCHIT00000011471.1	protein_coding	2020-01-01	-	-	-	360	360	120	Y/*	taT/taA	-	-	-1	-	-	-	-	-	-	-	-	-	-	-
chr7_99673512	7:99673512-99673512	C	splice_donor_variant	HIGH	-	ENSCHIG00000025494	Transcript	ENSCHIT00000038797.1	protein_coding	-	2020-01-01	-	-	-	-	-	-	-	-	-	1	-	-	-	-	-	-	-	-	-	-	-
chr7_99705694	7:99705694-99705694	A	stop_gained	HIGH	-	ENSCHIG00000021828	Transcript	ENSCHIT00000032644.1	protein_coding	2020-01-02	-	-	-	749	749	250	L/*	tTa/tAa	-	-	1	-	-	-	-	-	-	-	-	-	-	-
chr7_99970861	7:99970861-99970861	A	splice_donor_variant	HIGH	-	ENSCHIG00000014489	Transcript	ENSCHIT00000020662.1	protein_coding	-	2020-01-02	-	-	-	-	-	-	-	-	-	-1	-	-	-	-	-	-	-	-	-	-	-
chr7_100011322	7:100011322-100011322	T	splice_acceptor_variant	HIGH	-	ENSCHIG00000013130	Transcript	ENSCHIT00000018490.1	protein_coding	-	2020-02-02	-	-	-	-	-	-	-	-	-	-1	-	-	-	-	-	-	-	-	-	-	-
chr7_100011322	7:100011322-100011322	T	splice_acceptor_variant	HIGH	-	ENSCHIG00000013130	Transcript	ENSCHIT00000018502.1	protein_coding	-	2020-02-02	-	-	-	-	-	-	-	-	-	-1	-	-	-	-	-	-	-	-	-	-	-
chr7_100011322	7:100011322-100011322	T	splice_acceptor_variant	HIGH	-	ENSCHIG00000013130	Transcript	ENSCHIT00000018505.1	protein_coding	-	2020-02-02	-	-	-	-	-	-	-	-	-	-1	-	-	-	-	-	-	-	-	-	-	-
chr7_100030909	7:100030909-100030909	A	splice_donor_variant	HIGH	-	ENSCHIG00000013130	Transcript	ENSCHIT00000018490.1	protein_coding	-	2020-01-02	-	-	-	-	-	-	-	-	-	-1	-	-	-	-	-	-	-	-	-	-	-
chr7_100030914	7:100030914-100030914	G	start_lost	HIGH	-	ENSCHIG00000013130	Transcript	ENSCHIT00000018490.1	protein_coding	2020-01-03	-	-	-	2	2	1	M/T	aTg/aCg	-	-	-1	-	-	-	-	-	-	deleterious_low_confidence(0)	-	-	-	-
chr7_100252095	7:100252095-100252095	A	stop_lost	HIGH	-	ENSCHIG00000015155	Transcript	ENSCHIT00000021720.1	protein_coding	2020-02-02	-	-	-	952	952	318	*/K	Taa/Aaa	-	-	1	-	-	-	-	-	-	-	-	-	-	-
chr7_100396442	7:100396442-100396442	A	splice_acceptor_variant	HIGH	-	ENSCHIG00000016401	Transcript	ENSCHIT00000023747.1	protein_coding	-	2020-02-02	-	-	-	-	-	-	-	-	-	1	-	-	-	-	-	-	-	-	-	-	-
chr7_100475893	7:100475893-100475893	G	stop_gained	HIGH	-	ENSCHIG00000010747	Transcript	ENSCHIT00000014863.1	protein_coding	2020-01-02	-	-	-	531	531	177	Y/*	taC/taG	rs644738031	-	1	-	-	-	-	-	-	-	-	-	-	-
chr7_100476154	7:100476154-100476154	A	stop_gained	HIGH	-	ENSCHIG00000010747	Transcript	ENSCHIT00000014863.1	protein_coding	2020-01-02	-	-	-	792	792	264	W/*	tgG/tgA	rs642830578	-	1	-	-	-	-	-	-	-	-	-	-	-
chr7_100683864	7:100683864-100683864	T	splice_donor_variant	HIGH	-	ENSCHIG00000024762	Transcript	ENSCHIT00000037630.1	protein_coding	-	2020-03-03	-	-	-	-	-	-	-	-	-	-1	-	-	-	-	-	-	-	-	-	-	-
chr7_100683864	7:100683864-100683864	T	splice_donor_variant	HIGH	-	ENSCHIG00000024762	Transcript	ENSCHIT00000037639.1	protein_coding	-	2020-03-03	-	-	-	-	-	-	-	-	-	-1	-	-	-	-	-	-	-	-	-	-	-
chr7_100689143	7:100689143-100689143	T	splice_donor_variant	HIGH	-	ENSCHIG00000024762	Transcript	ENSCHIT00000037630.1	protein_coding	-	2020-01-03	-	-	-	-	-	-	-	rs659340562	-	-1	-	-	-	-	-	-	-	-	-	-	-
chr7_100936968	7:100936968-100936968	T	splice_acceptor_variant	HIGH	AKAP8L	ENSCHIG00000005712	Transcript	ENSCHIT00000008385.1	protein_coding	-	2020-11-11	-	-	-	-	-	-	-	-	-	-1	-	HGNC	AKAP8L	-	-	-	-	-	-	-	-
chr7_101173374	7:101173374-101173374	A	stop_gained	HIGH	-	ENSCHIG00000013525	Transcript	ENSCHIT00000019112.1	protein_coding	13/13	-	-	-	1567	1567	523	Q/*	Cag/Tag	rs668030928	-	-1	-	-	-	-	-	-	-	-	-	-	-
chr7_101228452	7:101228452-101228452	T	splice_acceptor_variant	HIGH	-	ENSCHIG00000026583	Transcript	ENSCHIT00000040791.1	protein_coding	-	2020-04-12	-	-	-	-	-	-	-	rs656857088	-	-1	-	-	-	-	-	-	-	-	-	-	-
chr7_101228452	7:101228452-101228452	T	splice_acceptor_variant	HIGH	-	ENSCHIG00000026583	Transcript	ENSCHIT00000040794.1	protein_coding	-	2020-04-12	-	-	-	-	-	-	-	rs656857088	-	-1	-	-	-	-	-	-	-	-	-	-	-
chr7_101250969	7:101250969-101250969	A	splice_donor_variant	HIGH	-	ENSCHIG00000017873	Transcript	ENSCHIT00000026465.1	protein_coding	-	2020-01-12	-	-	-	-	-	-	-	rs654327088	-	1	-	-	-	-	-	-	-	-	-	-	-
chr7_101271106	7:101271106-101271106	A	splice_donor_variant	HIGH	-	ENSCHIG00000017873	Transcript	ENSCHIT00000026451.1	protein_coding	-	2020-07-12	-	-	-	-	-	-	-	-	-	1	-	-	-	-	-	-	-	-	-	-	-
chr7_101271106	7:101271106-101271106	A	splice_donor_variant	HIGH	-	ENSCHIG00000017873	Transcript	ENSCHIT00000026465.1	protein_coding	-	2020-07-12	-	-	-	-	-	-	-	-	-	1	-	-	-	-	-	-	-	-	-	-	-
chr7_101271106	7:101271106-101271106	A	splice_donor_variant	HIGH	-	ENSCHIG00000017873	Transcript	ENSCHIT00000026476.1	protein_coding	-	2020-06-11	-	-	-	-	-	-	-	-	-	1	-	-	-	-	-	-	-	-	-	-	-
chr7_101271106	7:101271106-101271106	A	splice_donor_variant	HIGH	-	ENSCHIG00000017873	Transcript	ENSCHIT00000026485.1	protein_coding	-	2020-07-12	-	-	-	-	-	-	-	-	-	1	-	-	-	-	-	-	-	-	-	-	-
chr7_101445108	7:101445108-101445108	A	stop_gained	HIGH	-	ENSCHIG00000013897	Transcript	ENSCHIT00000019703.1	protein_coding	2020-01-01	-	-	-	392	392	131	W/*	tGg/tAg	-	-	1	-	-	-	-	-	-	-	-	-	-	-
chr7_101457096	7:101457096-101457096	T	splice_acceptor_variant	HIGH	-	ENSCHIG00000024667	Transcript	ENSCHIT00000037464.1	protein_coding	-	2020-01-01	-	-	-	-	-	-	-	-	-	-1	-	-	-	-	-	-	-	-	-	-	-
chr7_101534912	7:101534912-101534912	T	stop_gained	HIGH	-	ENSCHIG00000013009	Transcript	ENSCHIT00000018281.1	protein_coding	2020-01-01	-	-	-	334	334	112	R/*	Cga/Tga	-	-	1	-	-	-	-	-	-	-	-	-	-	-
chr7_101865729	7:101865729-101865729	T	stop_gained	HIGH	TPM4	ENSCHIG00000009601	Transcript	ENSCHIT00000013159.1	protein_coding	2020-09-09	-	-	-	838	838	280	E/*	Gaa/Taa	-	-	1	-	HGNC	TPM4	-	-	-	-	-	-	-	-
chr7_101865729	7:101865729-101865729	T	stop_gained	HIGH	TPM4	ENSCHIG00000009601	Transcript	ENSCHIT00000013182.1	protein_coding	2020-08-08	-	-	-	1264	730	244	E/*	Gaa/Taa	-	-	1	-	HGNC	TPM4	-	-	-	-	-	-	-	-
chr7_102689663	7:102689663-102689663	G	splice_acceptor_variant	HIGH	-	ENSCHIG00000004512	Transcript	ENSCHIT00000006402.1	protein_coding	-	2020-07-11	-	-	-	-	-	-	-	rs660187446	-	-1	-	-	-	-	-	-	-	-	-	-	-
chr7_103035704	7:103035704-103035704	T	stop_gained	HIGH	-	ENSCHIG00000015033	Transcript	ENSCHIT00000021525.1	protein_coding	2020-01-04	-	-	-	138	138	46	C/*	tgC/tgA	-	-	-1	-	-	-	-	-	-	-	-	-	-	-
chr7_103046375	7:103046375-103046375	A	start_lost	HIGH	-	ENSCHIG00000015462	Transcript	ENSCHIT00000022216.1	protein_coding	2020-01-04	-	-	-	1	1	1	M/L	Atg/Ttg	-	-	-1	-	-	-	-	-	-	tolerated_low_confidence(0.22)	-	-	-	-
chr7_103766088	7:103766088-103766088	C	stop_lost	HIGH	-	ENSCHIG00000010984	Transcript	ENSCHIT00000015243.1	protein_coding	2020-01-01	-	-	-	514	514	172	*/Q	Tag/Cag	-	-	1	-	-	-	-	-	-	-	-	-	-	-
chr7_105136139	7:105136139-105136139	A	stop_gained	HIGH	-	ENSCHIG00000027175	Transcript	ENSCHIT00000041632.1	protein_coding	2020-02-02	-	-	-	808	808	270	R/*	Cga/Tga	rs643464390	-	-1	-	-	-	-	-	-	-	-	-	-	-
chr7_105273038	7:105273038-105273038	T	stop_gained,splice_region_variant	HIGH	ZNF354B	ENSCHIG00000024384	Transcript	ENSCHIT00000037006.1	protein_coding	2020-03-04	-	-	-	263	263	88	W/*	tGg/tAg	rs657922636	-	-1	-	HGNC	ZNF354B	-	-	-	-	-	-	-	-
chr7_106082849	7:106082849-106082849	A	splice_donor_variant	HIGH	OBSCN	ENSCHIG00000026141	Transcript	ENSCHIT00000040048.1	protein_coding	-	53/122	-	-	-	-	-	-	-	-	-	1	-	HGNC	OBSCN	-	-	-	-	-	-	-	-
chr7_106095325	7:106095325-106095325	C	splice_acceptor_variant	HIGH	OBSCN	ENSCHIG00000026141	Transcript	ENSCHIT00000040048.1	protein_coding	-	61/122	-	-	-	-	-	-	-	rs659977213	-	1	-	HGNC	OBSCN	-	-	-	-	-	-	-	-
chr7_106099326	7:106099326-106099326	C	splice_acceptor_variant	HIGH	OBSCN	ENSCHIG00000026141	Transcript	ENSCHIT00000040048.1	protein_coding	-	66/122	-	-	-	-	-	-	-	rs650730637	-	1	-	HGNC	OBSCN	-	-	-	-	-	-	-	-
chr7_106115862	7:106115862-106115862	T	stop_gained	HIGH	OBSCN	ENSCHIG00000026141	Transcript	ENSCHIT00000040048.1	protein_coding	82/123	-	-	-	19594	19594	6532	Q/*	Caa/Taa	-	-	1	-	HGNC	OBSCN	-	-	-	-	-	-	-	-
chr7_106115862	7:106115862-106115862	T	stop_gained	HIGH	OBSCN	ENSCHIG00000026141	Transcript	ENSCHIT00000040085.1	protein_coding	70/106	-	-	-	17047	17047	5683	Q/*	Caa/Taa	-	-	1	-	HGNC	OBSCN	-	-	-	-	-	-	-	-
chr7_106116705	7:106116705-106116705	G splice_acceptor_variant HIGH OBSCN ENSCHIG00000026141 Transcript ENSCHIT00000040048.1 protein_coding - 84/122 - - - - - - - - - 1 - HGNC OBSCN - - - - - - - - chr7_106116705 7:106116705-106116705 *	splice_acceptor_variant	HIGH	OBSCN	ENSCHIG00000026141	Transcript	ENSCHIT00000040048.1	protein_coding	-	84/122	-	-	-	-	-	-	-	-	-	1	-	HGNC	OBSCN	-	-	-	-	-	-	-	-
chr7_106116705	7:106116705-106116705	G splice_acceptor_variant HIGH OBSCN ENSCHIG00000026141 Transcript ENSCHIT00000040085.1 protein_coding - 72/105 - - - - - - - - - 1 - HGNC OBSCN - - - - - - - - chr7_106116705 7:106116705-106116705 *	splice_acceptor_variant	HIGH	OBSCN	ENSCHIG00000026141	Transcript	ENSCHIT00000040085.1	protein_coding	-	72/105	-	-	-	-	-	-	-	-	-	1	-	HGNC	OBSCN	-	-	-	-	-	-	-	-
chr7_106116705	7:106116705-106116705	G splice_acceptor_variant HIGH OBSCN ENSCHIG00000026141 Transcript ENSCHIT00000040095.1 protein_coding - 3/12 - - - - - - - - - 1 - HGNC OBSCN - - - - - - - - chr7_106116705 7:106116705-106116705 *	splice_acceptor_variant	HIGH	OBSCN	ENSCHIG00000026141	Transcript	ENSCHIT00000040095.1	protein_coding	-	2020-03-12	-	-	-	-	-	-	-	-	-	1	-	HGNC	OBSCN	-	-	-	-	-	-	-	-
chr7_106116706	7:106116706-106116706	T splice_acceptor_variant HIGH OBSCN ENSCHIG00000026141 Transcript ENSCHIT00000040048.1 protein_coding - 84/122 - - - - - - - - - 1 - HGNC OBSCN - - - - - - - - chr7_106116706 7:106116706-106116706 *	splice_acceptor_variant	HIGH	OBSCN	ENSCHIG00000026141	Transcript	ENSCHIT00000040048.1	protein_coding	-	84/122	-	-	-	-	-	-	-	-	-	1	-	HGNC	OBSCN	-	-	-	-	-	-	-	-
chr7_106116706	7:106116706-106116706	T splice_acceptor_variant HIGH OBSCN ENSCHIG00000026141 Transcript ENSCHIT00000040085.1 protein_coding - 72/105 - - - - - - - - - 1 - HGNC OBSCN - - - - - - - - chr7_106116706 7:106116706-106116706 *	splice_acceptor_variant	HIGH	OBSCN	ENSCHIG00000026141	Transcript	ENSCHIT00000040085.1	protein_coding	-	72/105	-	-	-	-	-	-	-	-	-	1	-	HGNC	OBSCN	-	-	-	-	-	-	-	-
chr7_106116706	7:106116706-106116706	T splice_acceptor_variant HIGH OBSCN ENSCHIG00000026141 Transcript ENSCHIT00000040095.1 protein_coding - 3/12 - - - - - - - - - 1 - HGNC OBSCN - - - - - - - - chr7_106116706 7:106116706-106116706 *	splice_acceptor_variant	HIGH	OBSCN	ENSCHIG00000026141	Transcript	ENSCHIT00000040095.1	protein_coding	-	2020-03-12	-	-	-	-	-	-	-	-	-	1	-	HGNC	OBSCN	-	-	-	-	-	-	-	-
chr7_107608677	7:107608677-107608677	T	stop_gained	HIGH	-	ENSCHIG00000011545	Transcript	ENSCHIT00000016080.1	protein_coding	2020-01-01	-	-	-	151	151	51	R/*	Cga/Tga	rs651307022	-	1	-	-	-	-	-	-	-	-	-	-	-
chr7_108061118	7:108061118-108061118	T	splice_donor_variant	HIGH	-	ENSCHIG00000024902	Transcript	ENSCHIT00000037833.1	protein_coding	-	2020-01-01	-	-	-	-	-	-	-	rs645362457	-	1	-	-	-	-	-	-	-	-	-	-	-
chr8_770922	8:770922-770922	T	stop_gained	HIGH	PALLD	ENSCHIG00000026232	Transcript	ENSCHIT00000040021.1	protein_coding	2020-09-21	-	-	-	2230	1852	618	G/*	Gga/Tga	-	-	1	-	HGNC	PALLD	-	-	-	-	-	-	-	-
chr8_1044055	8:1044055-1044055	A	stop_gained	HIGH	SH3RF1	ENSCHIG00000023360	Transcript	ENSCHIT00000035310.1	protein_coding	2020-11-11	-	-	-	2452	2164	722	Q/*	Caa/Taa	rs638490629	-	-1	-	HGNC	SH3RF1	-	-	-	-	-	-	-	-
chr8_1878537	8:1878537-1878537	T	splice_donor_variant	HIGH	-	ENSCHIG00000009448	Transcript	ENSCHIT00000013063.1	protein_coding	-	2020-08-12	-	-	-	-	-	-	-	rs643122982	-	-1	-	-	-	-	-	-	-	-	-	-	-
chr8_1878537	8:1878537-1878537	T	splice_donor_variant	HIGH	-	ENSCHIG00000009448	Transcript	ENSCHIT00000013068.1	protein_coding	-	2020-08-11	-	-	-	-	-	-	-	rs643122982	-	-1	-	-	-	-	-	-	-	-	-	-	-
chr8_6097575	8:6097575-6097575	G	splice_donor_variant,non_coding_transcript_variant	HIGH	-	ENSCHIG00000007787	Transcript	ENSCHIT00000010644.1	lincRNA	-	2020-01-01	-	-	-	-	-	-	-	rs644129154	-	-1	-	-	-	-	-	-	-	-	-	-	-
chr8_6097575	8:6097575-6097575	G	splice_donor_variant,non_coding_transcript_variant	HIGH	-	ENSCHIG00000007787	Transcript	ENSCHIT00000010647.1	lincRNA	-	2020-01-01	-	-	-	-	-	-	-	rs644129154	-	-1	-	-	-	-	-	-	-	-	-	-	-
chr8_7036077	8:7036077-7036077	A	stop_gained	HIGH	GLRA3	ENSCHIG00000011485	Transcript	ENSCHIT00000016163.1	protein_coding	2020-02-10	-	-	-	49	49	17	Q/*	Cag/Tag	rs635901370	-	-1	-	HGNC	GLRA3	-	-	-	-	-	-	-	-
chr8_7490137	8:7490137-7490137	A	stop_gained	HIGH	NEIL2	ENSCHIG00000024777	Transcript	ENSCHIT00000037643.1	protein_coding	2020-05-05	-	-	-	709	709	237	K/*	Aag/Tag	-	-	-1	-	HGNC	NEIL2	-	-	-	-	-	-	-	-
chr8_8006138	8:8006138-8006138	G	splice_donor_variant	HIGH	XKR6	ENSCHIG00000023241	Transcript	ENSCHIT00000035107.1	protein_coding	-	2020-01-04	-	-	-	-	-	-	-	rs661078993	-	-1	-	HGNC	XKR6	-	-	-	-	-	-	-	-
chr8_10280703	8:10280703-10280703	T	splice_donor_variant	HIGH	-	ENSCHIG00000011279	Transcript	ENSCHIT00000015692.1	protein_coding	-	2020-01-02	-	-	-	-	-	-	-	rs641947834	-	-1	-	-	-	-	-	-	-	-	-	-	-
chr8_10889522	8:10889522-10889522	T	stop_gained	HIGH	-	ENSCHIG00000005126	Transcript	ENSCHIT00000007145.1	protein_coding	2020-01-05	-	-	-	22	22	8	Q/*	Caa/Taa	-	-	1	-	-	-	-	-	-	-	-	-	-	-
chr8_22674853	8:22674853-22674853	T	stop_gained	HIGH	-	ENSCHIG00000019572	Transcript	ENSCHIT00000029000.1	protein_coding	2020-02-02	-	-	-	399	399	133	Y/*	taC/taA	rs649452288	-	-1	-	-	-	-	-	-	-	-	-	-	-
chr8_22675269	8:22675269-22675269	A	stop_gained	HIGH	-	ENSCHIG00000019572	Transcript	ENSCHIT00000029000.1	protein_coding	2020-01-02	-	-	-	22	22	8	Q/*	Cag/Tag	rs655978665	-	-1	-	-	-	-	-	-	-	-	-	-	-
chr8_22700000	8:22700000-22700000	A	stop_gained	HIGH	-	ENSCHIG00000009474	Transcript	ENSCHIT00000013023.1	protein_coding	2020-01-01	-	-	-	388	388	130	R/*	Cga/Tga	-	-	-1	-	-	-	-	-	-	-	-	-	-	-
chr8_22775881	8:22775881-22775881	T	stop_gained	HIGH	-	ENSCHIG00000009514	Transcript	ENSCHIT00000013053.1	protein_coding	2020-01-01	-	-	-	546	546	182	Y/*	taC/taA	-	-	-1	-	-	-	-	-	-	-	-	-	-	-
chr8_22936605	8:22936605-22936605	A	stop_gained	HIGH	IFNA	ENSCHIG00000009171	Transcript	ENSCHIT00000012611.1	protein_coding	2020-01-01	-	-	-	156	156	52	C/*	tgC/tgA	-	-	1	-	EntrezGene	-	-	-	-	-	-	-	-	-
chr8_23139228	8:23139228-23139228	T	stop_gained	HIGH	-	ENSCHIG00000015822	Transcript	ENSCHIT00000022832.1	protein_coding	2020-02-03	-	-	-	244	244	82	Q/*	Cag/Tag	-	-	1	-	-	-	-	-	-	-	-	-	-	-
chr8_25002068	8:25002068-25002068	C	stop_lost	HIGH	PLIN2	ENSCHIG00000013839	Transcript	ENSCHIT00000019605.1	protein_coding	2020-07-07	-	-	-	1160	1135	379	*/Q	Tag/Cag	rs644173579	-	1	-	EntrezGene	-	-	-	-	-	-	-	-	-
chr8_26224903	8:26224903-26224903	C	splice_donor_variant,non_coding_transcript_variant	HIGH	-	ENSCHIG00000007856	Transcript	ENSCHIT00000010753.1	lincRNA	-	2020-01-02	-	-	-	-	-	-	-	rs639266708	-	1	-	-	-	-	-	-	-	-	-	-	-
chr8_29382900	8:29382900-29382900	T	splice_donor_variant	HIGH	ZDHHC21	ENSCHIG00000021429	Transcript	ENSCHIT00000031964.1	protein_coding	-	2020-02-08	-	-	-	-	-	-	-	-	-	1	-	HGNC	ZDHHC21	-	-	-	-	-	-	-	-
chr8_32670901	8:32670901-32670901	A	splice_acceptor_variant,non_coding_transcript_variant	HIGH	-	ENSCHIG00000007876	Transcript	ENSCHIT00000010785.1	lincRNA	-	2020-02-02	-	-	-	-	-	-	-	-	-	-1	-	-	-	-	-	-	-	-	-	-	-
chr8_35456030	8:35456030-35456030	T	stop_gained	HIGH	-	ENSCHIG00000023085	Transcript	ENSCHIT00000034828.1	protein_coding	2020-05-06	-	-	-	638	638	213	W/*	tGg/tAg	rs670099236	-	-1	-	-	-	-	-	-	-	-	-	-	-
chr8_35456030	8:35456030-35456030	T	stop_gained	HIGH	-	ENSCHIG00000023085	Transcript	ENSCHIT00000034834.1	protein_coding	2020-05-05	-	-	-	773	773	258	W/*	tGg/tAg	rs670099236	-	-1	-	-	-	-	-	-	-	-	-	-	-
chr8_35834099	8:35834099-35834099	C	splice_donor_variant,non_coding_transcript_variant	HIGH	-	ENSCHIG00000007886	Transcript	ENSCHIT00000010800.1	lincRNA	-	2020-01-01	-	-	-	-	-	-	-	rs639665730	-	-1	-	-	-	-	-	-	-	-	-	-	-
chr8_37421391	8:37421391-37421391	G	splice_donor_variant,non_coding_transcript_variant	HIGH	-	ENSCHIG00000007889	Transcript	ENSCHIT00000010805.1	lincRNA	-	2020-01-02	-	-	-	-	-	-	-	rs655332938	-	-1	-	-	-	-	-	-	-	-	-	-	-
chr8_37421391	8:37421391-37421391	G	splice_donor_variant,non_coding_transcript_variant	HIGH	-	ENSCHIG00000007889	Transcript	ENSCHIT00000010806.1	lincRNA	-	2020-01-02	-	-	-	-	-	-	-	rs655332938	-	-1	-	-	-	-	-	-	-	-	-	-	-
chr8_38355939	8:38355939-38355939	G	start_lost	HIGH	IL33	ENSCHIG00000020304	Transcript	ENSCHIT00000030122.1	protein_coding	2020-03-09	-	-	-	692	2	1	M/T	aTg/aCg	rs646380907	-	-1	-	HGNC	IL33	-	-	-	deleterious(0)	-	-	-	-
chr8_38355939	8:38355939-38355939	G	start_lost	HIGH	IL33	ENSCHIG00000020304	Transcript	ENSCHIT00000030125.1	protein_coding	2020-02-08	-	-	-	536	2	1	M/T	aTg/aCg	rs646380907	-	-1	-	HGNC	IL33	-	-	-	deleterious(0)	-	-	-	-
chr8_38355939	8:38355939-38355939	G	start_lost	HIGH	IL33	ENSCHIG00000020304	Transcript	ENSCHIT00000030134.1	protein_coding	2020-03-09	-	-	-	302	2	1	M/T	aTg/aCg	rs646380907	-	-1	-	HGNC	IL33	-	-	-	deleterious(0)	-	-	-	-
chr8_39654225	8:39654225-39654225	T	stop_gained	HIGH	-	ENSCHIG00000024602	Transcript	ENSCHIT00000037345.1	protein_coding	2020-05-05	-	-	-	663	661	221	Q/*	Cag/Tag	rs667369337	-	1	-	-	-	-	-	-	-	-	-	-	-
chr8_41709374	8:41709374-41709374	T	stop_lost	HIGH	-	ENSCHIG00000012185	Transcript	ENSCHIT00000017022.1	protein_coding	2020-05-05	-	-	-	471	471	157	*/Y	taA/taT	rs665034802	-	1	-	-	-	-	-	-	-	-	-	-	-
chr8_42468351	8:42468351-42468351	C	splice_acceptor_variant,non_coding_transcript_variant	HIGH	-	ENSCHIG00000007897	Transcript	ENSCHIT00000010818.1	lincRNA	-	2020-01-01	-	-	-	-	-	-	-	rs669445696	-	1	-	-	-	-	-	-	-	-	-	-	-
chr8_46798986	8:46798986-46798986	T	splice_donor_variant	HIGH	TRPM3	ENSCHIG00000022472	Transcript	ENSCHIT00000033783.1	protein_coding	-	2020-01-25	-	-	-	-	-	-	-	rs665156930	-	-1	-	HGNC	TRPM3	-	-	-	-	-	-	-	-
chr8_48611867	8:48611867-48611867	A	splice_donor_variant,non_coding_transcript_variant	HIGH	-	ENSCHIG00000007922	Transcript	ENSCHIT00000010864.1	lincRNA	-	2020-02-02	-	-	-	-	-	-	-	rs639679243	-	1	-	-	-	-	-	-	-	-	-	-	-
chr8_48991077	8:48991077-48991077	A	splice_donor_variant	HIGH	-	ENSCHIG00000005874	Transcript	ENSCHIT00000008054.1	protein_coding	-	2020-01-07	-	-	-	-	-	-	-	rs670768852	-	1	-	-	-	-	-	-	-	-	-	-	-
chr8_48991386	8:48991386-48991386	A	stop_gained	HIGH	-	ENSCHIG00000005874	Transcript	ENSCHIT00000008054.1	protein_coding	2020-03-08	-	-	-	339	339	113	C/*	tgC/tgA	rs636042624	-	1	-	-	-	-	-	-	-	-	-	-	-
chr8_49007225	8:49007225-49007225	C	stop_lost	HIGH	-	ENSCHIG00000005874	Transcript	ENSCHIT00000008054.1	protein_coding	2020-08-08	-	-	-	1358	1358	453	*/S	tAg/tCg	rs651844085	-	1	-	-	-	-	-	-	-	-	-	-	-
chr8_56749102	8:56749102-56749102	G	splice_donor_variant,non_coding_transcript_variant	HIGH	-	ENSCHIG00000007955	Transcript	ENSCHIT00000010917.1	lincRNA	-	2020-01-03	-	-	-	-	-	-	-	rs645474048	-	-1	-	-	-	-	-	-	-	-	-	-	-
chr8_56749102	8:56749102-56749102	G	splice_donor_variant,non_coding_transcript_variant	HIGH	-	ENSCHIG00000007955	Transcript	ENSCHIT00000010918.1	lincRNA	-	2020-01-02	-	-	-	-	-	-	-	rs645474048	-	-1	-	-	-	-	-	-	-	-	-	-	-
chr8_59136141	8:59136141-59136141	A	start_lost	HIGH	FANCG	ENSCHIG00000021663	Transcript	ENSCHIT00000032421.1	protein_coding	2020-01-15	-	-	-	1	1	1	M/L	Atg/Ttg	rs647489238	-	-1	-	HGNC	FANCG	-	-	-	deleterious_low_confidence(0)	-	-	-	-
chr8_59847068	8:59847068-59847068	A	stop_gained	HIGH	-	ENSCHIG00000013865	Transcript	ENSCHIT00000019649.1	protein_coding	2020-02-02	-	-	-	19	19	7	Q/*	Cag/Tag	-	-	-1	-	-	-	-	-	-	-	-	-	-	-
chr8_60065257	8:60065257-60065257	C	start_lost	HIGH	-	ENSCHIG00000015586	Transcript	ENSCHIT00000022423.1	protein_coding	2020-01-02	-	-	-	2	2	1	M/T	aTg/aCg	rs655252602	-	1	-	-	-	-	-	-	deleterious(0)	-	-	-	-
chr8_61518784	8:61518784-61518784	T	stop_gained	HIGH	FRMPD1	ENSCHIG00000014095	Transcript	ENSCHIT00000020074.1	protein_coding	15/15	-	-	-	4126	4126	1376	Q/*	Cag/Tag	-	-	1	-	HGNC	FRMPD1	-	-	-	-	-	-	-	-
chr8_65309103	8:65309103-65309103	T	stop_gained	HIGH	-	ENSCHIG00000020956	Transcript	ENSCHIT00000031200.1	protein_coding	2020-08-08	-	-	-	1117	1117	373	R/*	Cga/Tga	rs648493971	-	1	-	-	-	-	-	-	-	-	-	-	-
chr8_65383207	8:65383207-65383207	T	splice_donor_variant	HIGH	-	ENSCHIG00000015109	Transcript	ENSCHIT00000021644.1	protein_coding	-	2020-01-01	-	-	-	-	-	-	-	-	-	-1	-	-	-	-	-	-	-	-	-	-	-
chr8_70311904	8:70311904-70311904	A	splice_acceptor_variant,non_coding_transcript_variant	HIGH	-	ENSCHIG00000008001	Transcript	ENSCHIT00000010983.1	lincRNA	-	2020-01-01	-	-	-	-	-	-	-	rs636252722	-	1	-	-	-	-	-	-	-	-	-	-	-
chr8_71219282	8:71219282-71219282	T	stop_gained	HIGH	-	ENSCHIG00000012581	Transcript	ENSCHIT00000017642.1	protein_coding	2020-01-02	-	-	-	220	220	74	R/*	Cga/Tga	-	-	1	-	-	-	-	-	-	-	-	-	-	-
chr8_72274135	8:72274135-72274135	C	splice_donor_variant	HIGH	DOCK5	ENSCHIG00000001085	Transcript	ENSCHIT00000002990.1	protein_coding	-	1/49	-	-	-	-	-	-	-	rs661341923	-	1	-	HGNC	DOCK5	-	-	-	-	-	-	-	-
chr8_74467306	8:74467306-74467306	C	start_lost	HIGH	-	ENSCHIG00000008405	Transcript	ENSCHIT00000011725.1	protein_coding	2020-01-12	-	-	-	1	1	1	M/L	Atg/Ctg	rs645008550	-	1	-	-	-	-	-	-	tolerated_low_confidence(0.26)	-	-	-	-
chr8_75417461	8:75417461-75417461	A	stop_gained	HIGH	UBAP1	ENSCHIG00000016510	Transcript	ENSCHIT00000023951.1	protein_coding	2020-03-06	-	-	-	903	896	299	W/*	tGg/tAg	-	-	1	-	HGNC	UBAP1	-	-	-	-	-	-	-	-
chr8_75417461	8:75417461-75417461	A	stop_gained	HIGH	UBAP1	ENSCHIG00000016510	Transcript	ENSCHIT00000023962.1	protein_coding	2020-03-06	-	-	-	899	899	300	W/*	tGg/tAg	-	-	1	-	HGNC	UBAP1	-	-	-	-	-	-	-	-
chr8_75417461	8:75417461-75417461	A	stop_gained	HIGH	UBAP1	ENSCHIG00000016510	Transcript	ENSCHIT00000023965.1	protein_coding	2020-03-06	-	-	-	926	926	309	W/*	tGg/tAg	-	-	1	-	HGNC	UBAP1	-	-	-	-	-	-	-	-
chr8_76201181	8:76201181-76201181	G	splice_acceptor_variant,non_coding_transcript_variant	HIGH	-	ENSCHIG00000008024	Transcript	ENSCHIT00000011016.1	lincRNA	-	2020-01-02	-	-	-	-	-	-	-	rs658194203	-	1	-	-	-	-	-	-	-	-	-	-	-
chr8_77381600	8:77381600-77381600	C	splice_donor_variant,non_coding_transcript_variant	HIGH	-	ENSCHIG00000008030	Transcript	ENSCHIT00000011025.1	lincRNA	-	2020-01-02	-	-	-	-	-	-	-	-	-	1	-	-	-	-	-	-	-	-	-	-	-
chr8_78393489	8:78393489-78393489	T	stop_gained	HIGH	-	ENSCHIG00000003210	Transcript	ENSCHIT00000004390.1	protein_coding	2020-02-02	-	-	-	418	418	140	R/*	Cga/Tga	-	-	1	-	-	-	-	-	-	-	-	-	-	-
chr8_78832727	8:78832727-78832727	T	stop_gained	HIGH	-	ENSCHIG00000023349	Transcript	ENSCHIT00000035285.1	protein_coding	2020-02-02	-	-	-	253	253	85	Q/*	Caa/Taa	rs642762537	-	1	-	-	-	-	-	-	-	-	-	-	-
chr8_82230772	8:82230772-82230772	G	splice_acceptor_variant,non_coding_transcript_variant	HIGH	-	ENSCHIG00000008077	Transcript	ENSCHIT00000011092.1	lincRNA	-	2020-01-01	-	-	-	-	-	-	-	rs651240119	-	1	-	-	-	-	-	-	-	-	-	-	-
chr8_83504956	8:83504956-83504956	G	splice_acceptor_variant	HIGH	-	ENSCHIG00000025319	Transcript	ENSCHIT00000038497.1	protein_coding	-	2020-01-04	-	-	-	-	-	-	-	rs668331351	-	1	-	-	-	-	-	-	-	-	-	-	-
chr8_83668999	8:83668999-83668999	C	stop_gained	HIGH	IARS1	ENSCHIG00000023719	Transcript	ENSCHIT00000035966.1	protein_coding	5/33	-	-	-	452	452	151	L/*	tTa/tGa	rs665341554	-	-1	-	HGNC	IARS1	-	-	-	-	-	-	-	-
chr8_86816423	8:86816423-86816423	C	splice_acceptor_variant	HIGH	SYK	ENSCHIG00000012192	Transcript	ENSCHIT00000017042.1	protein_coding	-	2020-01-14	-	-	-	-	-	-	-	rs664845911	-	-1	-	HGNC	SYK	-	-	-	-	-	-	-	-
chr8_95873337	8:95873337-95873337	T	stop_gained	HIGH	-	ENSCHIG00000008581	Transcript	ENSCHIT00000011802.1	protein_coding	2020-01-01	-	-	-	1018	1018	340	R/*	Cga/Tga	-	-	1	-	-	-	-	-	-	-	-	-	-	-
chr8_97032099	8:97032099-97032099	G splice_acceptor_variant,non_coding_transcript_variant HIGH - ENSCHIG00000008112 Transcript ENSCHIT00000011140.1 lincRNA - 3/3 - - - - - - - - - 1 - - - - - - - - - - - chr8_97032099 8:97032099-97032099 *	splice_acceptor_variant,non_coding_transcript_variant	HIGH	-	ENSCHIG00000008112	Transcript	ENSCHIT00000011140.1	lincRNA	-	2020-03-03	-	-	-	-	-	-	-	-	-	1	-	-	-	-	-	-	-	-	-	-	-
chr8_99419279	8:99419279-99419279	A	start_lost,splice_region_variant	HIGH	PALM2AKAP2	ENSCHIG00000011730	Transcript	ENSCHIT00000016354.1	protein_coding	2020-01-04	-	-	-	3	3	1	M/I	atG/atA	rs665251561	-	1	-	HGNC	PALM2AKAP2	-	-	-	tolerated_low_confidence(0.06)	-	-	-	-
chr8_103484998	8:103484998-103484998	C	start_lost	HIGH	ATP6V1G1	ENSCHIG00000015713	Transcript	ENSCHIT00000022652.1	protein_coding	2020-01-03	-	-	-	2	2	1	M/T	aTg/aCg	-	-	1	-	HGNC	ATP6V1G1	-	-	-	deleterious(0)	-	-	-	-
chr8_103688833	8:103688833-103688833	C	splice_acceptor_variant	HIGH	TNFSF15	ENSCHIG00000024052	Transcript	ENSCHIT00000036489.1	protein_coding	-	2020-01-03	-	-	-	-	-	-	-	rs636888181	-	-1	-	HGNC	TNFSF15	-	-	-	-	-	-	-	-
chr8_104108657	8:104108657-104108657	G	splice_donor_variant	HIGH	-	ENSCHIG00000024042	Transcript	ENSCHIT00000036437.1	protein_coding	-	2020-01-03	-	-	-	-	-	-	-	rs649386715	-	1	-	-	-	-	-	-	-	-	-	-	-
chr8_106375896	8:106375896-106375896	C	splice_donor_variant,non_coding_transcript_variant	HIGH	-	ENSCHIG00000008141	Transcript	ENSCHIT00000011187.1	lincRNA	-	2020-01-02	-	-	-	-	-	-	-	rs636634119	-	1	-	-	-	-	-	-	-	-	-	-	-
chr8_106584633	8:106584633-106584633	T	stop_gained	HIGH	-	ENSCHIG00000016022	Transcript	ENSCHIT00000023125.1	protein_coding	2020-01-02	-	-	-	566	436	146	Q/*	Caa/Taa	rs665586161	-	1	-	-	-	-	-	-	-	-	-	-	-
chr8_106584832	8:106584832-106584832	A	stop_gained	HIGH	-	ENSCHIG00000016022	Transcript	ENSCHIT00000023125.1	protein_coding	2020-01-02	-	-	-	765	635	212	W/*	tGg/tAg	-	-	1	-	-	-	-	-	-	-	-	-	-	-
chr8_109075789	8:109075789-109075789	G	splice_donor_variant,non_coding_transcript_variant	HIGH	-	ENSCHIG00000008155	Transcript	ENSCHIT00000011207.1	lincRNA	-	2020-01-02	-	-	-	-	-	-	-	-	-	-1	-	-	-	-	-	-	-	-	-	-	-
chr8_109075790	8:109075790-109075790	G	splice_donor_variant,non_coding_transcript_variant	HIGH	-	ENSCHIG00000008155	Transcript	ENSCHIT00000011207.1	lincRNA	-	2020-01-02	-	-	-	-	-	-	-	-	-	-1	-	-	-	-	-	-	-	-	-	-	-
chr8_109946941	8:109946941-109946941	A	stop_gained	HIGH	-	ENSCHIG00000017934	Transcript	ENSCHIT00000026370.1	protein_coding	2020-04-04	-	-	-	311	311	104	L/*	tTa/tAa	rs665708284	-	1	-	-	-	-	-	-	-	-	-	-	-
chr8_110474622	8:110474622-110474622	G	splice_donor_variant	HIGH	STOM	ENSCHIG00000011802	Transcript	ENSCHIT00000016490.1	protein_coding	-	2020-01-06	-	-	-	-	-	-	-	rs663513357	-	-1	-	HGNC	STOM	-	-	-	-	-	-	-	-
chr8_110805704	8:110805704-110805704	C	start_lost	HIGH	EIPR1	ENSCHIG00000020574	Transcript	ENSCHIT00000030590.1	protein_coding	2020-01-11	-	-	-	2	2	1	V/A	gTa/gCa	rs655036255	-	1	-	HGNC	EIPR1	-	-	-	deleterious_low_confidence(0)	-	-	-	-
chr8_112470099	8:112470099-112470099	A	splice_donor_variant	HIGH	SH3YL1	ENSCHIG00000023106	Transcript	ENSCHIT00000034847.1	protein_coding	-	2020-01-09	-	-	-	-	-	-	-	rs648663056	-	1	-	HGNC	SH3YL1	-	-	-	-	-	-	-	-
chr9_445634	9:445634-445634	A	splice_donor_variant	HIGH	CD109	ENSCHIG00000022242	Transcript	ENSCHIT00000033359.1	protein_coding	-	9/32	-	-	-	-	-	-	-	rs670557448	-	1	-	HGNC	CD109	-	-	-	-	-	-	-	-
chr9_1199005	9:1199005-1199005	C	splice_acceptor_variant,non_coding_transcript_variant	HIGH	-	ENSCHIG00000002411	Transcript	ENSCHIT00000003334.1	lincRNA	-	2020-02-02	-	-	-	-	-	-	-	rs643561760	-	1	-	-	-	-	-	-	-	-	-	-	-
chr9_9231504	9:9231504-9231504	G	splice_donor_variant	HIGH	-	ENSCHIG00000014025	Transcript	ENSCHIT00000019912.1	protein_coding	-	2020-01-05	-	-	-	-	-	-	-	rs640406953	-	-1	-	-	-	-	-	-	-	-	-	-	-
chr9_9231586	9:9231586-9231586	A	start_lost	HIGH	-	ENSCHIG00000014025	Transcript	ENSCHIT00000019912.1	protein_coding	2020-01-06	-	-	-	3	3	1	M/I	atG/atT	rs671009833	-	-1	-	-	-	-	-	-	deleterious(0.01)	-	-	-	-
chr9_11526241	9:11526241-11526241	A	stop_gained	HIGH	-	ENSCHIG00000015122	Transcript	ENSCHIT00000021665.1	protein_coding	2020-01-02	-	-	-	482	482	161	W/*	tGg/tAg	rs649123184	-	1	-	-	-	-	-	-	-	-	-	-	-
chr9_15591550	9:15591550-15591550	G	stop_gained	HIGH	-	ENSCHIG00000022155	Transcript	ENSCHIT00000033200.1	protein_coding	2020-02-02	-	-	-	741	741	247	Y/*	taC/taG	rs659214294	-	1	-	-	-	-	-	-	-	-	-	-	-
chr9_15591550	9:15591550-15591550	G	stop_gained	HIGH	-	ENSCHIG00000022155	Transcript	ENSCHIT00000033209.1	protein_coding	2020-02-02	-	-	-	774	774	258	Y/*	taC/taG	rs659214294	-	1	-	-	-	-	-	-	-	-	-	-	-
chr9_15806843	9:15806843-15806843	A	splice_acceptor_variant,non_coding_transcript_variant	HIGH	-	ENSCHIG00000002512	Transcript	ENSCHIT00000003464.1	lincRNA	-	2020-02-02	-	-	-	-	-	-	-	rs648711697	-	-1	-	-	-	-	-	-	-	-	-	-	-
chr9_16087867	9:16087867-16087867	A	stop_gained	HIGH	-	ENSCHIG00000011331	Transcript	ENSCHIT00000015774.1	protein_coding	2020-01-01	-	-	-	271	271	91	R/*	Cga/Tga	rs644169233	-	-1	-	-	-	-	-	-	-	-	-	-	-
chr9_16087966	9:16087966-16087966	A	stop_gained	HIGH	-	ENSCHIG00000011331	Transcript	ENSCHIT00000015774.1	protein_coding	2020-01-01	-	-	-	172	172	58	E/*	Gaa/Taa	rs669673622	-	-1	-	-	-	-	-	-	-	-	-	-	-
chr9_19735550	9:19735550-19735550	A	splice_donor_variant	HIGH	-	ENSCHIG00000021349	Transcript	ENSCHIT00000031840.1	protein_coding	-	2020-02-05	-	-	-	-	-	-	-	rs669530347	-	1	-	-	-	-	-	-	-	-	-	-	-
chr9_19735550	9:19735550-19735550	A	splice_donor_variant	HIGH	-	ENSCHIG00000021349	Transcript	ENSCHIT00000031849.1	protein_coding	-	2020-02-05	-	-	-	-	-	-	-	rs669530347	-	1	-	-	-	-	-	-	-	-	-	-	-
chr9_19735600	9:19735600-19735600	G	stop_gained	HIGH	-	ENSCHIG00000021349	Transcript	ENSCHIT00000031840.1	protein_coding	2020-03-06	-	-	-	83	83	28	L/*	tTa/tGa	rs657820855	-	1	-	-	-	-	-	-	-	-	-	-	-
chr9_19735600	9:19735600-19735600	G	stop_gained	HIGH	-	ENSCHIG00000021349	Transcript	ENSCHIT00000031849.1	protein_coding	2020-03-06	-	-	-	74	74	25	L/*	tTa/tGa	rs657820855	-	1	-	-	-	-	-	-	-	-	-	-	-
chr9_19735600	9:19735600-19735600	G	stop_gained	HIGH	-	ENSCHIG00000021349	Transcript	ENSCHIT00000031856.1	protein_coding	2020-02-05	-	-	-	98	98	33	L/*	tTa/tGa	rs657820855	-	1	-	-	-	-	-	-	-	-	-	-	-
chr9_20031068	9:20031068-20031068	C	start_lost	HIGH	SLC35F1	ENSCHIG00000020935	Transcript	ENSCHIT00000031169.1	protein_coding	2020-01-08	-	-	-	79	1	1	M/V	Atg/Gtg	rs662829099	-	-1	-	HGNC	SLC35F1	-	-	-	tolerated_low_confidence(0.66)	-	-	-	-
chr9_20480924	9:20480924-20480924	T	stop_gained	HIGH	-	ENSCHIG00000010524	Transcript	ENSCHIT00000014538.1	protein_coding	2020-06-08	-	-	-	632	632	211	L/*	tTa/tAa	rs665981922	-	-1	-	-	-	-	-	-	-	-	-	-	-
chr9_23373789	9:23373789-23373789	T	splice_donor_variant,non_coding_transcript_variant	HIGH	-	ENSCHIG00000002562	Transcript	ENSCHIT00000003545.1	lincRNA	-	2020-01-03	-	-	-	-	-	-	-	rs671551138	-	-1	-	-	-	-	-	-	-	-	-	-	-
chr9_23373789	9:23373789-23373789	T	splice_donor_variant,non_coding_transcript_variant	HIGH	-	ENSCHIG00000002562	Transcript	ENSCHIT00000003546.1	lincRNA	-	2020-01-01	-	-	-	-	-	-	-	rs671551138	-	-1	-	-	-	-	-	-	-	-	-	-	-
chr9_23373789	9:23373789-23373789	T	splice_donor_variant,non_coding_transcript_variant	HIGH	-	ENSCHIG00000002562	Transcript	ENSCHIT00000003549.1	lincRNA	-	2020-01-01	-	-	-	-	-	-	-	rs671551138	-	-1	-	-	-	-	-	-	-	-	-	-	-
chr9_25840840	9:25840840-25840840	G	splice_acceptor_variant,non_coding_transcript_variant	HIGH	-	ENSCHIG00000002624	Transcript	ENSCHIT00000003625.1	lincRNA	-	2020-01-01	-	-	-	-	-	-	-	rs666218337	-	1	-	-	-	-	-	-	-	-	-	-	-
chr9_26162487	9:26162487-26162487	G	start_lost	HIGH	TRAF3IP2	ENSCHIG00000019593	Transcript	ENSCHIT00000029020.1	protein_coding	2020-01-08	-	-	-	1	1	1	M/V	Atg/Gtg	rs660144925	-	1	-	HGNC	TRAF3IP2	-	-	-	deleterious_low_confidence(0)	-	-	-	-
chr9_27366895	9:27366895-27366895	T	splice_donor_variant	HIGH	-	ENSCHIG00000024447	Transcript	ENSCHIT00000037116.1	protein_coding	-	2020-02-02	-	-	-	-	-	-	-	rs666408999	-	-1	-	-	-	-	-	-	-	-	-	-	-
chr9_28073046	9:28073046-28073046	G	splice_acceptor_variant	HIGH	CD164	ENSCHIG00000021803	Transcript	ENSCHIT00000032593.1	protein_coding	-	2020-01-04	-	-	-	-	-	-	-	rs642384072	-	1	-	HGNC	CD164	-	-	-	-	-	-	-	-
chr9_29355945	9:29355945-29355945	T	stop_gained	HIGH	-	ENSCHIG00000023983	Transcript	ENSCHIT00000036342.1	protein_coding	2020-01-02	-	-	-	98	98	33	W/*	tGg/tAg	rs671573047	-	-1	-	-	-	-	-	-	-	-	-	-	-
chr9_33357707	9:33357707-33357707	A	stop_gained	HIGH	-	ENSCHIG00000018302	Transcript	ENSCHIT00000027003.1	protein_coding	2020-06-06	-	-	-	760	760	254	R/*	Cga/Tga	rs660556808	-	-1	-	-	-	-	-	-	-	-	-	-	-
chr9_35102799	9:35102799-35102799	G	stop_lost	HIGH	GRIK2	ENSCHIG00000021980	Transcript	ENSCHIT00000032899.1	protein_coding	16/16	-	-	-	2851	2688	896	*/C	tgA/tgC	rs635712283	-	-1	-	HGNC	GRIK2	-	-	-	-	-	-	-	-
chr9_37159140	9:37159140-37159140	T	stop_gained	HIGH	-	ENSCHIG00000009763	Transcript	ENSCHIT00000013433.1	protein_coding	2020-01-11	-	-	-	724	724	242	E/*	Gag/Tag	rs671578411	-	1	-	-	-	-	-	-	-	-	-	-	-
chr9_37525392	9:37525392-37525392	C	start_lost	HIGH	-	ENSCHIG00000016858	Transcript	ENSCHIT00000024559.1	protein_coding	2020-01-11	-	-	-	1	1	1	V/L	Gta/Cta	rs655329809	-	1	-	-	-	-	-	-	tolerated_low_confidence(0.25)	-	-	-	-
chr9_40120377	9:40120377-40120377	C	splice_acceptor_variant	HIGH	-	ENSCHIG00000019756	Transcript	ENSCHIT00000029276.1	protein_coding	-	2020-01-03	-	-	-	-	-	-	-	-	-	1	-	-	-	-	-	-	-	-	-	-	-
chr9_45559431	9:45559431-45559431	A	splice_acceptor_variant,non_coding_transcript_variant	HIGH	-	ENSCHIG00000002723	Transcript	ENSCHIT00000003756.1	lincRNA	-	2020-01-01	-	-	-	-	-	-	-	rs660862906	-	-1	-	-	-	-	-	-	-	-	-	-	-
chr9_45691804	9:45691804-45691804	T	stop_gained	HIGH	-	ENSCHIG00000022626	Transcript	ENSCHIT00000034036.1	protein_coding	2020-02-02	-	-	-	1535	1383	461	W/*	tgG/tgA	rs641835889	-	-1	-	-	-	-	-	-	-	-	-	-	-
chr9_45691978	9:45691978-45691978	T	stop_gained	HIGH	-	ENSCHIG00000022626	Transcript	ENSCHIT00000034036.1	protein_coding	2020-02-02	-	-	-	1361	1209	403	Y/*	taC/taA	rs642817334	-	-1	-	-	-	-	-	-	-	-	-	-	-
chr9_45692170	9:45692170-45692170	C	stop_gained	HIGH	-	ENSCHIG00000022626	Transcript	ENSCHIT00000034036.1	protein_coding	2020-02-02	-	-	-	1169	1017	339	Y/*	taC/taG	rs660966038	-	-1	-	-	-	-	-	-	-	-	-	-	-
chr9_46680228	9:46680228-46680228	A	stop_gained	HIGH	-	ENSCHIG00000022738	Transcript	ENSCHIT00000034244.1	protein_coding	2020-08-09	-	-	-	1819	1819	607	Q/*	Caa/Taa	rs655120933	-	-1	-	-	-	-	-	-	-	-	-	-	-
chr9_46680228	9:46680228-46680228	A	stop_gained	HIGH	-	ENSCHIG00000022738	Transcript	ENSCHIT00000034253.1	protein_coding	2020-10-11	-	-	-	1819	1819	607	Q/*	Caa/Taa	rs655120933	-	-1	-	-	-	-	-	-	-	-	-	-	-
chr9_46680228	9:46680228-46680228	A	stop_gained	HIGH	-	ENSCHIG00000022738	Transcript	ENSCHIT00000034261.1	protein_coding	2020-10-10	-	-	-	1861	1861	621	Q/*	Caa/Taa	rs655120933	-	-1	-	-	-	-	-	-	-	-	-	-	-
chr9_48065955	9:48065955-48065955	T	stop_gained	HIGH	RRAGD	ENSCHIG00000020147	Transcript	ENSCHIT00000030013.1	protein_coding	2020-01-07	-	-	-	112	112	38	Q/*	Cag/Tag	rs651622371	-	1	-	HGNC	RRAGD	-	-	-	-	-	-	-	-
chr9_51269723	9:51269723-51269723	T	stop_gained	HIGH	-	ENSCHIG00000016419	Transcript	ENSCHIT00000023776.1	protein_coding	2020-06-08	-	-	-	664	664	222	R/*	Cga/Tga	-	-	1	-	-	-	-	-	-	-	-	-	-	-
chr9_51269969	9:51269969-51269969	T	stop_gained	HIGH	-	ENSCHIG00000016419	Transcript	ENSCHIT00000023776.1	protein_coding	2020-07-08	-	-	-	865	865	289	K/*	Aag/Tag	rs636977230	-	1	-	-	-	-	-	-	-	-	-	-	-
chr9_52891077	9:52891077-52891077	C	splice_acceptor_variant	HIGH	-	ENSCHIG00000017248	Transcript	ENSCHIT00000025166.1	protein_coding	-	2020-05-05	-	-	-	-	-	-	-	rs659829614	-	-1	-	-	-	-	-	-	-	-	-	-	-
chr9_54302049	9:54302049-54302049	G	stop_gained	HIGH	-	ENSCHIG00000009496	Transcript	ENSCHIT00000013074.1	protein_coding	2020-01-04	-	-	-	174	174	58	Y/*	taC/taG	rs671867479	-	1	-	-	-	-	-	-	-	-	-	-	-
chr9_54302087	9:54302087-54302087	A	stop_gained	HIGH	-	ENSCHIG00000009496	Transcript	ENSCHIT00000013074.1	protein_coding	2020-01-04	-	-	-	212	212	71	W/*	tGg/tAg	-	-	1	-	-	-	-	-	-	-	-	-	-	-
chr9_54302664	9:54302664-54302664	T	stop_gained	HIGH	-	ENSCHIG00000009496	Transcript	ENSCHIT00000013074.1	protein_coding	2020-02-04	-	-	-	577	577	193	Q/*	Caa/Taa	rs642378314	-	1	-	-	-	-	-	-	-	-	-	-	-
chr9_54302752	9:54302752-54302752	A	splice_donor_variant	HIGH	-	ENSCHIG00000009496	Transcript	ENSCHIT00000013074.1	protein_coding	-	2020-02-03	-	-	-	-	-	-	-	rs644063507	-	1	-	-	-	-	-	-	-	-	-	-	-
chr9_54302771	9:54302771-54302771	G	splice_acceptor_variant	HIGH	-	ENSCHIG00000009496	Transcript	ENSCHIT00000013074.1	protein_coding	-	2020-02-03	-	-	-	-	-	-	-	rs662154133	-	1	-	-	-	-	-	-	-	-	-	-	-
chr9_57775413	9:57775413-57775413	A	splice_donor_variant	HIGH	-	ENSCHIG00000007890	Transcript	ENSCHIT00000010826.1	protein_coding	-	2020-01-01	-	-	-	-	-	-	-	rs653338680	-	1	-	-	-	-	-	-	-	-	-	-	-
chr9_57776696	9:57776696-57776696	G	start_lost	HIGH	-	ENSCHIG00000007890	Transcript	ENSCHIT00000010849.1	protein_coding	2020-01-02	-	-	-	2	2	1	M/R	aTg/aGg	rs635511260	-	1	-	-	-	-	-	-	deleterious_low_confidence(0.01)	-	-	-	-
chr9_57780029	9:57780029-57780029	A	stop_gained	HIGH	-	ENSCHIG00000007890	Transcript	ENSCHIT00000010826.1	protein_coding	2020-02-02	-	-	-	993	993	331	W/*	tgG/tgA	rs652966900	-	1	-	-	-	-	-	-	-	-	-	-	-
chr9_57780029	9:57780029-57780029	A	stop_gained	HIGH	-	ENSCHIG00000007890	Transcript	ENSCHIT00000010849.1	protein_coding	2020-02-02	-	-	-	969	969	323	W/*	tgG/tgA	rs652966900	-	1	-	-	-	-	-	-	-	-	-	-	-
chr9_57780029	9:57780029-57780029	A	stop_gained	HIGH	-	ENSCHIG00000007890	Transcript	ENSCHIT00000010874.1	protein_coding	2020-02-02	-	-	-	987	987	329	W/*	tgG/tgA	rs652966900	-	1	-	-	-	-	-	-	-	-	-	-	-
chr9_57796231	9:57796231-57796231	A	splice_donor_variant	HIGH	-	ENSCHIG00000017317	Transcript	ENSCHIT00000025305.1	protein_coding	-	2020-01-01	-	-	-	-	-	-	-	rs663088720	-	1	-	-	-	-	-	-	-	-	-	-	-
chr9_57797902	9:57797902-57797902	A	splice_acceptor_variant	HIGH	-	ENSCHIG00000017317	Transcript	ENSCHIT00000025293.1	protein_coding	-	2020-01-01	-	-	-	-	-	-	-	rs636406466	-	1	-	-	-	-	-	-	-	-	-	-	-
chr9_57907459	9:57907459-57907459	C	splice_donor_variant	HIGH	TAAR2	ENSCHIG00000002543	Transcript	ENSCHIT00000003655.1	protein_coding	-	2020-01-01	-	-	-	-	-	-	-	rs641381287	-	-1	-	HGNC	TAAR2	-	-	-	-	-	-	-	-
chr9_67371016	9:67371016-67371016	C	stop_lost	HIGH	-	ENSCHIG00000022469	Transcript	ENSCHIT00000033762.1	protein_coding	2020-02-02	-	-	-	421	421	141	*/Q	Taa/Caa	rs661438724	-	1	-	-	-	-	-	-	-	-	-	-	-
chr9_68014387	9:68014387-68014387	A	splice_donor_variant	HIGH	FUCA2	ENSCHIG00000020144	Transcript	ENSCHIT00000029891.1	protein_coding	-	2020-01-07	-	-	-	-	-	-	-	rs638893526	-	-1	-	HGNC	FUCA2	-	-	-	-	-	-	-	-
chr9_71805088	9:71805088-71805088	A	splice_acceptor_variant	HIGH	SAMD5	ENSCHIG00000023765	Transcript	ENSCHIT00000035979.1	protein_coding	-	2020-01-01	-	-	-	-	-	-	-	rs641860124	-	1	-	HGNC	SAMD5	-	-	-	-	-	-	-	-
chr9_73732761	9:73732761-73732761	A	stop_gained	HIGH	PPIL4	ENSCHIG00000010600	Transcript	ENSCHIT00000014655.1	protein_coding	2020-01-13	-	-	-	7	7	3	Q/*	Cag/Tag	rs670603435	-	-1	-	HGNC	PPIL4	-	-	-	-	-	-	-	-
chr9_74029417	9:74029417-74029417	T	splice_acceptor_variant	HIGH	-	ENSCHIG00000004128	Transcript	ENSCHIT00000005488.1	protein_coding	-	2020-04-04	-	-	-	-	-	-	-	-	-	-1	-	-	-	-	-	-	-	-	-	-	-
chr9_74031318	9:74031318-74031318	A	stop_gained	HIGH	-	ENSCHIG00000004128	Transcript	ENSCHIT00000005488.1	protein_coding	2020-03-05	-	-	-	592	592	198	E/*	Gag/Tag	-	-	-1	-	-	-	-	-	-	-	-	-	-	-
chr9_74171164	9:74171164-74171164	A	splice_acceptor_variant	HIGH	-	ENSCHIG00000006873	Transcript	ENSCHIT00000009182.1	protein_coding	-	2020-01-02	-	-	-	-	-	-	-	-	-	-1	-	-	-	-	-	-	-	-	-	-	-
chr9_74275845	9:74275845-74275845	C	stop_lost	HIGH	-	ENSCHIG00000023938	Transcript	ENSCHIT00000036248.1	protein_coding	2020-04-04	-	-	-	775	664	222	*/R	Tga/Cga	-	-	1	-	-	-	-	-	-	-	-	-	-	-
chr9_74342242	9:74342242-74342242	T	stop_gained	HIGH	-	ENSCHIG00000018826	Transcript	ENSCHIT00000027852.1	protein_coding	2020-03-04	-	-	-	493	493	165	K/*	Aaa/Taa	-	-	1	-	-	-	-	-	-	-	-	-	-	-
chr9_74518751	9:74518751-74518751	G	splice_donor_variant	HIGH	-	ENSCHIG00000025529	Transcript	ENSCHIT00000038849.1	protein_coding	-	2020-01-06	-	-	-	-	-	-	-	-	-	-1	-	-	-	-	-	-	-	-	-	-	-
chr9_77473611	9:77473611-77473611	A	stop_gained,splice_region_variant	HIGH	-	ENSCHIG00000012665	Transcript	ENSCHIT00000017796.1	protein_coding	2020-10-12	-	-	-	1675	1675	559	R/*	Cga/Tga	rs639314100	-	-1	-	-	-	-	-	-	-	-	-	-	-
chr9_77473611	9:77473611-77473611	A	stop_gained,splice_region_variant	HIGH	-	ENSCHIG00000012665	Transcript	ENSCHIT00000017802.1	protein_coding	2020-10-12	-	-	-	1630	1630	544	R/*	Cga/Tga	rs639314100	-	-1	-	-	-	-	-	-	-	-	-	-	-
chr9_77473733	9:77473733-77473733	G	splice_donor_variant	HIGH	-	ENSCHIG00000012665	Transcript	ENSCHIT00000017796.1	protein_coding	-	2020-09-11	-	-	-	-	-	-	-	rs664697024	-	-1	-	-	-	-	-	-	-	-	-	-	-
chr9_77473733	9:77473733-77473733	G	splice_donor_variant	HIGH	-	ENSCHIG00000012665	Transcript	ENSCHIT00000017802.1	protein_coding	-	2020-09-11	-	-	-	-	-	-	-	rs664697024	-	-1	-	-	-	-	-	-	-	-	-	-	-
chr9_77473761	9:77473761-77473761	C	splice_acceptor_variant	HIGH	-	ENSCHIG00000012665	Transcript	ENSCHIT00000017796.1	protein_coding	-	2020-08-11	-	-	-	-	-	-	-	rs642240288	-	-1	-	-	-	-	-	-	-	-	-	-	-
chr9_77473761	9:77473761-77473761	C	splice_acceptor_variant	HIGH	-	ENSCHIG00000012665	Transcript	ENSCHIT00000017802.1	protein_coding	-	2020-08-11	-	-	-	-	-	-	-	rs642240288	-	-1	-	-	-	-	-	-	-	-	-	-	-
chr9_77473780	9:77473780-77473780	A	splice_donor_variant	HIGH	-	ENSCHIG00000012665	Transcript	ENSCHIT00000017796.1	protein_coding	-	2020-08-11	-	-	-	-	-	-	-	rs636078705	-	-1	-	-	-	-	-	-	-	-	-	-	-
chr9_77473780	9:77473780-77473780	A	splice_donor_variant	HIGH	-	ENSCHIG00000012665	Transcript	ENSCHIT00000017802.1	protein_coding	-	2020-08-11	-	-	-	-	-	-	-	rs636078705	-	-1	-	-	-	-	-	-	-	-	-	-	-
chr9_77475255	9:77475255-77475255	A	splice_donor_variant	HIGH	-	ENSCHIG00000012665	Transcript	ENSCHIT00000017796.1	protein_coding	-	2020-02-11	-	-	-	-	-	-	-	rs669910774	-	-1	-	-	-	-	-	-	-	-	-	-	-
chr9_77475255	9:77475255-77475255	A	splice_donor_variant	HIGH	-	ENSCHIG00000012665	Transcript	ENSCHIT00000017802.1	protein_coding	-	2020-02-11	-	-	-	-	-	-	-	rs669910774	-	-1	-	-	-	-	-	-	-	-	-	-	-
chr9_77475281	9:77475281-77475281	T	stop_gained	HIGH	-	ENSCHIG00000012665	Transcript	ENSCHIT00000017796.1	protein_coding	2020-02-12	-	-	-	188	188	63	W/*	tGg/tAg	rs636342268	-	-1	-	-	-	-	-	-	-	-	-	-	-
chr9_77475281	9:77475281-77475281	T	stop_gained	HIGH	-	ENSCHIG00000012665	Transcript	ENSCHIT00000017802.1	protein_coding	2020-02-12	-	-	-	197	197	66	W/*	tGg/tAg	rs636342268	-	-1	-	-	-	-	-	-	-	-	-	-	-
chr10_6369004	10:6369004-6369004	C	splice_acceptor_variant,non_coding_transcript_variant	HIGH	-	ENSCHIG00000000835	Transcript	ENSCHIT00000001172.1	lincRNA	-	2020-02-03	-	-	-	-	-	-	-	-	-	-1	-	-	-	-	-	-	-	-	-	-	-
chr10_7723122	10:7723122-7723122	C	start_lost	HIGH	-	ENSCHIG00000009516	Transcript	ENSCHIT00000013066.1	protein_coding	2020-01-01	-	-	-	2	2	1	M/T	aTg/aCg	-	-	1	-	-	-	-	-	-	deleterious(0)	-	-	-	-
chr10_13153407	10:13153407-13153407	T	splice_donor_variant,non_coding_transcript_variant	HIGH	-	ENSCHIG00000000867	Transcript	ENSCHIT00000001210.1	lincRNA	-	2020-01-02	-	-	-	-	-	-	-	-	-	1	-	-	-	-	-	-	-	-	-	-	-
chr10_16066432	10:16066432-16066432	T	stop_gained	HIGH	-	ENSCHIG00000021498	Transcript	ENSCHIT00000032090.1	protein_coding	2020-02-02	-	-	-	217	217	73	K/*	Aag/Tag	rs653196618	-	1	-	-	-	-	-	-	-	-	-	-	-
chr10_16194602	10:16194602-16194602	A	stop_gained	HIGH	-	ENSCHIG00000015140	Transcript	ENSCHIT00000021693.1	protein_coding	2020-02-09	-	-	-	172	172	58	Q/*	Caa/Taa	rs649054981	-	-1	-	-	-	-	-	-	-	-	-	-	-
chr10_16322023	10:16322023-16322023	A	stop_gained	HIGH	-	ENSCHIG00000019256	Transcript	ENSCHIT00000028529.1	protein_coding	2020-02-10	-	-	-	775	775	259	K/*	Aaa/Taa	-	-	-1	-	-	-	-	-	-	-	-	-	-	-
chr10_16851793	10:16851793-16851793	T	stop_gained	HIGH	MLH3	ENSCHIG00000009803	Transcript	ENSCHIT00000013488.1	protein_coding	13/13	-	-	-	4633	4339	1447	Q/*	Cag/Tag	rs660852757	-	1	-	HGNC	MLH3	-	-	-	-	-	-	-	-
chr10_16851793	10:16851793-16851793	T	stop_gained	HIGH	MLH3	ENSCHIG00000009803	Transcript	ENSCHIT00000013496.1	protein_coding	2020-12-13	-	-	-	4339	4339	1447	Q/*	Cag/Tag	rs660852757	-	1	-	HGNC	MLH3	-	-	-	-	-	-	-	-
chr10_16851793	10:16851793-16851793	T	stop_gained	HIGH	MLH3	ENSCHIG00000009803	Transcript	ENSCHIT00000013503.1	protein_coding	2020-11-12	-	-	-	4240	4240	1414	Q/*	Cag/Tag	rs660852757	-	1	-	HGNC	MLH3	-	-	-	-	-	-	-	-
chr10_16983514	10:16983514-16983514	T	stop_gained	HIGH	DLST	ENSCHIG00000015687	Transcript	ENSCHIT00000022641.1	protein_coding	2020-04-16	-	-	-	159	159	53	W/*	tgG/tgA	rs652616524	-	-1	-	HGNC	DLST	-	-	-	-	-	-	-	-
chr10_17160046	10:17160046-17160046	T	splice_donor_variant	HIGH	-	ENSCHIG00000021080	Transcript	ENSCHIT00000031417.1	protein_coding	-	2020-04-05	-	-	-	-	-	-	-	-	-	-1	-	-	-	-	-	-	-	-	-	-	-
chr10_18647938	10:18647938-18647938	A	stop_gained	HIGH	-	ENSCHIG00000014966	Transcript	ENSCHIT00000021395.1	protein_coding	2020-03-13	-	-	-	342	334	112	Q/*	Cag/Tag	rs668771611	-	-1	-	-	-	-	-	-	-	-	-	-	-
chr10_19068283	10:19068283-19068283	A	stop_gained	HIGH	RGS6	ENSCHIG00000000519	Transcript	ENSCHIT00000001332.1	protein_coding	16/16	-	-	-	1408	1408	470	R/*	Cga/Tga	-	-	-1	-	HGNC	RGS6	-	-	-	-	-	-	-	-
chr10_23625623	10:23625623-23625623	G	splice_acceptor_variant	HIGH	ARG2	ENSCHIG00000017233	Transcript	ENSCHIT00000025217.1	protein_coding	-	2020-05-08	-	-	-	-	-	-	-	-	-	-1	-	HGNC	ARG2	-	-	-	-	-	-	-	-
chr10_23909056	10:23909056-23909056	C	splice_donor_variant	HIGH	ATP6V1D	ENSCHIG00000020177	Transcript	ENSCHIT00000029948.1	protein_coding	-	2020-02-08	-	-	-	-	-	-	-	rs672241869	-	1	-	HGNC	ATP6V1D	-	-	-	-	-	-	-	-
chr10_26204124	10:26204124-26204124	C	splice_donor_variant	HIGH	SPTB	ENSCHIG00000011171	Transcript	ENSCHIT00000015605.1	protein_coding	-	19/30	-	-	-	-	-	-	-	rs660397782	-	1	-	HGNC	SPTB	-	-	-	-	-	-	-	-
chr10_26204124	10:26204124-26204124	C	splice_donor_variant	HIGH	SPTB	ENSCHIG00000011171	Transcript	ENSCHIT00000015612.1	protein_coding	-	20/31	-	-	-	-	-	-	-	rs660397782	-	1	-	HGNC	SPTB	-	-	-	-	-	-	-	-
chr10_26216804	10:26216804-26216804	A	splice_acceptor_variant	HIGH	SPTB	ENSCHIG00000011171	Transcript	ENSCHIT00000015612.1	protein_coding	-	31/31	-	-	-	-	-	-	-	rs651404698	-	1	-	HGNC	SPTB	-	-	-	-	-	-	-	-
chr10_26608871	10:26608871-26608871	T	stop_gained	HIGH	-	ENSCHIG00000026739	Transcript	ENSCHIT00000040885.1	protein_coding	2020-04-04	-	-	-	1897	991	331	K/*	Aaa/Taa	rs660964373	-	1	-	-	-	-	-	-	-	-	-	-	-
chr10_26726444	10:26726444-26726444	T	stop_gained	HIGH	SYNE2	ENSCHIG00000017393	Transcript	ENSCHIT00000026234.1	protein_coding	15/18	-	-	-	2186	2186	729	W/*	tGg/tAg	rs661375253	-	-1	-	HGNC	SYNE2	-	-	-	-	-	-	-	-
chr10_26842164	10:26842164-26842164	A	splice_acceptor_variant	HIGH	SYNE2	ENSCHIG00000017393	Transcript	ENSCHIT00000026150.1	protein_coding	-	58/115	-	-	-	-	-	-	-	-	-	-1	-	HGNC	SYNE2	-	-	-	-	-	-	-	-
chr10_26842164	10:26842164-26842164	A	splice_acceptor_variant	HIGH	SYNE2	ENSCHIG00000017393	Transcript	ENSCHIT00000026171.1	protein_coding	-	57/114	-	-	-	-	-	-	-	-	-	-1	-	HGNC	SYNE2	-	-	-	-	-	-	-	-
chr10_27503054	10:27503054-27503054	A	stop_gained	HIGH	-	ENSCHIG00000024045	Transcript	ENSCHIT00000036455.1	protein_coding	2020-06-07	-	-	-	1393	1393	465	R/*	Cga/Tga	rs653759289	-	-1	-	-	-	-	-	-	-	-	-	-	-
chr10_27503054	10:27503054-27503054	A	stop_gained	HIGH	-	ENSCHIG00000024045	Transcript	ENSCHIT00000036461.1	protein_coding	2020-05-06	-	-	-	1339	1339	447	R/*	Cga/Tga	rs653759289	-	-1	-	-	-	-	-	-	-	-	-	-	-
chr10_31255365	10:31255365-31255365	A	stop_gained	HIGH	-	ENSCHIG00000000816	Transcript	ENSCHIT00000001174.1	protein_coding	2020-01-01	-	-	-	64	64	22	R/*	Cga/Tga	rs648182492	-	-1	-	-	-	-	-	-	-	-	-	-	-
chr10_31605694	10:31605694-31605694	C	splice_donor_variant	HIGH	DAAM1	ENSCHIG00000000665	Transcript	ENSCHIT00000001537.1	protein_coding	-	14/24	-	-	-	-	-	-	-	rs659310806	-	-1	-	HGNC	DAAM1	-	-	-	-	-	-	-	-
chr10_31605711	10:31605711-31605711	A	stop_gained	HIGH	DAAM1	ENSCHIG00000000665	Transcript	ENSCHIT00000001537.1	protein_coding	14/25	-	-	-	1963	1963	655	Q/*	Caa/Taa	-	-	-1	-	HGNC	DAAM1	-	-	-	-	-	-	-	-
chr10_32435396	10:32435396-32435396	T	splice_acceptor_variant	HIGH	KIAA0586	ENSCHIG00000022943	Transcript	ENSCHIT00000034665.1	protein_coding	-	26/28	-	-	-	-	-	-	-	-	-	-1	-	HGNC	KIAA0586	-	-	-	-	-	-	-	-
chr10_35394730	10:35394730-35394730	G	splice_donor_variant,non_coding_transcript_variant	HIGH	-	ENSCHIG00000026849	Transcript	ENSCHIT00000041074.1	pseudogene	-	2020-01-01	-	-	-	-	-	-	-	rs646624113	-	-1	-	-	-	-	-	-	-	-	-	-	-
chr10_37760176	10:37760176-37760176	A	stop_gained	HIGH	-	ENSCHIG00000012549	Transcript	ENSCHIT00000017616.1	protein_coding	2020-08-09	-	-	-	1336	1336	446	Q/*	Cag/Tag	rs642447024	-	-1	-	-	-	-	-	-	-	-	-	-	-
chr10_37760176	10:37760176-37760176	A	stop_gained	HIGH	-	ENSCHIG00000012549	Transcript	ENSCHIT00000017623.1	protein_coding	2020-06-07	-	-	-	1201	1201	401	Q/*	Cag/Tag	rs642447024	-	-1	-	-	-	-	-	-	-	-	-	-	-
chr10_37861111	10:37861111-37861111	A	splice_acceptor_variant	HIGH	DUOX2	ENSCHIG00000012801	Transcript	ENSCHIT00000018122.1	protein_coding	-	19/30	-	-	-	-	-	-	-	rs663395536	-	-1	-	HGNC	DUOX2	-	-	-	-	-	-	-	-
chr10_37861112	10:37861112-37861112	G	splice_acceptor_variant	HIGH	DUOX2	ENSCHIG00000012801	Transcript	ENSCHIT00000018122.1	protein_coding	-	19/30	-	-	-	-	-	-	-	rs648206750	-	-1	-	HGNC	DUOX2	-	-	-	-	-	-	-	-
chr10_37986632	10:37986632-37986632	T	start_lost	HIGH	SLC28A2	ENSCHIG00000021565	Transcript	ENSCHIT00000032248.1	protein_coding	2020-01-16	-	-	-	1	1	1	M/L	Atg/Ttg	rs655516654	-	1	-	HGNC	SLC28A2	-	-	-	-	-	-	-	-
chr10_40946034	10:40946034-40946034	G	start_lost,splice_region_variant	HIGH	MYEF2	ENSCHIG00000022164	Transcript	ENSCHIT00000033361.1	protein_coding	2020-01-14	-	-	-	2	2	1	M/T	aTg/aCg	rs668390461	-	-1	-	HGNC	MYEF2	-	-	-	deleterious_low_confidence(0)	-	-	-	-
chr10_41261295	10:41261295-41261295	A	stop_gained	HIGH	FBN1	ENSCHIG00000021045	Transcript	ENSCHIT00000031821.1	protein_coding	59/64	-	-	-	7408	7408	2470	Q/*	Caa/Taa	rs653437882	-	-1	-	HGNC	FBN1	-	-	-	-	-	-	-	-
chr10_42107701	10:42107701-42107701	T	stop_gained,splice_region_variant	HIGH	GALK2	ENSCHIG00000021093	Transcript	ENSCHIT00000031501.1	protein_coding	2020-01-10	-	-	-	40	40	14	Q/*	Caa/Taa	rs645120503	-	1	-	HGNC	GALK2	-	-	-	-	-	-	-	-
chr10_52034005	10:52034005-52034005	T	stop_gained	HIGH	MYO1E	ENSCHIG00000013110	Transcript	ENSCHIT00000018648.1	protein_coding	15/28	-	-	-	1620	1620	540	Y/*	taT/taA	rs652762010	-	-1	-	HGNC	MYO1E	-	-	-	-	-	-	-	-
chr10_52034005	10:52034005-52034005	T	stop_gained	HIGH	MYO1E	ENSCHIG00000013110	Transcript	ENSCHIT00000018655.1	protein_coding	15/27	-	-	-	1620	1620	540	Y/*	taT/taA	rs652762010	-	-1	-	HGNC	MYO1E	-	-	-	-	-	-	-	-
chr10_53429658	10:53429658-53429658	A	stop_gained	HIGH	RORA	ENSCHIG00000025775	Transcript	ENSCHIT00000039284.1	protein_coding	2020-11-11	-	-	-	1651	1426	476	R/*	Cga/Tga	-	-	-1	-	EntrezGene	-	-	-	-	-	-	-	-	-
chr10_54727562	10:54727562-54727562	G	splice_donor_variant,non_coding_transcript_variant	HIGH	-	ENSCHIG00000000953	Transcript	ENSCHIT00000001336.1	lincRNA	-	2020-01-03	-	-	-	-	-	-	-	rs643423647	-	-1	-	-	-	-	-	-	-	-	-	-	-
chr10_55439778	10:55439778-55439778	T	splice_donor_variant	HIGH	-	ENSCHIG00000024274	Transcript	ENSCHIT00000036821.1	protein_coding	-	2020-02-02	-	-	-	-	-	-	-	-	-	-1	-	-	-	-	-	-	-	-	-	-	-
chr10_56111986	10:56111986-56111986	A	splice_donor_variant	HIGH	-	ENSCHIG00000018051	Transcript	ENSCHIT00000026548.1	protein_coding	-	2020-01-01	-	-	-	-	-	-	-	-	-	1	-	-	-	-	-	-	-	-	-	-	-
chr10_56399741	10:56399741-56399741	T	splice_acceptor_variant	HIGH	CA12	ENSCHIG00000004709	Transcript	ENSCHIT00000006581.1	protein_coding	-	2020-09-09	-	-	-	-	-	-	-	-	-	-1	-	HGNC	CA12	-	-	-	-	-	-	-	-
chr9_82846716	9:82846716-82846716	C	splice_donor_variant	HIGH	FNDC1	ENSCHIG00000023614	Transcript	ENSCHIT00000035803.1	protein_coding	-	2020-09-27	-	-	-	-	-	-	-	-	-	1	-	HGNC	FNDC1	-	-	-	-	-	-	-	-
chr9_83180709	9:83180709-83180709	C	splice_donor_variant	HIGH	-	ENSCHIG00000010882	Transcript	ENSCHIT00000015086.1	protein_coding	-	2020-01-01	-	-	-	-	-	-	-	rs639921624	-	1	-	-	-	-	-	-	-	-	-	-	-
chr9_84058994	9:84058994-84058994	T	splice_donor_variant	HIGH	-	ENSCHIG00000024395	Transcript	ENSCHIT00000037026.1	protein_coding	-	2020-01-05	-	-	-	-	-	-	-	rs661119717	-	-1	-	-	-	-	-	-	-	-	-	-	-
chr9_87584090	9:87584090-87584090	T	stop_gained	HIGH	-	ENSCHIG00000012121	Transcript	ENSCHIT00000016933.1	protein_coding	2020-02-03	-	-	-	229	229	77	Q/*	Caa/Taa	-	-	1	-	-	-	-	-	-	-	-	-	-	-
chr9_87968541	9:87968541-87968541	G	splice_acceptor_variant,non_coding_transcript_variant	HIGH	-	ENSCHIG00000003565	Transcript	ENSCHIT00000004760.1	lincRNA	-	2020-01-01	-	-	-	-	-	-	-	-	-	-1	-	-	-	-	-	-	-	-	-	-	-
chr9_88444193	9:88444193-88444193	T	splice_acceptor_variant,non_coding_transcript_variant	HIGH	-	ENSCHIG00000003579	Transcript	ENSCHIT00000004775.1	lincRNA	-	2020-01-02	-	-	-	-	-	-	-	rs639592482	-	-1	-	-	-	-	-	-	-	-	-	-	-
chr9_88945761	9:88945761-88945761	T	stop_gained	HIGH	RPS6KA2	ENSCHIG00000016479	Transcript	ENSCHIT00000023933.1	protein_coding	2020-01-21	-	-	-	38	38	13	W/*	tGg/tAg	-	-	-1	-	HGNC	RPS6KA2	-	-	-	-	-	-	-	-
chr9_88945767	9:88945767-88945767	T	stop_gained	HIGH	RPS6KA2	ENSCHIG00000016479	Transcript	ENSCHIT00000023933.1	protein_coding	2020-01-21	-	-	-	32	32	11	W/*	tGg/tAg	rs649224836	-	-1	-	HGNC	RPS6KA2	-	-	-	-	-	-	-	-
chr9_90914785	9:90914785-90914785	T	splice_donor_variant	HIGH	-	ENSCHIG00000014042	Transcript	ENSCHIT00000019966.1	protein_coding	-	13/20	-	-	-	-	-	-	-	rs638351752	-	-1	-	-	-	-	-	-	-	-	-	-	-
chr11_30584878	11:30584878-30584878	T	stop_gained	HIGH	LHCGR	ENSCHIG00000005935	Transcript	ENSCHIT00000008930.1	protein_coding	2020-01-12	-	-	-	65	65	22	L/*	tTg/tAg	rs661783272	-	-1	-	EntrezGene	-	-	-	-	-	-	-	-	-
chr11_37942710	11:37942710-37942710	T	splice_acceptor_variant	HIGH	PNPT1	ENSCHIG00000025034	Transcript	ENSCHIT00000038157.1	protein_coding	-	2020-10-25	-	-	-	-	-	-	-	rs645084605	-	-1	-	HGNC	PNPT1	-	-	-	-	-	-	-	-
chr11_39230069	11:39230069-39230069	A	splice_acceptor_variant,non_coding_transcript_variant	HIGH	-	ENSCHIG00000004590	Transcript	ENSCHIT00000006093.1	lincRNA	-	2020-01-03	-	-	-	-	-	-	-	-	-	-1	-	-	-	-	-	-	-	-	-	-	-
chr11_39230069	11:39230069-39230069	A	splice_acceptor_variant,non_coding_transcript_variant	HIGH	-	ENSCHIG00000004590	Transcript	ENSCHIT00000006096.1	lincRNA	-	2020-01-02	-	-	-	-	-	-	-	-	-	-1	-	-	-	-	-	-	-	-	-	-	-
chr11_40221260	11:40221260-40221260	A	stop_gained	HIGH	-	ENSCHIG00000020893	Transcript	ENSCHIT00000031107.1	protein_coding	2020-02-07	-	-	-	139	139	47	R/*	Cga/Tga	rs672062776	-	-1	-	-	-	-	-	-	-	-	-	-	-
chr11_40420866	11:40420866-40420866	T	stop_gained	HIGH	VRK2	ENSCHIG00000017032	Transcript	ENSCHIT00000024778.1	protein_coding	2020-12-13	-	-	-	1549	1138	380	Q/*	Caa/Taa	-	-	1	-	HGNC	VRK2	-	-	-	-	-	-	-	-
chr11_43682553	11:43682553-43682553	A	splice_donor_variant	HIGH	-	ENSCHIG00000026172	Transcript	ENSCHIT00000039926.1	protein_coding	-	2020-01-03	-	-	-	-	-	-	-	rs640224750	-	1	-	-	-	-	-	-	-	-	-	-	-
chr11_43776116	11:43776116-43776116	C	start_lost	HIGH	EVA1A	ENSCHIG00000014290	Transcript	ENSCHIT00000020371.1	protein_coding	2020-01-02	-	-	-	1	1	1	C/R	Tgt/Cgt	rs665136753	-	1	-	HGNC	EVA1A	-	-	-	-	-	-	-	-
chr11_43893896	11:43893896-43893896	T	stop_gained	HIGH	SEPTIN10	ENSCHIG00000025630	Transcript	ENSCHIT00000039024.1	protein_coding	2020-04-11	-	-	-	334	334	112	Q/*	Cag/Tag	-	-	1	-	HGNC	SEPTIN10	-	-	-	-	-	-	-	-
chr11_43893896	11:43893896-43893896	T	stop_gained	HIGH	SEPTIN10	ENSCHIG00000025630	Transcript	ENSCHIT00000039032.1	protein_coding	2020-04-11	-	-	-	352	352	118	Q/*	Cag/Tag	-	-	1	-	HGNC	SEPTIN10	-	-	-	-	-	-	-	-
chr11_43893896	11:43893896-43893896	T	stop_gained	HIGH	SEPTIN10	ENSCHIG00000025630	Transcript	ENSCHIT00000039035.1	protein_coding	2020-03-10	-	-	-	256	256	86	Q/*	Cag/Tag	-	-	1	-	HGNC	SEPTIN10	-	-	-	-	-	-	-	-
chr11_43910809	11:43910809-43910809	T	stop_gained	HIGH	SEPTIN10	ENSCHIG00000025630	Transcript	ENSCHIT00000039024.1	protein_coding	2020-09-11	-	-	-	1051	1051	351	R/*	Aga/Tga	-	-	1	-	HGNC	SEPTIN10	-	-	-	-	-	-	-	-
chr11_43910809	11:43910809-43910809	T	stop_gained	HIGH	SEPTIN10	ENSCHIG00000025630	Transcript	ENSCHIT00000039032.1	protein_coding	2020-09-11	-	-	-	1069	1069	357	R/*	Aga/Tga	-	-	1	-	HGNC	SEPTIN10	-	-	-	-	-	-	-	-
chr11_43910809	11:43910809-43910809	T	stop_gained	HIGH	SEPTIN10	ENSCHIG00000025630	Transcript	ENSCHIT00000039035.1	protein_coding	2020-08-10	-	-	-	973	973	325	R/*	Aga/Tga	-	-	1	-	HGNC	SEPTIN10	-	-	-	-	-	-	-	-
chr11_44527744	11:44527744-44527744	C	splice_acceptor_variant	HIGH	-	ENSCHIG00000012074	Transcript	ENSCHIT00000016858.1	protein_coding	-	2020-01-01	-	-	-	-	-	-	-	-	-	-1	-	-	-	-	-	-	-	-	-	-	-
chr11_44623864	11:44623864-44623864	A	splice_donor_variant	HIGH	SLC5A7	ENSCHIG00000023067	Transcript	ENSCHIT00000034778.1	protein_coding	-	2020-02-09	-	-	-	-	-	-	-	rs638766195	-	-1	-	HGNC	SLC5A7	-	-	-	-	-	-	-	-
chr11_46776015	11:46776015-46776015	T	stop_lost	HIGH	-	ENSCHIG00000018738	Transcript	ENSCHIT00000027712.1	protein_coding	2020-02-02	-	-	-	345	345	115	*/Y	taG/taT	rs671279312	-	1	-	-	-	-	-	-	-	-	-	-	-
chr11_46797663	11:46797663-46797663	A	splice_donor_variant	HIGH	-	ENSCHIG00000025571	Transcript	ENSCHIT00000038930.1	protein_coding	-	2020-01-01	-	-	-	-	-	-	-	rs669282348	-	1	-	-	-	-	-	-	-	-	-	-	-
chr11_46904423	11:46904423-46904423	A	stop_gained	HIGH	-	ENSCHIG00000013882	Transcript	ENSCHIT00000019694.1	protein_coding	2020-02-03	-	-	-	66	66	22	W/*	tgG/tgA	rs646465094	-	1	-	-	-	-	-	-	-	-	-	-	-
chr11_47457564	11:47457564-47457564	A	stop_gained	HIGH	-	ENSCHIG00000019550	Transcript	ENSCHIT00000028973.1	protein_coding	2020-01-03	-	-	-	4	4	2	Q/*	Cag/Tag	rs646953330	-	-1	-	-	-	-	-	-	-	-	-	-	-
chr11_47648866	11:47648866-47648866	A	splice_donor_variant	HIGH	-	ENSCHIG00000010403	Transcript	ENSCHIT00000014364.1	protein_coding	-	2020-01-02	-	-	-	-	-	-	-	rs665784616	-	-1	-	-	-	-	-	-	-	-	-	-	-
chr11_47988810	11:47988810-47988810	T	splice_acceptor_variant	HIGH	KDM3A	ENSCHIG00000012854	Transcript	ENSCHIT00000018093.1	protein_coding	-	23/23	-	-	-	-	-	-	-	rs666100323	-	-1	-	HGNC	KDM3A	-	-	-	-	-	-	-	-
chr11_49944232	11:49944232-49944232	T	start_lost	HIGH	DNAH6	ENSCHIG00000017397	Transcript	ENSCHIT00000025464.1	protein_coding	1/65	-	-	-	80	3	1	M/I	atG/atA	rs646385683	-	-1	-	HGNC	DNAH6	-	-	-	-	-	-	-	-
chr11_49944232	11:49944232-49944232	T	start_lost	HIGH	DNAH6	ENSCHIG00000017397	Transcript	ENSCHIT00000025520.1	protein_coding	1/64	-	-	-	80	3	1	M/I	atG/atA	rs646385683	-	-1	-	HGNC	DNAH6	-	-	-	-	-	-	-	-
chr11_49944232	11:49944232-49944232	T	start_lost	HIGH	DNAH6	ENSCHIG00000017397	Transcript	ENSCHIT00000025569.1	protein_coding	1/65	-	-	-	80	3	1	M/I	atG/atA	rs646385683	-	-1	-	HGNC	DNAH6	-	-	-	-	-	-	-	-
chr11_55971507	11:55971507-55971507	A	stop_gained	HIGH	-	ENSCHIG00000011788	Transcript	ENSCHIT00000016435.1	protein_coding	2020-01-01	-	-	-	337	337	113	R/*	Cga/Tga	rs658348796	-	-1	-	-	-	-	-	-	-	-	-	-	-
chr11_57165368	11:57165368-57165368	T	stop_gained	HIGH	-	ENSCHIG00000023171	Transcript	ENSCHIT00000034986.1	protein_coding	2020-03-05	-	-	-	547	547	183	G/*	Gga/Tga	rs670404977	-	1	-	-	-	-	-	-	-	-	-	-	-
chr11_57380413	11:57380413-57380413	A	stop_gained	HIGH	-	ENSCHIG00000014658	Transcript	ENSCHIT00000020904.1	protein_coding	2020-02-04	-	-	-	619	619	207	R/*	Cga/Tga	-	-	-1	-	-	-	-	-	-	-	-	-	-	-
chr11_57994245	11:57994245-57994245	A	stop_gained	HIGH	-	ENSCHIG00000025075	Transcript	ENSCHIT00000038104.1	protein_coding	2020-05-05	-	-	-	1627	1627	543	R/*	Cga/Tga	-	-	-1	-	-	-	-	-	-	-	-	-	-	-
chr11_57994585	11:57994585-57994585	T	stop_gained	HIGH	-	ENSCHIG00000025075	Transcript	ENSCHIT00000038104.1	protein_coding	2020-05-05	-	-	-	1287	1287	429	W/*	tgG/tgA	-	-	-1	-	-	-	-	-	-	-	-	-	-	-
chr11_58377054	11:58377054-58377054	T	stop_gained	HIGH	-	ENSCHIG00000025227	Transcript	ENSCHIT00000038341.1	protein_coding	2020-01-03	-	-	-	37	37	13	R/*	Cga/Tga	-	-	1	-	-	-	-	-	-	-	-	-	-	-
chr11_58377507	11:58377507-58377507	T	stop_gained	HIGH	-	ENSCHIG00000025227	Transcript	ENSCHIT00000038341.1	protein_coding	2020-03-03	-	-	-	382	382	128	K/*	Aag/Tag	rs672316767	-	1	-	-	-	-	-	-	-	-	-	-	-
chr11_63215610	11:63215610-63215610	C	stop_gained	HIGH	RAB1A	ENSCHIG00000014060	Transcript	ENSCHIT00000020057.1	protein_coding	2020-01-05	-	-	-	5	5	2	S/*	tCa/tGa	rs659212291	-	-1	-	EntrezGene	-	-	-	-	-	-	-	-	-
chr11_63215610	11:63215610-63215610	C	stop_gained	HIGH	RAB1A	ENSCHIG00000014060	Transcript	ENSCHIT00000020061.1	protein_coding	2020-01-04	-	-	-	5	5	2	S/*	tCa/tGa	rs659212291	-	-1	-	EntrezGene	-	-	-	-	-	-	-	-	-
chr11_63442398	11:63442398-63442398	G	start_lost	HIGH	SPRED2	ENSCHIG00000013086	Transcript	ENSCHIT00000018418.1	protein_coding	2020-01-06	-	-	-	2	2	1	M/T	aTg/aCg	rs639175658	-	-1	-	HGNC	SPRED2	-	-	-	deleterious_low_confidence(0.03)	-	-	-	-
chr10_64467481	10:64467481-64467481	T	stop_gained	HIGH	-	ENSCHIG00000026667	Transcript	ENSCHIT00000040745.1	protein_coding	2020-03-05	-	-	-	499	499	167	R/*	Cga/Tga	-	-	1	-	-	-	-	-	-	-	-	-	-	-
chr10_64665508	10:64665508-64665508	A	stop_gained	HIGH	TMEM62	ENSCHIG00000018184	Transcript	ENSCHIT00000026781.1	protein_coding	2020-05-14	-	-	-	493	493	165	Q/*	Cag/Tag	-	-	-1	-	HGNC	TMEM62	-	-	-	-	-	-	-	-
chr10_64728550	10:64728550-64728550	T	stop_gained	HIGH	UBR1	ENSCHIG00000021132	Transcript	ENSCHIT00000031569.1	protein_coding	1/47	-	-	-	4	4	2	K/*	Aag/Tag	-	-	1	-	HGNC	UBR1	-	-	-	-	-	-	-	-
chr10_65506950	10:65506950-65506950	T	stop_gained	HIGH	VPS39	ENSCHIG00000014810	Transcript	ENSCHIT00000021208.1	protein_coding	22/24	-	-	-	2194	2194	732	R/*	Cga/Tga	rs657161112	-	1	-	HGNC	VPS39	-	-	-	-	-	-	-	-
chr10_65523659	10:65523659-65523659	T	stop_gained	HIGH	PLA2G4F	ENSCHIG00000009050	Transcript	ENSCHIT00000012660.1	protein_coding	2020-12-20	-	-	-	1042	1042	348	R/*	Cga/Tga	rs640408432	-	1	-	HGNC	PLA2G4F	-	-	-	-	-	-	-	-
chr10_65523659	10:65523659-65523659	T	stop_gained	HIGH	PLA2G4F	ENSCHIG00000009050	Transcript	ENSCHIT00000012679.1	protein_coding	2020-10-18	-	-	-	1024	1024	342	R/*	Cga/Tga	rs640408432	-	1	-	HGNC	PLA2G4F	-	-	-	-	-	-	-	-
chr10_65574374	10:65574374-65574374	A	splice_donor_variant	HIGH	PLA2G4D	ENSCHIG00000026459	Transcript	ENSCHIT00000040391.1	protein_coding	-	2020-11-16	-	-	-	-	-	-	-	rs635809621	-	1	-	HGNC	PLA2G4D	-	-	-	-	-	-	-	-
chr10_65792372	10:65792372-65792372	A	splice_donor_variant	HIGH	SPTBN5	ENSCHIG00000008364	Transcript	ENSCHIT00000011739.1	protein_coding	-	16/63	-	-	-	-	-	-	-	-	-	1	-	HGNC	SPTBN5	-	-	-	-	-	-	-	-
chr10_66229798	10:66229798-66229798	G	splice_donor_variant	HIGH	-	ENSCHIG00000023726	Transcript	ENSCHIT00000035911.1	protein_coding	-	2020-02-02	-	-	-	-	-	-	-	-	-	-1	-	-	-	-	-	-	-	-	-	-	-
chr10_66377117	10:66377117-66377117	C	splice_donor_variant	HIGH	EXD1	ENSCHIG00000019606	Transcript	ENSCHIT00000029047.1	protein_coding	-	2020-06-10	-	-	-	-	-	-	-	rs645548570	-	1	-	HGNC	EXD1	-	-	-	-	-	-	-	-
chr10_73668727	10:73668727-73668727	T	stop_gained	HIGH	-	ENSCHIG00000018518	Transcript	ENSCHIT00000027371.1	protein_coding	2020-09-11	-	-	-	614	614	205	W/*	tGg/tAg	-	-	-1	-	-	-	-	-	-	-	-	-	-	-
chr10_74904856	10:74904856-74904856	A	stop_gained	HIGH	-	ENSCHIG00000022185	Transcript	ENSCHIT00000033252.1	protein_coding	2020-02-02	-	-	-	913	913	305	R/*	Aga/Tga	rs655467914	-	-1	-	-	-	-	-	-	-	-	-	-	-
chr10_74929072	10:74929072-74929072	C	start_lost	HIGH	-	ENSCHIG00000013204	Transcript	ENSCHIT00000018605.1	protein_coding	2020-01-03	-	-	-	2	2	1	M/T	aTg/aCg	rs637575896	-	1	-	-	-	-	-	-	deleterious_low_confidence(0)	-	-	-	-
chr10_74929073	10:74929073-74929073	C	start_lost	HIGH	-	ENSCHIG00000013204	Transcript	ENSCHIT00000018605.1	protein_coding	2020-01-03	-	-	-	3	3	1	M/I	atG/atC	rs662330319	-	1	-	-	-	-	-	-	deleterious_low_confidence(0)	-	-	-	-
chr10_74943432	10:74943432-74943432	C	stop_gained	HIGH	-	ENSCHIG00000013248	Transcript	ENSCHIT00000018666.1	protein_coding	2020-03-03	-	-	-	873	873	291	Y/*	taT/taG	rs645036584	-	-1	-	-	-	-	-	-	-	-	-	-	-
chr10_74943741	10:74943741-74943741	C	stop_gained	HIGH	-	ENSCHIG00000013248	Transcript	ENSCHIT00000018666.1	protein_coding	2020-02-03	-	-	-	759	759	253	Y/*	taT/taG	rs664172117	-	-1	-	-	-	-	-	-	-	-	-	-	-
chr10_75116209	10:75116209-75116209	C	stop_lost	HIGH	-	ENSCHIG00000011505	Transcript	ENSCHIT00000016017.1	protein_coding	2020-01-01	-	-	-	939	939	313	*/Y	taA/taC	rs668666121	-	1	-	-	-	-	-	-	-	-	-	-	-
chr10_75342596	10:75342596-75342596	G	stop_lost	HIGH	-	ENSCHIG00000019327	Transcript	ENSCHIT00000028631.1	protein_coding	2020-02-02	-	-	-	901	901	301	*/R	Tga/Cga	rs662817070	-	-1	-	-	-	-	-	-	-	-	-	-	-
chr10_75344472	10:75344472-75344472	C	start_lost	HIGH	-	ENSCHIG00000019327	Transcript	ENSCHIT00000028631.1	protein_coding	2020-01-02	-	-	-	1	1	1	M/V	Atg/Gtg	rs637294703	-	-1	-	-	-	-	-	-	tolerated_low_confidence(0.2)	-	-	-	-
chr10_75377299	10:75377299-75377299	C	start_lost	HIGH	-	ENSCHIG00000014078	Transcript	ENSCHIT00000020030.1	protein_coding	2020-01-02	-	-	-	2	2	1	M/T	aTg/aCg	-	-	1	-	-	-	-	-	-	deleterious_low_confidence(0)	-	-	-	-
chr10_75590395	10:75590395-75590395	A	stop_gained,splice_region_variant	HIGH	OR4K15	ENSCHIG00000015366	Transcript	ENSCHIT00000022045.1	protein_coding	2020-02-02	-	-	-	487	487	163	Q/*	Cag/Tag	rs667058039	-	-1	-	HGNC	OR4K15	-	-	-	-	-	-	-	-
chr10_76131724	10:76131724-76131724	T	splice_donor_variant	HIGH	-	ENSCHIG00000012738	Transcript	ENSCHIT00000017892.1	protein_coding	-	2020-06-06	-	-	-	-	-	-	-	rs640565673	-	-1	-	-	-	-	-	-	-	-	-	-	-
chr10_76131743	10:76131743-76131743	A	splice_donor_variant	HIGH	-	ENSCHIG00000012738	Transcript	ENSCHIT00000017898.1	protein_coding	-	2020-05-08	-	-	-	-	-	-	-	rs652212277	-	-1	-	-	-	-	-	-	-	-	-	-	-
chr10_76133562	10:76133562-76133562	C	splice_donor_variant	HIGH	-	ENSCHIG00000012738	Transcript	ENSCHIT00000017898.1	protein_coding	-	2020-03-08	-	-	-	-	-	-	-	-	-	-1	-	-	-	-	-	-	-	-	-	-	-
chr10_76134039	10:76134039-76134039	A	stop_gained	HIGH	-	ENSCHIG00000012738	Transcript	ENSCHIT00000017892.1	protein_coding	2020-02-07	-	-	-	328	328	110	Q/*	Caa/Taa	rs669719378	-	-1	-	-	-	-	-	-	-	-	-	-	-
chr10_76134039	10:76134039-76134039	A	stop_gained	HIGH	-	ENSCHIG00000012738	Transcript	ENSCHIT00000017898.1	protein_coding	2020-02-09	-	-	-	328	328	110	Q/*	Caa/Taa	rs669719378	-	-1	-	-	-	-	-	-	-	-	-	-	-
chr10_76134058	10:76134058-76134058	C	splice_acceptor_variant	HIGH	-	ENSCHIG00000012738	Transcript	ENSCHIT00000017892.1	protein_coding	-	2020-01-06	-	-	-	-	-	-	-	rs664301864	-	-1	-	-	-	-	-	-	-	-	-	-	-
chr10_76134058	10:76134058-76134058	C	splice_acceptor_variant	HIGH	-	ENSCHIG00000012738	Transcript	ENSCHIT00000017898.1	protein_coding	-	2020-01-08	-	-	-	-	-	-	-	rs664301864	-	-1	-	-	-	-	-	-	-	-	-	-	-
chr10_76181798	10:76181798-76181798	C	splice_acceptor_variant	HIGH	TTC5	ENSCHIG00000022424	Transcript	ENSCHIT00000033711.1	protein_coding	-	2020-09-10	-	-	-	-	-	-	-	rs651998894	-	-1	-	HGNC	TTC5	-	-	-	-	-	-	-	-
chr10_76234974	10:76234974-76234974	A	stop_gained,splice_region_variant	HIGH	PARP2	ENSCHIG00000024572	Transcript	ENSCHIT00000037319.1	protein_coding	2020-10-16	-	-	-	761	761	254	L/*	tTa/tAa	rs639214379	-	1	-	HGNC	PARP2	-	-	-	-	-	-	-	-
chr10_77317634	10:77317634-77317634	A	stop_gained	HIGH	-	ENSCHIG00000008541	Transcript	ENSCHIT00000011735.1	protein_coding	2020-01-01	-	-	-	721	721	241	R/*	Cga/Tga	-	-	-1	-	-	-	-	-	-	-	-	-	-	-
chr10_77393789	10:77393789-77393789	T	stop_gained	HIGH	-	ENSCHIG00000006512	Transcript	ENSCHIT00000008675.1	TR_V_gene	2020-01-01	-	-	-	16	16	6	Q/*	Cag/Tag	-	-	1	-	-	-	-	-	-	-	-	-	-	-
chr10_77400839	10:77400839-77400839	C	start_lost	HIGH	TRAV3	ENSCHIG00000017571	Transcript	ENSCHIT00000025730.1	protein_coding	2020-01-02	-	-	-	2	2	1	M/T	aTg/aCg	rs650388063	-	1	-	HGNC	TRAV3	-	-	-	deleterious(0)	-	-	-	-
chr10_78226606	10:78226606-78226606	A	stop_gained	HIGH	-	ENSCHIG00000007939	Transcript	ENSCHIT00000010899.1	TR_V_gene	2020-01-01	-	-	-	181	181	61	R/*	Cga/Tga	-	-	-1	-	-	-	-	-	-	-	-	-	-	-
chr10_78322492	10:78322492-78322492	T	stop_gained	HIGH	-	ENSCHIG00000012600	Transcript	ENSCHIT00000017660.1	protein_coding	2020-02-02	-	-	-	488	488	163	W/*	tGg/tAg	-	-	-1	-	-	-	-	-	-	-	-	-	-	-
chr10_78770497	10:78770497-78770497	T	stop_gained	HIGH	TRAV26-2	ENSCHIG00000014121	Transcript	ENSCHIT00000020099.1	protein_coding	2020-02-02	-	-	-	215	94	32	E/*	Gaa/Taa	-	-	1	-	HGNC	TRAV26-2	-	-	-	-	-	-	-	-
chr10_78967827	10:78967827-78967827	A	splice_acceptor_variant,non_coding_transcript_variant	HIGH	-	ENSCHIG00000001004	Transcript	ENSCHIT00000001403.1	lincRNA	-	2020-03-03	-	-	-	-	-	-	-	rs670600554	-	1	-	-	-	-	-	-	-	-	-	-	-
chr10_79340977	10:79340977-79340977	C	splice_acceptor_variant	HIGH	-	ENSCHIG00000013184	Transcript	ENSCHIT00000018575.1	protein_coding	-	2020-01-03	-	-	-	-	-	-	-	-	-	1	-	-	-	-	-	-	-	-	-	-	-
chr10_79471972	10:79471972-79471972	G	stop_gained	HIGH	LRP10	ENSCHIG00000003799	Transcript	ENSCHIT00000005041.1	protein_coding	2020-05-08	-	-	-	757	726	242	Y/*	taC/taG	rs658394057	-	1	-	HGNC	LRP10	-	-	-	-	-	-	-	-
chr10_79471972	10:79471972-79471972	G	stop_gained	HIGH	LRP10	ENSCHIG00000003799	Transcript	ENSCHIT00000005092.1	protein_coding	2020-05-07	-	-	-	726	726	242	Y/*	taC/taG	rs658394057	-	1	-	HGNC	LRP10	-	-	-	-	-	-	-	-
chr10_79471972	10:79471972-79471972	G	stop_gained	HIGH	LRP10	ENSCHIG00000003799	Transcript	ENSCHIT00000005116.1	protein_coding	2020-06-08	-	-	-	762	762	254	Y/*	taC/taG	rs658394057	-	1	-	HGNC	LRP10	-	-	-	-	-	-	-	-
chr10_79863636	10:79863636-79863636	C	stop_gained	HIGH	SLC22A17	ENSCHIG00000023170	Transcript	ENSCHIT00000034994.1	protein_coding	2020-09-11	-	-	-	1346	1346	449	S/*	tCa/tGa	rs664208513	-	-1	-	HGNC	SLC22A17	-	-	-	-	-	-	-	-
chr10_79903373	10:79903373-79903373	T	stop_gained	HIGH	-	ENSCHIG00000017054	Transcript	ENSCHIT00000024819.1	protein_coding	2020-03-03	-	-	-	343	343	115	G/*	Gga/Tga	-	-	1	-	-	-	-	-	-	-	-	-	-	-
chr10_80304439	10:80304439-80304439	C	start_lost	HIGH	-	ENSCHIG00000024253	Transcript	ENSCHIT00000036784.1	protein_coding	2020-01-02	-	-	-	2	2	1	M/T	aTg/aCg	rs663979498	-	1	-	-	-	-	-	-	deleterious(0)	-	-	-	-
chr10_83020694	10:83020694-83020694	C	start_lost	HIGH	-	ENSCHIG00000012908	Transcript	ENSCHIT00000018138.1	protein_coding	2020-01-01	-	-	-	2	2	1	M/T	aTg/aCg	rs637706402	-	1	-	-	-	-	-	-	deleterious(0)	-	-	-	-
chr10_83649029	10:83649029-83649029	A	stop_gained	HIGH	-	ENSCHIG00000023174	Transcript	ENSCHIT00000034993.1	protein_coding	2020-02-06	-	-	-	169	169	57	E/*	Gaa/Taa	rs639405074	-	-1	-	-	-	-	-	-	-	-	-	-	-
chr10_84461852	10:84461852-84461852	T	stop_gained	HIGH	-	ENSCHIG00000019921	Transcript	ENSCHIT00000029514.1	protein_coding	2020-03-03	-	-	-	1045	1045	349	R/*	Cga/Tga	rs641796775	-	1	-	-	-	-	-	-	-	-	-	-	-
chr10_84656424	10:84656424-84656424	A	splice_donor_variant,non_coding_transcript_variant	HIGH	-	ENSCHIG00000001063	Transcript	ENSCHIT00000001485.1	lincRNA	-	2020-04-04	-	-	-	-	-	-	-	-	-	-1	-	-	-	-	-	-	-	-	-	-	-
chr10_85434902	10:85434902-85434902	C	splice_acceptor_variant	HIGH	NOX5	ENSCHIG00000023480	Transcript	ENSCHIT00000035498.1	protein_coding	-	2020-01-17	-	-	-	-	-	-	-	-	-	-1	-	HGNC	NOX5	-	-	-	-	-	-	-	-
chr10_85671944	10:85671944-85671944	C	splice_donor_variant	HIGH	-	ENSCHIG00000011806	Transcript	ENSCHIT00000016589.1	protein_coding	-	2020-04-04	-	-	-	-	-	-	-	-	-	1	-	-	-	-	-	-	-	-	-	-	-
chr10_86462119	10:86462119-86462119	G	start_lost	HIGH	-	ENSCHIG00000003884	Transcript	ENSCHIT00000005248.1	protein_coding	2020-01-01	-	-	-	2	2	1	M/T	aTg/aCg	-	-	-1	-	-	-	-	-	-	deleterious(0)	-	-	-	-
chr10_88689602	10:88689602-88689602	T	stop_gained	HIGH	-	ENSCHIG00000015128	Transcript	ENSCHIT00000021672.1	protein_coding	2020-01-03	-	-	-	82	82	28	R/*	Cga/Tga	rs668782091	-	1	-	-	-	-	-	-	-	-	-	-	-
chr10_89065160	10:89065160-89065160	A	stop_gained,splice_region_variant	HIGH	PARP16	ENSCHIG00000011861	Transcript	ENSCHIT00000016550.1	protein_coding	2020-07-07	-	-	-	1622	914	305	W/*	tGg/tAg	rs637836846	-	1	-	HGNC	PARP16	-	-	-	-	-	-	-	-
chr10_91126247	10:91126247-91126247	T	splice_donor_variant	HIGH	BHMT2	ENSCHIG00000027021	Transcript	ENSCHIT00000041364.1	protein_coding	-	2020-03-09	-	-	-	-	-	-	-	-	-	-1	-	HGNC	BHMT2	-	-	-	-	-	-	-	-
chr10_93155726	10:93155726-93155726	C	stop_lost	HIGH	S100Z	ENSCHIG00000018486	Transcript	ENSCHIT00000027307.1	protein_coding	2020-03-03	-	-	-	256	256	86	*/E	Taa/Gaa	rs652039863	-	-1	-	HGNC	S100Z	-	-	-	-	-	-	-	-
chr10_93157851	10:93157851-93157851	T	start_lost	HIGH	S100Z	ENSCHIG00000018486	Transcript	ENSCHIT00000027307.1	protein_coding	2020-01-03	-	-	-	1	1	1	V/M	Gtg/Atg	rs656482282	-	-1	-	HGNC	S100Z	-	-	-	tolerated(1)	-	-	-	-
chr10_96099649	10:96099649-96099649	T	splice_donor_variant	HIGH	-	ENSCHIG00000020697	Transcript	ENSCHIT00000030759.1	protein_coding	-	2020-06-08	-	-	-	-	-	-	-	rs668364019	-	-1	-	-	-	-	-	-	-	-	-	-	-
chr10_96099703	10:96099703-96099703	A	stop_gained	HIGH	-	ENSCHIG00000020697	Transcript	ENSCHIT00000030759.1	protein_coding	2020-06-09	-	-	-	805	805	269	Q/*	Caa/Taa	rs642532639	-	-1	-	-	-	-	-	-	-	-	-	-	-
chr10_96799288	10:96799288-96799288	A	stop_gained	HIGH	-	ENSCHIG00000024859	Transcript	ENSCHIT00000037768.1	protein_coding	2020-06-07	-	-	-	709	709	237	Q/*	Cag/Tag	rs670291632	-	-1	-	-	-	-	-	-	-	-	-	-	-
chr10_96800091	10:96800091-96800091	A	stop_gained	HIGH	-	ENSCHIG00000024859	Transcript	ENSCHIT00000037768.1	protein_coding	2020-02-07	-	-	-	37	37	13	Q/*	Caa/Taa	-	-	-1	-	-	-	-	-	-	-	-	-	-	-
chr10_100840421	10:100840421-100840421	A	splice_acceptor_variant	HIGH	-	ENSCHIG00000025457	Transcript	ENSCHIT00000038752.1	protein_coding	-	2020-02-02	-	-	-	-	-	-	-	-	-	1	-	-	-	-	-	-	-	-	-	-	-
chr11_1576068	11:1576068-1576068	T	splice_donor_variant	HIGH	-	ENSCHIG00000018031	Transcript	ENSCHIT00000026591.1	protein_coding	-	2020-07-18	-	-	-	-	-	-	-	rs666645536	-	-1	-	-	-	-	-	-	-	-	-	-	-
chr11_1859198	11:1859198-1859198	T	splice_acceptor_variant	HIGH	MRPS5	ENSCHIG00000020942	Transcript	ENSCHIT00000031198.1	protein_coding	-	2020-05-11	-	-	-	-	-	-	-	rs658856651	-	-1	-	HGNC	MRPS5	-	-	-	-	-	-	-	-
chr11_1890465	11:1890465-1890465	A	stop_gained	HIGH	ZNF514	ENSCHIG00000023386	Transcript	ENSCHIT00000035341.1	protein_coding	2020-03-03	-	-	-	277	277	93	E/*	Gaa/Taa	rs644421474	-	-1	-	HGNC	ZNF514	-	-	-	-	-	-	-	-
chr11_1893357	11:1893357-1893357	T	start_lost	HIGH	ZNF514	ENSCHIG00000023386	Transcript	ENSCHIT00000035341.1	protein_coding	2020-01-03	-	-	-	3	3	1	M/I	atG/atA	-	-	-1	-	HGNC	ZNF514	-	-	-	tolerated(0.1)	-	-	-	-
chr11_2340211	11:2340211-2340211	G	stop_lost	HIGH	-	ENSCHIG00000025740	Transcript	ENSCHIT00000039224.1	protein_coding	2020-02-02	-	-	-	357	357	119	*/C	tgA/tgC	rs642937447	-	-1	-	-	-	-	-	-	-	-	-	-	-
chr11_2594198	11:2594198-2594198	T	splice_donor_variant	HIGH	FER1L5	ENSCHIG00000009460	Transcript	ENSCHIT00000013162.1	protein_coding	-	26/50	-	-	-	-	-	-	-	-	-	1	-	HGNC	FER1L5	-	-	-	-	-	-	-	-
chr11_3002069	11:3002069-3002069	G	splice_donor_variant	HIGH	ZAP70	ENSCHIG00000012319	Transcript	ENSCHIT00000017258.1	protein_coding	-	2020-12-12	-	-	-	-	-	-	-	rs644634301	-	1	-	HGNC	ZAP70	-	-	-	-	-	-	-	-
chr11_4316389	11:4316389-4316389	A	stop_gained	HIGH	LYG1	ENSCHIG00000016368	Transcript	ENSCHIT00000023700.1	protein_coding	2020-04-06	-	-	-	388	388	130	R/*	Cga/Tga	rs671513062	-	-1	-	HGNC	LYG1	-	-	-	-	-	-	-	-
chr11_4316432	11:4316432-4316432	T	stop_gained	HIGH	LYG1	ENSCHIG00000016368	Transcript	ENSCHIT00000023700.1	protein_coding	2020-04-06	-	-	-	345	345	115	W/*	tgG/tgA	rs655750870	-	-1	-	HGNC	LYG1	-	-	-	-	-	-	-	-
chr11_5385611	11:5385611-5385611	T	stop_gained	HIGH	LONRF2	ENSCHIG00000016195	Transcript	ENSCHIT00000023489.1	protein_coding	17/17	-	-	-	1854	1854	618	W/*	tgG/tgA	rs636792446	-	-1	-	HGNC	LONRF2	-	-	-	-	-	-	-	-
chr11_5385611	11:5385611-5385611	T	stop_gained	HIGH	LONRF2	ENSCHIG00000016195	Transcript	ENSCHIT00000023513.1	protein_coding	2020-11-11	-	-	-	1341	1341	447	W/*	tgG/tgA	rs636792446	-	-1	-	HGNC	LONRF2	-	-	-	-	-	-	-	-
chr11_5394211	11:5394211-5394211	C	stop_gained	HIGH	LONRF2	ENSCHIG00000016195	Transcript	ENSCHIT00000023489.1	protein_coding	2020-11-17	-	-	-	1307	1307	436	L/*	tTa/tGa	rs647344193	-	-1	-	HGNC	LONRF2	-	-	-	-	-	-	-	-
chr11_5394211	11:5394211-5394211	C	stop_gained	HIGH	LONRF2	ENSCHIG00000016195	Transcript	ENSCHIT00000023513.1	protein_coding	2020-07-11	-	-	-	779	779	260	L/*	tTa/tGa	rs647344193	-	-1	-	HGNC	LONRF2	-	-	-	-	-	-	-	-
chr11_5399475	11:5399475-5399475	T	stop_gained	HIGH	LONRF2	ENSCHIG00000016195	Transcript	ENSCHIT00000023513.1	protein_coding	2020-03-11	-	-	-	251	251	84	S/*	tCa/tAa	-	-	-1	-	HGNC	LONRF2	-	-	-	-	-	-	-	-
chr11_5410090	11:5410090-5410090	G	splice_donor_variant	HIGH	LONRF2	ENSCHIG00000016195	Transcript	ENSCHIT00000023489.1	protein_coding	-	2020-01-16	-	-	-	-	-	-	-	-	-	-1	-	HGNC	LONRF2	-	-	-	-	-	-	-	-
chr11_9649033	11:9649033-9649033	A	splice_donor_variant	HIGH	HK2	ENSCHIG00000012393	Transcript	ENSCHIT00000017484.1	protein_coding	-	2020-01-17	-	-	-	-	-	-	-	-	-	-1	-	HGNC	HK2	-	-	-	-	-	-	-	-
chr11_10263084	11:10263084-10263084	T	stop_gained	HIGH	SLC4A5	ENSCHIG00000025018	Transcript	ENSCHIT00000038073.1	protein_coding	21/24	-	-	-	2896	2896	966	E/*	Gaa/Taa	-	-	1	-	HGNC	SLC4A5	-	-	-	-	-	-	-	-
chr11_12888472	11:12888472-12888472	G	splice_donor_variant	HIGH	DYSF	ENSCHIG00000007595	Transcript	ENSCHIT00000010926.1	protein_coding	-	24/50	-	-	-	-	-	-	-	rs658516142	-	-1	-	HGNC	DYSF	-	-	-	-	-	-	-	-
chr11_12888472	11:12888472-12888472	G	splice_donor_variant	HIGH	DYSF	ENSCHIG00000007595	Transcript	ENSCHIT00000010964.1	protein_coding	-	25/49	-	-	-	-	-	-	-	rs658516142	-	-1	-	HGNC	DYSF	-	-	-	-	-	-	-	-
chr11_13462527	11:13462527-13462527	G	stop_gained	HIGH	CLEC4F	ENSCHIG00000021250	Transcript	ENSCHIT00000031662.1	protein_coding	2020-03-04	-	-	-	1362	1362	454	Y/*	taC/taG	-	-	1	-	HGNC	CLEC4F	-	-	-	-	-	-	-	-
chr11_13853633	11:13853633-13853633	T	stop_gained	HIGH	-	ENSCHIG00000013552	Transcript	ENSCHIT00000019160.1	protein_coding	2020-01-01	-	-	-	364	364	122	R/*	Cga/Tga	-	-	1	-	-	-	-	-	-	-	-	-	-	-
chr11_13955967	11:13955967-13955967	A	stop_gained	HIGH	-	ENSCHIG00000009384	Transcript	ENSCHIT00000012892.1	protein_coding	2020-01-03	-	-	-	30	30	10	W/*	tgG/tgA	rs660869127	-	1	-	-	-	-	-	-	-	-	-	-	-
chr11_18084288	11:18084288-18084288	C	start_lost	HIGH	-	ENSCHIG00000022305	Transcript	ENSCHIT00000033458.1	protein_coding	2020-01-05	-	-	-	2	2	1	M/T	aTg/aCg	rs651359124	-	1	-	-	-	-	-	-	deleterious_low_confidence(0)	-	-	-	-
chr11_22308194	11:22308194-22308194	A	stop_gained	HIGH	-	ENSCHIG00000009747	Transcript	ENSCHIT00000013405.1	protein_coding	2020-04-04	-	-	-	679	679	227	G/*	Gga/Tga	rs643505041	-	-1	-	-	-	-	-	-	-	-	-	-	-
chr11_27681041	11:27681041-27681041	A	stop_gained	HIGH	-	ENSCHIG00000025999	Transcript	ENSCHIT00000039645.1	protein_coding	2020-02-02	-	-	-	398	398	133	L/*	tTg/tAg	-	-	1	-	-	-	-	-	-	-	-	-	-	-
chr11_67574632	11:67574632-67574632	C	splice_acceptor_variant	HIGH	AAK1	ENSCHIG00000009871	Transcript	ENSCHIT00000013778.1	protein_coding	-	21/21	-	-	-	-	-	-	-	-	-	-1	-	HGNC	AAK1	-	-	-	-	-	-	-	-
chr11_68887488	11:68887488-68887488	T	splice_acceptor_variant	HIGH	-	ENSCHIG00000023098	Transcript	ENSCHIT00000034835.1	protein_coding	-	2020-11-11	-	-	-	-	-	-	-	rs639850740	-	1	-	-	-	-	-	-	-	-	-	-	-
chr11_71580336	11:71580336-71580336	C	splice_donor_variant	HIGH	RBKS	ENSCHIG00000013719	Transcript	ENSCHIT00000019433.1	protein_coding	-	2020-01-07	-	-	-	-	-	-	-	rs645684348	-	1	-	HGNC	RBKS	-	-	-	-	-	-	-	-
chr11_72263830	11:72263830-72263830	G	splice_acceptor_variant	HIGH	KHK	ENSCHIG00000024620	Transcript	ENSCHIT00000037434.1	protein_coding	-	2020-04-08	-	-	-	-	-	-	-	rs648344498	-	-1	-	HGNC	KHK	-	-	-	-	-	-	-	-
chr11_72917100	11:72917100-72917100	C	stop_lost	HIGH	-	ENSCHIG00000023283	Transcript	ENSCHIT00000035153.1	protein_coding	2020-03-03	-	-	-	391	342	114	*/Y	taA/taC	rs655466922	-	1	-	-	-	-	-	-	-	-	-	-	-
chr11_74614400	11:74614400-74614400	A	splice_donor_variant	HIGH	ITSN2	ENSCHIG00000012898	Transcript	ENSCHIT00000018160.1	protein_coding	-	33/38	-	-	-	-	-	-	-	rs638623778	-	1	-	HGNC	ITSN2	-	-	-	-	-	-	-	-
chr11_79632642	11:79632642-79632642	A	splice_donor_variant,non_coding_transcript_variant	HIGH	-	ENSCHIG00000004789	Transcript	ENSCHIT00000006377.1	lincRNA	-	2020-01-01	-	-	-	-	-	-	-	rs650251249	-	-1	-	-	-	-	-	-	-	-	-	-	-
chr11_79632642	11:79632642-79632642	A	splice_donor_variant,non_coding_transcript_variant	HIGH	-	ENSCHIG00000004789	Transcript	ENSCHIT00000006385.1	lincRNA	-	2020-01-01	-	-	-	-	-	-	-	rs650251249	-	-1	-	-	-	-	-	-	-	-	-	-	-
chr11_82432114	11:82432114-82432114	C	stop_gained	HIGH	DDX1	ENSCHIG00000011046	Transcript	ENSCHIT00000015523.1	protein_coding	2020-07-24	-	-	-	513	513	171	Y/*	taT/taG	rs651949714	-	-1	-	HGNC	DDX1	-	-	-	-	-	-	-	-
chr11_82432209	11:82432209-82432209	A	stop_gained	HIGH	DDX1	ENSCHIG00000011046	Transcript	ENSCHIT00000015523.1	protein_coding	2020-06-24	-	-	-	445	445	149	R/*	Cga/Tga	rs655241987	-	-1	-	HGNC	DDX1	-	-	-	-	-	-	-	-
chr11_82847427	11:82847427-82847427	A	splice_acceptor_variant,non_coding_transcript_variant	HIGH	-	ENSCHIG00000004849	Transcript	ENSCHIT00000006462.1	lincRNA	-	2020-03-03	-	-	-	-	-	-	-	rs656831893	-	1	-	-	-	-	-	-	-	-	-	-	-
chr11_84240498	11:84240498-84240498	A	stop_gained	HIGH	-	ENSCHIG00000021912	Transcript	ENSCHIT00000032782.1	protein_coding	2020-04-04	-	-	-	874	874	292	Q/*	Caa/Taa	rs638528209	-	-1	-	-	-	-	-	-	-	-	-	-	-
chr11_84240686	11:84240686-84240686	A	stop_gained	HIGH	-	ENSCHIG00000021912	Transcript	ENSCHIT00000032782.1	protein_coding	2020-03-04	-	-	-	766	766	256	Q/*	Cag/Tag	-	-	-1	-	-	-	-	-	-	-	-	-	-	-
chr11_89658491	11:89658491-89658491	T	splice_acceptor_variant	HIGH	RSAD2	ENSCHIG00000021832	Transcript	ENSCHIT00000032695.1	protein_coding	-	2020-01-06	-	-	-	-	-	-	-	-	-	-1	-	HGNC	RSAD2	-	-	-	-	-	-	-	-
chr11_92899064	11:92899064-92899064	A	stop_gained	HIGH	-	ENSCHIG00000008071	Transcript	ENSCHIT00000011089.1	protein_coding	2020-01-01	-	-	-	661	661	221	R/*	Cga/Tga	-	-	-1	-	-	-	-	-	-	-	-	-	-	-
chr11_92944003	11:92944003-92944003	T	stop_gained	HIGH	-	ENSCHIG00000008789	Transcript	ENSCHIT00000012080.1	protein_coding	2020-01-01	-	-	-	62	62	21	W/*	tGg/tAg	rs666980778	-	-1	-	-	-	-	-	-	-	-	-	-	-
chr11_92975492	11:92975492-92975492	T	stop_gained	HIGH	-	ENSCHIG00000002954	Transcript	ENSCHIT00000004067.1	protein_coding	2020-01-01	-	-	-	59	59	20	S/*	tCg/tAg	-	-	-1	-	-	-	-	-	-	-	-	-	-	-
chr11_93272899	11:93272899-93272899	A	stop_gained	HIGH	-	ENSCHIG00000010834	Transcript	ENSCHIT00000015006.1	protein_coding	2020-01-01	-	-	-	952	952	318	Q/*	Cag/Tag	rs640516693	-	-1	-	-	-	-	-	-	-	-	-	-	-
chr11_93273462	11:93273462-93273462	C	stop_gained	HIGH	-	ENSCHIG00000010834	Transcript	ENSCHIT00000015006.1	protein_coding	2020-01-01	-	-	-	389	389	130	L/*	tTa/tGa	-	-	-1	-	-	-	-	-	-	-	-	-	-	-
chr11_93482612	11:93482612-93482612	A	stop_gained	HIGH	OR5C1	ENSCHIG00000003066	Transcript	ENSCHIT00000004198.1	protein_coding	2020-01-01	-	-	-	948	948	316	W/*	tgG/tgA	rs638485891	-	1	-	HGNC	OR5C1	-	-	-	-	-	-	-	-
chr11_95364978	11:95364978-95364978	T	stop_gained	HIGH	WDR38	ENSCHIG00000022520	Transcript	ENSCHIT00000033849.1	protein_coding	2020-04-09	-	-	-	313	313	105	Q/*	Cag/Tag	-	-	1	-	HGNC	WDR38	-	-	-	-	-	-	-	-
chr11_95619980	11:95619980-95619980	T	stop_gained	HIGH	RABEPK	ENSCHIG00000003281	Transcript	ENSCHIT00000004435.1	protein_coding	2020-05-07	-	-	-	562	556	186	Q/*	Cag/Tag	-	-	1	-	HGNC	RABEPK	-	-	-	-	-	-	-	-
chr11_98145286	11:98145286-98145286	T	stop_gained	HIGH	PIP5KL1	ENSCHIG00000020199	Transcript	ENSCHIT00000029982.1	protein_coding	2020-03-10	-	-	-	258	258	86	W/*	tgG/tgA	-	-	-1	-	HGNC	PIP5KL1	-	-	-	-	-	-	-	-
chr11_98145286	11:98145286-98145286	T	stop_gained	HIGH	PIP5KL1	ENSCHIG00000020199	Transcript	ENSCHIT00000029984.1	protein_coding	2020-03-09	-	-	-	258	258	86	W/*	tgG/tgA	-	-	-1	-	HGNC	PIP5KL1	-	-	-	-	-	-	-	-
chr11_98308209	11:98308209-98308209	C	splice_acceptor_variant	HIGH	PTGES2	ENSCHIG00000026833	Transcript	ENSCHIT00000041053.1	protein_coding	-	2020-01-08	-	-	-	-	-	-	-	-	-	-1	-	HGNC	PTGES2	-	-	-	-	-	-	-	-
chr11_98347081	11:98347081-98347081	A	splice_acceptor_variant	HIGH	CIZ1	ENSCHIG00000006845	Transcript	ENSCHIT00000010687.1	protein_coding	-	2020-05-16	-	-	-	-	-	-	-	rs648537393	-	-1	-	HGNC	CIZ1	-	-	-	-	-	-	-	-
chr11_98347081	11:98347081-98347081	A	splice_acceptor_variant	HIGH	CIZ1	ENSCHIG00000006845	Transcript	ENSCHIT00000010867.1	protein_coding	-	2020-06-17	-	-	-	-	-	-	-	rs648537393	-	-1	-	HGNC	CIZ1	-	-	-	-	-	-	-	-
chr11_98425356	11:98425356-98425356	C	splice_acceptor_variant	HIGH	-	ENSCHIG00000018627	Transcript	ENSCHIT00000027533.1	protein_coding	-	2020-01-08	-	-	-	-	-	-	-	rs651431012	-	1	-	-	-	-	-	-	-	-	-	-	-
chr11_98955667	11:98955667-98955667	C	splice_acceptor_variant	HIGH	NUP188	ENSCHIG00000017195	Transcript	ENSCHIT00000025172.1	protein_coding	-	36/42	-	-	-	-	-	-	-	-	-	1	-	HGNC	NUP188	-	-	-	-	-	-	-	-
chr11_101087741	11:101087741-101087741	T	start_lost	HIGH	POMT1	ENSCHIG00000024383	Transcript	ENSCHIT00000037067.1	protein_coding	2020-01-20	-	-	-	1	1	1	R/C	Cgc/Tgc	-	-	1	-	HGNC	POMT1	-	-	-	-	-	-	-	-
chr11_102599261	11:102599261-102599261	T	splice_acceptor_variant	HIGH	GBGT1	ENSCHIG00000011247	Transcript	ENSCHIT00000015642.1	protein_coding	-	2020-01-06	-	-	-	-	-	-	-	rs662434847	-	-1	-	HGNC	GBGT1	-	-	-	-	-	-	-	-
chr11_103242541	11:103242541-103242541	A	stop_gained	HIGH	CARD9	ENSCHIG00000013779	Transcript	ENSCHIT00000019537.1	protein_coding	2020-08-09	-	-	-	1288	1288	430	R/*	Cga/Tga	-	-	-1	-	HGNC	CARD9	-	-	-	-	-	-	-	-
chr11_103372112	11:103372112-103372112	T	splice_donor_variant	HIGH	NOTCH1	ENSCHIG00000021033	Transcript	ENSCHIT00000031541.1	protein_coding	-	8/33	-	-	-	-	-	-	-	-	-	-1	-	HGNC	NOTCH1	-	-	-	-	-	-	-	-
chr11_103594338	11:103594338-103594338	T	stop_gained	HIGH	-	ENSCHIG00000016256	Transcript	ENSCHIT00000023538.1	protein_coding	2020-06-06	-	-	-	882	882	294	W/*	tgG/tgA	-	-	-1	-	-	-	-	-	-	-	-	-	-	-
chr11_103594338	11:103594338-103594338	T	stop_gained	HIGH	-	ENSCHIG00000016256	Transcript	ENSCHIT00000023547.1	protein_coding	2020-03-03	-	-	-	705	705	235	W/*	tgG/tgA	-	-	-1	-	-	-	-	-	-	-	-	-	-	-
chr11_103594338	11:103594338-103594338	T	stop_gained	HIGH	-	ENSCHIG00000016256	Transcript	ENSCHIT00000023550.1	protein_coding	2020-03-03	-	-	-	807	807	269	W/*	tgG/tgA	-	-	-1	-	-	-	-	-	-	-	-	-	-	-
chr11_103594338	11:103594338-103594338	T	stop_gained	HIGH	-	ENSCHIG00000016256	Transcript	ENSCHIT00000023560.1	protein_coding	2020-05-05	-	-	-	798	798	266	W/*	tgG/tgA	-	-	-1	-	-	-	-	-	-	-	-	-	-	-
chr11_103594338	11:103594338-103594338	T	stop_gained	HIGH	-	ENSCHIG00000016256	Transcript	ENSCHIT00000023564.1	protein_coding	2020-03-03	-	-	-	798	798	266	W/*	tgG/tgA	-	-	-1	-	-	-	-	-	-	-	-	-	-	-
chr11_103600374	11:103600374-103600374	C	start_lost	HIGH	-	ENSCHIG00000016256	Transcript	ENSCHIT00000023560.1	protein_coding	2020-01-05	-	-	-	2	2	1	S/C	tCt/tGt	rs661278964	-	-1	-	-	-	-	-	-	-	-	-	-	-
chr11_103965664	11:103965664-103965664	A	splice_donor_variant	HIGH	SARDH	ENSCHIG00000017015	Transcript	ENSCHIT00000024830.1	protein_coding	-	2020-08-19	-	-	-	-	-	-	-	-	-	-1	-	HGNC	SARDH	-	-	-	-	-	-	-	-
chr11_105811031	11:105811031-105811031	G	splice_acceptor_variant	HIGH	PNPLA7	ENSCHIG00000024860	Transcript	ENSCHIT00000038015.1	protein_coding	-	2020-09-30	-	-	-	-	-	-	-	-	-	1	-	HGNC	PNPLA7	-	-	-	-	-	-	-	-
chr11_105811031	11:105811031-105811031	G	splice_acceptor_variant	HIGH	PNPLA7	ENSCHIG00000024860	Transcript	ENSCHIT00000038072.1	protein_coding	-	2020-08-30	-	-	-	-	-	-	-	-	-	1	-	HGNC	PNPLA7	-	-	-	-	-	-	-	-
chr11_106190730	11:106190730-106190730	T	stop_gained	HIGH	ENTPD2	ENSCHIG00000010567	Transcript	ENSCHIT00000014598.1	protein_coding	2020-05-09	-	-	-	1024	748	250	R/*	Cga/Tga	-	-	1	-	HGNC	ENTPD2	-	-	-	-	-	-	-	-
chr12_1350049	12:1350049-1350049	A	stop_gained,splice_region_variant	HIGH	COL4A1	ENSCHIG00000022125	Transcript	ENSCHIT00000033232.1	protein_coding	1/42	-	-	-	23	23	8	W/*	tGg/tAg	-	-	1	-	HGNC	COL4A1	-	-	-	-	-	-	-	-
chr12_1903938	12:1903938-1903938	A	splice_donor_variant,non_coding_transcript_variant	HIGH	-	ENSCHIG00000005669	Transcript	ENSCHIT00000007559.1	lincRNA	-	2020-03-04	-	-	-	-	-	-	-	rs658910198	-	1	-	-	-	-	-	-	-	-	-	-	-
chr12_1903938	12:1903938-1903938	A	splice_donor_variant,non_coding_transcript_variant	HIGH	-	ENSCHIG00000005669	Transcript	ENSCHIT00000007561.1	lincRNA	-	2020-03-04	-	-	-	-	-	-	-	rs658910198	-	1	-	-	-	-	-	-	-	-	-	-	-
chr12_2764910	12:2764910-2764910	C	splice_acceptor_variant,non_coding_transcript_variant	HIGH	-	ENSCHIG00000005680	Transcript	ENSCHIT00000007570.1	lincRNA	-	2020-01-01	-	-	-	-	-	-	-	rs635519914	-	-1	-	-	-	-	-	-	-	-	-	-	-
chr12_2764910	12:2764910-2764910	C	splice_acceptor_variant,non_coding_transcript_variant	HIGH	-	ENSCHIG00000005680	Transcript	ENSCHIT00000007573.1	lincRNA	-	2020-01-01	-	-	-	-	-	-	-	rs635519914	-	-1	-	-	-	-	-	-	-	-	-	-	-
chr12_8932212	12:8932212-8932212	A	stop_gained	HIGH	-	ENSCHIG00000017661	Transcript	ENSCHIT00000025892.1	protein_coding	2020-02-03	-	-	-	361	361	121	E/*	Gaa/Taa	rs666782018	-	-1	-	-	-	-	-	-	-	-	-	-	-
chr12_11447916	12:11447916-11447916	T	stop_gained	HIGH	-	ENSCHIG00000005130	Transcript	ENSCHIT00000006901.1	protein_coding	2020-01-01	-	-	-	13	13	5	Q/*	Cag/Tag	-	-	1	-	-	-	-	-	-	-	-	-	-	-
chr12_13467991	12:13467991-13467991	A	stop_gained	HIGH	-	ENSCHIG00000016664	Transcript	ENSCHIT00000024200.1	protein_coding	2020-05-27	-	-	-	625	617	206	L/*	tTa/tAa	-	-	1	-	-	-	-	-	-	-	-	-	-	-
chr12_13542545	12:13542545-13542545	C	splice_acceptor_variant	HIGH	-	ENSCHIG00000025515	Transcript	ENSCHIT00000038834.1	protein_coding	-	2020-02-04	-	-	-	-	-	-	-	rs663155070	-	-1	-	-	-	-	-	-	-	-	-	-	-
chr12_13544194	12:13544194-13544194	C	start_lost	HIGH	-	ENSCHIG00000025515	Transcript	ENSCHIT00000038834.1	protein_coding	2020-01-05	-	-	-	1	1	1	M/V	Atg/Gtg	rs672398642	-	-1	-	-	-	-	-	-	deleterious_low_confidence(0.01)	-	-	-	-
chr12_13925980	12:13925980-13925980	G	start_lost	HIGH	-	ENSCHIG00000011942	Transcript	ENSCHIT00000016666.1	protein_coding	2020-01-02	-	-	-	108	1	1	N/D	Aat/Gat	-	-	1	-	-	-	-	-	-	tolerated_low_confidence(0.06)	-	-	-	-
chr12_13987555	12:13987555-13987555	T	stop_gained	HIGH	-	ENSCHIG00000020565	Transcript	ENSCHIT00000030546.1	protein_coding	2020-01-12	-	-	-	109	109	37	R/*	Cga/Tga	-	-	1	-	-	-	-	-	-	-	-	-	-	-
chr12_13999765	12:13999765-13999765	A	stop_gained	HIGH	-	ENSCHIG00000020565	Transcript	ENSCHIT00000030546.1	protein_coding	2020-05-12	-	-	-	575	575	192	W/*	tGg/tAg	-	-	1	-	-	-	-	-	-	-	-	-	-	-
chr12_13999766	12:13999766-13999766	A	stop_gained	HIGH	-	ENSCHIG00000020565	Transcript	ENSCHIT00000030546.1	protein_coding	2020-05-12	-	-	-	576	576	192	W/*	tgG/tgA	-	-	1	-	-	-	-	-	-	-	-	-	-	-
chr12_14021265	12:14021265-14021265	T	stop_gained	HIGH	-	ENSCHIG00000020565	Transcript	ENSCHIT00000030546.1	protein_coding	2020-06-12	-	-	-	718	718	240	R/*	Cga/Tga	-	-	1	-	-	-	-	-	-	-	-	-	-	-
chr12_14062908	12:14062908-14062908	G	stop_gained	HIGH	-	ENSCHIG00000020565	Transcript	ENSCHIT00000030546.1	protein_coding	2020-10-12	-	-	-	1220	1220	407	S/*	tCa/tGa	-	-	1	-	-	-	-	-	-	-	-	-	-	-
chr12_14290720	12:14290720-14290720	T	stop_gained,splice_region_variant	HIGH	-	ENSCHIG00000005530	Transcript	ENSCHIT00000007381.1	protein_coding	22/31	-	-	-	2677	2677	893	Q/*	Cag/Tag	-	-	1	-	-	-	-	-	-	-	-	-	-	-
chr12_14290720	12:14290720-14290720	T	stop_gained,splice_region_variant	HIGH	-	ENSCHIG00000005530	Transcript	ENSCHIT00000007445.1	protein_coding	22/31	-	-	-	2677	2677	893	Q/*	Cag/Tag	-	-	1	-	-	-	-	-	-	-	-	-	-	-
chr12_14290720	12:14290720-14290720	T	stop_gained,splice_region_variant	HIGH	-	ENSCHIG00000005530	Transcript	ENSCHIT00000007478.1	protein_coding	22/30	-	-	-	2677	2677	893	Q/*	Cag/Tag	-	-	1	-	-	-	-	-	-	-	-	-	-	-
chr12_14290720	12:14290720-14290720	T	stop_gained,splice_region_variant	HIGH	-	ENSCHIG00000005530	Transcript	ENSCHIT00000007532.1	protein_coding	22/31	-	-	-	2677	2677	893	Q/*	Cag/Tag	-	-	1	-	-	-	-	-	-	-	-	-	-	-
chr12_14517546	12:14517546-14517546	G	splice_acceptor_variant	HIGH	-	ENSCHIG00000005530	Transcript	ENSCHIT00000007381.1	protein_coding	-	30/30	-	-	-	-	-	-	-	-	-	1	-	-	-	-	-	-	-	-	-	-	-
chr12_14517546	12:14517546-14517546	G	splice_acceptor_variant	HIGH	-	ENSCHIG00000005530	Transcript	ENSCHIT00000007445.1	protein_coding	-	30/30	-	-	-	-	-	-	-	-	-	1	-	-	-	-	-	-	-	-	-	-	-
chr12_14517546	12:14517546-14517546	G	splice_acceptor_variant	HIGH	-	ENSCHIG00000005530	Transcript	ENSCHIT00000007478.1	protein_coding	-	29/29	-	-	-	-	-	-	-	-	-	1	-	-	-	-	-	-	-	-	-	-	-
chr12_14696723	12:14696723-14696723	T	stop_gained	HIGH	-	ENSCHIG00000021062	Transcript	ENSCHIT00000031378.1	protein_coding	2020-02-03	-	-	-	519	355	119	E/*	Gag/Tag	-	-	1	-	-	-	-	-	-	-	-	-	-	-
chr12_14741278	12:14741278-14741278	A	stop_gained	HIGH	-	ENSCHIG00000022427	Transcript	ENSCHIT00000033695.1	protein_coding	2020-08-21	-	-	-	934	861	287	W/*	tgG/tgA	-	-	1	-	-	-	-	-	-	-	-	-	-	-
chr12_14741278	12:14741278-14741278	A	stop_gained	HIGH	-	ENSCHIG00000022427	Transcript	ENSCHIT00000033708.1	protein_coding	2020-08-20	-	-	-	934	861	287	W/*	tgG/tgA	-	-	1	-	-	-	-	-	-	-	-	-	-	-
chr12_14793610	12:14793610-14793610	T	stop_gained	HIGH	-	ENSCHIG00000022427	Transcript	ENSCHIT00000033695.1	protein_coding	19/21	-	-	-	2291	2218	740	R/*	Cga/Tga	rs650614748	-	1	-	-	-	-	-	-	-	-	-	-	-
chr12_14793610	12:14793610-14793610	T	stop_gained	HIGH	-	ENSCHIG00000022427	Transcript	ENSCHIT00000033708.1	protein_coding	18/20	-	-	-	2180	2107	703	R/*	Cga/Tga	rs650614748	-	1	-	-	-	-	-	-	-	-	-	-	-
chr12_14944645	12:14944645-14944645	A	stop_gained	HIGH	-	ENSCHIG00000016126	Transcript	ENSCHIT00000023301.1	protein_coding	17/30	-	-	-	2170	1756	586	E/*	Gaa/Taa	-	-	-1	-	-	-	-	-	-	-	-	-	-	-
chr12_14966925	12:14966925-14966925	A	stop_gained	HIGH	-	ENSCHIG00000016126	Transcript	ENSCHIT00000023301.1	protein_coding	2020-10-30	-	-	-	1366	952	318	Q/*	Cag/Tag	-	-	-1	-	-	-	-	-	-	-	-	-	-	-
chr12_15060538	12:15060538-15060538	A	stop_gained	HIGH	-	ENSCHIG00000016690	Transcript	ENSCHIT00000024239.1	protein_coding	26/27	-	-	-	3310	3190	1064	Q/*	Cag/Tag	-	-	-1	-	-	-	-	-	-	-	-	-	-	-
chr12_15107731	12:15107731-15107731	C	stop_gained	HIGH	-	ENSCHIG00000016690	Transcript	ENSCHIT00000024239.1	protein_coding	21/27	-	-	-	2741	2621	874	S/*	tCa/tGa	-	-	-1	-	-	-	-	-	-	-	-	-	-	-
chr12_15301384	12:15301384-15301384	T	stop_gained	HIGH	-	ENSCHIG00000023327	Transcript	ENSCHIT00000035254.1	protein_coding	2020-08-12	-	-	-	1071	914	305	W/*	tGg/tAg	-	-	-1	-	-	-	-	-	-	-	-	-	-	-
chr12_15527791	12:15527791-15527791	T	stop_gained	HIGH	-	ENSCHIG00000008083	Transcript	ENSCHIT00000011104.1	protein_coding	26/31	-	-	-	3928	3041	1014	W/*	tGg/tAg	-	-	-1	-	-	-	-	-	-	-	-	-	-	-
chr12_15854174	12:15854174-15854174	A	splice_donor_variant	HIGH	-	ENSCHIG00000013314	Transcript	ENSCHIT00000018799.1	protein_coding	-	17/29	-	-	-	-	-	-	-	-	-	1	-	-	-	-	-	-	-	-	-	-	-
chr12_16085694	12:16085694-16085694	C	splice_acceptor_variant	HIGH	-	ENSCHIG00000014981	Transcript	ENSCHIT00000021411.1	protein_coding	-	13/28	-	-	-	-	-	-	-	-	-	-1	-	-	-	-	-	-	-	-	-	-	-
chr12_16085694	12:16085694-16085694	C	splice_acceptor_variant	HIGH	-	ENSCHIG00000014981	Transcript	ENSCHIT00000021436.1	protein_coding	-	13/28	-	-	-	-	-	-	-	-	-	-1	-	-	-	-	-	-	-	-	-	-	-
chr12_16085694	12:16085694-16085694	C	splice_acceptor_variant	HIGH	-	ENSCHIG00000014981	Transcript	ENSCHIT00000021466.1	protein_coding	-	2020-12-27	-	-	-	-	-	-	-	-	-	-1	-	-	-	-	-	-	-	-	-	-	-
chr12_16085694	12:16085694-16085694	C	splice_acceptor_variant	HIGH	-	ENSCHIG00000014981	Transcript	ENSCHIT00000021496.1	protein_coding	-	14/29	-	-	-	-	-	-	-	-	-	-1	-	-	-	-	-	-	-	-	-	-	-
chr12_16085694	12:16085694-16085694	C	splice_acceptor_variant	HIGH	-	ENSCHIG00000014981	Transcript	ENSCHIT00000021518.1	protein_coding	-	2020-11-26	-	-	-	-	-	-	-	-	-	-1	-	-	-	-	-	-	-	-	-	-	-
chr12_16085694	12:16085694-16085694	C	splice_acceptor_variant	HIGH	-	ENSCHIG00000014981	Transcript	ENSCHIT00000021538.1	protein_coding	-	14/27	-	-	-	-	-	-	-	-	-	-1	-	-	-	-	-	-	-	-	-	-	-
chr12_16285416	12:16285416-16285416	G	splice_donor_variant	HIGH	-	ENSCHIG00000014981	Transcript	ENSCHIT00000021496.1	protein_coding	-	2020-01-29	-	-	-	-	-	-	-	-	-	-1	-	-	-	-	-	-	-	-	-	-	-
chr12_16285416	12:16285416-16285416	G	splice_donor_variant	HIGH	-	ENSCHIG00000014981	Transcript	ENSCHIT00000021538.1	protein_coding	-	2020-01-27	-	-	-	-	-	-	-	-	-	-1	-	-	-	-	-	-	-	-	-	-	-
chr12_24912855	12:24912855-24912855	G	splice_acceptor_variant,non_coding_transcript_variant	HIGH	-	ENSCHIG00000005824	Transcript	ENSCHIT00000007772.1	lincRNA	-	2020-01-02	-	-	-	-	-	-	-	-	-	1	-	-	-	-	-	-	-	-	-	-	-
chr12_30620473	12:30620473-30620473	A	splice_donor_variant,non_coding_transcript_variant	HIGH	-	ENSCHIG00000005845	Transcript	ENSCHIT00000007799.1	lincRNA	-	2020-01-02	-	-	-	-	-	-	-	rs663597588	-	-1	-	-	-	-	-	-	-	-	-	-	-
chr12_30620473	12:30620473-30620473	A	splice_donor_variant,non_coding_transcript_variant	HIGH	-	ENSCHIG00000005845	Transcript	ENSCHIT00000007805.1	lincRNA	-	2020-01-03	-	-	-	-	-	-	-	rs663597588	-	-1	-	-	-	-	-	-	-	-	-	-	-
chr12_35035116	12:35035116-35035116	G	stop_lost	HIGH	-	ENSCHIG00000011408	Transcript	ENSCHIT00000015869.1	protein_coding	2020-03-03	-	-	-	1145	358	120	*/R	Tga/Cga	-	-	-1	-	-	-	-	-	-	-	-	-	-	-
chr12_35505148	12:35505148-35505148	A	stop_gained	HIGH	LMO7	ENSCHIG00000005312	Transcript	ENSCHIT00000007088.1	protein_coding	23/29	-	-	-	3428	3097	1033	E/*	Gaa/Taa	rs662424800	-	-1	-	HGNC	LMO7	-	-	-	-	-	-	-	-
chr12_35505148	12:35505148-35505148	A	stop_gained	HIGH	LMO7	ENSCHIG00000005312	Transcript	ENSCHIT00000007155.1	protein_coding	22/28	-	-	-	3398	3067	1023	E/*	Gaa/Taa	rs662424800	-	-1	-	HGNC	LMO7	-	-	-	-	-	-	-	-
chr12_35505148	12:35505148-35505148	A	stop_gained	HIGH	LMO7	ENSCHIG00000005312	Transcript	ENSCHIT00000007228.1	protein_coding	22/28	-	-	-	3375	2977	993	E/*	Gaa/Taa	rs662424800	-	-1	-	HGNC	LMO7	-	-	-	-	-	-	-	-
chr12_35505148	12:35505148-35505148	A	stop_gained	HIGH	LMO7	ENSCHIG00000005312	Transcript	ENSCHIT00000007292.1	protein_coding	21/27	-	-	-	3318	2920	974	E/*	Gaa/Taa	rs662424800	-	-1	-	HGNC	LMO7	-	-	-	-	-	-	-	-
chr12_35505148	12:35505148-35505148	A	stop_gained	HIGH	LMO7	ENSCHIG00000005312	Transcript	ENSCHIT00000007370.1	protein_coding	19/25	-	-	-	3646	3409	1137	E/*	Gaa/Taa	rs662424800	-	-1	-	HGNC	LMO7	-	-	-	-	-	-	-	-
chr12_35817371	12:35817371-35817371	G	start_lost	HIGH	-	ENSCHIG00000011469	Transcript	ENSCHIT00000015969.1	protein_coding	2020-01-02	-	-	-	2	2	1	M/R	aTg/aGg	rs662213382	-	1	-	-	-	-	-	-	-	-	-	-	-
chr12_36074507	12:36074507-36074507	G	stop_gained	HIGH	-	ENSCHIG00000016139	Transcript	ENSCHIT00000023319.1	protein_coding	2020-03-03	-	-	-	231	231	77	Y/*	taT/taG	-	-	1	-	-	-	-	-	-	-	-	-	-	-
chr12_36316188	12:36316188-36316188	G	stop_lost	HIGH	-	ENSCHIG00000005353	Transcript	ENSCHIT00000007274.1	protein_coding	2020-03-03	-	-	-	772	772	258	*/R	Tga/Cga	-	-	-1	-	-	-	-	-	-	-	-	-	-	-
chr12_36316271	12:36316271-36316271	T	stop_gained	HIGH	-	ENSCHIG00000005353	Transcript	ENSCHIT00000007274.1	protein_coding	2020-03-03	-	-	-	689	689	230	W/*	tGg/tAg	-	-	-1	-	-	-	-	-	-	-	-	-	-	-
chr12_36316451	12:36316451-36316451	T	stop_gained	HIGH	-	ENSCHIG00000005353	Transcript	ENSCHIT00000007274.1	protein_coding	2020-03-03	-	-	-	509	509	170	W/*	tGg/tAg	-	-	-1	-	-	-	-	-	-	-	-	-	-	-
chr12_36316853	12:36316853-36316853	T	stop_gained	HIGH	-	ENSCHIG00000005353	Transcript	ENSCHIT00000007274.1	protein_coding	2020-02-03	-	-	-	122	122	41	W/*	tGg/tAg	-	-	-1	-	-	-	-	-	-	-	-	-	-	-
chr12_36319145	12:36319145-36319145	A	splice_donor_variant	HIGH	-	ENSCHIG00000005353	Transcript	ENSCHIT00000007274.1	protein_coding	-	2020-01-02	-	-	-	-	-	-	-	-	-	-1	-	-	-	-	-	-	-	-	-	-	-
chr12_38873626	12:38873626-38873626	T	splice_acceptor_variant	HIGH	-	ENSCHIG00000013971	Transcript	ENSCHIT00000019850.1	protein_coding	-	2020-02-06	-	-	-	-	-	-	-	-	-	1	-	-	-	-	-	-	-	-	-	-	-
chr12_52457643	12:52457643-52457643	T	stop_gained,start_lost	HIGH	MIPEP	ENSCHIG00000021861	Transcript	ENSCHIT00000032732.1	protein_coding	2020-01-19	-	-	-	2	2	1	S/*	tCg/tAg	-	-	-1	-	HGNC	MIPEP	-	-	-	-	-	-	-	-
chr12_56989038	12:56989038-56989038	C	start_lost	HIGH	B3GLCT	ENSCHIG00000016248	Transcript	ENSCHIT00000023526.1	protein_coding	2020-01-13	-	-	-	2	2	1	M/T	aTg/aCg	rs645564016	-	1	-	HGNC	B3GLCT	-	-	-	-	-	-	-	-
chr12_60933717	12:60933717-60933717	A	stop_gained	HIGH	NBEA	ENSCHIG00000024367	Transcript	ENSCHIT00000037043.1	protein_coding	56/58	-	-	-	8519	8519	2840	S/*	tCa/tAa	-	-	1	-	HGNC	NBEA	-	-	-	-	-	-	-	-
chr12_61887694	12:61887694-61887694	A	splice_acceptor_variant	HIGH	RFXAP	ENSCHIG00000007931	Transcript	ENSCHIT00000010970.1	protein_coding	-	2020-02-05	-	-	-	-	-	-	-	-	-	1	-	HGNC	RFXAP	-	-	-	-	-	-	-	-
chr12_61887694	12:61887694-61887694	A	splice_acceptor_variant	HIGH	RFXAP	ENSCHIG00000007931	Transcript	ENSCHIT00000011023.1	protein_coding	-	2020-02-05	-	-	-	-	-	-	-	-	-	1	-	HGNC	RFXAP	-	-	-	-	-	-	-	-
chr12_61922756	12:61922756-61922756	A	splice_donor_variant	HIGH	SMAD9	ENSCHIG00000017165	Transcript	ENSCHIT00000025126.1	protein_coding	-	2020-03-06	-	-	-	-	-	-	-	rs668277278	-	-1	-	HGNC	SMAD9	-	-	-	-	-	-	-	-
chr12_65092464	12:65092464-65092464	A	stop_gained	HIGH	NEK3	ENSCHIG00000021662	Transcript	ENSCHIT00000032356.1	protein_coding	2020-02-16	-	-	-	257	257	86	W/*	tGg/tAg	rs653521544	-	1	-	HGNC	NEK3	-	-	-	-	-	-	-	-
chr12_70106415	12:70106415-70106415	T	splice_donor_variant,non_coding_transcript_variant	HIGH	-	ENSCHIG00000006107	Transcript	ENSCHIT00000008134.1	lincRNA	-	2020-03-03	-	-	-	-	-	-	-	rs649759499	-	-1	-	-	-	-	-	-	-	-	-	-	-
chr12_73614505	12:73614505-73614505	T	stop_gained	HIGH	FAM216B	ENSCHIG00000024226	Transcript	ENSCHIT00000036749.1	protein_coding	2020-05-05	-	-	-	496	252	84	Y/*	taT/taA	rs659137292	-	-1	-	HGNC	FAM216B	-	-	-	-	-	-	-	-
chr12_74709731	12:74709731-74709731	T	splice_donor_variant	HIGH	VWA8	ENSCHIG00000014923	Transcript	ENSCHIT00000021514.1	protein_coding	-	33/44	-	-	-	-	-	-	-	rs647919564	-	1	-	HGNC	VWA8	-	-	-	-	-	-	-	-
chr12_74709731	12:74709731-74709731	T	splice_donor_variant	HIGH	VWA8	ENSCHIG00000014923	Transcript	ENSCHIT00000021540.1	protein_coding	-	32/43	-	-	-	-	-	-	-	rs647919564	-	1	-	HGNC	VWA8	-	-	-	-	-	-	-	-
chr12_74709731	12:74709731-74709731	T	splice_donor_variant	HIGH	VWA8	ENSCHIG00000014923	Transcript	ENSCHIT00000021574.1	protein_coding	-	33/43	-	-	-	-	-	-	-	rs647919564	-	1	-	HGNC	VWA8	-	-	-	-	-	-	-	-
chr12_74709731	12:74709731-74709731	T	splice_donor_variant	HIGH	VWA8	ENSCHIG00000014923	Transcript	ENSCHIT00000021619.1	protein_coding	-	33/43	-	-	-	-	-	-	-	rs647919564	-	1	-	HGNC	VWA8	-	-	-	-	-	-	-	-
chr12_74920594	12:74920594-74920594	T	stop_gained	HIGH	RGCC	ENSCHIG00000021125	Transcript	ENSCHIT00000031497.1	protein_coding	2020-04-04	-	-	-	428	428	143	L/*	tTa/tAa	rs637662395	-	-1	-	HGNC	RGCC	-	-	-	-	-	-	-	-
chr12_76225346	12:76225346-76225346	A	splice_acceptor_variant,non_coding_transcript_variant	HIGH	-	ENSCHIG00000006119	Transcript	ENSCHIT00000008161.1	lincRNA	-	2020-01-03	-	-	-	-	-	-	-	rs662030739	-	1	-	-	-	-	-	-	-	-	-	-	-
chr12_76225346	12:76225346-76225346	A	splice_acceptor_variant,non_coding_transcript_variant	HIGH	-	ENSCHIG00000006119	Transcript	ENSCHIT00000008164.1	lincRNA	-	2020-01-02	-	-	-	-	-	-	-	rs662030739	-	1	-	-	-	-	-	-	-	-	-	-	-
chr12_77082523	12:77082523-77082523	G	splice_donor_variant,non_coding_transcript_variant	HIGH	-	ENSCHIG00000006130	Transcript	ENSCHIT00000008170.1	lincRNA	-	2020-02-02	-	-	-	-	-	-	-	rs653627226	-	-1	-	-	-	-	-	-	-	-	-	-	-
chr12_81380674	12:81380674-81380674	G	splice_acceptor_variant	HIGH	PCDH17	ENSCHIG00000011906	Transcript	ENSCHIT00000016621.1	protein_coding	-	2020-04-04	-	-	-	-	-	-	-	-	-	1	-	HGNC	PCDH17	-	-	-	-	-	-	-	-
chr12_83050815	12:83050815-83050815	T	start_lost	HIGH	-	ENSCHIG00000021621	Transcript	ENSCHIT00000032301.1	protein_coding	2020-01-03	-	-	-	2	2	1	T/M	aCg/aTg	-	-	1	-	-	-	-	-	-	deleterious_low_confidence(0)	-	-	-	-
chr12_84628371	12:84628371-84628371	T	stop_gained	HIGH	-	ENSCHIG00000020620	Transcript	ENSCHIT00000030650.1	protein_coding	13/16	-	-	-	1742	1742	581	W/*	tGg/tAg	rs651889028	-	-1	-	-	-	-	-	-	-	-	-	-	-
chr12_84628371	12:84628371-84628371	T	stop_gained	HIGH	-	ENSCHIG00000020620	Transcript	ENSCHIT00000030662.1	protein_coding	13/16	-	-	-	1679	1679	560	W/*	tGg/tAg	rs651889028	-	-1	-	-	-	-	-	-	-	-	-	-	-
chr13_254915	13:254915-254915	T	stop_gained	HIGH	-	ENSCHIG00000022122	Transcript	ENSCHIT00000033158.1	protein_coding	2020-06-08	-	-	-	587	587	196	L/*	tTa/tAa	-	-	-1	-	-	-	-	-	-	-	-	-	-	-
chr13_1494822	13:1494822-1494822	A	stop_gained	HIGH	-	ENSCHIG00000008051	Transcript	ENSCHIT00000011113.1	protein_coding	2020-02-02	-	-	-	667	667	223	K/*	Aaa/Taa	-	-	-1	-	-	-	-	-	-	-	-	-	-	-
chr13_3059955	13:3059955-3059955	G	splice_acceptor_variant	HIGH	ANKEF1	ENSCHIG00000006499	Transcript	ENSCHIT00000008669.1	protein_coding	-	2020-01-09	-	-	-	-	-	-	-	-	-	1	-	HGNC	ANKEF1	-	-	-	-	-	-	-	-
chr13_4067244	13:4067244-4067244	A	stop_gained	HIGH	-	ENSCHIG00000007333	Transcript	ENSCHIT00000009955.1	protein_coding	2020-01-01	-	-	-	151	151	51	Q/*	Caa/Taa	rs664815933	-	-1	-	-	-	-	-	-	-	-	-	-	-
chr13_6660857	13:6660857-6660857	T	stop_gained	HIGH	ISM1	ENSCHIG00000011776	Transcript	ENSCHIT00000016446.1	protein_coding	2020-01-06	-	-	-	55	55	19	R/*	Cga/Tga	rs647157785	-	1	-	HGNC	ISM1	-	-	-	-	-	-	-	-
chr13_6738906	13:6738906-6738906	T	splice_acceptor_variant,non_coding_transcript_variant	HIGH	-	ENSCHIG00000001778	Transcript	ENSCHIT00000002465.1	lincRNA	-	2020-01-02	-	-	-	-	-	-	-	rs671915450	-	-1	-	-	-	-	-	-	-	-	-	-	-
chr13_7202758	13:7202758-7202758	G	splice_acceptor_variant	HIGH	NDUFAF5	ENSCHIG00000019544	Transcript	ENSCHIT00000028984.1	protein_coding	-	2020-07-10	-	-	-	-	-	-	-	rs663681437	-	1	-	HGNC	NDUFAF5	-	-	-	-	-	-	-	-
chr13_9988215	13:9988215-9988215	T	splice_donor_variant	HIGH	KIF16B	ENSCHIG00000021403	Transcript	ENSCHIT00000032020.1	protein_coding	-	17/26	-	-	-	-	-	-	-	rs653209583	-	-1	-	HGNC	KIF16B	-	-	-	-	-	-	-	-
chr13_10550177	13:10550177-10550177	G	splice_donor_variant	HIGH	NINL	ENSCHIG00000021545	Transcript	ENSCHIT00000032166.1	protein_coding	-	2020-04-22	-	-	-	-	-	-	-	-	-	1	-	HGNC	NINL	-	-	-	-	-	-	-	-
chr13_10550177	13:10550177-10550177	G	splice_donor_variant	HIGH	NINL	ENSCHIG00000021545	Transcript	ENSCHIT00000032182.1	protein_coding	-	2020-04-21	-	-	-	-	-	-	-	-	-	1	-	HGNC	NINL	-	-	-	-	-	-	-	-
chr13_10550177	13:10550177-10550177	G	splice_donor_variant	HIGH	NINL	ENSCHIG00000021545	Transcript	ENSCHIT00000032195.1	protein_coding	-	2020-04-21	-	-	-	-	-	-	-	-	-	1	-	HGNC	NINL	-	-	-	-	-	-	-	-
chr13_11048347	13:11048347-11048347	C	splice_donor_variant,non_coding_transcript_variant	HIGH	-	ENSCHIG00000001793	Transcript	ENSCHIT00000002483.1	lincRNA	-	2020-02-02	-	-	-	-	-	-	-	rs647122993	-	1	-	-	-	-	-	-	-	-	-	-	-
chr13_12139775	13:12139775-12139775	T	stop_gained	HIGH	ITIH2	ENSCHIG00000023762	Transcript	ENSCHIT00000036008.1	protein_coding	2020-02-23	-	-	-	109	109	37	Q/*	Cag/Tag	rs661808875	-	1	-	HGNC	ITIH2	-	-	-	-	-	-	-	-
chr13_12338623	13:12338623-12338623	G	splice_donor_variant	HIGH	TAF3	ENSCHIG00000006242	Transcript	ENSCHIT00000008527.1	protein_coding	-	2020-08-08	-	-	-	-	-	-	-	-	-	1	-	HGNC	TAF3	-	-	-	-	-	-	-	-
chr13_15808128	13:15808128-15808128	A	splice_donor_variant,non_coding_transcript_variant	HIGH	-	ENSCHIG00000001837	Transcript	ENSCHIT00000002563.1	lincRNA	-	2020-01-01	-	-	-	-	-	-	-	rs664635312	-	-1	-	-	-	-	-	-	-	-	-	-	-
chr13_16757734	13:16757734-16757734	T	splice_donor_variant	HIGH	-	ENSCHIG00000017494	Transcript	ENSCHIT00000025618.1	protein_coding	-	2020-03-03	-	-	-	-	-	-	-	rs665692913	-	-1	-	-	-	-	-	-	-	-	-	-	-
chr13_17114024	13:17114024-17114024	T	splice_acceptor_variant	HIGH	ACBD5	ENSCHIG00000023769	Transcript	ENSCHIT00000036016.1	protein_coding	-	2020-06-13	-	-	-	-	-	-	-	rs652462441	-	-1	-	HGNC	ACBD5	-	-	-	-	-	-	-	-
chr13_17191489	13:17191489-17191489	A	stop_gained	HIGH	-	ENSCHIG00000004703	Transcript	ENSCHIT00000006301.1	protein_coding	2020-01-01	-	-	-	301	301	101	Q/*	Cag/Tag	rs648685179	-	-1	-	-	-	-	-	-	-	-	-	-	-
chr13_17281057	13:17281057-17281057	A	splice_acceptor_variant	HIGH	-	ENSCHIG00000024157	Transcript	ENSCHIT00000036638.1	protein_coding	-	2020-03-18	-	-	-	-	-	-	-	-	-	1	-	-	-	-	-	-	-	-	-	-	-
chr13_17281057	13:17281057-17281057	A	splice_acceptor_variant	HIGH	-	ENSCHIG00000024157	Transcript	ENSCHIT00000036646.1	protein_coding	-	2020-03-17	-	-	-	-	-	-	-	-	-	1	-	-	-	-	-	-	-	-	-	-	-
chr13_17281057	13:17281057-17281057	A	splice_acceptor_variant	HIGH	-	ENSCHIG00000024157	Transcript	ENSCHIT00000036656.1	protein_coding	-	2020-03-17	-	-	-	-	-	-	-	-	-	1	-	-	-	-	-	-	-	-	-	-	-
chr13_17281057	13:17281057-17281057	A	splice_acceptor_variant	HIGH	-	ENSCHIG00000024157	Transcript	ENSCHIT00000036664.1	protein_coding	-	2020-03-17	-	-	-	-	-	-	-	-	-	1	-	-	-	-	-	-	-	-	-	-	-
chr13_19727459	13:19727459-19727459	A	stop_gained	HIGH	-	ENSCHIG00000009726	Transcript	ENSCHIT00000013367.1	protein_coding	2020-01-01	-	-	-	821	821	274	W/*	tGg/tAg	-	-	1	-	-	-	-	-	-	-	-	-	-	-
chr13_23758642	13:23758642-23758642	G	splice_acceptor_variant	HIGH	OTUD1	ENSCHIG00000011814	Transcript	ENSCHIT00000016479.1	protein_coding	-	2020-02-02	-	-	-	-	-	-	-	-	-	1	-	HGNC	OTUD1	-	-	-	-	-	-	-	-
chr13_26147945	13:26147945-26147945	T	stop_gained	HIGH	FZD8	ENSCHIG00000026810	Transcript	ENSCHIT00000040997.1	protein_coding	2020-02-02	-	-	-	1958	1958	653	S/*	tCg/tAg	-	-	-1	-	HGNC	FZD8	-	-	-	-	-	-	-	-
chr13_30566127	13:30566127-30566127	T	splice_donor_variant	HIGH	RSU1	ENSCHIG00000015471	Transcript	ENSCHIT00000022282.1	protein_coding	-	2020-02-07	-	-	-	-	-	-	-	rs672117898	-	-1	-	HGNC	RSU1	-	-	-	-	-	-	-	-
chr13_31809201	13:31809201-31809201	A	splice_donor_variant,non_coding_transcript_variant	HIGH	-	ENSCHIG00000001914	Transcript	ENSCHIT00000002654.1	lincRNA	-	2020-01-01	-	-	-	-	-	-	-	rs643708464	-	1	-	-	-	-	-	-	-	-	-	-	-
chr13_31809201	13:31809201-31809201	A	splice_donor_variant,non_coding_transcript_variant	HIGH	-	ENSCHIG00000001914	Transcript	ENSCHIT00000002655.1	lincRNA	-	2020-01-01	-	-	-	-	-	-	-	rs643708464	-	1	-	-	-	-	-	-	-	-	-	-	-
chr13_37191747	13:37191747-37191747	T	stop_gained	HIGH	-	ENSCHIG00000012932	Transcript	ENSCHIT00000018241.1	protein_coding	2020-01-13	-	-	-	16	16	6	R/*	Aga/Tga	-	-	1	-	-	-	-	-	-	-	-	-	-	-
chr13_37203037	13:37203037-37203037	T	splice_donor_variant	HIGH	-	ENSCHIG00000012932	Transcript	ENSCHIT00000018234.1	protein_coding	-	2020-07-14	-	-	-	-	-	-	-	-	-	1	-	-	-	-	-	-	-	-	-	-	-
chr13_37203037	13:37203037-37203037	T	splice_donor_variant	HIGH	-	ENSCHIG00000012932	Transcript	ENSCHIT00000018238.1	protein_coding	-	2020-05-12	-	-	-	-	-	-	-	-	-	1	-	-	-	-	-	-	-	-	-	-	-
chr13_37203037	13:37203037-37203037	T	splice_donor_variant	HIGH	-	ENSCHIG00000012932	Transcript	ENSCHIT00000018241.1	protein_coding	-	2020-05-12	-	-	-	-	-	-	-	-	-	1	-	-	-	-	-	-	-	-	-	-	-
chr13_37204349	13:37204349-37204349	A	stop_gained	HIGH	-	ENSCHIG00000012932	Transcript	ENSCHIT00000018234.1	protein_coding	2020-11-15	-	-	-	1745	1745	582	W/*	tGg/tAg	-	-	1	-	-	-	-	-	-	-	-	-	-	-
chr13_37204349	13:37204349-37204349	A	stop_gained	HIGH	-	ENSCHIG00000012932	Transcript	ENSCHIT00000018238.1	protein_coding	2020-09-13	-	-	-	1256	1256	419	W/*	tGg/tAg	-	-	1	-	-	-	-	-	-	-	-	-	-	-
chr13_37204349	13:37204349-37204349	A	stop_gained	HIGH	-	ENSCHIG00000012932	Transcript	ENSCHIT00000018241.1	protein_coding	2020-09-13	-	-	-	1403	1403	468	W/*	tGg/tAg	-	-	1	-	-	-	-	-	-	-	-	-	-	-
chr13_37222937	13:37222937-37222937	T	stop_gained	HIGH	PCSK2	ENSCHIG00000021637	Transcript	ENSCHIT00000032337.1	protein_coding	2020-08-08	-	-	-	1260	1260	420	W/*	tgG/tgA	-	-	-1	-	HGNC	PCSK2	-	-	-	-	-	-	-	-
chr13_37222937	13:37222937-37222937	T	stop_gained	HIGH	PCSK2	ENSCHIG00000021637	Transcript	ENSCHIT00000032345.1	protein_coding	2020-08-08	-	-	-	1281	1281	427	W/*	tgG/tgA	-	-	-1	-	HGNC	PCSK2	-	-	-	-	-	-	-	-
chr13_38729716	13:38729716-38729716	C	stop_lost	HIGH	-	ENSCHIG00000008840	Transcript	ENSCHIT00000012163.1	protein_coding	2020-04-04	-	-	-	1408	1408	470	*/Q	Tag/Cag	rs664719639	-	1	-	-	-	-	-	-	-	-	-	-	-
chr13_38729716	13:38729716-38729716	C	stop_lost	HIGH	-	ENSCHIG00000008840	Transcript	ENSCHIT00000012173.1	protein_coding	2020-02-02	-	-	-	853	853	285	*/Q	Tag/Cag	rs664719639	-	1	-	-	-	-	-	-	-	-	-	-	-
chr13_38981665	13:38981665-38981665	T	splice_donor_variant	HIGH	CRNKL1	ENSCHIG00000013171	Transcript	ENSCHIT00000018577.1	protein_coding	-	2020-05-13	-	-	-	-	-	-	-	rs641736055	-	-1	-	HGNC	CRNKL1	-	-	-	-	-	-	-	-
chr13_39278518	13:39278518-39278518	T	stop_gained	HIGH	RALGAPA2	ENSCHIG00000023081	Transcript	ENSCHIT00000035022.1	protein_coding	37/37	-	-	-	5652	5652	1884	C/*	tgT/tgA	-	-	-1	-	HGNC	RALGAPA2	-	-	-	-	-	-	-	-
chr13_41249232	13:41249232-41249232	G	start_lost	HIGH	-	ENSCHIG00000021979	Transcript	ENSCHIT00000032898.1	protein_coding	2020-01-02	-	-	-	2	2	1	T/S	aCc/aGc	rs659802271	-	1	-	-	-	-	-	-	tolerated(0.44)	-	-	-	-
chr13_41513128	13:41513128-41513128	T	stop_gained	HIGH	-	ENSCHIG00000009930	Transcript	ENSCHIT00000013666.1	protein_coding	2020-01-02	-	-	-	269	14	5	W/*	tGg/tAg	rs642411283	-	-1	-	-	-	-	-	-	-	-	-	-	-
chr13_41788006	13:41788006-41788006	A	splice_acceptor_variant	HIGH	SYNDIG1	ENSCHIG00000020378	Transcript	ENSCHIT00000030244.1	protein_coding	-	2020-01-04	-	-	-	-	-	-	-	-	-	1	-	HGNC	SYNDIG1	-	-	-	-	-	-	-	-
chr13_41936332	13:41936332-41936332	C	start_lost,splice_region_variant	HIGH	CST7	ENSCHIG00000021898	Transcript	ENSCHIT00000032756.1	protein_coding	2020-01-04	-	-	-	2	2	1	C/S	tGc/tCc	rs654977628	-	1	-	HGNC	CST7	-	-	-	deleterious_low_confidence(0)	-	-	-	-
chr13_42386144	13:42386144-42386144	T	splice_donor_variant	HIGH	ASB13	ENSCHIG00000022650	Transcript	ENSCHIT00000034088.1	protein_coding	-	2020-04-07	-	-	-	-	-	-	-	rs660544994	-	1	-	HGNC	ASB13	-	-	-	-	-	-	-	-
chr13_42639724	13:42639724-42639724	A	stop_gained,splice_region_variant	HIGH	-	ENSCHIG00000017096	Transcript	ENSCHIT00000025171.1	protein_coding	2020-08-08	-	-	-	914	914	305	W/*	tGg/tAg	-	-	1	-	-	-	-	-	-	-	-	-	-	-
chr13_42680720	13:42680720-42680720	T	splice_acceptor_variant	HIGH	-	ENSCHIG00000011337	Transcript	ENSCHIT00000015803.1	protein_coding	-	2020-05-08	-	-	-	-	-	-	-	rs657473220	-	1	-	-	-	-	-	-	-	-	-	-	-
chr13_42860134	13:42860134-42860134	T	stop_gained	HIGH	-	ENSCHIG00000013258	Transcript	ENSCHIT00000018693.1	protein_coding	2020-06-09	-	-	-	667	667	223	R/*	Cga/Tga	-	-	1	-	-	-	-	-	-	-	-	-	-	-
chr13_43000337	13:43000337-43000337	T	splice_donor_variant	HIGH	-	ENSCHIG00000021527	Transcript	ENSCHIT00000032138.1	protein_coding	-	2020-02-08	-	-	-	-	-	-	-	-	-	1	-	-	-	-	-	-	-	-	-	-	-
chr13_43026538	13:43026538-43026538	A	stop_gained	HIGH	-	ENSCHIG00000021527	Transcript	ENSCHIT00000032138.1	protein_coding	2020-07-09	-	-	-	816	816	272	Y/*	taC/taA	-	-	1	-	-	-	-	-	-	-	-	-	-	-
chr13_44433168	13:44433168-44433168	T	splice_donor_variant,non_coding_transcript_variant	HIGH	-	ENSCHIG00000002060	Transcript	ENSCHIT00000002844.1	lincRNA	-	2020-01-01	-	-	-	-	-	-	-	rs655341795	-	-1	-	-	-	-	-	-	-	-	-	-	-
chr13_44433168	13:44433168-44433168	T	splice_donor_variant,non_coding_transcript_variant	HIGH	-	ENSCHIG00000002060	Transcript	ENSCHIT00000002846.1	lincRNA	-	2020-01-01	-	-	-	-	-	-	-	rs655341795	-	-1	-	-	-	-	-	-	-	-	-	-	-
chr13_44433168	13:44433168-44433168	T	splice_donor_variant,non_coding_transcript_variant	HIGH	-	ENSCHIG00000002060	Transcript	ENSCHIT00000002848.1	lincRNA	-	2020-01-01	-	-	-	-	-	-	-	rs655341795	-	-1	-	-	-	-	-	-	-	-	-	-	-
chr13_47330816	13:47330816-47330816	C	splice_acceptor_variant	HIGH	-	ENSCHIG00000017069	Transcript	ENSCHIT00000024853.1	protein_coding	-	2020-02-02	-	-	-	-	-	-	-	-	-	-1	-	-	-	-	-	-	-	-	-	-	-
chr13_48576076	13:48576076-48576076	C	splice_donor_variant,non_coding_transcript_variant	HIGH	-	ENSCHIG00000002084	Transcript	ENSCHIT00000002880.1	lincRNA	-	2020-03-03	-	-	-	-	-	-	-	rs650809118	-	-1	-	-	-	-	-	-	-	-	-	-	-
chr13_50760422	13:50760422-50760422	G	splice_acceptor_variant	HIGH	-	ENSCHIG00000015422	Transcript	ENSCHIT00000022298.1	protein_coding	-	2020-01-13	-	-	-	-	-	-	-	-	-	-1	-	-	-	-	-	-	-	-	-	-	-
chr13_52555590	13:52555590-52555590	T	splice_acceptor_variant	HIGH	-	ENSCHIG00000012593	Transcript	ENSCHIT00000017665.1	protein_coding	-	2020-02-06	-	-	-	-	-	-	-	-	-	-1	-	-	-	-	-	-	-	-	-	-	-
chr13_52793279	13:52793279-52793279	T	stop_gained	HIGH	-	ENSCHIG00000001274	Transcript	ENSCHIT00000001890.1	protein_coding	2020-02-04	-	-	-	367	367	123	Q/*	Cag/Tag	-	-	1	-	-	-	-	-	-	-	-	-	-	-
chr13_52851683	13:52851683-52851683	G	splice_donor_variant	HIGH	-	ENSCHIG00000014141	Transcript	ENSCHIT00000020133.1	protein_coding	-	2020-01-04	-	-	-	-	-	-	-	rs635905752	-	1	-	-	-	-	-	-	-	-	-	-	-
chr13_53185280	13:53185280-53185280	A	stop_gained	HIGH	PRPF6	ENSCHIG00000018187	Transcript	ENSCHIT00000026932.1	protein_coding	2020-06-23	-	-	-	640	640	214	E/*	Gag/Tag	-	-	-1	-	HGNC	PRPF6	-	-	-	-	-	-	-	-
chr13_54074295	13:54074295-54074295	G	splice_acceptor_variant,non_coding_transcript_variant	HIGH	-	ENSCHIG00000002098	Transcript	ENSCHIT00000002901.1	lincRNA	-	2020-02-02	-	-	-	-	-	-	-	-	-	1	-	-	-	-	-	-	-	-	-	-	-
chr13_59000586	13:59000586-59000586	T	start_lost,splice_region_variant	HIGH	-	ENSCHIG00000020130	Transcript	ENSCHIT00000029860.1	protein_coding	2020-01-04	-	-	-	3	3	1	M/I	atG/atA	-	-	-1	-	-	-	-	-	-	tolerated_low_confidence(0.08)	-	-	-	-
chr13_60260890	13:60260890-60260890	A	stop_gained	HIGH	-	ENSCHIG00000003049	Transcript	ENSCHIT00000004222.1	protein_coding	2020-01-06	-	-	-	52	52	18	Q/*	Cag/Tag	rs641383519	-	-1	-	-	-	-	-	-	-	-	-	-	-
chr13_61594666	13:61594666-61594666	T	stop_gained	HIGH	EFCAB8	ENSCHIG00000014175	Transcript	ENSCHIT00000020181.1	protein_coding	27/27	-	-	-	4243	4243	1415	R/*	Cga/Tga	rs651249838	-	1	-	HGNC	EFCAB8	-	-	-	-	-	-	-	-
chr13_61594666	13:61594666-61594666	T	stop_gained	HIGH	EFCAB8	ENSCHIG00000014175	Transcript	ENSCHIT00000020195.1	protein_coding	26/26	-	-	-	4144	4144	1382	R/*	Cga/Tga	rs651249838	-	1	-	HGNC	EFCAB8	-	-	-	-	-	-	-	-
chr13_63605142	13:63605142-63605142	C	splice_acceptor_variant	HIGH	-	ENSCHIG00000012729	Transcript	ENSCHIT00000017873.1	protein_coding	-	2020-01-01	-	-	-	-	-	-	-	rs654168915	-	-1	-	-	-	-	-	-	-	-	-	-	-
chr13_64479287	13:64479287-64479287	C	start_lost	HIGH	-	ENSCHIG00000009015	Transcript	ENSCHIT00000012414.1	protein_coding	2020-01-01	-	-	-	3	3	1	M/I	atG/atC	-	-	1	-	-	-	-	-	-	-	-	-	-	-
chr13_65299080	13:65299080-65299080	A	stop_gained	HIGH	SLA2	ENSCHIG00000010911	Transcript	ENSCHIT00000015183.1	protein_coding	2020-01-07	-	-	-	25	25	9	G/*	Gga/Tga	rs661078894	-	-1	-	HGNC	SLA2	-	-	-	-	-	-	-	-
chr13_68959594	13:68959594-68959594	G	splice_acceptor_variant	HIGH	MAFB	ENSCHIG00000013144	Transcript	ENSCHIT00000018507.1	protein_coding	-	2020-01-01	-	-	-	-	-	-	-	-	-	-1	-	HGNC	MAFB	-	-	-	-	-	-	-	-
chr13_69542214	13:69542214-69542214	A	splice_acceptor_variant	HIGH	LPIN3	ENSCHIG00000010855	Transcript	ENSCHIT00000015115.1	protein_coding	-	2020-03-18	-	-	-	-	-	-	-	rs641022182	-	1	-	HGNC	LPIN3	-	-	-	-	-	-	-	-
chr13_73270545	13:73270545-73270545	T	stop_gained	HIGH	-	ENSCHIG00000023046	Transcript	ENSCHIT00000034748.1	protein_coding	2020-01-05	-	-	-	79	79	27	R/*	Cga/Tga	rs639609954	-	1	-	-	-	-	-	-	-	-	-	-	-
chr13_73312925	13:73312925-73312925	T	splice_donor_variant	HIGH	-	ENSCHIG00000023046	Transcript	ENSCHIT00000034748.1	protein_coding	-	2020-03-04	-	-	-	-	-	-	-	rs657953202	-	1	-	-	-	-	-	-	-	-	-	-	-
chr13_74278395	13:74278395-74278395	T	splice_donor_variant	HIGH	SLC12A5	ENSCHIG00000017042	Transcript	ENSCHIT00000024920.1	protein_coding	-	2020-01-24	-	-	-	-	-	-	-	-	-	1	-	HGNC	SLC12A5	-	-	-	-	-	-	-	-
chr13_74410962	13:74410962-74410962	T	splice_donor_variant	HIGH	CDH22	ENSCHIG00000018764	Transcript	ENSCHIT00000027811.1	protein_coding	-	2020-11-11	-	-	-	-	-	-	-	-	-	-1	-	HGNC	CDH22	-	-	-	-	-	-	-	-
chr13_77857629	13:77857629-77857629	G	splice_acceptor_variant,non_coding_transcript_variant	HIGH	-	ENSCHIG00000002326	Transcript	ENSCHIT00000003201.1	lincRNA	-	2020-01-01	-	-	-	-	-	-	-	rs660807390	-	1	-	-	-	-	-	-	-	-	-	-	-
chr13_78680346	13:78680346-78680346	T	splice_donor_variant,non_coding_transcript_variant	HIGH	-	ENSCHIG00000002332	Transcript	ENSCHIT00000003211.1	lincRNA	-	2020-02-02	-	-	-	-	-	-	-	-	-	-1	-	-	-	-	-	-	-	-	-	-	-
chr13_79526992	13:79526992-79526992	T	splice_donor_variant,non_coding_transcript_variant	HIGH	-	ENSCHIG00000002347	Transcript	ENSCHIT00000003237.1	lincRNA	-	2020-01-02	-	-	-	-	-	-	-	-	-	-1	-	-	-	-	-	-	-	-	-	-	-
chr13_79526992	13:79526992-79526992	T	splice_donor_variant,non_coding_transcript_variant	HIGH	-	ENSCHIG00000002347	Transcript	ENSCHIT00000003243.1	lincRNA	-	2020-01-01	-	-	-	-	-	-	-	-	-	-1	-	-	-	-	-	-	-	-	-	-	-
chr13_80936315	13:80936315-80936315	C	splice_acceptor_variant,non_coding_transcript_variant	HIGH	-	ENSCHIG00000002377	Transcript	ENSCHIT00000003273.1	lincRNA	-	2020-02-05	-	-	-	-	-	-	-	-	-	1	-	-	-	-	-	-	-	-	-	-	-
chr13_81189226	13:81189226-81189226	T	splice_acceptor_variant,non_coding_transcript_variant	HIGH	-	ENSCHIG00000002382	Transcript	ENSCHIT00000003292.1	lincRNA	-	2020-02-02	-	-	-	-	-	-	-	rs667756546	-	-1	-	-	-	-	-	-	-	-	-	-	-
chr13_81189226	13:81189226-81189226	T	splice_acceptor_variant,non_coding_transcript_variant	HIGH	-	ENSCHIG00000002382	Transcript	ENSCHIT00000003293.1	lincRNA	-	2020-01-01	-	-	-	-	-	-	-	rs667756546	-	-1	-	-	-	-	-	-	-	-	-	-	-
chr14_5196967	14:5196967-5196967	A	stop_gained	HIGH	-	ENSCHIG00000019497	Transcript	ENSCHIT00000028892.1	protein_coding	2020-03-03	-	-	-	373	373	125	R/*	Aga/Tga	-	-	-1	-	-	-	-	-	-	-	-	-	-	-
chr14_8808797	14:8808797-8808797	T	splice_donor_variant	HIGH	PIP4P2	ENSCHIG00000015234	Transcript	ENSCHIT00000021861.1	protein_coding	-	2020-04-05	-	-	-	-	-	-	-	rs662671835	-	-1	-	HGNC	PIP4P2	-	-	-	-	-	-	-	-
chr14_12151111	14:12151111-12151111	T	stop_lost	HIGH	GEM	ENSCHIG00000008651	Transcript	ENSCHIT00000011932.1	protein_coding	2020-05-05	-	-	-	760	751	251	*/R	Tga/Aga	rs670995094	-	-1	-	HGNC	GEM	-	-	-	-	-	-	-	-
chr14_16700071	14:16700071-16700071	A	splice_donor_variant	HIGH	STK3	ENSCHIG00000010771	Transcript	ENSCHIT00000014992.1	protein_coding	-	2020-01-10	-	-	-	-	-	-	-	-	-	-1	-	HGNC	STK3	-	-	-	-	-	-	-	-
chr14_18065155	14:18065155-18065155	A	stop_gained	HIGH	SPAG1	ENSCHIG00000018545	Transcript	ENSCHIT00000027473.1	protein_coding	17/23	-	-	-	1857	1857	619	W/*	tgG/tgA	rs645562971	-	1	-	HGNC	SPAG1	-	-	-	-	-	-	-	-
chr14_20406373	14:20406373-20406373	T	splice_acceptor_variant	HIGH	KLF10	ENSCHIG00000017034	Transcript	ENSCHIT00000024815.1	protein_coding	-	2020-02-04	-	-	-	-	-	-	-	rs662274923	-	-1	-	HGNC	KLF10	-	-	-	-	-	-	-	-
chr14_23338301	14:23338301-23338301	A	splice_donor_variant	HIGH	ZFPM2	ENSCHIG00000015764	Transcript	ENSCHIT00000022736.1	protein_coding	-	2020-01-03	-	-	-	-	-	-	-	rs655285762	-	1	-	HGNC	ZFPM2	-	-	-	-	-	-	-	-
chr14_34917846	14:34917846-34917846	G	start_lost	HIGH	SLC30A8	ENSCHIG00000024278	Transcript	ENSCHIT00000036846.1	protein_coding	2020-01-08	-	-	-	3	3	1	I/M	atA/atG	rs657319415	-	1	-	HGNC	SLC30A8	-	-	-	tolerated_low_confidence(1)	-	-	-	-
chr14_37328918	14:37328918-37328918	T	stop_gained	HIGH	FABP12	ENSCHIG00000023180	Transcript	ENSCHIT00000034997.1	protein_coding	2020-04-04	-	-	-	412	412	138	Q/*	Caa/Taa	rs669970415	-	1	-	HGNC	FABP12	-	-	-	-	-	-	-	-
chr14_38776841	14:38776841-38776841	A	splice_acceptor_variant	HIGH	TPD52	ENSCHIG00000016090	Transcript	ENSCHIT00000023267.1	protein_coding	-	2020-01-05	-	-	-	-	-	-	-	-	-	1	-	HGNC	TPD52	-	-	-	-	-	-	-	-
chr14_40417719	14:40417719-40417719	A	stop_gained	HIGH	-	ENSCHIG00000017797	Transcript	ENSCHIT00000026142.1	protein_coding	2020-05-06	-	-	-	980	980	327	L/*	tTa/tAa	rs659602175	-	1	-	-	-	-	-	-	-	-	-	-	-
chr14_40417719	14:40417719-40417719	A	stop_gained	HIGH	-	ENSCHIG00000017797	Transcript	ENSCHIT00000026154.1	protein_coding	2020-05-06	-	-	-	962	962	321	L/*	tTa/tAa	rs659602175	-	1	-	-	-	-	-	-	-	-	-	-	-
chr14_41665807	14:41665807-41665807	C	splice_acceptor_variant	HIGH	-	ENSCHIG00000024972	Transcript	ENSCHIT00000037961.1	protein_coding	-	2020-01-03	-	-	-	-	-	-	-	-	-	1	-	-	-	-	-	-	-	-	-	-	-
chr14_41665807	14:41665807-41665807	C	splice_acceptor_variant	HIGH	-	ENSCHIG00000024972	Transcript	ENSCHIT00000037964.1	protein_coding	-	2020-01-03	-	-	-	-	-	-	-	-	-	1	-	-	-	-	-	-	-	-	-	-	-
chr14_45694717	14:45694717-45694717	T	splice_donor_variant	HIGH	-	ENSCHIG00000018448	Transcript	ENSCHIT00000027256.1	protein_coding	-	2020-01-01	-	-	-	-	-	-	-	rs669593964	-	1	-	-	-	-	-	-	-	-	-	-	-
chr14_46477377	14:46477377-46477377	G	start_lost	HIGH	-	ENSCHIG00000024344	Transcript	ENSCHIT00000036945.1	protein_coding	2020-01-02	-	-	-	2	2	1	V/A	gTg/gCg	rs655013928	-	-1	-	-	-	-	-	-	deleterious_low_confidence(0)	-	-	-	-
chr14_55017042	14:55017042-55017042	A	splice_acceptor_variant	HIGH	ASPH	ENSCHIG00000027073	Transcript	ENSCHIT00000041430.1	protein_coding	-	13/24	-	-	-	-	-	-	-	rs647629812	-	1	-	HGNC	ASPH	-	-	-	-	-	-	-	-
chr14_55421629	14:55421629-55421629	T	splice_acceptor_variant	HIGH	-	ENSCHIG00000008362	Transcript	ENSCHIT00000011535.1	protein_coding	-	2020-07-07	-	-	-	-	-	-	-	rs671836014	-	-1	-	-	-	-	-	-	-	-	-	-	-
chr14_56777230	14:56777230-56777230	C	splice_donor_variant,non_coding_transcript_variant	HIGH	-	ENSCHIG00000001370	Transcript	ENSCHIT00000001895.1	lincRNA	-	2020-01-02	-	-	-	-	-	-	-	rs640710639	-	-1	-	-	-	-	-	-	-	-	-	-	-
chr14_56777230	14:56777230-56777230	C	splice_donor_variant,non_coding_transcript_variant	HIGH	-	ENSCHIG00000001370	Transcript	ENSCHIT00000001898.1	lincRNA	-	2020-01-02	-	-	-	-	-	-	-	rs640710639	-	-1	-	-	-	-	-	-	-	-	-	-	-
chr14_57226682	14:57226682-57226682	G	splice_acceptor_variant,non_coding_transcript_variant	HIGH	-	ENSCHIG00000001376	Transcript	ENSCHIT00000001911.1	lincRNA	-	2020-02-02	-	-	-	-	-	-	-	rs659538576	-	1	-	-	-	-	-	-	-	-	-	-	-
chr14_60089773	14:60089773-60089773	T	splice_donor_variant	HIGH	-	ENSCHIG00000022556	Transcript	ENSCHIT00000033951.1	protein_coding	-	2020-06-09	-	-	-	-	-	-	-	-	-	1	-	-	-	-	-	-	-	-	-	-	-
chr14_60961356	14:60961356-60961356	C	splice_acceptor_variant,non_coding_transcript_variant	HIGH	-	ENSCHIG00000001427	Transcript	ENSCHIT00000001990.1	lincRNA	-	2020-01-02	-	-	-	-	-	-	-	rs667978197	-	-1	-	-	-	-	-	-	-	-	-	-	-
chr14_61201518	14:61201518-61201518	C	start_lost	HIGH	-	ENSCHIG00000011128	Transcript	ENSCHIT00000015458.1	protein_coding	2020-01-05	-	-	-	3	3	1	M/I	atG/atC	rs655665780	-	1	-	-	-	-	-	-	tolerated_low_confidence(0.59)	-	-	-	-
chr14_61202308	14:61202308-61202308	G	splice_acceptor_variant	HIGH	-	ENSCHIG00000011128	Transcript	ENSCHIT00000015458.1	protein_coding	-	2020-04-04	-	-	-	-	-	-	-	rs659119615	-	1	-	-	-	-	-	-	-	-	-	-	-
chr14_63878112	14:63878112-63878112	C	splice_acceptor_variant	HIGH	-	ENSCHIG00000006578	Transcript	ENSCHIT00000008841.1	protein_coding	-	2020-03-03	-	-	-	-	-	-	-	-	-	-1	-	-	-	-	-	-	-	-	-	-	-
chr14_66114489	14:66114489-66114489	C	splice_donor_variant	HIGH	FER1L6	ENSCHIG00000019075	Transcript	ENSCHIT00000028382.1	protein_coding	-	26/37	-	-	-	-	-	-	-	rs639131773	-	1	-	HGNC	FER1L6	-	-	-	-	-	-	-	-
chr14_71194126	14:71194126-71194126	T	stop_gained	HIGH	-	ENSCHIG00000018918	Transcript	ENSCHIT00000028007.1	protein_coding	2020-05-11	-	-	-	658	658	220	R/*	Cga/Tga	rs638599444	-	1	-	-	-	-	-	-	-	-	-	-	-
chr14_71197826	14:71197826-71197826	G	splice_acceptor_variant	HIGH	-	ENSCHIG00000018918	Transcript	ENSCHIT00000028007.1	protein_coding	-	2020-05-10	-	-	-	-	-	-	-	rs640909399	-	1	-	-	-	-	-	-	-	-	-	-	-
chr14_71204568	14:71204568-71204568	T	splice_donor_variant,non_coding_transcript_variant	HIGH	-	ENSCHIG00000001497	Transcript	ENSCHIT00000002088.1	lincRNA	-	2020-01-01	-	-	-	-	-	-	-	rs656913626	-	1	-	-	-	-	-	-	-	-	-	-	-
chr14_72262493	14:72262493-72262493	T	start_lost	HIGH	-	ENSCHIG00000008417	Transcript	ENSCHIT00000011611.1	protein_coding	2020-01-03	-	-	-	3	3	1	M/I	atG/atA	rs656907352	-	-1	-	-	-	-	-	-	deleterious(0.02)	-	-	-	-
chr14_72262494	14:72262494-72262494	G	start_lost	HIGH	-	ENSCHIG00000008417	Transcript	ENSCHIT00000011611.1	protein_coding	2020-01-03	-	-	-	2	2	1	M/T	aTg/aCg	-	-	-1	-	-	-	-	-	-	deleterious(0)	-	-	-	-
chr14_72397609	14:72397609-72397609	G	splice_acceptor_variant,non_coding_transcript_variant	HIGH	-	ENSCHIG00000001507	Transcript	ENSCHIT00000002103.1	lincRNA	-	2020-03-03	-	-	-	-	-	-	-	rs667235571	-	1	-	-	-	-	-	-	-	-	-	-	-
chr14_74522369	14:74522369-74522369	A	splice_donor_variant,non_coding_transcript_variant	HIGH	-	ENSCHIG00000001530	Transcript	ENSCHIT00000002138.1	lincRNA	-	2020-02-02	-	-	-	-	-	-	-	-	-	1	-	-	-	-	-	-	-	-	-	-	-
chr14_74522369	14:74522369-74522369	A	splice_donor_variant,non_coding_transcript_variant	HIGH	-	ENSCHIG00000001530	Transcript	ENSCHIT00000002139.1	lincRNA	-	2020-02-02	-	-	-	-	-	-	-	-	-	1	-	-	-	-	-	-	-	-	-	-	-
chr14_80554378	14:80554378-80554378	G	splice_donor_variant,non_coding_transcript_variant	HIGH	-	ENSCHIG00000001613	Transcript	ENSCHIT00000002247.1	lincRNA	-	2020-02-02	-	-	-	-	-	-	-	-	-	1	-	-	-	-	-	-	-	-	-	-	-
chr14_81104890	14:81104890-81104890	G	stop_lost	HIGH	PARP10	ENSCHIG00000008072	Transcript	ENSCHIT00000011669.1	protein_coding	2020-09-09	-	-	-	2128	2128	710	*/R	Tga/Cga	rs650837169	-	-1	-	HGNC	PARP10	-	-	-	-	-	-	-	-
chr14_81159019	14:81159019-81159019	A	stop_gained	HIGH	SPATC1	ENSCHIG00000012865	Transcript	ENSCHIT00000018086.1	protein_coding	2020-06-08	-	-	-	845	845	282	W/*	tGg/tAg	rs647293393	-	1	-	HGNC	SPATC1	-	-	-	-	-	-	-	-
chr14_81221882	14:81221882-81221882	T	start_lost	HIGH	HGH1	ENSCHIG00000024906	Transcript	ENSCHIT00000037847.1	protein_coding	2020-01-07	-	-	-	2	2	1	T/I	aCa/aTa	rs647325025	-	1	-	HGNC	HGH1	-	-	-	deleterious_low_confidence(0)	-	-	-	-
chr14_84885202	14:84885202-84885202	G	start_lost	HIGH	-	ENSCHIG00000024399	Transcript	ENSCHIT00000037053.1	protein_coding	2020-01-02	-	-	-	1	1	1	M/V	Atg/Gtg	-	-	1	-	-	-	-	-	-	tolerated_low_confidence(0.08)	-	-	-	-
chr14_91460850	14:91460850-91460850	A	stop_gained	HIGH	SMAP1	ENSCHIG00000015060	Transcript	ENSCHIT00000021703.1	protein_coding	2020-01-11	-	-	-	45	45	15	C/*	tgT/tgA	rs659312020	-	1	-	HGNC	SMAP1	-	-	-	-	-	-	-	-
chr14_94080751	14:94080751-94080751	A	splice_donor_variant	HIGH	KCNQ5	ENSCHIG00000018348	Transcript	ENSCHIT00000027105.1	protein_coding	-	2020-01-13	-	-	-	-	-	-	-	rs664794413	-	1	-	HGNC	KCNQ5	-	-	-	-	-	-	-	-
chr15_660402	15:660402-660402	T	splice_donor_variant	HIGH	PATL1	ENSCHIG00000025913	Transcript	ENSCHIT00000039563.1	protein_coding	-	2020-06-17	-	-	-	-	-	-	-	rs668000777	-	1	-	HGNC	PATL1	-	-	-	-	-	-	-	-
chr15_660402	15:660402-660402	T	splice_donor_variant	HIGH	PATL1	ENSCHIG00000025913	Transcript	ENSCHIT00000039574.1	protein_coding	-	2020-06-18	-	-	-	-	-	-	-	rs668000777	-	1	-	HGNC	PATL1	-	-	-	-	-	-	-	-
chr15_1047771	15:1047771-1047771	T	stop_gained	HIGH	-	ENSCHIG00000015057	Transcript	ENSCHIT00000021558.1	protein_coding	2020-01-03	-	-	-	7	7	3	G/*	Gga/Tga	rs654219240	-	1	-	-	-	-	-	-	-	-	-	-	-
chr15_1579028	15:1579028-1579028	C	splice_donor_variant	HIGH	-	ENSCHIG00000022702	Transcript	ENSCHIT00000034169.1	protein_coding	-	2020-01-01	-	-	-	-	-	-	-	rs669974521	-	1	-	-	-	-	-	-	-	-	-	-	-
chr15_1707948	15:1707948-1707948	G	splice_acceptor_variant	HIGH	-	ENSCHIG00000018081	Transcript	ENSCHIT00000026599.1	protein_coding	-	2020-01-01	-	-	-	-	-	-	-	rs653197628	-	-1	-	-	-	-	-	-	-	-	-	-	-
chr15_1724803	15:1724803-1724803	A	stop_gained	HIGH	-	ENSCHIG00000012724	Transcript	ENSCHIT00000017862.1	protein_coding	2020-02-03	-	-	-	8	8	3	W/*	tGg/tAg	-	-	1	-	-	-	-	-	-	-	-	-	-	-
chr15_3332218	15:3332218-3332218	G	stop_gained	HIGH	OR5AP2	ENSCHIG00000003672	Transcript	ENSCHIT00000004890.1	protein_coding	2020-01-01	-	-	-	935	935	312	L/*	tTa/tGa	rs666220136	-	1	-	HGNC	OR5AP2	-	-	-	-	-	-	-	-
chr15_3415604	15:3415604-3415604	T	stop_gained	HIGH	OR5M3	ENSCHIG00000008423	Transcript	ENSCHIT00000011593.1	protein_coding	2020-01-01	-	-	-	751	751	251	G/*	Gga/Tga	rs653139923	-	1	-	HGNC	OR5M3	-	-	-	-	-	-	-	-
chr15_3607003	15:3607003-3607003	T	stop_gained	HIGH	OR5J2	ENSCHIG00000013217	Transcript	ENSCHIT00000018619.1	protein_coding	2020-01-01	-	-	-	808	808	270	Q/*	Caa/Taa	-	-	1	-	HGNC	OR5J2	-	-	-	-	-	-	-	-
chr15_3721326	15:3721326-3721326	A	stop_gained	HIGH	OR8J2	ENSCHIG00000010926	Transcript	ENSCHIT00000015146.1	protein_coding	2020-01-01	-	-	-	190	190	64	K/*	Aag/Tag	-	-	-1	-	HGNC	OR8J2	-	-	-	-	-	-	-	-
chr15_3785206	15:3785206-3785206	A	splice_donor_variant	HIGH	-	ENSCHIG00000011566	Transcript	ENSCHIT00000016123.1	protein_coding	-	2020-02-03	-	-	-	-	-	-	-	rs655012972	-	1	-	-	-	-	-	-	-	-	-	-	-
chr15_4162293	15:4162293-4162293	A	start_lost	HIGH	-	ENSCHIG00000004506	Transcript	ENSCHIT00000005999.1	protein_coding	2020-01-01	-	-	-	1	1	1	V/M	Gtg/Atg	rs663812829	-	1	-	-	-	-	-	-	tolerated(1)	-	-	-	-
chr15_4184040	15:4184040-4184040	A	stop_gained	HIGH	-	ENSCHIG00000001203	Transcript	ENSCHIT00000001714.1	protein_coding	2020-01-01	-	-	-	419	419	140	W/*	tGg/tAg	rs654705588	-	1	-	-	-	-	-	-	-	-	-	-	-
chr15_4184060	15:4184060-4184060	T	stop_gained	HIGH	-	ENSCHIG00000001203	Transcript	ENSCHIT00000001714.1	protein_coding	2020-01-01	-	-	-	439	439	147	Q/*	Cag/Tag	rs666108407	-	1	-	-	-	-	-	-	-	-	-	-	-
chr15_4232992	15:4232992-4232992	G	stop_gained	HIGH	-	ENSCHIG00000001892	Transcript	ENSCHIT00000002640.1	protein_coding	2020-01-01	-	-	-	749	749	250	L/*	tTa/tGa	rs667486482	-	1	-	-	-	-	-	-	-	-	-	-	-
chr15_4510236	15:4510236-4510236	T	stop_gained	HIGH	-	ENSCHIG00000007978	Transcript	ENSCHIT00000010959.1	protein_coding	2020-01-01	-	-	-	877	877	293	R/*	Cga/Tga	-	-	1	-	-	-	-	-	-	-	-	-	-	-
chr15_4630790	15:4630790-4630790	T	splice_donor_variant	HIGH	-	ENSCHIG00000013521	Transcript	ENSCHIT00000019099.1	protein_coding	-	2020-01-03	-	-	-	-	-	-	-	rs667536306	-	-1	-	-	-	-	-	-	-	-	-	-	-
chr15_4630987	15:4630987-4630987	T	stop_gained	HIGH	-	ENSCHIG00000013521	Transcript	ENSCHIT00000019099.1	protein_coding	2020-01-04	-	-	-	299	299	100	W/*	tGg/tAg	rs668714430	-	-1	-	-	-	-	-	-	-	-	-	-	-
chr15_4877597	15:4877597-4877597	A	stop_gained	HIGH	-	ENSCHIG00000009861	Transcript	ENSCHIT00000013570.1	protein_coding	2020-01-01	-	-	-	487	487	163	Q/*	Cag/Tag	-	-	-1	-	-	-	-	-	-	-	-	-	-	-
chr15_5014079	15:5014079-5014079	A	stop_gained	HIGH	-	ENSCHIG00000000931	Transcript	ENSCHIT00000001341.1	protein_coding	2020-01-01	-	-	-	676	676	226	Q/*	Cag/Tag	-	-	-1	-	-	-	-	-	-	-	-	-	-	-
chr15_5091914	15:5091914-5091914	G	stop_lost	HIGH	-	ENSCHIG00000007686	Transcript	ENSCHIT00000010506.1	protein_coding	2020-01-01	-	-	-	946	946	316	*/Q	Taa/Caa	rs672336225	-	-1	-	-	-	-	-	-	-	-	-	-	-
chr15_5740817	15:5740817-5740817	T	splice_donor_variant	HIGH	SLC39A13	ENSCHIG00000018746	Transcript	ENSCHIT00000027818.1	protein_coding	-	2020-09-09	-	-	-	-	-	-	-	-	-	-1	-	EntrezGene	-	-	-	-	-	-	-	-	-
chr15_6332567	15:6332567-6332567	C	stop_lost	HIGH	ZNF408	ENSCHIG00000025346	Transcript	ENSCHIT00000038541.1	protein_coding	2020-02-02	-	-	-	1830	1830	610	*/W	tgA/tgG	-	-	-1	-	HGNC	ZNF408	-	-	-	-	-	-	-	-
chr15_8771507	15:8771507-8771507	T	stop_gained	HIGH	EXT2	ENSCHIG00000026007	Transcript	ENSCHIT00000039651.1	protein_coding	2020-07-14	-	-	-	1203	1203	401	W/*	tgG/tgA	rs649211711	-	-1	-	HGNC	EXT2	-	-	-	-	-	-	-	-
chr15_8771507	15:8771507-8771507	T	stop_gained	HIGH	EXT2	ENSCHIG00000026007	Transcript	ENSCHIT00000039662.1	protein_coding	2020-06-13	-	-	-	1382	1146	382	W/*	tgG/tgA	rs649211711	-	-1	-	HGNC	EXT2	-	-	-	-	-	-	-	-
chr15_8771507	15:8771507-8771507	T	stop_gained	HIGH	EXT2	ENSCHIG00000026007	Transcript	ENSCHIT00000039670.1	protein_coding	2020-06-11	-	-	-	1176	1146	382	W/*	tgG/tgA	rs649211711	-	-1	-	HGNC	EXT2	-	-	-	-	-	-	-	-
chr15_9556173	15:9556173-9556173	A	stop_gained	HIGH	API5	ENSCHIG00000015343	Transcript	ENSCHIT00000022043.1	protein_coding	2020-05-14	-	-	-	1090	448	150	R/*	Cga/Tga	-	-	-1	-	HGNC	API5	-	-	-	-	-	-	-	-
chr15_9556173	15:9556173-9556173	A	stop_gained	HIGH	API5	ENSCHIG00000015343	Transcript	ENSCHIT00000022053.1	protein_coding	2020-05-13	-	-	-	448	448	150	R/*	Cga/Tga	-	-	-1	-	HGNC	API5	-	-	-	-	-	-	-	-
chr15_11653436	15:11653436-11653436	A	splice_acceptor_variant,non_coding_transcript_variant	HIGH	-	ENSCHIG00000001739	Transcript	ENSCHIT00000002418.1	lincRNA	-	2020-03-03	-	-	-	-	-	-	-	rs670890614	-	1	-	-	-	-	-	-	-	-	-	-	-
chr15_12181824	15:12181824-12181824	G	stop_lost	HIGH	-	ENSCHIG00000008612	Transcript	ENSCHIT00000011870.1	protein_coding	2020-02-02	-	-	-	736	736	246	*/E	Tag/Gag	rs650819765	-	1	-	-	-	-	-	-	-	-	-	-	-
chr15_16929082	15:16929082-16929082	C	splice_donor_variant	HIGH	PAMR1	ENSCHIG00000018319	Transcript	ENSCHIT00000027074.1	protein_coding	-	2020-01-10	-	-	-	-	-	-	-	-	-	1	-	HGNC	PAMR1	-	-	-	-	-	-	-	-
chr15_17040784	15:17040784-17040784	C	start_lost	HIGH	SLC1A2	ENSCHIG00000026938	Transcript	ENSCHIT00000041206.1	protein_coding	2020-01-11	-	-	-	805	1	1	M/L	Atg/Ctg	rs667497356	-	1	-	HGNC	SLC1A2	-	-	-	deleterious_low_confidence(0)	-	-	-	-
chr15_17099141	15:17099141-17099141	G	start_lost	HIGH	SLC1A2	ENSCHIG00000026938	Transcript	ENSCHIT00000041215.1	protein_coding	2020-01-11	-	-	-	1	1	1	K/E	Aaa/Gaa	rs671749424	-	1	-	HGNC	SLC1A2	-	-	-	deleterious_low_confidence(0)	-	-	-	-
chr15_17919417	15:17919417-17919417	G	stop_lost	HIGH	CAT	ENSCHIG00000021227	Transcript	ENSCHIT00000031643.1	protein_coding	14/14	-	-	-	1621	1621	541	*/R	Tga/Cga	-	-	-1	-	HGNC	CAT	-	-	-	-	-	-	-	-
chr15_17919454	15:17919454-17919454	A	splice_acceptor_variant	HIGH	CAT	ENSCHIG00000021227	Transcript	ENSCHIT00000031643.1	protein_coding	-	13/13	-	-	-	-	-	-	-	rs664110635	-	-1	-	HGNC	CAT	-	-	-	-	-	-	-	-
chr15_18201247	15:18201247-18201247	T	splice_acceptor_variant	HIGH	NAT10	ENSCHIG00000026081	Transcript	ENSCHIT00000039844.1	protein_coding	-	14/26	-	-	-	-	-	-	-	rs649457182	-	-1	-	HGNC	NAT10	-	-	-	-	-	-	-	-
chr15_21224370	15:21224370-21224370	A	stop_gained	HIGH	-	ENSCHIG00000013622	Transcript	ENSCHIT00000019273.1	protein_coding	2020-12-12	-	-	-	1680	1680	560	C/*	tgT/tgA	-	-	1	-	-	-	-	-	-	-	-	-	-	-
chr15_21300447	15:21300447-21300447	C	start_lost	HIGH	-	ENSCHIG00000025035	Transcript	ENSCHIT00000038043.1	protein_coding	2020-01-02	-	-	-	1	1	1	M/V	Atg/Gtg	rs663591093	-	-1	-	-	-	-	-	-	deleterious_low_confidence(0)	-	-	-	-
chr15_21984146	15:21984146-21984146	T	stop_gained	HIGH	-	ENSCHIG00000023477	Transcript	ENSCHIT00000035505.1	protein_coding	2020-01-02	-	-	-	132	132	44	W/*	tgG/tgA	rs665847904	-	-1	-	-	-	-	-	-	-	-	-	-	-
chr15_21984146	15:21984146-21984146	T	stop_gained	HIGH	-	ENSCHIG00000023477	Transcript	ENSCHIT00000035518.1	protein_coding	2020-01-03	-	-	-	132	132	44	W/*	tgG/tgA	rs665847904	-	-1	-	-	-	-	-	-	-	-	-	-	-
chr15_27516803	15:27516803-27516803	T	splice_acceptor_variant	HIGH	UVRAG	ENSCHIG00000025967	Transcript	ENSCHIT00000039638.1	protein_coding	-	2020-10-14	-	-	-	-	-	-	-	rs656321493	-	-1	-	HGNC	UVRAG	-	-	-	-	-	-	-	-
chr15_27863140	15:27863140-27863140	T	stop_gained	HIGH	-	ENSCHIG00000025677	Transcript	ENSCHIT00000039104.1	protein_coding	2020-04-07	-	-	-	398	398	133	S/*	tCa/tAa	rs668076948	-	-1	-	-	-	-	-	-	-	-	-	-	-
chr15_27863241	15:27863241-27863241	T	stop_gained	HIGH	-	ENSCHIG00000025677	Transcript	ENSCHIT00000039104.1	protein_coding	2020-04-07	-	-	-	297	297	99	Y/*	taC/taA	rs664044682	-	-1	-	-	-	-	-	-	-	-	-	-	-
chr15_27863280	15:27863280-27863280	T	splice_acceptor_variant	HIGH	-	ENSCHIG00000025677	Transcript	ENSCHIT00000039104.1	protein_coding	-	2020-03-06	-	-	-	-	-	-	-	rs661214718	-	-1	-	-	-	-	-	-	-	-	-	-	-
chr15_28036606	15:28036606-28036606	A	stop_gained	HIGH	-	ENSCHIG00000016754	Transcript	ENSCHIT00000024378.1	protein_coding	2020-06-07	-	-	-	781	781	261	R/*	Cga/Tga	rs664174671	-	-1	-	-	-	-	-	-	-	-	-	-	-
chr15_28036606	15:28036606-28036606	A	stop_gained	HIGH	-	ENSCHIG00000016754	Transcript	ENSCHIT00000024384.1	protein_coding	2020-05-06	-	-	-	772	772	258	R/*	Cga/Tga	rs664174671	-	-1	-	-	-	-	-	-	-	-	-	-	-
chr15_28060223	15:28060223-28060223	G	stop_lost	HIGH	-	ENSCHIG00000017465	Transcript	ENSCHIT00000025576.1	protein_coding	2020-06-06	-	-	-	985	985	329	*/Q	Taa/Caa	rs667140481	-	-1	-	-	-	-	-	-	-	-	-	-	-
chr15_28281356	15:28281356-28281356	C	splice_donor_variant	HIGH	SERPINH1	ENSCHIG00000002757	Transcript	ENSCHIT00000003988.1	protein_coding	-	2020-01-04	-	-	-	-	-	-	-	-	-	-1	-	HGNC	SERPINH1	-	-	-	-	-	-	-	-
chr15_28763507	15:28763507-28763507	T	start_lost	HIGH	NEU3	ENSCHIG00000025082	Transcript	ENSCHIT00000038113.1	protein_coding	2020-01-03	-	-	-	2	2	1	M/K	aTg/aAg	rs668261336	-	-1	-	HGNC	NEU3	-	-	-	deleterious_low_confidence(0)	-	-	-	-
chr15_29689253	15:29689253-29689253	A	splice_acceptor_variant	HIGH	COA4	ENSCHIG00000022502	Transcript	ENSCHIT00000033803.1	protein_coding	-	2020-01-01	-	-	-	-	-	-	-	-	-	1	-	HGNC	COA4	-	-	-	-	-	-	-	-
chr15_31295353	15:31295353-31295353	C	splice_acceptor_variant	HIGH	PDE2A	ENSCHIG00000016802	Transcript	ENSCHIT00000024483.1	protein_coding	-	18/22	-	-	-	-	-	-	-	-	-	1	-	HGNC	PDE2A	-	-	-	-	-	-	-	-
chr15_31295353	15:31295353-31295353	C	splice_acceptor_variant	HIGH	PDE2A	ENSCHIG00000016802	Transcript	ENSCHIT00000024499.1	protein_coding	-	20/24	-	-	-	-	-	-	-	-	-	1	-	HGNC	PDE2A	-	-	-	-	-	-	-	-
chr15_31295353	15:31295353-31295353	C	splice_acceptor_variant	HIGH	PDE2A	ENSCHIG00000016802	Transcript	ENSCHIT00000024510.1	protein_coding	-	17/21	-	-	-	-	-	-	-	-	-	1	-	HGNC	PDE2A	-	-	-	-	-	-	-	-
chr15_31644800	15:31644800-31644800	G	splice_donor_variant	HIGH	-	ENSCHIG00000026821	Transcript	ENSCHIT00000041025.1	protein_coding	-	2020-01-04	-	-	-	-	-	-	-	rs665816990	-	-1	-	-	-	-	-	-	-	-	-	-	-
chr15_31702368	15:31702368-31702368	C	splice_acceptor_variant	HIGH	LAMTOR1	ENSCHIG00000012939	Transcript	ENSCHIT00000018195.1	protein_coding	-	2020-03-04	-	-	-	-	-	-	-	-	-	1	-	HGNC	LAMTOR1	-	-	-	-	-	-	-	-
chr15_32825806	15:32825806-32825806	C	start_lost	HIGH	-	ENSCHIG00000023023	Transcript	ENSCHIT00000034699.1	protein_coding	2020-01-02	-	-	-	1	1	1	S/R	Agc/Cgc	-	-	1	-	-	-	-	-	-	-	-	-	-	-
chr15_32825870	15:32825870-32825870	T	splice_acceptor_variant	HIGH	-	ENSCHIG00000023023	Transcript	ENSCHIT00000034699.1	protein_coding	-	2020-01-01	-	-	-	-	-	-	-	-	-	1	-	-	-	-	-	-	-	-	-	-	-
chr15_33132115	15:33132115-33132115	T	stop_gained	HIGH	OR51F2	ENSCHIG00000011372	Transcript	ENSCHIT00000015828.1	protein_coding	2020-01-01	-	-	-	721	721	241	R/*	Cga/Tga	-	-	1	-	HGNC	OR51F2	-	-	-	-	-	-	-	-
chr15_33211493	15:33211493-33211493	C	start_lost	HIGH	OR51T1	ENSCHIG00000012582	Transcript	ENSCHIT00000017635.1	protein_coding	2020-01-02	-	-	-	2	2	1	M/T	aTg/aCg	rs663615562	-	1	-	HGNC	OR51T1	-	-	-	deleterious(0)	-	-	-	-
chr15_33419179	15:33419179-33419179	T	stop_gained	HIGH	-	ENSCHIG00000008603	Transcript	ENSCHIT00000011825.1	protein_coding	2020-01-01	-	-	-	703	703	235	R/*	Cga/Tga	-	-	1	-	-	-	-	-	-	-	-	-	-	-
chr15_33484982	15:33484982-33484982	A	stop_gained	HIGH	-	ENSCHIG00000006776	Transcript	ENSCHIT00000009039.1	protein_coding	2020-01-03	-	-	-	163	163	55	R/*	Cga/Tga	-	-	-1	-	-	-	-	-	-	-	-	-	-	-
chr15_33484982	15:33484982-33484982	A	stop_gained	HIGH	-	ENSCHIG00000006776	Transcript	ENSCHIT00000009052.1	protein_coding	2020-01-03	-	-	-	163	163	55	R/*	Cga/Tga	-	-	-1	-	-	-	-	-	-	-	-	-	-	-
chr15_33594827	15:33594827-33594827	A	splice_acceptor_variant,non_coding_transcript_variant	HIGH	-	ENSCHIG00000001806	Transcript	ENSCHIT00000002510.1	lincRNA	-	2020-01-01	-	-	-	-	-	-	-	rs641525653	-	1	-	-	-	-	-	-	-	-	-	-	-
chr15_33828834	15:33828834-33828834	T	splice_donor_variant	HIGH	-	ENSCHIG00000025597	Transcript	ENSCHIT00000038952.1	protein_coding	-	2020-01-02	-	-	-	-	-	-	-	-	-	-1	-	-	-	-	-	-	-	-	-	-	-
chr15_34173493	15:34173493-34173493	T	stop_gained	HIGH	OR51B4	ENSCHIG00000022968	Transcript	ENSCHIT00000034605.1	protein_coding	2020-01-02	-	-	-	144	144	48	W/*	tgG/tgA	rs665001542	-	-1	-	HGNC	OR51B4	-	-	-	-	-	-	-	-
chr15_34415618	15:34415618-34415618	A	stop_gained	HIGH	-	ENSCHIG00000010294	Transcript	ENSCHIT00000014169.1	protein_coding	2020-01-01	-	-	-	163	163	55	Q/*	Cag/Tag	-	-	-1	-	-	-	-	-	-	-	-	-	-	-
chr15_34491304	15:34491304-34491304	G	stop_lost	HIGH	-	ENSCHIG00000013271	Transcript	ENSCHIT00000018699.1	protein_coding	2020-01-01	-	-	-	973	973	325	*/R	Tga/Cga	-	-	-1	-	-	-	-	-	-	-	-	-	-	-
chr15_34529015	15:34529015-34529015	A	stop_gained	HIGH	-	ENSCHIG00000020519	Transcript	ENSCHIT00000030477.1	protein_coding	2020-02-02	-	-	-	838	838	280	Q/*	Cag/Tag	rs662651064	-	-1	-	-	-	-	-	-	-	-	-	-	-
chr15_34529267	15:34529267-34529267	A	stop_gained	HIGH	-	ENSCHIG00000020519	Transcript	ENSCHIT00000030477.1	protein_coding	2020-02-02	-	-	-	586	586	196	R/*	Cga/Tga	rs658625930	-	-1	-	-	-	-	-	-	-	-	-	-	-
chr15_34529289	15:34529289-34529289	T	stop_gained	HIGH	-	ENSCHIG00000020519	Transcript	ENSCHIT00000030477.1	protein_coding	2020-02-02	-	-	-	564	564	188	Y/*	taC/taA	-	-	-1	-	-	-	-	-	-	-	-	-	-	-
chr15_34679047	15:34679047-34679047	C	start_lost	HIGH	-	ENSCHIG00000021618	Transcript	ENSCHIT00000032368.1	protein_coding	2020-02-08	-	-	-	373	3	1	M/I	atG/atC	rs656617978	-	1	-	-	-	-	-	-	tolerated(1)	-	-	-	-
chr15_34718683	15:34718683-34718683	T	stop_gained	HIGH	-	ENSCHIG00000015759	Transcript	ENSCHIT00000022756.1	protein_coding	2020-02-08	-	-	-	803	376	126	R/*	Cga/Tga	-	-	1	-	-	-	-	-	-	-	-	-	-	-
chr15_34718683	15:34718683-34718683	T	stop_gained	HIGH	-	ENSCHIG00000015759	Transcript	ENSCHIT00000022773.1	protein_coding	2020-01-06	-	-	-	376	376	126	R/*	Cga/Tga	-	-	1	-	-	-	-	-	-	-	-	-	-	-
chr15_34718683	15:34718683-34718683	T	stop_gained	HIGH	-	ENSCHIG00000015759	Transcript	ENSCHIT00000022782.1	protein_coding	2020-01-06	-	-	-	376	376	126	R/*	Cga/Tga	-	-	1	-	-	-	-	-	-	-	-	-	-	-
chr15_34765214	15:34765214-34765214	T	stop_gained	HIGH	-	ENSCHIG00000000581	Transcript	ENSCHIT00000001722.1	protein_coding	2020-01-07	-	-	-	376	376	126	R/*	Cga/Tga	-	-	1	-	-	-	-	-	-	-	-	-	-	-
chr15_34765214	15:34765214-34765214	T	stop_gained	HIGH	-	ENSCHIG00000000581	Transcript	ENSCHIT00000001750.1	protein_coding	2020-01-06	-	-	-	376	376	126	R/*	Cga/Tga	-	-	1	-	-	-	-	-	-	-	-	-	-	-
chr15_34772952	15:34772952-34772952	C	stop_lost	HIGH	-	ENSCHIG00000000581	Transcript	ENSCHIT00000001722.1	protein_coding	2020-07-07	-	-	-	1404	1404	468	*/C	tgA/tgC	-	-	1	-	-	-	-	-	-	-	-	-	-	-
chr15_34772952	15:34772952-34772952	C	stop_lost	HIGH	-	ENSCHIG00000000581	Transcript	ENSCHIT00000001750.1	protein_coding	2020-06-06	-	-	-	1404	1404	468	*/C	tgA/tgC	-	-	1	-	-	-	-	-	-	-	-	-	-	-
chr15_34806254	15:34806254-34806254	A	splice_donor_variant	HIGH	-	ENSCHIG00000007971	Transcript	ENSCHIT00000010934.1	protein_coding	-	2020-01-08	-	-	-	-	-	-	-	-	-	1	-	-	-	-	-	-	-	-	-	-	-
chr15_34806254	15:34806254-34806254	A	splice_donor_variant	HIGH	-	ENSCHIG00000007971	Transcript	ENSCHIT00000010952.1	protein_coding	-	2020-01-07	-	-	-	-	-	-	-	-	-	1	-	-	-	-	-	-	-	-	-	-	-
chr15_34806254	15:34806254-34806254	A	splice_donor_variant	HIGH	-	ENSCHIG00000007971	Transcript	ENSCHIT00000010963.1	protein_coding	-	2020-01-06	-	-	-	-	-	-	-	-	-	1	-	-	-	-	-	-	-	-	-	-	-
chr15_34900712	15:34900712-34900712	T	stop_gained	HIGH	-	ENSCHIG00000004750	Transcript	ENSCHIT00000006362.1	protein_coding	2020-01-01	-	-	-	721	721	241	R/*	Cga/Tga	-	-	1	-	-	-	-	-	-	-	-	-	-	-
chr15_35061721	15:35061721-35061721	T	stop_gained	HIGH	OR52N1	ENSCHIG00000010593	Transcript	ENSCHIT00000014641.1	protein_coding	2020-01-02	-	-	-	255	255	85	C/*	tgC/tgA	rs651468514	-	-1	-	HGNC	OR52N1	-	-	-	-	-	-	-	-
chr15_35239546	15:35239546-35239546	T	splice_acceptor_variant	HIGH	-	ENSCHIG00000026917	Transcript	ENSCHIT00000041173.1	protein_coding	-	2020-02-02	-	-	-	-	-	-	-	rs635809418	-	1	-	-	-	-	-	-	-	-	-	-	-
chr15_35304788	15:35304788-35304788	T	stop_gained	HIGH	-	ENSCHIG00000017976	Transcript	ENSCHIT00000026428.1	protein_coding	2020-02-03	-	-	-	721	721	241	Q/*	Cag/Tag	rs639899959	-	1	-	-	-	-	-	-	-	-	-	-	-
chr15_35304792	15:35304792-35304792	A	splice_donor_variant	HIGH	-	ENSCHIG00000017976	Transcript	ENSCHIT00000026428.1	protein_coding	-	2020-02-02	-	-	-	-	-	-	-	rs646993808	-	1	-	-	-	-	-	-	-	-	-	-	-
chr15_35404989	15:35404989-35404989	A	stop_gained	HIGH	-	ENSCHIG00000021508	Transcript	ENSCHIT00000032092.1	protein_coding	2020-02-02	-	-	-	970	970	324	R/*	Cga/Tga	-	-	-1	-	-	-	-	-	-	-	-	-	-	-
chr15_35427896	15:35427896-35427896	A	splice_donor_variant	HIGH	-	ENSCHIG00000018415	Transcript	ENSCHIT00000027206.1	protein_coding	-	2020-01-02	-	-	-	-	-	-	-	rs654576219	-	-1	-	-	-	-	-	-	-	-	-	-	-
chr15_35982066	15:35982066-35982066	T	stop_gained	HIGH	-	ENSCHIG00000013289	Transcript	ENSCHIT00000018729.1	protein_coding	2020-01-01	-	-	-	6768	6768	2256	W/*	tgG/tgA	-	-	-1	-	-	-	-	-	-	-	-	-	-	-
chr15_35982228	15:35982228-35982228	C	stop_gained	HIGH	-	ENSCHIG00000013289	Transcript	ENSCHIT00000018729.1	protein_coding	2020-01-01	-	-	-	6606	6606	2202	Y/*	taT/taG	-	-	-1	-	-	-	-	-	-	-	-	-	-	-
chr15_35982773	15:35982773-35982773	A	stop_gained	HIGH	-	ENSCHIG00000013289	Transcript	ENSCHIT00000018729.1	protein_coding	2020-01-01	-	-	-	6061	6061	2021	E/*	Gaa/Taa	-	-	-1	-	-	-	-	-	-	-	-	-	-	-
chr15_35984054	15:35984054-35984054	A	stop_gained	HIGH	-	ENSCHIG00000013289	Transcript	ENSCHIT00000018729.1	protein_coding	2020-01-01	-	-	-	4780	4780	1594	K/*	Aaa/Taa	-	-	-1	-	-	-	-	-	-	-	-	-	-	-
chr15_35984057	15:35984057-35984057	A	stop_gained	HIGH	-	ENSCHIG00000013289	Transcript	ENSCHIT00000018729.1	protein_coding	2020-01-01	-	-	-	4777	4777	1593	R/*	Aga/Tga	-	-	-1	-	-	-	-	-	-	-	-	-	-	-
chr15_35984183	15:35984183-35984183	A	stop_gained	HIGH	-	ENSCHIG00000013289	Transcript	ENSCHIT00000018729.1	protein_coding	2020-01-01	-	-	-	4651	4651	1551	Q/*	Cag/Tag	-	-	-1	-	-	-	-	-	-	-	-	-	-	-
chr15_35985539	15:35985539-35985539	A	stop_gained	HIGH	-	ENSCHIG00000013289	Transcript	ENSCHIT00000018729.1	protein_coding	2020-01-01	-	-	-	3295	3295	1099	K/*	Aag/Tag	-	-	-1	-	-	-	-	-	-	-	-	-	-	-
chr15_36041981	15:36041981-36041981	C	stop_gained	HIGH	-	ENSCHIG00000001685	Transcript	ENSCHIT00000002349.1	protein_coding	2020-01-01	-	-	-	5597	5597	1866	S/*	tCa/tGa	-	-	-1	-	-	-	-	-	-	-	-	-	-	-
chr15_36042109	15:36042109-36042109	T	stop_gained	HIGH	-	ENSCHIG00000001685	Transcript	ENSCHIT00000002349.1	protein_coding	2020-01-01	-	-	-	5469	5469	1823	Y/*	taT/taA	-	-	-1	-	-	-	-	-	-	-	-	-	-	-
chr15_36044226	15:36044226-36044226	A	stop_gained	HIGH	-	ENSCHIG00000001685	Transcript	ENSCHIT00000002349.1	protein_coding	2020-01-01	-	-	-	3352	3352	1118	K/*	Aag/Tag	-	-	-1	-	-	-	-	-	-	-	-	-	-	-
chr15_36044290	15:36044290-36044290	T	stop_gained	HIGH	-	ENSCHIG00000001685	Transcript	ENSCHIT00000002349.1	protein_coding	2020-01-01	-	-	-	3288	3288	1096	Y/*	taC/taA	-	-	-1	-	-	-	-	-	-	-	-	-	-	-
chr15_36047555	15:36047555-36047555	T	stop_gained	HIGH	-	ENSCHIG00000001685	Transcript	ENSCHIT00000002349.1	protein_coding	2020-01-01	-	-	-	23	23	8	W/*	tGg/tAg	-	-	-1	-	-	-	-	-	-	-	-	-	-	-
chr15_36047577	15:36047577-36047577	C	start_lost	HIGH	-	ENSCHIG00000001685	Transcript	ENSCHIT00000002349.1	protein_coding	2020-01-01	-	-	-	1	1	1	M/V	Atg/Gtg	-	-	-1	-	-	-	-	-	-	deleterious(0.03)	-	-	-	-
chr15_36122633	15:36122633-36122633	A	stop_gained	HIGH	-	ENSCHIG00000009663	Transcript	ENSCHIT00000013262.1	protein_coding	2020-01-01	-	-	-	4819	4819	1607	Q/*	Caa/Taa	-	-	-1	-	-	-	-	-	-	-	-	-	-	-
chr15_36124722	15:36124722-36124722	T	stop_gained	HIGH	-	ENSCHIG00000009663	Transcript	ENSCHIT00000013262.1	protein_coding	2020-01-01	-	-	-	2730	2730	910	Y/*	taC/taA	-	-	-1	-	-	-	-	-	-	-	-	-	-	-
chr15_36127429	15:36127429-36127429	T	stop_gained	HIGH	-	ENSCHIG00000009663	Transcript	ENSCHIT00000013262.1	protein_coding	2020-01-01	-	-	-	23	23	8	W/*	tGg/tAg	-	-	-1	-	-	-	-	-	-	-	-	-	-	-
chr15_36208044	15:36208044-36208044	A	stop_gained	HIGH	-	ENSCHIG00000001740	Transcript	ENSCHIT00000002417.1	protein_coding	2020-01-01	-	-	-	2947	2947	983	R/*	Cga/Tga	-	-	-1	-	-	-	-	-	-	-	-	-	-	-
chr15_36210989	15:36210989-36210989	T	start_lost	HIGH	-	ENSCHIG00000001740	Transcript	ENSCHIT00000002417.1	protein_coding	2020-01-01	-	-	-	2	2	1	M/K	aTg/aAg	-	-	-1	-	-	-	-	-	-	deleterious_low_confidence(0)	-	-	-	-
chr15_36339347	15:36339347-36339347	A	stop_gained	HIGH	-	ENSCHIG00000003288	Transcript	ENSCHIT00000004436.1	protein_coding	2020-01-01	-	-	-	12	12	4	W/*	tgG/tgA	rs654277088	-	1	-	-	-	-	-	-	-	-	-	-	-
chr15_36349949	15:36349949-36349949	A	stop_lost	HIGH	-	ENSCHIG00000002699	Transcript	ENSCHIT00000003752.1	protein_coding	2020-01-01	-	-	-	943	943	315	*/R	Tga/Aga	rs670488452	-	1	-	-	-	-	-	-	-	-	-	-	-
chr15_36461817	15:36461817-36461817	C	start_lost,splice_region_variant	HIGH	-	ENSCHIG00000014370	Transcript	ENSCHIT00000020487.1	protein_coding	2020-01-02	-	-	-	1	1	1	I/V	Ata/Gta	rs639612603	-	-1	-	-	-	-	-	-	tolerated_low_confidence(0.98)	-	-	-	-
chr15_37499924	15:37499924-37499924	T	stop_gained	HIGH	-	ENSCHIG00000010932	Transcript	ENSCHIT00000015158.1	protein_coding	2020-01-01	-	-	-	526	526	176	Q/*	Caa/Taa	-	-	1	-	-	-	-	-	-	-	-	-	-	-
chr15_37705372	15:37705372-37705372	T	stop_gained	HIGH	-	ENSCHIG00000009230	Transcript	ENSCHIT00000012711.1	protein_coding	2020-01-01	-	-	-	685	685	229	Q/*	Cag/Tag	-	-	1	-	-	-	-	-	-	-	-	-	-	-
chr15_37774237	15:37774237-37774237	A	stop_gained	HIGH	-	ENSCHIG00000011547	Transcript	ENSCHIT00000016082.1	protein_coding	2020-01-01	-	-	-	919	919	307	R/*	Aga/Tga	-	-	-1	-	-	-	-	-	-	-	-	-	-	-
chr15_37784579	15:37784579-37784579	A	stop_gained	HIGH	-	ENSCHIG00000024437	Transcript	ENSCHIT00000037087.1	protein_coding	2020-01-02	-	-	-	658	658	220	R/*	Cga/Tga	-	-	-1	-	-	-	-	-	-	-	-	-	-	-
chr15_37791460	15:37791460-37791460	A	stop_gained	HIGH	-	ENSCHIG00000004082	Transcript	ENSCHIT00000005442.1	protein_coding	2020-01-01	-	-	-	76	76	26	Q/*	Cag/Tag	rs652032000	-	-1	-	-	-	-	-	-	-	-	-	-	-
chr15_37822320	15:37822320-37822320	T	splice_donor_variant	HIGH	-	ENSCHIG00000011001	Transcript	ENSCHIT00000015271.1	protein_coding	-	2020-01-01	-	-	-	-	-	-	-	-	-	-1	-	-	-	-	-	-	-	-	-	-	-
chr15_40433797	15:40433797-40433797	A	start_lost	HIGH	-	ENSCHIG00000024170	Transcript	ENSCHIT00000036649.1	protein_coding	2020-01-02	-	-	-	1	1	1	V/M	Gtg/Atg	rs643671599	-	1	-	-	-	-	-	-	tolerated_low_confidence(1)	-	-	-	-
chr15_42408194	15:42408194-42408194	T	stop_gained	HIGH	-	ENSCHIG00000013740	Transcript	ENSCHIT00000019448.1	protein_coding	2020-02-02	-	-	-	178	178	60	Q/*	Cag/Tag	rs647415665	-	1	-	-	-	-	-	-	-	-	-	-	-
chr15_43901420	15:43901420-43901420	T	stop_gained	HIGH	RRAS2	ENSCHIG00000021550	Transcript	ENSCHIT00000032177.1	protein_coding	2020-06-06	-	-	-	578	578	193	L/*	tTa/tAa	rs660774512	-	-1	-	HGNC	RRAS2	-	-	-	-	-	-	-	-
chr15_44780252	15:44780252-44780252	A	stop_gained	HIGH	-	ENSCHIG00000016702	Transcript	ENSCHIT00000024263.1	protein_coding	2020-01-02	-	-	-	451	451	151	Q/*	Caa/Taa	rs646495086	-	-1	-	-	-	-	-	-	-	-	-	-	-
chr15_48652303	15:48652303-48652303	T	stop_gained	HIGH	HSPA8	ENSCHIG00000017000	Transcript	ENSCHIT00000024811.1	protein_coding	2020-02-11	-	-	-	103	103	35	R/*	Cga/Tga	-	-	1	-	EntrezGene	-	-	-	-	-	-	-	-	-
chr15_48652303	15:48652303-48652303	T	stop_gained	HIGH	HSPA8	ENSCHIG00000017000	Transcript	ENSCHIT00000024863.1	protein_coding	2020-01-07	-	-	-	111	106	36	R/*	Cga/Tga	-	-	1	-	EntrezGene	-	-	-	-	-	-	-	-	-
chr15_48652303	15:48652303-48652303	T	stop_gained	HIGH	HSPA8	ENSCHIG00000017000	Transcript	ENSCHIT00000024891.1	protein_coding	2020-01-09	-	-	-	106	106	36	R/*	Cga/Tga	-	-	1	-	EntrezGene	-	-	-	-	-	-	-	-	-
chr15_48652342	15:48652342-48652342	T	stop_gained	HIGH	HSPA8	ENSCHIG00000017000	Transcript	ENSCHIT00000024811.1	protein_coding	2020-02-11	-	-	-	142	142	48	R/*	Cga/Tga	-	-	1	-	EntrezGene	-	-	-	-	-	-	-	-	-
chr15_48652342	15:48652342-48652342	T	stop_gained	HIGH	HSPA8	ENSCHIG00000017000	Transcript	ENSCHIT00000024863.1	protein_coding	2020-01-07	-	-	-	150	145	49	R/*	Cga/Tga	-	-	1	-	EntrezGene	-	-	-	-	-	-	-	-	-
chr15_48652342	15:48652342-48652342	T	stop_gained	HIGH	HSPA8	ENSCHIG00000017000	Transcript	ENSCHIT00000024891.1	protein_coding	2020-01-09	-	-	-	145	145	49	R/*	Cga/Tga	-	-	1	-	EntrezGene	-	-	-	-	-	-	-	-	-
chr15_50729771	15:50729771-50729771	T	stop_gained	HIGH	-	ENSCHIG00000026160	Transcript	ENSCHIT00000039906.1	protein_coding	2020-02-02	-	-	-	371	371	124	L/*	tTa/tAa	-	-	-1	-	-	-	-	-	-	-	-	-	-	-
chr15_50730182	15:50730182-50730182	G	start_lost	HIGH	-	ENSCHIG00000026160	Transcript	ENSCHIT00000039906.1	protein_coding	2020-01-02	-	-	-	2	2	1	M/T	aTg/aCg	rs662307693	-	-1	-	-	-	-	-	-	deleterious_low_confidence(0.01)	-	-	-	-
chr15_51896599	15:51896599-51896599	C	splice_donor_variant,non_coding_transcript_variant	HIGH	-	ENSCHIG00000001917	Transcript	ENSCHIT00000002657.1	lincRNA	-	2020-02-03	-	-	-	-	-	-	-	rs635919209	-	1	-	-	-	-	-	-	-	-	-	-	-
chr15_52583232	15:52583232-52583232	C	splice_acceptor_variant	HIGH	PDZD3	ENSCHIG00000022415	Transcript	ENSCHIT00000033660.1	protein_coding	-	2020-08-09	-	-	-	-	-	-	-	rs655725563	-	-1	-	HGNC	PDZD3	-	-	-	-	-	-	-	-
chr15_52779297	15:52779297-52779297	A	stop_gained	HIGH	FOXR1	ENSCHIG00000019236	Transcript	ENSCHIT00000028478.1	protein_coding	2020-05-05	-	-	-	1224	868	290	R/*	Cga/Tga	-	-	-1	-	HGNC	FOXR1	-	-	-	-	-	-	-	-
chr15_53027753	15:53027753-53027753	T	stop_gained	HIGH	TREH	ENSCHIG00000021185	Transcript	ENSCHIT00000031589.1	protein_coding	2020-04-15	-	-	-	352	352	118	R/*	Cga/Tga	rs653254308	-	1	-	HGNC	TREH	-	-	-	-	-	-	-	-
chr15_53029809	15:53029809-53029809	A	splice_donor_variant	HIGH	TREH	ENSCHIG00000021185	Transcript	ENSCHIT00000031589.1	protein_coding	-	2020-08-14	-	-	-	-	-	-	-	rs663322449	-	1	-	HGNC	TREH	-	-	-	-	-	-	-	-
chr15_53140831	15:53140831-53140831	T	splice_donor_variant	HIGH	TMEM25	ENSCHIG00000021892	Transcript	ENSCHIT00000032751.1	protein_coding	-	2020-04-07	-	-	-	-	-	-	-	rs656684709	-	-1	-	HGNC	TMEM25	-	-	-	-	-	-	-	-
chr15_53746573	15:53746573-53746573	T	stop_gained	HIGH	TMPRSS13	ENSCHIG00000020639	Transcript	ENSCHIT00000030670.1	protein_coding	2020-02-14	-	-	-	526	526	176	Q/*	Cag/Tag	-	-	1	-	HGNC	TMPRSS13	-	-	-	-	-	-	-	-
chr15_55507793	15:55507793-55507793	A	splice_donor_variant,non_coding_transcript_variant	HIGH	-	ENSCHIG00000001973	Transcript	ENSCHIT00000002736.1	lincRNA	-	2020-02-02	-	-	-	-	-	-	-	rs646521400	-	1	-	-	-	-	-	-	-	-	-	-	-
chr15_55818988	15:55818988-55818988	C	splice_acceptor_variant,non_coding_transcript_variant	HIGH	-	ENSCHIG00000001991	Transcript	ENSCHIT00000002759.1	lincRNA	-	2020-01-01	-	-	-	-	-	-	-	rs645602459	-	1	-	-	-	-	-	-	-	-	-	-	-
chr15_56495020	15:56495020-56495020	T	start_lost	HIGH	CADM1	ENSCHIG00000025944	Transcript	ENSCHIT00000039580.1	protein_coding	2020-01-12	-	-	-	3	3	1	M/I	atG/atT	rs644465150	-	1	-	HGNC	CADM1	-	-	-	tolerated_low_confidence(0.25)	-	-	-	-
chr15_57157963	15:57157963-57157963	T	stop_gained	HIGH	NXPE2	ENSCHIG00000014116	Transcript	ENSCHIT00000020104.1	protein_coding	2020-01-05	-	-	-	69	69	23	W/*	tgG/tgA	-	-	-1	-	HGNC	NXPE2	-	-	-	-	-	-	-	-
chr15_62808485	15:62808485-62808485	T	splice_acceptor_variant,non_coding_transcript_variant	HIGH	-	ENSCHIG00000002067	Transcript	ENSCHIT00000002851.1	lincRNA	-	2020-01-02	-	-	-	-	-	-	-	rs643850740	-	1	-	-	-	-	-	-	-	-	-	-	-
chr15_63619695	15:63619695-63619695	C	splice_donor_variant,non_coding_transcript_variant	HIGH	-	ENSCHIG00000002077	Transcript	ENSCHIT00000002867.1	lincRNA	-	2020-01-01	-	-	-	-	-	-	-	rs648555081	-	-1	-	-	-	-	-	-	-	-	-	-	-
chr15_66461958	15:66461958-66461958	A	splice_donor_variant	HIGH	PIWIL4	ENSCHIG00000007777	Transcript	ENSCHIT00000011450.1	protein_coding	-	2020-01-18	-	-	-	-	-	-	-	-	-	1	-	HGNC	PIWIL4	-	-	-	-	-	-	-	-
chr15_71599426	15:71599426-71599426	G	start_lost	HIGH	-	ENSCHIG00000012754	Transcript	ENSCHIT00000017907.1	protein_coding	2020-01-02	-	-	-	2	2	1	M/R	aTg/aGg	rs662695811	-	1	-	-	-	-	-	-	-	-	-	-	-
chr15_72262510	15:72262510-72262510	A	stop_gained	HIGH	-	ENSCHIG00000025381	Transcript	ENSCHIT00000038624.1	protein_coding	2020-02-03	-	-	-	52	52	18	E/*	Gag/Tag	rs664285166	-	-1	-	-	-	-	-	-	-	-	-	-	-
chr15_73124953	15:73124953-73124953	T	splice_acceptor_variant	HIGH	-	ENSCHIG00000014784	Transcript	ENSCHIT00000021089.1	protein_coding	-	2020-01-01	-	-	-	-	-	-	-	-	-	-1	-	-	-	-	-	-	-	-	-	-	-
chr15_74462747	15:74462747-74462747	C	stop_lost	HIGH	PGR	ENSCHIG00000021765	Transcript	ENSCHIT00000032519.1	protein_coding	2020-09-09	-	-	-	2737	2737	913	*/G	Tga/Gga	rs661901814	-	-1	-	HGNC	PGR	-	-	-	-	-	-	-	-
chr15_76620932	15:76620932-76620932	A	stop_gained,splice_region_variant	HIGH	MMP1	ENSCHIG00000010427	Transcript	ENSCHIT00000014430.1	protein_coding	2020-10-11	-	-	-	1318	1318	440	R/*	Aga/Tga	rs644478007	-	-1	-	HGNC	MMP1	-	-	-	-	-	-	-	-
chr15_80937372	15:80937372-80937372	G	start_lost	HIGH	AASDHPPT	ENSCHIG00000017726	Transcript	ENSCHIT00000026007.1	protein_coding	2020-01-06	-	-	-	1	1	1	M/V	Atg/Gtg	-	-	1	-	HGNC	AASDHPPT	-	-	-	deleterious_low_confidence(0.03)	-	-	-	-
chr15_81106349	15:81106349-81106349	A	splice_donor_variant	HIGH	MRE11	ENSCHIG00000021669	Transcript	ENSCHIT00000032376.1	protein_coding	-	18/19	-	-	-	-	-	-	-	rs670352943	-	1	-	HGNC	MRE11	-	-	-	-	-	-	-	-
chr15_81106349	15:81106349-81106349	A	splice_donor_variant	HIGH	MRE11	ENSCHIG00000021669	Transcript	ENSCHIT00000032384.1	protein_coding	-	18/19	-	-	-	-	-	-	-	rs670352943	-	1	-	HGNC	MRE11	-	-	-	-	-	-	-	-
chr15_81106349	15:81106349-81106349	A	splice_donor_variant	HIGH	MRE11	ENSCHIG00000021669	Transcript	ENSCHIT00000032424.1	protein_coding	-	18/19	-	-	-	-	-	-	-	rs670352943	-	1	-	HGNC	MRE11	-	-	-	-	-	-	-	-
chr16_65729	16:65729-65729	T	stop_gained	HIGH	-	ENSCHIG00000002879	Transcript	ENSCHIT00000004116.1	protein_coding	2020-02-03	-	-	-	175	175	59	K/*	Aaa/Taa	-	-	1	-	-	-	-	-	-	-	-	-	-	-
chr16_67573	16:67573-67573	T	stop_gained	HIGH	-	ENSCHIG00000014347	Transcript	ENSCHIT00000020455.1	protein_coding	2020-01-03	-	-	-	420	420	140	W/*	tgG/tgA	rs655074333	-	-1	-	-	-	-	-	-	-	-	-	-	-
chr16_166934	16:166934-166934	A	splice_donor_variant	HIGH	PPFIA4	ENSCHIG00000011499	Transcript	ENSCHIT00000016245.1	protein_coding	-	16/21	-	-	-	-	-	-	-	rs646119698	-	1	-	HGNC	PPFIA4	-	-	-	-	-	-	-	-
chr16_181573	16:181573-181573	T	stop_gained	HIGH	PPFIA4	ENSCHIG00000011499	Transcript	ENSCHIT00000016219.1	protein_coding	26/26	-	-	-	3562	3562	1188	R/*	Cga/Tga	-	-	1	-	HGNC	PPFIA4	-	-	-	-	-	-	-	-
chr16_721533	16:721533-721533	G	splice_donor_variant	HIGH	-	ENSCHIG00000011811	Transcript	ENSCHIT00000016477.1	protein_coding	-	2020-02-02	-	-	-	-	-	-	-	-	-	-1	-	-	-	-	-	-	-	-	-	-	-
chr16_925531	16:925531-925531	G	stop_lost	HIGH	-	ENSCHIG00000019212	Transcript	ENSCHIT00000028447.1	protein_coding	2020-06-06	-	-	-	876	876	292	*/Y	taG/taC	-	-	-1	-	-	-	-	-	-	-	-	-	-	-
chr16_934123	16:934123-934123	A	stop_gained	HIGH	-	ENSCHIG00000019212	Transcript	ENSCHIT00000028447.1	protein_coding	2020-02-06	-	-	-	106	106	36	Q/*	Cag/Tag	-	-	-1	-	-	-	-	-	-	-	-	-	-	-
chr16_1491018	16:1491018-1491018	T	stop_gained	HIGH	PLEKHA6	ENSCHIG00000021840	Transcript	ENSCHIT00000032755.1	protein_coding	2020-01-26	-	-	-	155	125	42	W/*	tGg/tAg	-	-	-1	-	HGNC	PLEKHA6	-	-	-	-	-	-	-	-
chr16_2228423	16:2228423-2228423	A	splice_donor_variant	HIGH	CNTN2	ENSCHIG00000017645	Transcript	ENSCHIT00000026010.1	protein_coding	-	2020-01-19	-	-	-	-	-	-	-	rs649291949	-	1	-	HGNC	CNTN2	-	-	-	-	-	-	-	-
chr16_2591765	16:2591765-2591765	C	splice_donor_variant,non_coding_transcript_variant	HIGH	-	ENSCHIG00000000799	Transcript	ENSCHIT00000001131.1	lincRNA	-	2020-01-02	-	-	-	-	-	-	-	rs646682849	-	1	-	-	-	-	-	-	-	-	-	-	-
chr16_3737310	16:3737310-3737310	T	splice_acceptor_variant	HIGH	EIF2D	ENSCHIG00000009380	Transcript	ENSCHIT00000012943.1	protein_coding	-	2020-06-15	-	-	-	-	-	-	-	-	-	-1	-	HGNC	EIF2D	-	-	-	-	-	-	-	-
chr16_4311835	16:4311835-4311835	A	splice_acceptor_variant	HIGH	-	ENSCHIG00000022712	Transcript	ENSCHIT00000034190.1	protein_coding	-	2020-01-11	-	-	-	-	-	-	-	rs638951409	-	1	-	-	-	-	-	-	-	-	-	-	-
chr16_4390278	16:4390278-4390278	T	stop_gained,splice_region_variant	HIGH	-	ENSCHIG00000011741	Transcript	ENSCHIT00000016373.1	protein_coding	2020-03-14	-	-	-	163	163	55	G/*	Gga/Tga	rs656747125	-	1	-	-	-	-	-	-	-	-	-	-	-
chr16_4403480	16:4403480-4403480	T	splice_donor_variant	HIGH	-	ENSCHIG00000011741	Transcript	ENSCHIT00000016373.1	protein_coding	-	2020-06-13	-	-	-	-	-	-	-	rs664866838	-	1	-	-	-	-	-	-	-	-	-	-	-
chr16_4440153	16:4440153-4440153	T	stop_gained	HIGH	-	ENSCHIG00000011741	Transcript	ENSCHIT00000016373.1	protein_coding	2020-12-14	-	-	-	1207	1207	403	Q/*	Caa/Taa	rs669679797	-	1	-	-	-	-	-	-	-	-	-	-	-
chr16_4440215	16:4440215-4440215	A	stop_gained	HIGH	-	ENSCHIG00000011741	Transcript	ENSCHIT00000016373.1	protein_coding	2020-12-14	-	-	-	1269	1269	423	C/*	tgC/tgA	rs637455601	-	1	-	-	-	-	-	-	-	-	-	-	-
chr16_4440230	16:4440230-4440230	G	stop_gained	HIGH	-	ENSCHIG00000011741	Transcript	ENSCHIT00000016373.1	protein_coding	2020-12-14	-	-	-	1284	1284	428	Y/*	taT/taG	rs647976356	-	1	-	-	-	-	-	-	-	-	-	-	-
chr16_4980583	16:4980583-4980583	T	splice_acceptor_variant	HIGH	-	ENSCHIG00000013657	Transcript	ENSCHIT00000019315.1	protein_coding	-	2020-09-09	-	-	-	-	-	-	-	rs648284932	-	-1	-	-	-	-	-	-	-	-	-	-	-
chr16_5207853	16:5207853-5207853	C	stop_lost	HIGH	-	ENSCHIG00000000467	Transcript	ENSCHIT00000000692.1	protein_coding	2020-07-07	-	-	-	1078	1078	360	*/Q	Tag/Cag	-	-	1	-	-	-	-	-	-	-	-	-	-	-
chr16_6843245	16:6843245-6843245	C	splice_donor_variant,non_coding_transcript_variant	HIGH	-	ENSCHIG00000000823	Transcript	ENSCHIT00000001157.1	lincRNA	-	2020-01-12	-	-	-	-	-	-	-	rs653158918	-	1	-	-	-	-	-	-	-	-	-	-	-
chr16_10914048	16:10914048-10914048	G	splice_donor_variant,non_coding_transcript_variant	HIGH	-	ENSCHIG00000000832	Transcript	ENSCHIT00000001168.1	lincRNA	-	2020-01-02	-	-	-	-	-	-	-	rs665877715	-	1	-	-	-	-	-	-	-	-	-	-	-
chr16_19416750	16:19416750-19416750	C	stop_gained	HIGH	-	ENSCHIG00000005946	Transcript	ENSCHIT00000007973.1	protein_coding	2020-01-01	-	-	-	486	486	162	Y/*	taC/taG	rs651971608	-	-1	-	-	-	-	-	-	-	-	-	-	-
chr16_19417031	16:19417031-19417031	A	stop_gained	HIGH	-	ENSCHIG00000005946	Transcript	ENSCHIT00000007973.1	protein_coding	2020-01-01	-	-	-	205	205	69	R/*	Cga/Tga	-	-	-1	-	-	-	-	-	-	-	-	-	-	-
chr16_19417234	16:19417234-19417234	G	start_lost	HIGH	-	ENSCHIG00000005946	Transcript	ENSCHIT00000007973.1	protein_coding	2020-01-01	-	-	-	2	2	1	M/T	aTg/aCg	-	-	-1	-	-	-	-	-	-	deleterious(0)	-	-	-	-
chr16_21182729	16:21182729-21182729	T	start_lost	HIGH	LYPLAL1	ENSCHIG00000010399	Transcript	ENSCHIT00000014324.1	protein_coding	2020-01-05	-	-	-	190	1	1	M/L	Atg/Ttg	-	-	1	-	HGNC	LYPLAL1	-	-	-	deleterious_low_confidence(0)	-	-	-	-
chr16_21990302	16:21990302-21990302	A	stop_gained	HIGH	-	ENSCHIG00000012201	Transcript	ENSCHIT00000017038.1	protein_coding	2020-01-01	-	-	-	395	395	132	W/*	tGg/tAg	-	-	1	-	-	-	-	-	-	-	-	-	-	-
chr16_22813366	16:22813366-22813366	T	stop_gained	HIGH	-	ENSCHIG00000001173	Transcript	ENSCHIT00000001642.1	protein_coding	2020-07-07	-	-	-	1009	1009	337	E/*	Gaa/Taa	-	-	1	-	-	-	-	-	-	-	-	-	-	-
chr16_22813370	16:22813370-22813370	G	stop_lost	HIGH	-	ENSCHIG00000001173	Transcript	ENSCHIT00000001642.1	protein_coding	2020-07-07	-	-	-	1013	1013	338	*/W	tAg/tGg	-	-	1	-	-	-	-	-	-	-	-	-	-	-
chr16_24552660	16:24552660-24552660	G	stop_lost	HIGH	TAF1A	ENSCHIG00000020462	Transcript	ENSCHIT00000030392.1	protein_coding	2020-10-10	-	-	-	1345	1343	448	*/S	tGa/tCa	rs670126679	-	-1	-	HGNC	TAF1A	-	-	-	-	-	-	-	-
chr16_25963235	16:25963235-25963235	G	splice_donor_variant	HIGH	NVL	ENSCHIG00000001224	Transcript	ENSCHIT00000002345.1	protein_coding	-	13/22	-	-	-	-	-	-	-	rs654900890	-	-1	-	HGNC	NVL	-	-	-	-	-	-	-	-
chr16_27039948	16:27039948-27039948	G	splice_donor_variant	HIGH	LBR	ENSCHIG00000013607	Transcript	ENSCHIT00000019249.1	protein_coding	-	2020-01-13	-	-	-	-	-	-	-	rs653536393	-	-1	-	HGNC	LBR	-	-	-	-	-	-	-	-
chr16_27040012	16:27040012-27040012	G	start_lost	HIGH	LBR	ENSCHIG00000013607	Transcript	ENSCHIT00000019249.1	protein_coding	2020-01-14	-	-	-	2	2	1	M/T	aTg/aCg	rs653105057	-	-1	-	HGNC	LBR	-	-	-	-	-	-	-	-
chr16_27472907	16:27472907-27472907	C	start_lost	HIGH	TMEM63A	ENSCHIG00000026549	Transcript	ENSCHIT00000040586.1	protein_coding	2020-02-23	-	-	-	181	1	1	M/V	Atg/Gtg	rs657730176	-	-1	-	EntrezGene	-	-	-	-	deleterious_low_confidence(0.03)	-	-	-	-
chr16_27472907	16:27472907-27472907	C	start_lost	HIGH	TMEM63A	ENSCHIG00000026549	Transcript	ENSCHIT00000040593.1	protein_coding	2020-02-24	-	-	-	181	1	1	M/V	Atg/Gtg	rs657730176	-	-1	-	EntrezGene	-	-	-	-	deleterious_low_confidence(0.03)	-	-	-	-
chr16_28647883	16:28647883-28647883	T	stop_gained	HIGH	-	ENSCHIG00000010278	Transcript	ENSCHIT00000014141.1	protein_coding	2020-03-03	-	-	-	374	374	125	W/*	tGg/tAg	-	-	-1	-	-	-	-	-	-	-	-	-	-	-
chr16_33580211	16:33580211-33580211	G	splice_donor_variant	HIGH	WDR64	ENSCHIG00000018653	Transcript	ENSCHIT00000027633.1	protein_coding	-	15/27	-	-	-	-	-	-	-	rs655869986	-	-1	-	HGNC	WDR64	-	-	-	-	-	-	-	-
chr16_34398949	16:34398949-34398949	T	splice_acceptor_variant	HIGH	RGS7	ENSCHIG00000024203	Transcript	ENSCHIT00000036827.1	protein_coding	-	2020-11-12	-	-	-	-	-	-	-	-	-	1	-	HGNC	RGS7	-	-	-	-	-	-	-	-
chr16_35436709	16:35436709-35436709	T	splice_acceptor_variant	HIGH	-	ENSCHIG00000018251	Transcript	ENSCHIT00000026909.1	protein_coding	-	2020-01-01	-	-	-	-	-	-	-	rs638749377	-	1	-	-	-	-	-	-	-	-	-	-	-
chr16_35480383	16:35480383-35480383	T	stop_gained	HIGH	-	ENSCHIG00000008894	Transcript	ENSCHIT00000012223.1	protein_coding	2020-01-01	-	-	-	895	895	299	R/*	Cga/Tga	-	-	1	-	-	-	-	-	-	-	-	-	-	-
chr16_37336339	16:37336339-37336339	A	start_lost	HIGH	FMO1	ENSCHIG00000011059	Transcript	ENSCHIT00000015363.1	protein_coding	2020-01-09	-	-	-	37	2	1	M/K	aTg/aAg	-	-	1	-	HGNC	FMO1	-	-	-	-	-	-	-	-
chr16_40347629	16:40347629-40347629	T	splice_acceptor_variant	HIGH	CLCN6	ENSCHIG00000015137	Transcript	ENSCHIT00000021718.1	protein_coding	-	2020-04-21	-	-	-	-	-	-	-	rs648363869	-	-1	-	HGNC	CLCN6	-	-	-	-	-	-	-	-
chr16_41636663	16:41636663-41636663	A	splice_donor_variant	HIGH	CENPS	ENSCHIG00000016554	Transcript	ENSCHIT00000024030.1	protein_coding	-	2020-01-04	-	-	-	-	-	-	-	-	-	-1	-	HGNC	CENPS	-	-	-	-	-	-	-	-
chr16_42779859	16:42779859-42779859	C	splice_acceptor_variant,non_coding_transcript_variant	HIGH	-	ENSCHIG00000000992	Transcript	ENSCHIT00000001393.1	lincRNA	-	2020-01-03	-	-	-	-	-	-	-	-	-	-1	-	-	-	-	-	-	-	-	-	-	-
chr16_44098361	16:44098361-44098361	G	splice_donor_variant	HIGH	PER3	ENSCHIG00000022335	Transcript	ENSCHIT00000033508.1	protein_coding	-	16/20	-	-	-	-	-	-	-	rs639044796	-	-1	-	HGNC	PER3	-	-	-	-	-	-	-	-
chr16_47840113	16:47840113-47840113	C	start_lost	HIGH	LRRC47	ENSCHIG00000022607	Transcript	ENSCHIT00000034010.1	protein_coding	2020-01-07	-	-	-	2	2	1	M/T	aTg/aCg	-	-	1	-	HGNC	LRRC47	-	-	-	-	-	-	-	-
chr16_48880861	16:48880861-48880861	A	stop_gained	HIGH	PLCH2	ENSCHIG00000002050	Transcript	ENSCHIT00000003111.1	protein_coding	2020-02-24	-	-	-	100	100	34	R/*	Cga/Tga	rs646475928	-	-1	-	HGNC	PLCH2	-	-	-	-	-	-	-	-
chr16_54868866	16:54868866-54868866	T	splice_acceptor_variant	HIGH	TNN	ENSCHIG00000016451	Transcript	ENSCHIT00000023975.1	protein_coding	-	2020-07-18	-	-	-	-	-	-	-	rs654952159	-	1	-	HGNC	TNN	-	-	-	-	-	-	-	-
chr16_54876317	16:54876317-54876317	A	stop_gained	HIGH	TNN	ENSCHIG00000016451	Transcript	ENSCHIT00000023887.1	protein_coding	2020-12-20	-	-	-	3405	2852	951	W/*	tGg/tAg	rs648660424	-	1	-	HGNC	TNN	-	-	-	-	-	-	-	-
chr16_54876317	16:54876317-54876317	A	stop_gained	HIGH	TNN	ENSCHIG00000016451	Transcript	ENSCHIT00000023907.1	protein_coding	2020-11-19	-	-	-	3141	2588	863	W/*	tGg/tAg	rs648660424	-	1	-	HGNC	TNN	-	-	-	-	-	-	-	-
chr16_54876317	16:54876317-54876317	A	stop_gained	HIGH	TNN	ENSCHIG00000016451	Transcript	ENSCHIT00000023923.1	protein_coding	2020-10-18	-	-	-	2877	2324	775	W/*	tGg/tAg	rs648660424	-	1	-	HGNC	TNN	-	-	-	-	-	-	-	-
chr16_54876317	16:54876317-54876317	A	stop_gained	HIGH	TNN	ENSCHIG00000016451	Transcript	ENSCHIT00000023955.1	protein_coding	2020-11-19	-	-	-	3127	2588	863	W/*	tGg/tAg	rs648660424	-	1	-	HGNC	TNN	-	-	-	-	-	-	-	-
chr16_54876317	16:54876317-54876317	A	stop_gained	HIGH	TNN	ENSCHIG00000016451	Transcript	ENSCHIT00000023975.1	protein_coding	2020-11-19	-	-	-	2525	2525	842	W/*	tGg/tAg	rs648660424	-	1	-	HGNC	TNN	-	-	-	-	-	-	-	-
chr16_56055494	16:56055494-56055494	A	stop_gained	HIGH	-	ENSCHIG00000014154	Transcript	ENSCHIT00000020145.1	protein_coding	2020-03-03	-	-	-	229	229	77	Q/*	Cag/Tag	rs650675740	-	-1	-	-	-	-	-	-	-	-	-	-	-
chr16_58540514	16:58540514-58540514	T	stop_gained	HIGH	TEX35	ENSCHIG00000019821	Transcript	ENSCHIT00000029362.1	protein_coding	2020-09-10	-	-	-	938	607	203	R/*	Cga/Tga	rs637908124	-	1	-	HGNC	TEX35	-	-	-	-	-	-	-	-
chr16_58540514	16:58540514-58540514	T	stop_gained	HIGH	TEX35	ENSCHIG00000019821	Transcript	ENSCHIT00000029369.1	protein_coding	2020-09-10	-	-	-	938	607	203	R/*	Cga/Tga	rs637908124	-	1	-	HGNC	TEX35	-	-	-	-	-	-	-	-
chr16_59435943	16:59435943-59435943	T	splice_donor_variant	HIGH	TDRD5	ENSCHIG00000026884	Transcript	ENSCHIT00000041139.1	protein_coding	-	2020-07-21	-	-	-	-	-	-	-	-	-	1	-	HGNC	TDRD5	-	-	-	-	-	-	-	-
chr16_59435943	16:59435943-59435943	T	splice_donor_variant	HIGH	TDRD5	ENSCHIG00000026884	Transcript	ENSCHIT00000041143.1	protein_coding	-	2020-06-18	-	-	-	-	-	-	-	-	-	1	-	HGNC	TDRD5	-	-	-	-	-	-	-	-
chr16_60789678	16:60789678-60789678	A	splice_acceptor_variant	HIGH	IER5	ENSCHIG00000023095	Transcript	ENSCHIT00000034822.1	protein_coding	-	2020-02-03	-	-	-	-	-	-	-	-	-	1	-	HGNC	IER5	-	-	-	-	-	-	-	-
chr16_65754354	16:65754354-65754354	A	splice_acceptor_variant	HIGH	HMCN1	ENSCHIG00000023131	Transcript	ENSCHIT00000035001.1	protein_coding	-	70/104	-	-	-	-	-	-	-	-	-	1	-	HGNC	HMCN1	-	-	-	-	-	-	-	-
chr16_65905973	16:65905973-65905973	T	splice_acceptor_variant	HIGH	-	ENSCHIG00000016570	Transcript	ENSCHIT00000024047.1	protein_coding	-	2020-01-01	-	-	-	-	-	-	-	rs650244917	-	-1	-	-	-	-	-	-	-	-	-	-	-
chr16_74994855	16:74994855-74994855	T	stop_gained	HIGH	-	ENSCHIG00000023100	Transcript	ENSCHIT00000034849.1	protein_coding	2020-03-03	-	-	-	479	479	160	W/*	tGg/tAg	-	-	-1	-	-	-	-	-	-	-	-	-	-	-
chr16_74995333	16:74995333-74995333	C	splice_acceptor_variant	HIGH	-	ENSCHIG00000023100	Transcript	ENSCHIT00000034849.1	protein_coding	-	2020-01-02	-	-	-	-	-	-	-	rs659719984	-	-1	-	-	-	-	-	-	-	-	-	-	-
chr16_76180298	16:76180298-76180298	A	splice_acceptor_variant	HIGH	PTPRC	ENSCHIG00000022485	Transcript	ENSCHIT00000033833.1	protein_coding	-	2020-03-23	-	-	-	-	-	-	-	-	-	1	-	HGNC	PTPRC	-	-	-	-	-	-	-	-
chr16_78110034	16:78110034-78110034	T	splice_donor_variant	HIGH	CACNA1S	ENSCHIG00000013440	Transcript	ENSCHIT00000019121.1	protein_coding	-	41/41	-	-	-	-	-	-	-	-	-	-1	-	HGNC	CACNA1S	-	-	-	-	-	-	-	-
chr16_78357436	16:78357436-78357436	T	stop_gained	HIGH	-	ENSCHIG00000025176	Transcript	ENSCHIT00000038274.1	protein_coding	2020-02-02	-	-	-	1347	376	126	E/*	Gag/Tag	-	-	1	-	-	-	-	-	-	-	-	-	-	-
chr16_78801004	16:78801004-78801004	T	stop_gained	HIGH	LGR6	ENSCHIG00000024412	Transcript	ENSCHIT00000037076.1	protein_coding	14/15	-	-	-	1470	1470	490	C/*	tgC/tgA	-	-	-1	-	HGNC	LGR6	-	-	-	-	-	-	-	-
chr16_78953937	16:78953937-78953937	C	splice_donor_variant	HIGH	NAV1	ENSCHIG00000008057	Transcript	ENSCHIT00000011592.1	protein_coding	-	2020-02-28	-	-	-	-	-	-	-	-	-	1	-	HGNC	NAV1	-	-	-	-	-	-	-	-
chr16_79346489	16:79346489-79346489	C	splice_donor_variant	HIGH	TNNT2	ENSCHIG00000020704	Transcript	ENSCHIT00000030768.1	protein_coding	-	2020-05-07	-	-	-	-	-	-	-	-	-	1	-	HGNC	TNNT2	-	-	-	-	-	-	-	-
chr17_133545	17:133545-133545	G	start_lost	HIGH	CHCHD10	ENSCHIG00000021378	Transcript	ENSCHIT00000031903.1	protein_coding	2020-01-03	-	-	-	2	2	1	P/R	cCg/cGg	-	-	1	-	HGNC	CHCHD10	-	-	-	-	-	-	-	-
chr17_229935	17:229935-229935	G	stop_lost	HIGH	-	ENSCHIG00000023467	Transcript	ENSCHIT00000035473.1	protein_coding	2020-02-02	-	-	-	535	535	179	*/R	Tga/Cga	-	-	-1	-	-	-	-	-	-	-	-	-	-	-
chr17_578136	17:578136-578136	A	stop_gained	HIGH	-	ENSCHIG00000026203	Transcript	ENSCHIT00000039972.1	protein_coding	2020-02-02	-	-	-	244	244	82	R/*	Cga/Tga	-	-	-1	-	-	-	-	-	-	-	-	-	-	-
chr17_691389	17:691389-691389	T	stop_gained	HIGH	SLC5A4	ENSCHIG00000020756	Transcript	ENSCHIT00000030858.1	protein_coding	2020-12-17	-	-	-	1102	1102	368	R/*	Cga/Tga	rs647835944	-	1	-	HGNC	SLC5A4	-	-	-	-	-	-	-	-
chr17_696368	17:696368-696368	T	splice_donor_variant	HIGH	SLC5A4	ENSCHIG00000020756	Transcript	ENSCHIT00000030858.1	protein_coding	-	15/16	-	-	-	-	-	-	-	-	-	1	-	HGNC	SLC5A4	-	-	-	-	-	-	-	-
chr17_916028	17:916028-916028	T	splice_acceptor_variant	HIGH	-	ENSCHIG00000016381	Transcript	ENSCHIT00000023775.1	protein_coding	-	9/41	-	-	-	-	-	-	-	rs638147011	-	-1	-	-	-	-	-	-	-	-	-	-	-
chr17_1047430	17:1047430-1047430	T	stop_gained	HIGH	-	ENSCHIG00000016505	Transcript	ENSCHIT00000023939.1	protein_coding	2020-01-03	-	-	-	740	740	247	W/*	tGg/tAg	-	-	-1	-	-	-	-	-	-	-	-	-	-	-
chr17_1047430	17:1047430-1047430	T	stop_gained	HIGH	-	ENSCHIG00000016505	Transcript	ENSCHIT00000023948.1	protein_coding	2020-01-02	-	-	-	740	740	247	W/*	tGg/tAg	-	-	-1	-	-	-	-	-	-	-	-	-	-	-
chr17_1048160	17:1048160-1048160	A	stop_gained	HIGH	-	ENSCHIG00000016505	Transcript	ENSCHIT00000023939.1	protein_coding	2020-01-03	-	-	-	10	10	4	R/*	Cga/Tga	rs639382735	-	-1	-	-	-	-	-	-	-	-	-	-	-
chr17_1048160	17:1048160-1048160	A	stop_gained	HIGH	-	ENSCHIG00000016505	Transcript	ENSCHIT00000023948.1	protein_coding	2020-01-02	-	-	-	10	10	4	R/*	Cga/Tga	rs639382735	-	-1	-	-	-	-	-	-	-	-	-	-	-
chr17_2389232	17:2389232-2389232	G	splice_acceptor_variant	HIGH	ZMAT5	ENSCHIG00000014766	Transcript	ENSCHIT00000021077.1	protein_coding	-	2020-02-04	-	-	-	-	-	-	-	rs637986910	-	1	-	HGNC	ZMAT5	-	-	-	-	-	-	-	-
chr17_2783353	17:2783353-2783353	A	splice_acceptor_variant	HIGH	KREMEN1	ENSCHIG00000020431	Transcript	ENSCHIT00000030342.1	protein_coding	-	2020-09-09	-	-	-	-	-	-	-	-	-	-1	-	HGNC	KREMEN1	-	-	-	-	-	-	-	-
chr17_4920560	17:4920560-4920560	C	splice_donor_variant	HIGH	SRRD	ENSCHIG00000018494	Transcript	ENSCHIT00000027320.1	protein_coding	-	2020-07-07	-	-	-	-	-	-	-	rs666236527	-	-1	-	HGNC	SRRD	-	-	-	-	-	-	-	-
chr17_5087004	17:5087004-5087004	T	start_lost	HIGH	SEZ6L	ENSCHIG00000009959	Transcript	ENSCHIT00000013849.1	protein_coding	2020-01-22	-	-	-	2	2	1	A/D	gCt/gAt	rs649979366	-	-1	-	HGNC	SEZ6L	-	-	-	tolerated_low_confidence(0.07)	-	-	-	-
chr17_5628725	17:5628725-5628725	C	splice_acceptor_variant	HIGH	GRK3	ENSCHIG00000021555	Transcript	ENSCHIT00000032621.1	protein_coding	-	2020-03-18	-	-	-	-	-	-	-	rs653044807	-	-1	-	HGNC	GRK3	-	-	-	-	-	-	-	-
chr17_6088113	17:6088113-6088113	G	splice_acceptor_variant	HIGH	-	ENSCHIG00000024941	Transcript	ENSCHIT00000037904.1	protein_coding	-	2020-03-20	-	-	-	-	-	-	-	rs653292679	-	1	-	-	-	-	-	-	-	-	-	-	-
chr17_11772057	17:11772057-11772057	A	splice_donor_variant,non_coding_transcript_variant	HIGH	-	ENSCHIG00000007047	Transcript	ENSCHIT00000009512.1	lincRNA	-	2020-02-03	-	-	-	-	-	-	-	rs658067090	-	1	-	-	-	-	-	-	-	-	-	-	-
chr17_11772057	17:11772057-11772057	A	splice_donor_variant,non_coding_transcript_variant	HIGH	-	ENSCHIG00000007047	Transcript	ENSCHIT00000009514.1	lincRNA	-	2020-02-02	-	-	-	-	-	-	-	rs658067090	-	1	-	-	-	-	-	-	-	-	-	-	-
chr17_15316158	17:15316158-15316158	A	splice_donor_variant	HIGH	CCDC60	ENSCHIG00000014462	Transcript	ENSCHIT00000020689.1	protein_coding	-	2020-01-12	-	-	-	-	-	-	-	rs646953241	-	1	-	HGNC	CCDC60	-	-	-	-	-	-	-	-
chr17_15871453	17:15871453-15871453	T	stop_gained	HIGH	-	ENSCHIG00000013174	Transcript	ENSCHIT00000018583.1	protein_coding	2020-10-18	-	-	-	1314	1314	438	W/*	tgG/tgA	rs655964023	-	-1	-	-	-	-	-	-	-	-	-	-	-
chr17_15871480	17:15871480-15871480	C	stop_gained	HIGH	-	ENSCHIG00000013174	Transcript	ENSCHIT00000018583.1	protein_coding	2020-10-18	-	-	-	1287	1287	429	Y/*	taT/taG	-	-	-1	-	-	-	-	-	-	-	-	-	-	-
chr17_16756120	17:16756120-16756120	C	splice_acceptor_variant	HIGH	TCTN1	ENSCHIG00000012538	Transcript	ENSCHIT00000017626.1	protein_coding	-	2020-01-08	-	-	-	-	-	-	-	rs650791172	-	-1	-	HGNC	TCTN1	-	-	-	-	-	-	-	-
chr17_18022447	17:18022447-18022447	C	start_lost	HIGH	-	ENSCHIG00000008509	Transcript	ENSCHIT00000011697.1	protein_coding	2020-01-02	-	-	-	105	1	1	M/V	Atg/Gtg	rs648502356	-	-1	-	-	-	-	-	-	tolerated_low_confidence(0.97)	-	-	-	-
chr17_18310709	17:18310709-18310709	A	stop_gained	HIGH	KNTC1	ENSCHIG00000010808	Transcript	ENSCHIT00000015043.1	protein_coding	6/58	-	-	-	539	539	180	L/*	tTa/tAa	-	-	1	-	HGNC	KNTC1	-	-	-	-	-	-	-	-
chr17_18996249	17:18996249-18996249	A	splice_donor_variant	HIGH	KMT5A	ENSCHIG00000013358	Transcript	ENSCHIT00000018863.1	protein_coding	-	2020-05-06	-	-	-	-	-	-	-	-	-	1	-	HGNC	KMT5A	-	-	-	-	-	-	-	-
chr17_22946441	17:22946441-22946441	G	start_lost	HIGH	GLT1D1	ENSCHIG00000024370	Transcript	ENSCHIT00000036997.1	protein_coding	2020-01-09	-	-	-	1	1	1	M/V	Atg/Gtg	rs637316910	-	1	-	HGNC	GLT1D1	-	-	-	-	-	-	-	-
chr17_24249516	17:24249516-24249516	T	splice_donor_variant,non_coding_transcript_variant	HIGH	-	ENSCHIG00000007064	Transcript	ENSCHIT00000009548.1	lincRNA	-	2020-02-02	-	-	-	-	-	-	-	rs669744589	-	-1	-	-	-	-	-	-	-	-	-	-	-
chr17_26033892	17:26033892-26033892	A	splice_donor_variant	HIGH	PUS1	ENSCHIG00000000487	Transcript	ENSCHIT00000000723.1	protein_coding	-	2020-01-06	-	-	-	-	-	-	-	-	-	1	-	HGNC	PUS1	-	-	-	-	-	-	-	-
chr17_26302058	17:26302058-26302058	G	splice_acceptor_variant	HIGH	GALNT9	ENSCHIG00000005588	Transcript	ENSCHIT00000007640.1	protein_coding	-	2020-05-11	-	-	-	-	-	-	-	rs668646010	-	-1	-	HGNC	GALNT9	-	-	-	-	-	-	-	-
chr17_27655220	17:27655220-27655220	A	splice_donor_variant	HIGH	ASIC5	ENSCHIG00000025441	Transcript	ENSCHIT00000038735.1	protein_coding	-	2020-10-10	-	-	-	-	-	-	-	rs642938023	-	-1	-	HGNC	ASIC5	-	-	-	-	-	-	-	-
chr17_30647996	17:30647996-30647996	A	stop_gained	HIGH	RXFP1	ENSCHIG00000023622	Transcript	ENSCHIT00000035824.1	protein_coding	2020-01-18	-	-	-	26	26	9	L/*	tTa/tAa	-	-	1	-	HGNC	RXFP1	-	-	-	-	-	-	-	-
chr17_30971364	17:30971364-30971364	T	stop_gained	HIGH	C4orf45	ENSCHIG00000016172	Transcript	ENSCHIT00000023380.1	protein_coding	2020-04-04	-	-	-	609	609	203	W/*	tgG/tgA	-	-	-1	-	HGNC	C4orf45	-	-	-	-	-	-	-	-
chr17_31754471	17:31754471-31754471	G splice_acceptor_variant HIGH - ENSCHIG00000018309 Transcript ENSCHIT00000027052.1 protein_coding - 1/5 - - - - - - - - - 1 - - - - - - - - - - - chr17_31754471 17:31754471-31754471 C	splice_acceptor_variant	HIGH	-	ENSCHIG00000018309	Transcript	ENSCHIT00000027052.1	protein_coding	-	2020-01-05	-	-	-	-	-	-	-	-	-	1	-	-	-	-	-	-	-	-	-	-	-
chr17_31754471	17:31754471-31754471	G splice_acceptor_variant HIGH - ENSCHIG00000018309 Transcript ENSCHIT00000027056.1 protein_coding - 1/5 - - - - - - - - - 1 - - - - - - - - - - - chr17_31754471 17:31754471-31754471 C	splice_acceptor_variant	HIGH	-	ENSCHIG00000018309	Transcript	ENSCHIT00000027056.1	protein_coding	-	2020-01-05	-	-	-	-	-	-	-	-	-	1	-	-	-	-	-	-	-	-	-	-	-
chr17_31754515	17:31754515-31754515	A	splice_donor_variant	HIGH	-	ENSCHIG00000018309	Transcript	ENSCHIT00000027048.1	protein_coding	-	2020-03-06	-	-	-	-	-	-	-	rs652599270	-	1	-	-	-	-	-	-	-	-	-	-	-
chr17_31754515	17:31754515-31754515	A	splice_donor_variant	HIGH	-	ENSCHIG00000018309	Transcript	ENSCHIT00000027052.1	protein_coding	-	2020-02-05	-	-	-	-	-	-	-	rs652599270	-	1	-	-	-	-	-	-	-	-	-	-	-
chr17_31754515	17:31754515-31754515	A	splice_donor_variant	HIGH	-	ENSCHIG00000018309	Transcript	ENSCHIT00000027056.1	protein_coding	-	2020-02-05	-	-	-	-	-	-	-	rs652599270	-	1	-	-	-	-	-	-	-	-	-	-	-
chr17_32649890	17:32649890-32649890	G	splice_acceptor_variant	HIGH	-	ENSCHIG00000008793	Transcript	ENSCHIT00000012113.1	protein_coding	-	2020-01-01	-	-	-	-	-	-	-	-	-	-1	-	-	-	-	-	-	-	-	-	-	-
chr17_33426417	17:33426417-33426417	A	splice_donor_variant	HIGH	-	ENSCHIG00000021057	Transcript	ENSCHIT00000031380.1	protein_coding	-	2020-02-03	-	-	-	-	-	-	-	rs660522439	-	1	-	-	-	-	-	-	-	-	-	-	-
chr17_33629325	17:33629325-33629325	C	stop_lost	HIGH	-	ENSCHIG00000024427	Transcript	ENSCHIT00000037132.1	protein_coding	2020-04-04	-	-	-	769	769	257	*/R	Tga/Cga	rs667357068	-	1	-	-	-	-	-	-	-	-	-	-	-
chr17_35355047	17:35355047-35355047	A	stop_gained	HIGH	TRPC3	ENSCHIG00000025819	Transcript	ENSCHIT00000039416.1	protein_coding	2020-01-12	-	-	-	7	7	3	R/*	Aga/Tga	rs639041632	-	-1	-	HGNC	TRPC3	-	-	-	-	-	-	-	-
chr17_41162109	17:41162109-41162109	G	splice_acceptor_variant	HIGH	LARP1B	ENSCHIG00000023144	Transcript	ENSCHIT00000035047.1	protein_coding	-	2020-09-17	-	-	-	-	-	-	-	rs653915578	-	1	-	HGNC	LARP1B	-	-	-	-	-	-	-	-
chr17_44337412	17:44337412-44337412	A	stop_gained	HIGH	-	ENSCHIG00000019226	Transcript	ENSCHIT00000028477.1	protein_coding	2020-08-08	-	-	-	1020	1020	340	Y/*	taC/taA	rs654561856	-	1	-	-	-	-	-	-	-	-	-	-	-
chr17_44786599	17:44786599-44786599	G	stop_lost	HIGH	-	ENSCHIG00000003914	Transcript	ENSCHIT00000005249.1	protein_coding	2020-01-01	-	-	-	304	304	102	*/Q	Taa/Caa	-	-	-1	-	-	-	-	-	-	-	-	-	-	-
chr17_45386199	17:45386199-45386199	G	splice_donor_variant,non_coding_transcript_variant	HIGH	-	ENSCHIG00000007126	Transcript	ENSCHIT00000009644.1	lincRNA	-	2020-01-03	-	-	-	-	-	-	-	-	-	-1	-	-	-	-	-	-	-	-	-	-	-
chr17_45386199	17:45386199-45386199	G	splice_donor_variant,non_coding_transcript_variant	HIGH	-	ENSCHIG00000007126	Transcript	ENSCHIT00000009645.1	lincRNA	-	2020-01-03	-	-	-	-	-	-	-	-	-	-1	-	-	-	-	-	-	-	-	-	-	-
chr17_45386199	17:45386199-45386199	G	splice_donor_variant,non_coding_transcript_variant	HIGH	-	ENSCHIG00000007126	Transcript	ENSCHIT00000009647.1	lincRNA	-	2020-01-03	-	-	-	-	-	-	-	-	-	-1	-	-	-	-	-	-	-	-	-	-	-
chr17_57852699	17:57852699-57852699	T	splice_donor_variant	HIGH	OTUD4	ENSCHIG00000016816	Transcript	ENSCHIT00000024502.1	protein_coding	-	2020-02-17	-	-	-	-	-	-	-	-	-	-1	-	HGNC	OTUD4	-	-	-	-	-	-	-	-
chr17_58311883	17:58311883-58311883	C	start_lost	HIGH	MMAA	ENSCHIG00000022132	Transcript	ENSCHIT00000033154.1	protein_coding	2020-02-07	-	-	-	333	2	1	M/T	aTg/aCg	-	-	1	-	HGNC	MMAA	-	-	-	deleterious_low_confidence(0)	-	-	-	-
chr17_58311884	17:58311884-58311884	A	start_lost	HIGH	MMAA	ENSCHIG00000022132	Transcript	ENSCHIT00000033154.1	protein_coding	2020-02-07	-	-	-	334	3	1	M/I	atG/atA	-	-	1	-	HGNC	MMAA	-	-	-	deleterious_low_confidence(0)	-	-	-	-
chr17_60639649	17:60639649-60639649	T	stop_gained	HIGH	ARHGAP10	ENSCHIG00000002829	Transcript	ENSCHIT00000004654.1	protein_coding	2020-07-23	-	-	-	685	685	229	Q/*	Cag/Tag	-	-	1	-	HGNC	ARHGAP10	-	-	-	-	-	-	-	-
chr17_60639649	17:60639649-60639649	T	stop_gained	HIGH	ARHGAP10	ENSCHIG00000002829	Transcript	ENSCHIT00000004693.1	protein_coding	2020-07-22	-	-	-	685	685	229	Q/*	Cag/Tag	-	-	1	-	HGNC	ARHGAP10	-	-	-	-	-	-	-	-
chr17_60639649	17:60639649-60639649	T	stop_gained	HIGH	ARHGAP10	ENSCHIG00000002829	Transcript	ENSCHIT00000004723.1	protein_coding	2020-07-22	-	-	-	685	685	229	Q/*	Cag/Tag	-	-	1	-	HGNC	ARHGAP10	-	-	-	-	-	-	-	-
chr17_61096161	17:61096161-61096161	T	splice_donor_variant	HIGH	-	ENSCHIG00000021047	Transcript	ENSCHIT00000031358.1	protein_coding	-	2020-01-07	-	-	-	-	-	-	-	rs649480960	-	-1	-	-	-	-	-	-	-	-	-	-	-
chr17_61293158	17:61293158-61293158	G	splice_acceptor_variant	HIGH	-	ENSCHIG00000024151	Transcript	ENSCHIT00000036633.1	protein_coding	-	2020-01-01	-	-	-	-	-	-	-	rs658459202	-	-1	-	-	-	-	-	-	-	-	-	-	-
chr17_66766525	17:66766525-66766525	T	splice_donor_variant	HIGH	TMEM131L	ENSCHIG00000020096	Transcript	ENSCHIT00000029881.1	protein_coding	-	9/33	-	-	-	-	-	-	-	rs667871592	-	1	-	HGNC	TMEM131L	-	-	-	-	-	-	-	-
chr17_68374007	17:68374007-68374007	T	splice_donor_variant	HIGH	-	ENSCHIG00000010226	Transcript	ENSCHIT00000014075.1	protein_coding	-	2020-01-02	-	-	-	-	-	-	-	-	-	-1	-	-	-	-	-	-	-	-	-	-	-
chr17_68994417	17:68994417-68994417	C	start_lost	HIGH	-	ENSCHIG00000021994	Transcript	ENSCHIT00000032931.1	protein_coding	2020-01-02	-	-	-	3	3	1	I/M	atA/atG	rs647894235	-	-1	-	-	-	-	-	-	tolerated(1)	-	-	-	-
chr18_283008	18:283008-283008	A	stop_gained	HIGH	DCDC2	ENSCHIG00000020385	Transcript	ENSCHIT00000030288.1	protein_coding	2020-05-10	-	-	-	708	708	236	Y/*	taC/taA	rs663498140	-	1	-	HGNC	DCDC2	-	-	-	-	-	-	-	-
chr18_1404512	18:1404512-1404512	A	stop_gained,splice_region_variant	HIGH	-	ENSCHIG00000011454	Transcript	ENSCHIT00000015945.1	protein_coding	2020-05-06	-	-	-	838	838	280	Q/*	Caa/Taa	-	-	-1	-	-	-	-	-	-	-	-	-	-	-
chr18_1539340	18:1539340-1539340	T	stop_gained	HIGH	-	ENSCHIG00000012750	Transcript	ENSCHIT00000017903.1	protein_coding	2020-05-05	-	-	-	960	837	279	Y/*	taT/taA	rs670252027	-	-1	-	-	-	-	-	-	-	-	-	-	-
chr18_1542407	18:1542407-1542407	C	stop_gained	HIGH	-	ENSCHIG00000012750	Transcript	ENSCHIT00000017903.1	protein_coding	2020-03-05	-	-	-	510	387	129	Y/*	taC/taG	-	-	-1	-	-	-	-	-	-	-	-	-	-	-
chr18_1582129	18:1582129-1582129	A	splice_acceptor_variant	HIGH	-	ENSCHIG00000023986	Transcript	ENSCHIT00000036357.1	protein_coding	-	2020-01-06	-	-	-	-	-	-	-	-	-	-1	-	-	-	-	-	-	-	-	-	-	-
chr18_1582185	18:1582185-1582185	A	splice_donor_variant	HIGH	-	ENSCHIG00000023986	Transcript	ENSCHIT00000036357.1	protein_coding	-	2020-01-06	-	-	-	-	-	-	-	-	-	-1	-	-	-	-	-	-	-	-	-	-	-
chr18_1582187	18:1582187-1582187	T	stop_gained,splice_region_variant	HIGH	-	ENSCHIG00000023986	Transcript	ENSCHIT00000036357.1	protein_coding	2020-01-07	-	-	-	11	11	4	W/*	tGg/tAg	-	-	-1	-	-	-	-	-	-	-	-	-	-	-
chr18_1582190	18:1582190-1582190	C	stop_gained	HIGH	-	ENSCHIG00000023986	Transcript	ENSCHIT00000036357.1	protein_coding	2020-01-07	-	-	-	8	8	3	S/*	tCa/tGa	-	-	-1	-	-	-	-	-	-	-	-	-	-	-
chr18_2207900	18:2207900-2207900	A	splice_acceptor_variant	HIGH	-	ENSCHIG00000024397	Transcript	ENSCHIT00000037025.1	protein_coding	-	2020-02-03	-	-	-	-	-	-	-	-	-	1	-	-	-	-	-	-	-	-	-	-	-
chr18_2208087	18:2208087-2208087	A	stop_gained	HIGH	-	ENSCHIG00000024397	Transcript	ENSCHIT00000037025.1	protein_coding	2020-03-04	-	-	-	357	357	119	W/*	tgG/tgA	-	-	1	-	-	-	-	-	-	-	-	-	-	-
chr18_2208510	18:2208510-2208510	T	stop_gained	HIGH	-	ENSCHIG00000024397	Transcript	ENSCHIT00000037025.1	protein_coding	2020-04-04	-	-	-	751	751	251	R/*	Cga/Tga	-	-	1	-	-	-	-	-	-	-	-	-	-	-
chr18_2208613	18:2208613-2208613	A	stop_gained	HIGH	-	ENSCHIG00000024397	Transcript	ENSCHIT00000037025.1	protein_coding	2020-04-04	-	-	-	854	854	285	L/*	tTa/tAa	-	-	1	-	-	-	-	-	-	-	-	-	-	-
chr18_2208945	18:2208945-2208945	T	stop_gained	HIGH	-	ENSCHIG00000024397	Transcript	ENSCHIT00000037025.1	protein_coding	2020-04-04	-	-	-	1186	1186	396	Q/*	Caa/Taa	-	-	1	-	-	-	-	-	-	-	-	-	-	-
chr18_3162049	18:3162049-3162049	A	splice_donor_variant	HIGH	PDPR	ENSCHIG00000016561	Transcript	ENSCHIT00000024073.1	protein_coding	-	2020-01-17	-	-	-	-	-	-	-	rs667523025	-	-1	-	HGNC	PDPR	-	-	-	-	-	-	-	-
chr18_3759336	18:3759336-3759336	T	stop_gained	HIGH	-	ENSCHIG00000003189	Transcript	ENSCHIT00000004377.1	protein_coding	2020-01-01	-	-	-	55	55	19	R/*	Cga/Tga	-	-	1	-	-	-	-	-	-	-	-	-	-	-
chr18_4175829	18:4175829-4175829	A	stop_gained	HIGH	-	ENSCHIG00000011889	Transcript	ENSCHIT00000016596.1	protein_coding	2020-01-01	-	-	-	421	421	141	R/*	Cga/Tga	-	-	-1	-	-	-	-	-	-	-	-	-	-	-
chr18_4175874	18:4175874-4175874	A	stop_gained	HIGH	-	ENSCHIG00000011889	Transcript	ENSCHIT00000016596.1	protein_coding	2020-01-01	-	-	-	376	376	126	E/*	Gag/Tag	-	-	-1	-	-	-	-	-	-	-	-	-	-	-
chr18_5889674	18:5889674-5889674	A	splice_donor_variant	HIGH	ADAMTS18	ENSCHIG00000011081	Transcript	ENSCHIT00000015420.1	protein_coding	-	2020-01-22	-	-	-	-	-	-	-	rs647692388	-	-1	-	HGNC	ADAMTS18	-	-	-	-	-	-	-	-
chr18_9738050	18:9738050-9738050	A	splice_donor_variant	HIGH	PLCG2	ENSCHIG00000017356	Transcript	ENSCHIT00000025443.1	protein_coding	-	11/31	-	-	-	-	-	-	-	rs645956699	-	1	-	HGNC	PLCG2	-	-	-	-	-	-	-	-
chr18_9845918	18:9845918-9845918	T	stop_gained	HIGH	PLCG2	ENSCHIG00000017356	Transcript	ENSCHIT00000025395.1	protein_coding	33/33	-	-	-	4005	3781	1261	R/*	Aga/Tga	rs642951909	-	1	-	HGNC	PLCG2	-	-	-	-	-	-	-	-
chr18_9886512	18:9886512-9886512	C	start_lost	HIGH	SDR42E1	ENSCHIG00000022692	Transcript	ENSCHIT00000034158.1	protein_coding	2020-01-03	-	-	-	2	2	1	Q/R	cAg/cGg	rs671245057	-	-1	-	HGNC	SDR42E1	-	-	-	-	-	-	-	-
chr18_9998824	18:9998824-9998824	C	start_lost	HIGH	-	ENSCHIG00000006189	Transcript	ENSCHIT00000008379.1	protein_coding	2020-01-03	-	-	-	2	2	1	I/T	aTt/aCt	rs640829995	-	1	-	-	-	-	-	-	deleterious_low_confidence(0.01)	-	-	-	-
chr18_15682695	18:15682695-15682695	A	stop_gained	HIGH	-	ENSCHIG00000011227	Transcript	ENSCHIT00000015607.1	protein_coding	2020-09-09	-	-	-	1456	1456	486	Q/*	Cag/Tag	rs636188185	-	-1	-	-	-	-	-	-	-	-	-	-	-
chr18_16581991	18:16581991-16581991	T	splice_acceptor_variant,non_coding_transcript_variant	HIGH	-	ENSCHIG00000004159	Transcript	ENSCHIT00000005533.1	lincRNA	-	2020-01-02	-	-	-	-	-	-	-	rs636519105	-	1	-	-	-	-	-	-	-	-	-	-	-
chr18_18082134	18:18082134-18082134	C	splice_acceptor_variant	HIGH	-	ENSCHIG00000011085	Transcript	ENSCHIT00000015407.1	protein_coding	-	2020-01-01	-	-	-	-	-	-	-	rs660497520	-	1	-	-	-	-	-	-	-	-	-	-	-
chr18_20154527	18:20154527-20154527	T	splice_donor_variant,non_coding_transcript_variant	HIGH	-	ENSCHIG00000004230	Transcript	ENSCHIT00000005623.1	lincRNA	-	2020-03-05	-	-	-	-	-	-	-	rs654954299	-	-1	-	-	-	-	-	-	-	-	-	-	-
chr18_20154527	18:20154527-20154527	T	splice_donor_variant,non_coding_transcript_variant	HIGH	-	ENSCHIG00000004230	Transcript	ENSCHIT00000005624.1	lincRNA	-	2020-03-06	-	-	-	-	-	-	-	rs654954299	-	-1	-	-	-	-	-	-	-	-	-	-	-
chr18_20154527	18:20154527-20154527	T	splice_donor_variant,non_coding_transcript_variant	HIGH	-	ENSCHIG00000004230	Transcript	ENSCHIT00000005626.1	lincRNA	-	2020-03-04	-	-	-	-	-	-	-	rs654954299	-	-1	-	-	-	-	-	-	-	-	-	-	-
chr18_25367923	18:25367923-25367923	G	splice_donor_variant	HIGH	-	ENSCHIG00000016650	Transcript	ENSCHIT00000024178.1	protein_coding	-	2020-04-13	-	-	-	-	-	-	-	-	-	1	-	-	-	-	-	-	-	-	-	-	-
chr18_26124964	18:26124964-26124964	T	stop_gained	HIGH	-	ENSCHIG00000025848	Transcript	ENSCHIT00000039770.1	protein_coding	2020-08-15	-	-	-	940	940	314	E/*	Gag/Tag	-	-	1	-	-	-	-	-	-	-	-	-	-	-
chr18_26672439	18:26672439-26672439	A	stop_gained	HIGH	-	ENSCHIG00000024963	Transcript	ENSCHIT00000037932.1	protein_coding	2020-01-02	-	-	-	88	88	30	Q/*	Cag/Tag	rs654908225	-	-1	-	-	-	-	-	-	-	-	-	-	-
chr18_27792038	18:27792038-27792038	T	splice_donor_variant	HIGH	-	ENSCHIG00000026581	Transcript	ENSCHIT00000040589.1	protein_coding	-	2020-01-02	-	-	-	-	-	-	-	-	-	1	-	-	-	-	-	-	-	-	-	-	-
chr18_34514305	18:34514305-34514305	C	splice_acceptor_variant,non_coding_transcript_variant	HIGH	-	ENSCHIG00000004361	Transcript	ENSCHIT00000005799.1	lincRNA	-	2020-02-02	-	-	-	-	-	-	-	rs664289780	-	1	-	-	-	-	-	-	-	-	-	-	-
chr18_34514305	18:34514305-34514305	C	splice_acceptor_variant,non_coding_transcript_variant	HIGH	-	ENSCHIG00000004361	Transcript	ENSCHIT00000005800.1	lincRNA	-	2020-01-01	-	-	-	-	-	-	-	rs664289780	-	1	-	-	-	-	-	-	-	-	-	-	-
chr18_36742907	18:36742907-36742907	A	stop_gained	HIGH	DDX28	ENSCHIG00000009658	Transcript	ENSCHIT00000013261.1	protein_coding	2020-01-01	-	-	-	1627	1627	543	Q/*	Cag/Tag	rs652449191	-	-1	-	HGNC	DDX28	-	-	-	-	-	-	-	-
chr18_37257692	18:37257692-37257692	C	splice_acceptor_variant	HIGH	CDH3	ENSCHIG00000011663	Transcript	ENSCHIT00000016275.1	protein_coding	-	2020-02-15	-	-	-	-	-	-	-	-	-	1	-	HGNC	CDH3	-	-	-	-	-	-	-	-
chr18_37314685	18:37314685-37314685	T	stop_gained	HIGH	-	ENSCHIG00000008975	Transcript	ENSCHIT00000012367.1	protein_coding	2020-01-02	-	-	-	109	109	37	Q/*	Cag/Tag	rs671695909	-	1	-	-	-	-	-	-	-	-	-	-	-
chr18_37726382	18:37726382-37726382	C	splice_donor_variant	HIGH	-	ENSCHIG00000011388	Transcript	ENSCHIT00000015906.1	protein_coding	-	2020-01-10	-	-	-	-	-	-	-	rs660927117	-	1	-	-	-	-	-	-	-	-	-	-	-
chr18_40313290	18:40313290-40313290	T	stop_gained	HIGH	PKD1L3	ENSCHIG00000022103	Transcript	ENSCHIT00000033138.1	protein_coding	2020-05-29	-	-	-	862	862	288	R/*	Cga/Tga	-	-	1	-	HGNC	PKD1L3	-	-	-	-	-	-	-	-
chr18_40986150	18:40986150-40986150	G	stop_lost	HIGH	-	ENSCHIG00000013255	Transcript	ENSCHIT00000018680.1	protein_coding	2020-04-04	-	-	-	312	312	104	*/W	tgA/tgG	-	-	1	-	-	-	-	-	-	-	-	-	-	-
chr18_41048478	18:41048478-41048478	T	splice_donor_variant	HIGH	HYDIN	ENSCHIG00000026411	Transcript	ENSCHIT00000040371.1	protein_coding	-	1/85	-	-	-	-	-	-	-	rs651105595	-	1	-	HGNC	HYDIN	-	-	-	-	-	-	-	-
chr18_41254783	18:41254783-41254783	A	stop_gained	HIGH	HYDIN	ENSCHIG00000026411	Transcript	ENSCHIT00000040371.1	protein_coding	24/86	-	-	-	3731	3731	1244	W/*	tGg/tAg	-	-	1	-	HGNC	HYDIN	-	-	-	-	-	-	-	-
chr18_44983141	18:44983141-44983141	A	splice_donor_variant	HIGH	PEPD	ENSCHIG00000015514	Transcript	ENSCHIT00000022359.1	protein_coding	-	2020-01-14	-	-	-	-	-	-	-	-	-	-1	-	HGNC	PEPD	-	-	-	-	-	-	-	-
chr18_45720167	18:45720167-45720167	A	stop_gained	HIGH	-	ENSCHIG00000008709	Transcript	ENSCHIT00000011983.1	protein_coding	2020-01-01	-	-	-	252	252	84	W/*	tgG/tgA	rs671704000	-	1	-	-	-	-	-	-	-	-	-	-	-
chr18_46174329	18:46174329-46174329	T	start_lost	HIGH	-	ENSCHIG00000013055	Transcript	ENSCHIT00000018358.1	protein_coding	2020-01-04	-	-	-	2	2	1	C/Y	tGt/tAt	rs669677264	-	-1	-	-	-	-	-	-	deleterious_low_confidence(0)	-	-	-	-
chr18_46233806	18:46233806-46233806	T	stop_gained	HIGH	-	ENSCHIG00000024732	Transcript	ENSCHIT00000037566.1	protein_coding	2020-01-03	-	-	-	369	369	123	Y/*	taC/taA	rs647323816	-	-1	-	-	-	-	-	-	-	-	-	-	-
chr18_46233806	18:46233806-46233806	T	stop_gained	HIGH	-	ENSCHIG00000024732	Transcript	ENSCHIT00000037573.1	protein_coding	2020-01-04	-	-	-	369	369	123	Y/*	taC/taA	rs647323816	-	-1	-	-	-	-	-	-	-	-	-	-	-
chr18_46370559	18:46370559-46370559	C	stop_gained	HIGH	ZNF599	ENSCHIG00000025528	Transcript	ENSCHIT00000038838.1	protein_coding	2020-04-04	-	-	-	1066	678	226	Y/*	taT/taG	rs661719356	-	-1	-	HGNC	ZNF599	-	-	-	-	-	-	-	-
chr18_47419540	18:47419540-47419540	C	splice_donor_variant	HIGH	APLP1	ENSCHIG00000026458	Transcript	ENSCHIT00000040410.1	protein_coding	-	13/16	-	-	-	-	-	-	-	-	-	1	-	HGNC	APLP1	-	-	-	-	-	-	-	-
chr18_47853992	18:47853992-47853992	T	stop_gained	HIGH	ZNF529	ENSCHIG00000005870	Transcript	ENSCHIT00000007838.1	protein_coding	2020-03-03	-	-	-	853	853	285	R/*	Cga/Tga	-	-	1	-	HGNC	ZNF529	-	-	-	-	-	-	-	-
chr18_49260996	18:49260996-49260996	C	splice_acceptor_variant	HIGH	RYR1	ENSCHIG00000014164	Transcript	ENSCHIT00000021165.1	protein_coding	-	100/103	-	-	-	-	-	-	-	-	-	1	-	HGNC	RYR1	-	-	-	-	-	-	-	-
chr18_49260996	18:49260996-49260996	C	splice_acceptor_variant	HIGH	RYR1	ENSCHIG00000014164	Transcript	ENSCHIT00000021226.1	protein_coding	-	99/102	-	-	-	-	-	-	-	-	-	1	-	HGNC	RYR1	-	-	-	-	-	-	-	-
chr18_49260996	18:49260996-49260996	C	splice_acceptor_variant	HIGH	RYR1	ENSCHIG00000014164	Transcript	ENSCHIT00000021267.1	protein_coding	-	100/103	-	-	-	-	-	-	-	-	-	1	-	HGNC	RYR1	-	-	-	-	-	-	-	-
chr18_49260996	18:49260996-49260996	C	splice_acceptor_variant	HIGH	RYR1	ENSCHIG00000014164	Transcript	ENSCHIT00000021282.1	protein_coding	-	100/103	-	-	-	-	-	-	-	-	-	1	-	HGNC	RYR1	-	-	-	-	-	-	-	-
chr18_49260996	18:49260996-49260996	C	splice_acceptor_variant	HIGH	RYR1	ENSCHIG00000014164	Transcript	ENSCHIT00000021294.1	protein_coding	-	100/103	-	-	-	-	-	-	-	-	-	1	-	HGNC	RYR1	-	-	-	-	-	-	-	-
chr18_49702093	18:49702093-49702093	A	stop_gained	HIGH	-	ENSCHIG00000026990	Transcript	ENSCHIT00000041286.1	protein_coding	2020-02-02	-	-	-	196	196	66	K/*	Aaa/Taa	-	-	-1	-	-	-	-	-	-	-	-	-	-	-
chr18_49833213	18:49833213-49833213	C	start_lost	HIGH	-	ENSCHIG00000013399	Transcript	ENSCHIT00000018911.1	protein_coding	2020-01-05	-	-	-	1	1	1	R/G	Cgg/Ggg	-	-	-1	-	-	-	-	-	-	deleterious(0)	-	-	-	-
chr18_49845189	18:49845189-49845189	G	splice_acceptor_variant	HIGH	-	ENSCHIG00000008941	Transcript	ENSCHIT00000012330.1	protein_coding	-	2020-01-06	-	-	-	-	-	-	-	-	-	1	-	-	-	-	-	-	-	-	-	-	-
chr18_49845189	18:49845189-49845189	G	start_lost	HIGH	-	ENSCHIG00000008941	Transcript	ENSCHIT00000012336.1	protein_coding	2020-01-05	-	-	-	3	3	1	I/M	atA/atG	-	-	1	-	-	-	-	-	-	tolerated_low_confidence(1)	-	-	-	-
chr18_50193507	18:50193507-50193507	G	splice_donor_variant	HIGH	-	ENSCHIG00000015792	Transcript	ENSCHIT00000022779.1	protein_coding	-	2020-02-03	-	-	-	-	-	-	-	rs654905014	-	1	-	-	-	-	-	-	-	-	-	-	-
chr18_50471905	18:50471905-50471905	C	splice_donor_variant	HIGH	-	ENSCHIG00000018631	Transcript	ENSCHIT00000027520.1	protein_coding	-	2020-02-03	-	-	-	-	-	-	-	rs663920727	-	-1	-	-	-	-	-	-	-	-	-	-	-
chr18_51119403	18:51119403-51119403	T	splice_acceptor_variant	HIGH	-	ENSCHIG00000018905	Transcript	ENSCHIT00000027987.1	protein_coding	-	2020-06-07	-	-	-	-	-	-	-	rs651668657	-	-1	-	-	-	-	-	-	-	-	-	-	-
chr18_51134263	18:51134263-51134263	T	splice_donor_variant	HIGH	-	ENSCHIG00000018905	Transcript	ENSCHIT00000027987.1	protein_coding	-	2020-02-07	-	-	-	-	-	-	-	-	-	-1	-	-	-	-	-	-	-	-	-	-	-
chr18_52147455	18:52147455-52147455	A	stop_gained	HIGH	-	ENSCHIG00000020539	Transcript	ENSCHIT00000030833.1	protein_coding	2020-01-21	-	-	-	11	11	4	W/*	tGg/tAg	rs672417889	-	1	-	-	-	-	-	-	-	-	-	-	-
chr18_52147942	18:52147942-52147942	T	start_lost	HIGH	-	ENSCHIG00000020539	Transcript	ENSCHIT00000030866.1	protein_coding	2020-01-19	-	-	-	1	1	1	R/C	Cgc/Tgc	-	-	1	-	-	-	-	-	-	deleterious_low_confidence(0)	-	-	-	-
chr18_52147942	18:52147942-52147942	T	start_lost	HIGH	-	ENSCHIG00000020539	Transcript	ENSCHIT00000030876.1	protein_coding	2020-01-20	-	-	-	1	1	1	R/C	Cgc/Tgc	-	-	1	-	-	-	-	-	-	deleterious_low_confidence(0)	-	-	-	-
chr18_52430252	18:52430252-52430252	C	stop_lost,splice_region_variant	HIGH	-	ENSCHIG00000012997	Transcript	ENSCHIT00000018268.1	protein_coding	2020-07-08	-	-	-	1153	1153	385	*/Q	Tag/Cag	-	-	1	-	-	-	-	-	-	-	-	-	-	-
chr18_52430252	18:52430252-52430252	C	stop_lost,splice_region_variant	HIGH	-	ENSCHIG00000012997	Transcript	ENSCHIT00000018276.1	protein_coding	2020-07-08	-	-	-	1153	1153	385	*/Q	Tag/Cag	-	-	1	-	-	-	-	-	-	-	-	-	-	-
chr18_52492497	18:52492497-52492497	A	stop_gained	HIGH	-	ENSCHIG00000006753	Transcript	ENSCHIT00000008973.1	protein_coding	2020-01-08	-	-	-	165	31	11	Q/*	Caa/Taa	-	-	-1	-	-	-	-	-	-	-	-	-	-	-
chr18_52567429	18:52567429-52567429	A	splice_donor_variant	HIGH	CD177	ENSCHIG00000018582	Transcript	ENSCHIT00000027484.1	protein_coding	-	2020-06-08	-	-	-	-	-	-	-	rs635601497	-	1	-	HGNC	CD177	-	-	-	-	-	-	-	-
chr18_53132391	18:53132391-53132391	A	stop_gained	HIGH	ZNF404	ENSCHIG00000015456	Transcript	ENSCHIT00000022209.1	protein_coding	2020-04-04	-	-	-	527	421	141	G/*	Gga/Tga	-	-	-1	-	HGNC	ZNF404	-	-	-	-	-	-	-	-
chr18_53132391	18:53132391-53132391	A	stop_gained	HIGH	ZNF404	ENSCHIG00000015456	Transcript	ENSCHIT00000022211.1	protein_coding	2020-03-03	-	-	-	394	394	132	G/*	Gga/Tga	-	-	-1	-	HGNC	ZNF404	-	-	-	-	-	-	-	-
chr18_53303662	18:53303662-53303662	T	stop_gained	HIGH	-	ENSCHIG00000027072	Transcript	ENSCHIT00000041423.1	protein_coding	2020-05-05	-	-	-	2718	2718	906	C/*	tgC/tgA	rs650574537	-	-1	-	-	-	-	-	-	-	-	-	-	-
chr18_53549700	18:53549700-53549700	A	splice_acceptor_variant	HIGH	CEACAM16	ENSCHIG00000024867	Transcript	ENSCHIT00000037784.1	protein_coding	-	2020-05-05	-	-	-	-	-	-	-	-	-	1	-	HGNC	CEACAM16	-	-	-	-	-	-	-	-
chr18_54400101	18:54400101-54400101	G	splice_donor_variant	HIGH	RSPH6A	ENSCHIG00000012473	Transcript	ENSCHIT00000017470.1	protein_coding	-	2020-03-06	-	-	-	-	-	-	-	-	-	-1	-	HGNC	RSPH6A	-	-	-	-	-	-	-	-
chr18_55920091	18:55920091-55920091	T	splice_donor_variant	HIGH	LIG1	ENSCHIG00000025924	Transcript	ENSCHIT00000040239.1	protein_coding	-	2020-07-26	-	-	-	-	-	-	-	-	-	-1	-	HGNC	LIG1	-	-	-	-	-	-	-	-
chr18_56396278	18:56396278-56396278	G	splice_acceptor_variant	HIGH	IZUMO1	ENSCHIG00000021873	Transcript	ENSCHIT00000032715.1	protein_coding	-	2020-01-07	-	-	-	-	-	-	-	-	-	-1	-	EntrezGene	-	-	-	-	-	-	-	-	-
chr18_57023607	18:57023607-57023607	G	stop_lost	HIGH	-	ENSCHIG00000027043	Transcript	ENSCHIT00000041380.1	protein_coding	2020-05-05	-	-	-	4416	4416	1472	*/W	tgA/tgG	-	-	1	-	-	-	-	-	-	-	-	-	-	-
chr18_57124636	18:57124636-57124636	G	stop_lost	HIGH	CPT1C	ENSCHIG00000025275	Transcript	ENSCHIT00000038455.1	protein_coding	19/19	-	-	-	2391	2391	797	*/W	tgA/tgG	rs646608935	-	1	-	HGNC	CPT1C	-	-	-	-	-	-	-	-
chr18_57234939	18:57234939-57234939	T	stop_gained	HIGH	TBC1D17	ENSCHIG00000020513	Transcript	ENSCHIT00000030485.1	protein_coding	2020-01-17	-	-	-	22	22	8	R/*	Cga/Tga	rs662460883	-	1	-	HGNC	TBC1D17	-	-	-	-	-	-	-	-
chr18_57345555	18:57345555-57345555	T	stop_gained	HIGH	ZNF473	ENSCHIG00000009646	Transcript	ENSCHIT00000013228.1	protein_coding	2020-04-04	-	-	-	2293	2062	688	Q/*	Cag/Tag	rs646133078	-	1	-	HGNC	ZNF473	-	-	-	-	-	-	-	-
chr18_58071650	18:58071650-58071650	T	stop_gained	HIGH	KLK8	ENSCHIG00000014860	Transcript	ENSCHIT00000021253.1	protein_coding	2020-05-06	-	-	-	644	644	215	L/*	tTa/tAa	-	-	-1	-	HGNC	KLK8	-	-	-	-	-	-	-	-
chr18_59212203	18:59212203-59212203	A	stop_gained	HIGH	-	ENSCHIG00000022169	Transcript	ENSCHIT00000033221.1	protein_coding	2020-02-02	-	-	-	854	851	284	W/*	tGg/tAg	-	-	1	-	-	-	-	-	-	-	-	-	-	-
chr18_59673947	18:59673947-59673947	T	stop_gained	HIGH	-	ENSCHIG00000014292	Transcript	ENSCHIT00000020367.1	protein_coding	2020-02-02	-	-	-	198	198	66	C/*	tgC/tgA	-	-	-1	-	-	-	-	-	-	-	-	-	-	-
chr18_59687783	18:59687783-59687783	A	splice_donor_variant	HIGH	-	ENSCHIG00000015012	Transcript	ENSCHIT00000021484.1	protein_coding	-	2020-01-03	-	-	-	-	-	-	-	-	-	1	-	-	-	-	-	-	-	-	-	-	-
chr18_60227098	18:60227098-60227098	A	stop_lost	HIGH	-	ENSCHIG00000023653	Transcript	ENSCHIT00000035783.1	protein_coding	2020-02-02	-	-	-	1506	1506	502	*/Y	taA/taT	-	-	-1	-	-	-	-	-	-	-	-	-	-	-
chr18_60227098	18:60227098-60227098	A	stop_lost	HIGH	-	ENSCHIG00000023653	Transcript	ENSCHIT00000035786.1	protein_coding	2020-02-02	-	-	-	1506	1506	502	*/Y	taA/taT	-	-	-1	-	-	-	-	-	-	-	-	-	-	-
chr18_60782409	18:60782409-60782409	T	stop_gained	HIGH	-	ENSCHIG00000017914	Transcript	ENSCHIT00000026334.1	protein_coding	2020-02-02	-	-	-	396	315	105	W/*	tgG/tgA	-	-	-1	-	-	-	-	-	-	-	-	-	-	-
chr18_60782409	18:60782409-60782409	T	stop_gained	HIGH	-	ENSCHIG00000017914	Transcript	ENSCHIT00000026335.1	protein_coding	2020-02-02	-	-	-	315	315	105	W/*	tgG/tgA	-	-	-1	-	-	-	-	-	-	-	-	-	-	-
chr18_60792496	18:60792496-60792496	A	stop_gained	HIGH	-	ENSCHIG00000011248	Transcript	ENSCHIT00000015649.1	protein_coding	2020-02-02	-	-	-	175	175	59	R/*	Cga/Tga	-	-	-1	-	-	-	-	-	-	-	-	-	-	-
chr18_60839376	18:60839376-60839376	C	stop_gained	HIGH	-	ENSCHIG00000025387	Transcript	ENSCHIT00000038612.1	protein_coding	2020-03-03	-	-	-	1646	1356	452	Y/*	taT/taG	-	-	-1	-	-	-	-	-	-	-	-	-	-	-
chr18_60839376	18:60839376-60839376	C	stop_gained	HIGH	-	ENSCHIG00000025387	Transcript	ENSCHIT00000038616.1	protein_coding	2020-03-03	-	-	-	1646	1356	452	Y/*	taT/taG	-	-	-1	-	-	-	-	-	-	-	-	-	-	-
chr18_60839573	18:60839573-60839573	A	stop_gained	HIGH	-	ENSCHIG00000025387	Transcript	ENSCHIT00000038612.1	protein_coding	2020-03-03	-	-	-	1449	1159	387	Q/*	Cag/Tag	-	-	-1	-	-	-	-	-	-	-	-	-	-	-
chr18_60839573	18:60839573-60839573	A	stop_gained	HIGH	-	ENSCHIG00000025387	Transcript	ENSCHIT00000038616.1	protein_coding	2020-03-03	-	-	-	1449	1159	387	Q/*	Cag/Tag	-	-	-1	-	-	-	-	-	-	-	-	-	-	-
chr18_60840140	18:60840140-60840140	A	stop_gained	HIGH	-	ENSCHIG00000025387	Transcript	ENSCHIT00000038612.1	protein_coding	2020-03-03	-	-	-	882	592	198	K/*	Aaa/Taa	-	-	-1	-	-	-	-	-	-	-	-	-	-	-
chr18_60840140	18:60840140-60840140	A	stop_gained	HIGH	-	ENSCHIG00000025387	Transcript	ENSCHIT00000038616.1	protein_coding	2020-03-03	-	-	-	882	592	198	K/*	Aaa/Taa	-	-	-1	-	-	-	-	-	-	-	-	-	-	-
chr18_61124978	18:61124978-61124978	C	stop_lost	HIGH	-	ENSCHIG00000019008	Transcript	ENSCHIT00000028146.1	protein_coding	2020-04-04	-	-	-	371	371	124	*/S	tAa/tCa	-	-	1	-	-	-	-	-	-	-	-	-	-	-
chr18_61344910	18:61344910-61344910	A	splice_donor_variant	HIGH	-	ENSCHIG00000016689	Transcript	ENSCHIT00000024235.1	protein_coding	-	2020-01-03	-	-	-	-	-	-	-	-	-	-1	-	-	-	-	-	-	-	-	-	-	-
chr18_61427042	18:61427042-61427042	C	splice_acceptor_variant	HIGH	-	ENSCHIG00000027195	Transcript	ENSCHIT00000041662.1	protein_coding	-	2020-01-04	-	-	-	-	-	-	-	-	-	-1	-	-	-	-	-	-	-	-	-	-	-
chr18_61806850	18:61806850-61806850	C	start_lost	HIGH	-	ENSCHIG00000012436	Transcript	ENSCHIT00000017404.1	protein_coding	2020-01-02	-	-	-	1	1	1	M/L	Atg/Ctg	rs669345276	-	1	-	-	-	-	-	-	-	-	-	-	-
chr18_61942324	18:61942324-61942324	A	stop_gained	HIGH	-	ENSCHIG00000022883	Transcript	ENSCHIT00000034476.1	protein_coding	2020-04-05	-	-	-	1210	1210	404	R/*	Cga/Tga	rs670479234	-	-1	-	-	-	-	-	-	-	-	-	-	-
chr18_62068210	18:62068210-62068210	A	stop_gained	HIGH	-	ENSCHIG00000013541	Transcript	ENSCHIT00000019125.1	protein_coding	2020-05-05	-	-	-	2738	2128	710	K/*	Aag/Tag	-	-	-1	-	-	-	-	-	-	-	-	-	-	-
chr18_62201389	18:62201389-62201389	A	stop_gained	HIGH	-	ENSCHIG00000013160	Transcript	ENSCHIT00000018524.1	protein_coding	2020-04-04	-	-	-	2492	1609	537	R/*	Cga/Tga	-	-	-1	-	-	-	-	-	-	-	-	-	-	-
chr18_62201389	18:62201389-62201389	A	stop_gained	HIGH	-	ENSCHIG00000013160	Transcript	ENSCHIT00000018529.1	protein_coding	2020-05-05	-	-	-	2031	1609	537	R/*	Cga/Tga	-	-	-1	-	-	-	-	-	-	-	-	-	-	-
chr18_62201389	18:62201389-62201389	A	stop_gained	HIGH	-	ENSCHIG00000013160	Transcript	ENSCHIT00000018534.1	protein_coding	2020-03-03	-	-	-	1837	1684	562	R/*	Cga/Tga	-	-	-1	-	-	-	-	-	-	-	-	-	-	-
chr18_62201389	18:62201389-62201389	A	stop_gained	HIGH	-	ENSCHIG00000013160	Transcript	ENSCHIT00000018539.1	protein_coding	2020-05-05	-	-	-	1949	1609	537	R/*	Cga/Tga	-	-	-1	-	-	-	-	-	-	-	-	-	-	-
chr18_62201389	18:62201389-62201389	A	stop_gained	HIGH	-	ENSCHIG00000013160	Transcript	ENSCHIT00000018545.1	protein_coding	2020-04-04	-	-	-	1654	1654	552	R/*	Cga/Tga	-	-	-1	-	-	-	-	-	-	-	-	-	-	-
chr18_62210314	18:62210314-62210314	T	start_lost	HIGH	-	ENSCHIG00000013160	Transcript	ENSCHIT00000018545.1	protein_coding	2020-01-04	-	-	-	3	3	1	M/I	atG/atA	-	-	-1	-	-	-	-	-	-	-	-	-	-	-
chr18_62502773	18:62502773-62502773	T	splice_donor_variant	HIGH	NLRP12	ENSCHIG00000016717	Transcript	ENSCHIT00000024286.1	protein_coding	-	2020-03-10	-	-	-	-	-	-	-	rs661841150	-	-1	-	HGNC	NLRP12	-	-	-	-	-	-	-	-
chr18_62626694	18:62626694-62626694	A	stop_gained	HIGH	-	ENSCHIG00000000547	Transcript	ENSCHIT00000001057.1	protein_coding	2020-07-12	-	-	-	1090	1090	364	R/*	Cga/Tga	-	-	-1	-	-	-	-	-	-	-	-	-	-	-
chr18_62626736	18:62626736-62626736	A	stop_gained	HIGH	-	ENSCHIG00000000547	Transcript	ENSCHIT00000001057.1	protein_coding	2020-07-12	-	-	-	1048	1048	350	Q/*	Cag/Tag	-	-	-1	-	-	-	-	-	-	-	-	-	-	-
chr18_62902557	18:62902557-62902557	T	stop_gained	HIGH	-	ENSCHIG00000019688	Transcript	ENSCHIT00000029176.1	protein_coding	2020-07-12	-	-	-	1667	1123	375	R/*	Cga/Tga	-	-	1	-	-	-	-	-	-	-	-	-	-	-
chr18_62902557	18:62902557-62902557	T	stop_gained	HIGH	-	ENSCHIG00000019688	Transcript	ENSCHIT00000029185.1	protein_coding	2020-08-13	-	-	-	1640	1123	375	R/*	Cga/Tga	-	-	1	-	-	-	-	-	-	-	-	-	-	-
chr18_62902557	18:62902557-62902557	T	stop_gained	HIGH	-	ENSCHIG00000019688	Transcript	ENSCHIT00000029195.1	protein_coding	2020-08-13	-	-	-	1654	1123	375	R/*	Cga/Tga	-	-	1	-	-	-	-	-	-	-	-	-	-	-
chr18_62902557	18:62902557-62902557	T	stop_gained	HIGH	-	ENSCHIG00000019688	Transcript	ENSCHIT00000029204.1	protein_coding	2020-08-12	-	-	-	1436	1123	375	R/*	Cga/Tga	-	-	1	-	-	-	-	-	-	-	-	-	-	-
chr18_63072210	18:63072210-63072210	T	stop_gained	HIGH	-	ENSCHIG00000012440	Transcript	ENSCHIT00000017420.1	protein_coding	2020-12-12	-	-	-	1813	1813	605	Q/*	Cag/Tag	-	-	1	-	-	-	-	-	-	-	-	-	-	-
chr18_63149110	18:63149110-63149110	G	splice_donor_variant	HIGH	-	ENSCHIG00000013557	Transcript	ENSCHIT00000019172.1	protein_coding	-	2020-05-10	-	-	-	-	-	-	-	-	-	1	-	-	-	-	-	-	-	-	-	-	-
chr18_63149273	18:63149273-63149273	C	splice_acceptor_variant	HIGH	-	ENSCHIG00000013557	Transcript	ENSCHIT00000019172.1	protein_coding	-	2020-05-10	-	-	-	-	-	-	-	-	-	1	-	-	-	-	-	-	-	-	-	-	-
chr18_63149866	18:63149866-63149866	T	stop_gained	HIGH	-	ENSCHIG00000013557	Transcript	ENSCHIT00000019172.1	protein_coding	2020-08-11	-	-	-	1375	1375	459	Q/*	Cag/Tag	-	-	1	-	-	-	-	-	-	-	-	-	-	-
chr18_63210918	18:63210918-63210918	T	stop_gained	HIGH	-	ENSCHIG00000023461	Transcript	ENSCHIT00000035564.1	protein_coding	2020-07-12	-	-	-	1198	1198	400	E/*	Gag/Tag	-	-	1	-	-	-	-	-	-	-	-	-	-	-
chr18_63210918	18:63210918-63210918	T	stop_gained	HIGH	-	ENSCHIG00000023461	Transcript	ENSCHIT00000035591.1	protein_coding	2020-07-11	-	-	-	1198	1198	400	E/*	Gag/Tag	-	-	1	-	-	-	-	-	-	-	-	-	-	-
chr18_63210918	18:63210918-63210918	T	stop_gained	HIGH	-	ENSCHIG00000023461	Transcript	ENSCHIT00000035597.1	protein_coding	2020-07-12	-	-	-	1198	1198	400	E/*	Gag/Tag	-	-	1	-	-	-	-	-	-	-	-	-	-	-
chr18_63210918	18:63210918-63210918	T	stop_gained	HIGH	-	ENSCHIG00000023461	Transcript	ENSCHIT00000035602.1	protein_coding	2020-07-12	-	-	-	1198	1198	400	E/*	Gag/Tag	-	-	1	-	-	-	-	-	-	-	-	-	-	-
chr18_64027647	18:64027647-64027647	G	splice_acceptor_variant	HIGH	TNNI3	ENSCHIG00000020498	Transcript	ENSCHIT00000030471.1	protein_coding	-	2020-01-05	-	-	-	-	-	-	-	-	-	1	-	EntrezGene	-	-	-	-	-	-	-	-	-
chr18_64206832	18:64206832-64206832	G	start_lost	HIGH	-	ENSCHIG00000020885	Transcript	ENSCHIT00000031079.1	protein_coding	2020-01-06	-	-	-	374	2	1	M/T	aTg/aCg	-	-	-1	-	-	-	-	-	-	deleterious_low_confidence(0.01)	-	-	-	-
chr18_64206832	18:64206832-64206832	G	start_lost	HIGH	-	ENSCHIG00000020885	Transcript	ENSCHIT00000031081.1	protein_coding	2020-01-05	-	-	-	374	2	1	M/T	aTg/aCg	-	-	-1	-	-	-	-	-	-	deleterious_low_confidence(0.01)	-	-	-	-
chr18_64214166	18:64214166-64214166	C	start_lost	HIGH	-	ENSCHIG00000020885	Transcript	ENSCHIT00000031098.1	protein_coding	2020-01-02	-	-	-	1	1	1	M/V	Atg/Gtg	-	-	-1	-	-	-	-	-	-	-	-	-	-	-
chr18_64281157	18:64281157-64281157	G	splice_acceptor_variant	HIGH	-	ENSCHIG00000019623	Transcript	ENSCHIT00000029074.1	protein_coding	-	2020-01-06	-	-	-	-	-	-	-	-	-	-1	-	-	-	-	-	-	-	-	-	-	-
chr18_64297641	18:64297641-64297641	T	splice_donor_variant	HIGH	-	ENSCHIG00000013560	Transcript	ENSCHIT00000019185.1	protein_coding	-	2020-09-10	-	-	-	-	-	-	-	-	-	-1	-	-	-	-	-	-	-	-	-	-	-
chr18_64309476	18:64309476-64309476	A	stop_gained	HIGH	-	ENSCHIG00000013560	Transcript	ENSCHIT00000019185.1	protein_coding	2020-05-11	-	-	-	415	415	139	Q/*	Cag/Tag	-	-	-1	-	-	-	-	-	-	-	-	-	-	-
chr18_64310552	18:64310552-64310552	A	splice_donor_variant	HIGH	-	ENSCHIG00000013560	Transcript	ENSCHIT00000019185.1	protein_coding	-	2020-03-10	-	-	-	-	-	-	-	-	-	-1	-	-	-	-	-	-	-	-	-	-	-
chr18_64310594	18:64310594-64310594	A	stop_gained	HIGH	-	ENSCHIG00000013560	Transcript	ENSCHIT00000019185.1	protein_coding	2020-03-11	-	-	-	211	211	71	Q/*	Cag/Tag	-	-	-1	-	-	-	-	-	-	-	-	-	-	-
chr18_64310777	18:64310777-64310777	T	splice_acceptor_variant	HIGH	-	ENSCHIG00000013560	Transcript	ENSCHIT00000019185.1	protein_coding	-	2020-01-10	-	-	-	-	-	-	-	-	-	-1	-	-	-	-	-	-	-	-	-	-	-
chr18_64331247	18:64331247-64331247	A	stop_lost	HIGH	-	ENSCHIG00000017270	Transcript	ENSCHIT00000025224.1	protein_coding	2020-09-09	-	-	-	1259	1259	420	*/L	tGa/tTa	-	-	-1	-	-	-	-	-	-	-	-	-	-	-
chr18_64331349	18:64331349-64331349	G	splice_donor_variant	HIGH	-	ENSCHIG00000017270	Transcript	ENSCHIT00000025224.1	protein_coding	-	2020-08-08	-	-	-	-	-	-	-	-	-	-1	-	-	-	-	-	-	-	-	-	-	-
chr18_64338142	18:64338142-64338142	A	stop_gained	HIGH	-	ENSCHIG00000017270	Transcript	ENSCHIT00000025224.1	protein_coding	2020-03-09	-	-	-	424	424	142	Q/*	Caa/Taa	-	-	-1	-	-	-	-	-	-	-	-	-	-	-
chr18_64339188	18:64339188-64339188	G	splice_donor_variant	HIGH	-	ENSCHIG00000017270	Transcript	ENSCHIT00000025224.1	protein_coding	-	2020-01-08	-	-	-	-	-	-	-	-	-	-1	-	-	-	-	-	-	-	-	-	-	-
chr18_64339189	18:64339189-64339189	T	splice_donor_variant	HIGH	-	ENSCHIG00000017270	Transcript	ENSCHIT00000025224.1	protein_coding	-	2020-01-08	-	-	-	-	-	-	-	-	-	-1	-	-	-	-	-	-	-	-	-	-	-
chr18_64370922	18:64370922-64370922	T	splice_donor_variant	HIGH	-	ENSCHIG00000022734	Transcript	ENSCHIT00000034241.1	protein_coding	-	2020-08-08	-	-	-	-	-	-	-	-	-	-1	-	-	-	-	-	-	-	-	-	-	-
chr18_64371104	18:64371104-64371104	T	splice_acceptor_variant	HIGH	-	ENSCHIG00000022734	Transcript	ENSCHIT00000034241.1	protein_coding	-	2020-06-08	-	-	-	-	-	-	-	-	-	-1	-	-	-	-	-	-	-	-	-	-	-
chr18_64386889	18:64386889-64386889	T	splice_acceptor_variant	HIGH	-	ENSCHIG00000024938	Transcript	ENSCHIT00000037898.1	protein_coding	-	2020-04-05	-	-	-	-	-	-	-	-	-	-1	-	-	-	-	-	-	-	-	-	-	-
chr18_64390553	18:64390553-64390553	A	splice_acceptor_variant	HIGH	-	ENSCHIG00000024938	Transcript	ENSCHIT00000037898.1	protein_coding	-	2020-01-05	-	-	-	-	-	-	-	-	-	-1	-	-	-	-	-	-	-	-	-	-	-
chr18_64390554	18:64390554-64390554	C splice_acceptor_variant HIGH - ENSCHIG00000024938 Transcript ENSCHIT00000037898.1 protein_coding - 1/5 - - - - - - - - - -1 - - - - - - - - - - - chr18_64390554 18:64390554-64390554 A	splice_acceptor_variant	HIGH	-	ENSCHIG00000024938	Transcript	ENSCHIT00000037898.1	protein_coding	-	2020-01-05	-	-	-	-	-	-	-	-	-	-1	-	-	-	-	-	-	-	-	-	-	-
chr18_64410303	18:64410303-64410303	A	stop_gained	HIGH	-	ENSCHIG00000015442	Transcript	ENSCHIT00000022187.1	protein_coding	2020-07-07	-	-	-	1087	1087	363	Q/*	Caa/Taa	-	-	-1	-	-	-	-	-	-	-	-	-	-	-
chr18_64411434	18:64411434-64411434	T	stop_gained	HIGH	-	ENSCHIG00000015442	Transcript	ENSCHIT00000022187.1	protein_coding	2020-05-07	-	-	-	783	783	261	W/*	tgG/tgA	-	-	-1	-	-	-	-	-	-	-	-	-	-	-
chr18_64411435	18:64411435-64411435	T	stop_gained	HIGH	-	ENSCHIG00000015442	Transcript	ENSCHIT00000022187.1	protein_coding	2020-05-07	-	-	-	782	782	261	W/*	tGg/tAg	-	-	-1	-	-	-	-	-	-	-	-	-	-	-
chr18_64413165	18:64413165-64413165	A	splice_donor_variant	HIGH	-	ENSCHIG00000015442	Transcript	ENSCHIT00000022187.1	protein_coding	-	2020-03-06	-	-	-	-	-	-	-	-	-	-1	-	-	-	-	-	-	-	-	-	-	-
chr18_64430937	18:64430937-64430937	T	splice_acceptor_variant	HIGH	-	ENSCHIG00000025463	Transcript	ENSCHIT00000038763.1	protein_coding	-	2020-06-07	-	-	-	-	-	-	-	-	-	-1	-	-	-	-	-	-	-	-	-	-	-
chr18_64478881	18:64478881-64478881	C	stop_gained	HIGH	-	ENSCHIG00000017093	Transcript	ENSCHIT00000024942.1	protein_coding	13/13	-	-	-	1215	1215	405	Y/*	taC/taG	-	-	-1	-	-	-	-	-	-	-	-	-	-	-
chr18_64478881	18:64478881-64478881	C	stop_gained	HIGH	-	ENSCHIG00000017093	Transcript	ENSCHIT00000024953.1	protein_coding	2020-12-12	-	-	-	1227	1227	409	Y/*	taC/taG	-	-	-1	-	-	-	-	-	-	-	-	-	-	-
chr18_64479085	18:64479085-64479085	T	splice_acceptor_variant	HIGH	-	ENSCHIG00000017093	Transcript	ENSCHIT00000024942.1	protein_coding	-	2020-12-12	-	-	-	-	-	-	-	-	-	-1	-	-	-	-	-	-	-	-	-	-	-
chr18_64479085	18:64479085-64479085	T	splice_acceptor_variant	HIGH	-	ENSCHIG00000017093	Transcript	ENSCHIT00000024953.1	protein_coding	-	2020-11-11	-	-	-	-	-	-	-	-	-	-1	-	-	-	-	-	-	-	-	-	-	-
chr18_64479227	18:64479227-64479227	T	splice_acceptor_variant	HIGH	-	ENSCHIG00000017093	Transcript	ENSCHIT00000024942.1	protein_coding	-	2020-11-12	-	-	-	-	-	-	-	-	-	-1	-	-	-	-	-	-	-	-	-	-	-
chr18_64479227	18:64479227-64479227	T	splice_acceptor_variant	HIGH	-	ENSCHIG00000017093	Transcript	ENSCHIT00000024953.1	protein_coding	-	2020-10-11	-	-	-	-	-	-	-	-	-	-1	-	-	-	-	-	-	-	-	-	-	-
chr18_64480052	18:64480052-64480052	A	splice_donor_variant	HIGH	-	ENSCHIG00000017093	Transcript	ENSCHIT00000024942.1	protein_coding	-	2020-11-12	-	-	-	-	-	-	-	-	-	-1	-	-	-	-	-	-	-	-	-	-	-
chr18_64480052	18:64480052-64480052	A	splice_donor_variant	HIGH	-	ENSCHIG00000017093	Transcript	ENSCHIT00000024953.1	protein_coding	-	2020-10-11	-	-	-	-	-	-	-	-	-	-1	-	-	-	-	-	-	-	-	-	-	-
chr18_64480053	18:64480053-64480053	T	splice_donor_variant	HIGH	-	ENSCHIG00000017093	Transcript	ENSCHIT00000024942.1	protein_coding	-	2020-11-12	-	-	-	-	-	-	-	-	-	-1	-	-	-	-	-	-	-	-	-	-	-
chr18_64480053	18:64480053-64480053	T	splice_donor_variant	HIGH	-	ENSCHIG00000017093	Transcript	ENSCHIT00000024953.1	protein_coding	-	2020-10-11	-	-	-	-	-	-	-	-	-	-1	-	-	-	-	-	-	-	-	-	-	-
chr18_64480103	18:64480103-64480103	G splice_acceptor_variant HIGH - ENSCHIG00000017093 Transcript ENSCHIT00000024953.1 protein_coding - 9/11 - - - - - - - - - -1 - - - - - - - - - - - chr18_64480103 18:64480103-64480103 T	splice_acceptor_variant	HIGH	-	ENSCHIG00000017093	Transcript	ENSCHIT00000024953.1	protein_coding	-	2020-09-11	-	-	-	-	-	-	-	-	-	-1	-	-	-	-	-	-	-	-	-	-	-
chr18_64480145	18:64480145-64480145	A	splice_donor_variant	HIGH	-	ENSCHIG00000017093	Transcript	ENSCHIT00000024953.1	protein_coding	-	2020-09-11	-	-	-	-	-	-	-	-	-	-1	-	-	-	-	-	-	-	-	-	-	-
chr18_64482012	18:64482012-64482012	G	splice_acceptor_variant	HIGH	-	ENSCHIG00000017093	Transcript	ENSCHIT00000024942.1	protein_coding	-	2020-07-12	-	-	-	-	-	-	-	-	-	-1	-	-	-	-	-	-	-	-	-	-	-
chr18_64482012	18:64482012-64482012	G	splice_acceptor_variant	HIGH	-	ENSCHIG00000017093	Transcript	ENSCHIT00000024953.1	protein_coding	-	2020-07-11	-	-	-	-	-	-	-	-	-	-1	-	-	-	-	-	-	-	-	-	-	-
chr18_64482051	18:64482051-64482051	A	splice_donor_variant	HIGH	-	ENSCHIG00000017093	Transcript	ENSCHIT00000024942.1	protein_coding	-	2020-07-12	-	-	-	-	-	-	-	-	-	-1	-	-	-	-	-	-	-	-	-	-	-
chr18_64482051	18:64482051-64482051	A	splice_donor_variant	HIGH	-	ENSCHIG00000017093	Transcript	ENSCHIT00000024953.1	protein_coding	-	2020-07-11	-	-	-	-	-	-	-	-	-	-1	-	-	-	-	-	-	-	-	-	-	-
chr18_64484586	18:64484586-64484586	A	splice_donor_variant	HIGH	-	ENSCHIG00000017093	Transcript	ENSCHIT00000024942.1	protein_coding	-	2020-03-12	-	-	-	-	-	-	-	-	-	-1	-	-	-	-	-	-	-	-	-	-	-
chr18_64484586	18:64484586-64484586	A	splice_donor_variant	HIGH	-	ENSCHIG00000017093	Transcript	ENSCHIT00000024953.1	protein_coding	-	2020-03-11	-	-	-	-	-	-	-	-	-	-1	-	-	-	-	-	-	-	-	-	-	-
chr18_64484844	18:64484844-64484844	C	splice_acceptor_variant	HIGH	-	ENSCHIG00000017093	Transcript	ENSCHIT00000024942.1	protein_coding	-	2020-01-12	-	-	-	-	-	-	-	-	-	-1	-	-	-	-	-	-	-	-	-	-	-
chr18_64484844	18:64484844-64484844	C	splice_acceptor_variant	HIGH	-	ENSCHIG00000017093	Transcript	ENSCHIT00000024953.1	protein_coding	-	2020-01-11	-	-	-	-	-	-	-	-	-	-1	-	-	-	-	-	-	-	-	-	-	-
chr18_64502429	18:64502429-64502429	A	stop_gained	HIGH	-	ENSCHIG00000021553	Transcript	ENSCHIT00000032187.1	protein_coding	2020-09-09	-	-	-	1327	1327	443	Q/*	Caa/Taa	-	-	-1	-	-	-	-	-	-	-	-	-	-	-
chr18_64503441	18:64503441-64503441	T	splice_donor_variant	HIGH	-	ENSCHIG00000021553	Transcript	ENSCHIT00000032187.1	protein_coding	-	2020-07-08	-	-	-	-	-	-	-	-	-	-1	-	-	-	-	-	-	-	-	-	-	-
chr18_64505569	18:64505569-64505569	C	stop_gained	HIGH	-	ENSCHIG00000021553	Transcript	ENSCHIT00000032187.1	protein_coding	2020-05-09	-	-	-	716	716	239	S/*	tCa/tGa	-	-	-1	-	-	-	-	-	-	-	-	-	-	-
chr18_64505569	18:64505569-64505569	C	stop_gained	HIGH	-	ENSCHIG00000021553	Transcript	ENSCHIT00000032197.1	protein_coding	2020-05-07	-	-	-	689	689	230	S/*	tCa/tGa	-	-	-1	-	-	-	-	-	-	-	-	-	-	-
chr18_64545104	18:64545104-64545104	C	stop_gained	HIGH	-	ENSCHIG00000017908	Transcript	ENSCHIT00000026322.1	protein_coding	2020-01-06	-	-	-	105	105	35	Y/*	taC/taG	-	-	-1	-	-	-	-	-	-	-	-	-	-	-
chr18_64552673	18:64552673-64552673	T	stop_gained	HIGH	-	ENSCHIG00000005560	Transcript	ENSCHIT00000007647.1	protein_coding	2020-04-05	-	-	-	431	431	144	S/*	tCg/tAg	-	-	-1	-	-	-	-	-	-	-	-	-	-	-
chr18_64552673	18:64552673-64552673	T	stop_gained	HIGH	-	ENSCHIG00000005560	Transcript	ENSCHIT00000007706.1	protein_coding	2020-04-05	-	-	-	380	380	127	S/*	tCg/tAg	-	-	-1	-	-	-	-	-	-	-	-	-	-	-
chr18_64554051	18:64554051-64554051	C	stop_gained	HIGH	-	ENSCHIG00000005560	Transcript	ENSCHIT00000007647.1	protein_coding	2020-02-05	-	-	-	206	206	69	S/*	tCa/tGa	-	-	-1	-	-	-	-	-	-	-	-	-	-	-
chr18_64580153	18:64580153-64580153	A	stop_gained	HIGH	-	ENSCHIG00000015449	Transcript	ENSCHIT00000022179.1	protein_coding	2020-01-09	-	-	-	217	217	73	Q/*	Cag/Tag	-	-	-1	-	-	-	-	-	-	-	-	-	-	-
chr18_64638215	18:64638215-64638215	T	stop_gained	HIGH	LENG8	ENSCHIG00000020659	Transcript	ENSCHIT00000030723.1	protein_coding	13/13	-	-	-	2590	2590	864	R/*	Cga/Tga	-	-	1	-	HGNC	LENG8	-	-	-	-	-	-	-	-
chr18_64734699	18:64734699-64734699	G	splice_donor_variant	HIGH	-	ENSCHIG00000010756	Transcript	ENSCHIT00000014897.1	protein_coding	-	2020-04-04	-	-	-	-	-	-	-	-	-	1	-	-	-	-	-	-	-	-	-	-	-
chr18_65083141	18:65083141-65083141	T	stop_gained	HIGH	-	ENSCHIG00000024219	Transcript	ENSCHIT00000036739.1	protein_coding	2020-02-02	-	-	-	316	316	106	Q/*	Cag/Tag	-	-	1	-	-	-	-	-	-	-	-	-	-	-
chr18_65522032	18:65522032-65522032	G	start_lost	HIGH	-	ENSCHIG00000026814	Transcript	ENSCHIT00000041017.1	protein_coding	2020-03-08	-	-	-	444	2	1	M/T	aTg/aCg	-	-	-1	-	-	-	-	-	-	deleterious_low_confidence(0)	-	-	-	-
chr18_65522032	18:65522032-65522032	G	start_lost	HIGH	-	ENSCHIG00000026814	Transcript	ENSCHIT00000041019.1	protein_coding	2020-02-07	-	-	-	238	2	1	M/T	aTg/aCg	-	-	-1	-	-	-	-	-	-	deleterious_low_confidence(0)	-	-	-	-
chr18_65550423	18:65550423-65550423	G	start_lost	HIGH	-	ENSCHIG00000026814	Transcript	ENSCHIT00000041009.1	protein_coding	2020-02-07	-	-	-	143	2	1	M/T	aTg/aCg	rs638507493	-	-1	-	-	-	-	-	-	deleterious_low_confidence(0)	-	-	-	-
chr18_65550423	18:65550423-65550423	G	start_lost	HIGH	-	ENSCHIG00000026814	Transcript	ENSCHIT00000041014.1	protein_coding	2020-02-07	-	-	-	441	2	1	M/T	aTg/aCg	rs638507493	-	-1	-	-	-	-	-	-	deleterious_low_confidence(0)	-	-	-	-
chr18_66732610	18:66732610-66732610	T	stop_gained	HIGH	-	ENSCHIG00000007367	Transcript	ENSCHIT00000010050.1	protein_coding	2020-01-01	-	-	-	265	265	89	E/*	Gaa/Taa	rs661706589	-	1	-	-	-	-	-	-	-	-	-	-	-
chr18_66798636	18:66798636-66798636	A	stop_gained	HIGH	-	ENSCHIG00000026812	Transcript	ENSCHIT00000041003.1	protein_coding	2020-03-03	-	-	-	353	353	118	L/*	tTa/tAa	-	-	1	-	-	-	-	-	-	-	-	-	-	-
chr18_66799886	18:66799886-66799886	T	stop_gained	HIGH	-	ENSCHIG00000026812	Transcript	ENSCHIT00000041003.1	protein_coding	2020-03-03	-	-	-	1603	1603	535	R/*	Cga/Tga	-	-	1	-	-	-	-	-	-	-	-	-	-	-
chr18_66800396	18:66800396-66800396	T	stop_gained	HIGH	-	ENSCHIG00000026812	Transcript	ENSCHIT00000041003.1	protein_coding	2020-03-03	-	-	-	2113	2113	705	Q/*	Cag/Tag	-	-	1	-	-	-	-	-	-	-	-	-	-	-
chr18_66922145	18:66922145-66922145	C	start_lost	HIGH	-	ENSCHIG00000023529	Transcript	ENSCHIT00000035593.1	protein_coding	2020-01-06	-	-	-	2	2	1	M/T	aTg/aCg	rs658060454	-	1	-	-	-	-	-	-	deleterious(0)	-	-	-	-
chr18_67153586	18:67153586-67153586	A	stop_gained	HIGH	ZNF446	ENSCHIG00000026648	Transcript	ENSCHIT00000040736.1	protein_coding	2020-05-05	-	-	-	776	776	259	S/*	tCa/tAa	-	-	1	-	HGNC	ZNF446	-	-	-	-	-	-	-	-
chr19_3490320	19:3490320-3490320	T	splice_acceptor_variant	HIGH	KIF2B	ENSCHIG00000024627	Transcript	ENSCHIT00000037386.1	protein_coding	-	2020-01-01	-	-	-	-	-	-	-	rs655140362	-	1	-	HGNC	KIF2B	-	-	-	-	-	-	-	-
chr19_5841997	19:5841997-5841997	A	start_lost	HIGH	-	ENSCHIG00000025776	Transcript	ENSCHIT00000039301.1	protein_coding	2020-01-06	-	-	-	3	3	1	M/I	atG/atA	-	-	1	-	-	-	-	-	-	deleterious_low_confidence(0)	-	-	-	-
chr19_6143359	19:6143359-6143359	A	splice_donor_variant	HIGH	-	ENSCHIG00000015982	Transcript	ENSCHIT00000023073.1	protein_coding	-	2020-01-01	-	-	-	-	-	-	-	rs640060483	-	1	-	-	-	-	-	-	-	-	-	-	-
chr19_7432671	19:7432671-7432671	G	start_lost	HIGH	SCPEP1	ENSCHIG00000023932	Transcript	ENSCHIT00000036245.1	protein_coding	2020-01-13	-	-	-	134	2	1	M/R	aTg/aGg	-	-	1	-	HGNC	SCPEP1	-	-	-	deleterious_low_confidence(0)	-	-	-	-
chr19_8917172	19:8917172-8917172	A	stop_gained	HIGH	TSPOAP1	ENSCHIG00000021798	Transcript	ENSCHIT00000032614.1	protein_coding	13/31	-	-	-	1498	1498	500	Q/*	Cag/Tag	-	-	-1	-	HGNC	TSPOAP1	-	-	-	-	-	-	-	-
chr19_9150519	19:9150519-9150519	A	splice_donor_variant	HIGH	TEX14	ENSCHIG00000026179	Transcript	ENSCHIT00000039980.1	protein_coding	-	21/23	-	-	-	-	-	-	-	rs661666301	-	-1	-	HGNC	TEX14	-	-	-	-	-	-	-	-
chr19_9598372	19:9598372-9598372	A	stop_gained	HIGH	TRIM37	ENSCHIG00000013990	Transcript	ENSCHIT00000019964.1	protein_coding	23/23	-	-	-	2668	2668	890	R/*	Cga/Tga	rs668188279	-	-1	-	HGNC	TRIM37	-	-	-	-	-	-	-	-
chr19_12033870	19:12033870-12033870	T	splice_acceptor_variant	HIGH	-	ENSCHIG00000017975	Transcript	ENSCHIT00000026426.1	protein_coding	-	2020-02-03	-	-	-	-	-	-	-	-	-	-1	-	-	-	-	-	-	-	-	-	-	-
chr19_12033871	19:12033871-12033871	C	splice_acceptor_variant	HIGH	-	ENSCHIG00000017975	Transcript	ENSCHIT00000026426.1	protein_coding	-	2020-02-03	-	-	-	-	-	-	-	-	-	-1	-	-	-	-	-	-	-	-	-	-	-
chr19_13441531	19:13441531-13441531	A	stop_gained	HIGH	SYNRG	ENSCHIG00000018157	Transcript	ENSCHIT00000026775.1	protein_coding	20/21	-	-	-	3811	3811	1271	R/*	Cga/Tga	rs635734607	-	-1	-	HGNC	SYNRG	-	-	-	-	-	-	-	-
chr19_13441531	19:13441531-13441531	A	stop_gained	HIGH	SYNRG	ENSCHIG00000018157	Transcript	ENSCHIT00000026783.1	protein_coding	19/20	-	-	-	3742	3742	1248	R/*	Cga/Tga	rs635734607	-	-1	-	HGNC	SYNRG	-	-	-	-	-	-	-	-
chr19_13818819	19:13818819-13818819	T	stop_gained	HIGH	-	ENSCHIG00000026795	Transcript	ENSCHIT00000040981.1	protein_coding	2020-03-03	-	-	-	567	567	189	W/*	tgG/tgA	rs672279850	-	-1	-	-	-	-	-	-	-	-	-	-	-
chr19_13819000	19:13819000-13819000	A	splice_donor_variant	HIGH	-	ENSCHIG00000026795	Transcript	ENSCHIT00000040981.1	protein_coding	-	2020-02-02	-	-	-	-	-	-	-	rs637964600	-	-1	-	-	-	-	-	-	-	-	-	-	-
chr19_13819195	19:13819195-13819195	A	stop_gained	HIGH	-	ENSCHIG00000026795	Transcript	ENSCHIT00000040981.1	protein_coding	2020-02-03	-	-	-	217	217	73	K/*	Aag/Tag	-	-	-1	-	-	-	-	-	-	-	-	-	-	-
chr19_13898613	19:13898613-13898613	T	stop_gained	HIGH	-	ENSCHIG00000017931	Transcript	ENSCHIT00000026357.1	protein_coding	2020-03-03	-	-	-	200	200	67	S/*	tCg/tAg	-	-	-1	-	-	-	-	-	-	-	-	-	-	-
chr19_14031092	19:14031092-14031092	A	stop_gained	HIGH	-	ENSCHIG00000003747	Transcript	ENSCHIT00000005180.1	protein_coding	2020-03-03	-	-	-	196	196	66	K/*	Aag/Tag	-	-	-1	-	-	-	-	-	-	-	-	-	-	-
chr19_14560718	19:14560718-14560718	G	splice_acceptor_variant	HIGH	UNC45B	ENSCHIG00000018294	Transcript	ENSCHIT00000027040.1	protein_coding	-	15/19	-	-	-	-	-	-	-	rs641540794	-	-1	-	HGNC	UNC45B	-	-	-	-	-	-	-	-
chr19_14599528	19:14599528-14599528	T	stop_gained	HIGH	NLE1	ENSCHIG00000012536	Transcript	ENSCHIT00000017630.1	protein_coding	2020-09-12	-	-	-	1234	1021	341	Q/*	Cag/Tag	-	-	1	-	HGNC	NLE1	-	-	-	-	-	-	-	-
chr19_14599528	19:14599528-14599528	T	stop_gained	HIGH	NLE1	ENSCHIG00000012536	Transcript	ENSCHIT00000017646.1	protein_coding	2020-10-13	-	-	-	1015	1015	339	Q/*	Cag/Tag	-	-	1	-	HGNC	NLE1	-	-	-	-	-	-	-	-
chr19_14599528	19:14599528-14599528	T	stop_gained	HIGH	NLE1	ENSCHIG00000012536	Transcript	ENSCHIT00000017652.1	protein_coding	2020-09-12	-	-	-	1009	1009	337	Q/*	Cag/Tag	-	-	1	-	HGNC	NLE1	-	-	-	-	-	-	-	-
chr19_17221264	19:17221264-17221264	T	stop_gained	HIGH	MYO1D	ENSCHIG00000014922	Transcript	ENSCHIT00000021502.1	protein_coding	21/21	-	-	-	2896	2896	966	Q/*	Cag/Tag	rs670077259	-	1	-	HGNC	MYO1D	-	-	-	-	-	-	-	-
chr19_18095857	19:18095857-18095857	T	stop_gained	HIGH	-	ENSCHIG00000012864	Transcript	ENSCHIT00000018071.1	protein_coding	2020-01-01	-	-	-	52	52	18	R/*	Cga/Tga	-	-	1	-	-	-	-	-	-	-	-	-	-	-
chr19_18931103	19:18931103-18931103	C	stop_lost	HIGH	-	ENSCHIG00000018458	Transcript	ENSCHIT00000027270.1	protein_coding	2020-04-04	-	-	-	556	556	186	*/R	Tga/Cga	-	-	1	-	-	-	-	-	-	-	-	-	-	-
chr19_19681499	19:19681499-19681499	T	stop_gained	HIGH	SEBOX	ENSCHIG00000025092	Transcript	ENSCHIT00000038142.1	protein_coding	2020-03-03	-	-	-	198	198	66	W/*	tgG/tgA	-	-	-1	-	HGNC	SEBOX	-	-	-	-	-	-	-	-
chr19_21896550	19:21896550-21896550	T	splice_donor_variant	HIGH	-	ENSCHIG00000010602	Transcript	ENSCHIT00000014663.1	protein_coding	-	2020-01-03	-	-	-	-	-	-	-	rs668220785	-	-1	-	-	-	-	-	-	-	-	-	-	-
chr19_22368918	19:22368918-22368918	G	stop_lost	HIGH	CRK	ENSCHIG00000009252	Transcript	ENSCHIT00000012745.1	protein_coding	2020-03-03	-	-	-	913	913	305	*/R	Tga/Cga	-	-	-1	-	HGNC	CRK	-	-	-	-	-	-	-	-
chr19_22860604	19:22860604-22860604	C	splice_acceptor_variant	HIGH	DPH1	ENSCHIG00000004852	Transcript	ENSCHIT00000007048.1	protein_coding	-	2020-11-12	-	-	-	-	-	-	-	-	-	1	-	HGNC	DPH1	-	-	-	-	-	-	-	-
chr19_23859232	19:23859232-23859232	T	stop_gained	HIGH	-	ENSCHIG00000011882	Transcript	ENSCHIT00000016574.1	protein_coding	2020-01-01	-	-	-	334	334	112	G/*	Gga/Tga	rs671898302	-	1	-	-	-	-	-	-	-	-	-	-	-
chr19_23872772	19:23872772-23872772	C	splice_donor_variant	HIGH	-	ENSCHIG00000015293	Transcript	ENSCHIT00000021944.1	protein_coding	-	2020-03-03	-	-	-	-	-	-	-	-	-	-1	-	-	-	-	-	-	-	-	-	-	-
chr19_23949969	19:23949969-23949969	A	stop_gained	HIGH	-	ENSCHIG00000008307	Transcript	ENSCHIT00000011429.1	protein_coding	2020-01-01	-	-	-	883	883	295	R/*	Cga/Tga	-	-	-1	-	-	-	-	-	-	-	-	-	-	-
chr19_26428609	19:26428609-26428609	C	splice_donor_variant	HIGH	MED11	ENSCHIG00000022541	Transcript	ENSCHIT00000033887.1	protein_coding	-	2020-02-03	-	-	-	-	-	-	-	-	-	-1	-	HGNC	MED11	-	-	-	-	-	-	-	-
chr19_26428610	19:26428610-26428610	T	splice_donor_variant	HIGH	MED11	ENSCHIG00000022541	Transcript	ENSCHIT00000033887.1	protein_coding	-	2020-02-03	-	-	-	-	-	-	-	-	-	-1	-	HGNC	MED11	-	-	-	-	-	-	-	-
chr19_26541486	19:26541486-26541486	T	stop_gained	HIGH	-	ENSCHIG00000018052	Transcript	ENSCHIT00000026682.1	protein_coding	16/16	-	-	-	1984	1984	662	R/*	Cga/Tga	rs660408346	-	1	-	-	-	-	-	-	-	-	-	-	-
chr19_26541486	19:26541486-26541486	T	stop_gained	HIGH	-	ENSCHIG00000018052	Transcript	ENSCHIT00000026689.1	protein_coding	15/15	-	-	-	1969	1969	657	R/*	Cga/Tga	rs660408346	-	1	-	-	-	-	-	-	-	-	-	-	-
chr19_26541486	19:26541486-26541486	T	stop_gained	HIGH	-	ENSCHIG00000018052	Transcript	ENSCHIT00000026696.1	protein_coding	16/16	-	-	-	1957	1957	653	R/*	Cga/Tga	rs660408346	-	1	-	-	-	-	-	-	-	-	-	-	-
[truncated: 14,436 more rows]

## Sheet: 4703 genes
MIS18A
CYYR1
OR5K3
TOMM70
ABI3BP
HHLA2
FSTL1
HGD
PDIA5
MYLK
[truncated: 4,692 more rows]
