# Supplementary material for: Genomic Characteristics and Selection Signatures in Indigenous Chongming White Goat (Capra hircus)
Source: Front Genet. 2020 Aug 21;11:901. doi: 10.3389/fgene.2020.00901 (PMC7472782; doi:10.3389/fgene.2020.00901)
Supplement: DATA S5 — 183 CM specific genes with LoF variants. [file Table_5.XLS]

## Sheet: CM-private-vep-LoF
chr1_17236763	1:17236763-17236763	G	missense_variant	MODERATE	TMPRSS15	ENSCHIG00000012944	Transcript	ENSCHIT00000018266.1	protein_coding	14/25	-	-	-	1625	1625	542	T/R	aCg/aGg	-	-	1	-	HGNC	TMPRSS15	-	-	-	deleterious(0)	-	-	-	-
chr1_17236763	1:17236763-17236763	G	missense_variant	MODERATE	TMPRSS15	ENSCHIG00000012944	Transcript	ENSCHIT00000018274.1	protein_coding	14/25	-	-	-	1616	1616	539	T/R	aCg/aGg	-	-	1	-	HGNC	TMPRSS15	-	-	-	deleterious(0)	-	-	-	-
chr1_42473051	1:42473051-42473051	A	missense_variant	MODERATE	OR5K4	ENSCHIG00000009320	Transcript	ENSCHIT00000012825.1	protein_coding	2020-01-01	-	-	-	566	566	189	C/Y	tGt/tAt	rs659169086	-	1	-	HGNC	OR5K4	-	-	-	deleterious(0)	-	-	-	-
chr1_58349106	1:58349106-58349106	G	missense_variant	MODERATE	GRAMD1C	ENSCHIG00000017003	Transcript	ENSCHIT00000024873.1	protein_coding	2020-07-18	-	-	-	448	448	150	L/V	Ttg/Gtg	rs659893987	-	1	-	HGNC	GRAMD1C	-	-	-	deleterious(0)	-	-	-	-
chr1_58349106	1:58349106-58349106	G	missense_variant	MODERATE	GRAMD1C	ENSCHIG00000017003	Transcript	ENSCHIT00000024892.1	protein_coding	2020-02-13	-	-	-	25	25	9	L/V	Ttg/Gtg	rs659893987	-	1	-	HGNC	GRAMD1C	-	-	-	deleterious(0)	-	-	-	-
chr1_58349106	1:58349106-58349106	G	missense_variant	MODERATE	GRAMD1C	ENSCHIG00000017003	Transcript	ENSCHIT00000024894.1	protein_coding	2020-02-13	-	-	-	40	40	14	L/V	Ttg/Gtg	rs659893987	-	1	-	HGNC	GRAMD1C	-	-	-	deleterious(0)	-	-	-	-
chr1_63720936	1:63720936-63720936	A	missense_variant	MODERATE	UPK1B	ENSCHIG00000025927	Transcript	ENSCHIT00000039536.1	protein_coding	2020-08-08	-	-	-	1066	745	249	L/M	Ctg/Atg	-	-	1	-	HGNC	UPK1B	-	-	-	deleterious(0.01)	-	-	-	-
chr1_70111622	1:70111622-70111622	A	missense_variant	MODERATE	-	ENSCHIG00000021253	Transcript	ENSCHIT00000031703.1	protein_coding	2020-08-09	-	-	-	752	752	251	T/I	aCt/aTt	-	-	-1	-	-	-	-	-	-	deleterious(0.03)	-	-	-	-
chr1_72554747	1:72554747-72554747	A	missense_variant	MODERATE	-	ENSCHIG00000017673	Transcript	ENSCHIT00000025906.1	protein_coding	2020-02-03	-	-	-	84	84	28	Q/H	caG/caT	rs668987738	-	-1	-	-	-	-	-	-	deleterious_low_confidence(0.01)	-	-	-	-
chr1_72832098	1:72832098-72832098	T	missense_variant	MODERATE	ATP13A3	ENSCHIG00000024773	Transcript	ENSCHIT00000037672.1	protein_coding	19/33	-	-	-	2135	2043	681	Q/H	caG/caT	-	-	1	-	HGNC	ATP13A3	-	-	-	deleterious(0)	-	-	-	-
chr1_72832098	1:72832098-72832098	T	missense_variant	MODERATE	ATP13A3	ENSCHIG00000024773	Transcript	ENSCHIT00000037686.1	protein_coding	18/31	-	-	-	2031	2031	677	Q/H	caG/caT	-	-	1	-	HGNC	ATP13A3	-	-	-	deleterious(0)	-	-	-	-
chr1_72832100	1:72832100-72832100	A	missense_variant	MODERATE	ATP13A3	ENSCHIG00000024773	Transcript	ENSCHIT00000037672.1	protein_coding	19/33	-	-	-	2137	2045	682	G/D	gGc/gAc	-	-	1	-	HGNC	ATP13A3	-	-	-	deleterious(0)	-	-	-	-
chr1_72832100	1:72832100-72832100	A	missense_variant	MODERATE	ATP13A3	ENSCHIG00000024773	Transcript	ENSCHIT00000037686.1	protein_coding	18/31	-	-	-	2033	2033	678	G/D	gGc/gAc	-	-	1	-	HGNC	ATP13A3	-	-	-	deleterious(0)	-	-	-	-
chr1_94696451	1:94696451-94696451	A	missense_variant	MODERATE	FNDC3B	ENSCHIG00000023878	Transcript	ENSCHIT00000036174.1	protein_coding	24/25	-	-	-	3272	3244	1082	P/S	Ccc/Tcc	-	-	-1	-	HGNC	FNDC3B	-	-	-	deleterious(0.02)	-	-	-	-
chr1_99433315	1:99433315-99433315	T	missense_variant	MODERATE	WDR49	ENSCHIG00000013106	Transcript	ENSCHIT00000018438.1	protein_coding	14/18	-	-	-	3098	2516	839	A/V	gCa/gTa	rs663693771	-	1	-	HGNC	WDR49	-	-	-	deleterious(0.04)	-	-	-	-
chr1_99433315	1:99433315-99433315	T	missense_variant	MODERATE	WDR49	ENSCHIG00000013106	Transcript	ENSCHIT00000018451.1	protein_coding	15/19	-	-	-	2779	2516	839	A/V	gCa/gTa	rs663693771	-	1	-	HGNC	WDR49	-	-	-	deleterious(0.04)	-	-	-	-
chr1_99433315	1:99433315-99433315	T	missense_variant	MODERATE	WDR49	ENSCHIG00000013106	Transcript	ENSCHIT00000018462.1	protein_coding	2020-11-15	-	-	-	2305	1454	485	A/V	gCa/gTa	rs663693771	-	1	-	HGNC	WDR49	-	-	-	deleterious(0.04)	-	-	-	-
chr1_105835959	1:105835959-105835959	C	missense_variant	MODERATE	-	ENSCHIG00000020415	Transcript	ENSCHIT00000030311.1	protein_coding	2020-05-05	-	-	-	1274	1274	425	H/R	cAc/cGc	rs669518008	-	-1	-	-	-	-	-	-	deleterious(0)	-	-	-	-
chr1_144381127	1:144381127-144381127	T	missense_variant	MODERATE	-	ENSCHIG00000011548	Transcript	ENSCHIT00000016098.1	protein_coding	2020-04-04	-	-	-	692	692	231	C/Y	tGc/tAc	-	-	-1	-	-	-	-	-	-	deleterious(0)	-	-	-	-
chr1_144475635	1:144475635-144475635	C	missense_variant	MODERATE	-	ENSCHIG00000000533	Transcript	ENSCHIT00000000775.1	protein_coding	2020-01-01	-	-	-	148	148	50	S/R	Agc/Cgc	-	-	1	-	-	-	-	-	-	deleterious(0.04)	-	-	-	-
chr10_2997460	10:2997460-2997460	T	missense_variant	MODERATE	PTPN21	ENSCHIG00000014724	Transcript	ENSCHIT00000020990.1	protein_coding	2020-07-18	-	-	-	888	689	230	C/F	tGc/tTc	rs667099434	-	1	-	HGNC	PTPN21	-	-	-	deleterious(0.01)	-	-	-	-
chr10_18115941	10:18115941-18115941	T	missense_variant	MODERATE	-	ENSCHIG00000008334	Transcript	ENSCHIT00000011504.1	protein_coding	2020-01-03	-	-	-	67	67	23	V/M	Gtg/Atg	-	-	-1	-	-	-	-	-	-	deleterious(0.03)	-	-	-	-
chr10_26842164	10:26842164-26842164	A	missense_variant	MODERATE	SYNE2	ENSCHIG00000017393	Transcript	ENSCHIT00000026203.1	protein_coding	10/67	-	-	-	1589	1589	530	S/I	aGt/aTt	-	-	-1	-	HGNC	SYNE2	-	-	-	deleterious(0)	-	-	-	-
chr10_41674049	10:41674049-41674049	A	missense_variant	MODERATE	CEP152	ENSCHIG00000020655	Transcript	ENSCHIT00000030705.1	protein_coding	19/26	-	-	-	3067	3067	1023	R/C	Cgc/Tgc	-	-	-1	-	HGNC	CEP152	-	-	-	deleterious(0)	-	-	-	-
chr10_43733926	10:43733926-43733926	A	missense_variant	MODERATE	AP4E1	ENSCHIG00000013640	Transcript	ENSCHIT00000019321.1	protein_coding	15/21	-	-	-	1952	1952	651	R/Q	cGg/cAg	-	-	1	-	HGNC	AP4E1	-	-	-	deleterious(0)	-	-	-	-
chr10_89253387	10:89253387-89253387	G	missense_variant	MODERATE	KBTBD13	ENSCHIG00000006594	Transcript	ENSCHIT00000008778.1	protein_coding	2020-01-01	-	-	-	925	925	309	V/L	Gtg/Ctg	-	-	-1	-	HGNC	KBTBD13	-	-	-	deleterious(0.01)	-	-	-	-
chr11_3700963	11:3700963-3700963	A	missense_variant	MODERATE	INPP4A	ENSCHIG00000024300	Transcript	ENSCHIT00000036871.1	protein_coding	23/24	-	-	-	2694	2522	841	R/H	cGc/cAc	-	-	1	-	HGNC	INPP4A	-	-	-	deleterious(0.05)	-	-	-	-
chr11_3700963	11:3700963-3700963	A	missense_variant	MODERATE	INPP4A	ENSCHIG00000024300	Transcript	ENSCHIT00000036908.1	protein_coding	22/23	-	-	-	2734	2633	878	R/H	cGc/cAc	-	-	1	-	HGNC	INPP4A	-	-	-	deleterious(0.05)	-	-	-	-
chr11_7022430	11:7022430-7022430	A	missense_variant	MODERATE	IL1RL1	ENSCHIG00000017390	Transcript	ENSCHIT00000025438.1	protein_coding	2020-10-11	-	-	-	1404	1210	404	D/N	Gac/Aac	rs668128494	-	1	-	HGNC	IL1RL1	-	-	-	deleterious(0.02)	-	-	-	-
chr11_7022430	11:7022430-7022430	A	missense_variant	MODERATE	IL1RL1	ENSCHIG00000017390	Transcript	ENSCHIT00000025448.1	protein_coding	2020-10-11	-	-	-	1697	1210	404	D/N	Gac/Aac	rs668128494	-	1	-	HGNC	IL1RL1	-	-	-	deleterious(0.02)	-	-	-	-
chr11_7022430	11:7022430-7022430	A	missense_variant	MODERATE	IL1RL1	ENSCHIG00000017390	Transcript	ENSCHIT00000025454.1	protein_coding	2020-10-11	-	-	-	1998	1210	404	D/N	Gac/Aac	rs668128494	-	1	-	HGNC	IL1RL1	-	-	-	deleterious(0.02)	-	-	-	-
chr11_7022430	11:7022430-7022430	A	missense_variant	MODERATE	IL1RL1	ENSCHIG00000017390	Transcript	ENSCHIT00000025468.1	protein_coding	2020-10-11	-	-	-	1479	1210	404	D/N	Gac/Aac	rs668128494	-	1	-	HGNC	IL1RL1	-	-	-	deleterious(0.02)	-	-	-	-
chr11_10482935	11:10482935-10482935	A	missense_variant	MODERATE	TET3	ENSCHIG00000019208	Transcript	ENSCHIT00000028461.1	protein_coding	2020-01-09	-	-	-	1717	1717	573	R/W	Cgg/Tgg	rs662523637	-	-1	-	HGNC	TET3	-	-	-	deleterious(0.01)	-	-	-	-
chr11_30821599	11:30821599-30821599	G	missense_variant	MODERATE	FSHR	ENSCHIG00000023353	Transcript	ENSCHIT00000035548.1	protein_coding	2020-11-11	-	-	-	2144	1930	644	Y/H	Tac/Cac	rs645126871	-	-1	-	EntrezGene	-	-	-	-	deleterious(0.05)	-	-	-	-
chr11_30821599	11:30821599-30821599	G	missense_variant	MODERATE	FSHR	ENSCHIG00000023353	Transcript	ENSCHIT00000035558.1	protein_coding	2020-09-09	-	-	-	888	674	225	L/P	cTa/cCa	rs645126871	-	-1	-	EntrezGene	-	-	-	-	deleterious(0.04)	-	-	-	-
chr11_71925571	11:71925571-71925571	T	missense_variant	MODERATE	IFT172	ENSCHIG00000013288	Transcript	ENSCHIT00000019047.1	protein_coding	8/47	-	-	-	795	611	204	A/V	gCg/gTg	-	-	1	-	HGNC	IFT172	-	-	-	deleterious(0)	-	-	-	-
chr11_77622042	11:77622042-77622042	G	missense_variant	MODERATE	APOB	ENSCHIG00000016651	Transcript	ENSCHIT00000024181.1	protein_coding	27/30	-	-	-	8093	7874	2625	E/G	gAa/gGa	rs651592070	-	1	-	HGNC	APOB	-	-	-	deleterious(0)	-	-	-	-
chr11_93113072	11:93113072-93113072	C	missense_variant	MODERATE	OR1J1	ENSCHIG00000016429	Transcript	ENSCHIT00000023792.1	protein_coding	2020-01-02	-	-	-	44	44	15	L/R	cTg/cGg	rs663725464	-	-1	-	HGNC	OR1J1	-	-	-	deleterious_low_confidence(0)	-	-	-	-
chr11_97743254	11:97743254-97743254	G	missense_variant	MODERATE	LRSAM1	ENSCHIG00000011899	Transcript	ENSCHIT00000016608.1	protein_coding	2020-11-25	-	-	-	963	767	256	Y/C	tAt/tGt	-	-	1	-	HGNC	LRSAM1	-	-	-	deleterious(0)	-	-	-	-
chr11_97743254	11:97743254-97743254	G	missense_variant	MODERATE	LRSAM1	ENSCHIG00000011899	Transcript	ENSCHIT00000016616.1	protein_coding	2020-11-24	-	-	-	963	767	256	Y/C	tAt/tGt	-	-	1	-	HGNC	LRSAM1	-	-	-	deleterious(0)	-	-	-	-
chr11_97743254	11:97743254-97743254	G	missense_variant	MODERATE	LRSAM1	ENSCHIG00000011899	Transcript	ENSCHIT00000016626.1	protein_coding	2020-09-22	-	-	-	764	764	255	Y/C	tAt/tGt	-	-	1	-	HGNC	LRSAM1	-	-	-	deleterious(0)	-	-	-	-
chr11_98143973	11:98143973-98143973	G	missense_variant	MODERATE	PIP5KL1	ENSCHIG00000020199	Transcript	ENSCHIT00000029982.1	protein_coding	2020-06-10	-	-	-	629	629	210	G/A	gGc/gCc	-	-	-1	-	HGNC	PIP5KL1	-	-	-	deleterious(0.03)	-	-	-	-
chr11_98143977	11:98143977-98143977	A	missense_variant	MODERATE	PIP5KL1	ENSCHIG00000020199	Transcript	ENSCHIT00000029982.1	protein_coding	2020-06-10	-	-	-	625	625	209	P/S	Ccg/Tcg	-	-	-1	-	HGNC	PIP5KL1	-	-	-	deleterious(0.01)	-	-	-	-
chr11_98568503	11:98568503-98568503	A	missense_variant	MODERATE	ODF2	ENSCHIG00000009088	Transcript	ENSCHIT00000012726.1	protein_coding	2020-01-20	-	-	-	7	7	3	A/T	Gcc/Acc	-	-	1	-	HGNC	ODF2	-	-	-	deleterious_low_confidence(0)	-	-	-	-
chr11_98751783	11:98751783-98751783	T	missense_variant	MODERATE	PKN3	ENSCHIG00000018757	Transcript	ENSCHIT00000027793.1	protein_coding	2020-11-20	-	-	-	1363	1363	455	R/C	Cgc/Tgc	-	-	1	-	HGNC	PKN3	-	-	-	deleterious(0)	-	-	-	-
chr11_98751783	11:98751783-98751783	T	missense_variant	MODERATE	PKN3	ENSCHIG00000018757	Transcript	ENSCHIT00000027803.1	protein_coding	2020-11-22	-	-	-	1366	1366	456	R/C	Cgc/Tgc	-	-	1	-	HGNC	PKN3	-	-	-	deleterious(0)	-	-	-	-
chr11_101058719	11:101058719-101058719	T	missense_variant	MODERATE	PRRC2B	ENSCHIG00000019708	Transcript	ENSCHIT00000029237.1	protein_coding	2020-12-28	-	-	-	1943	1943	648	P/L	cCg/cTg	-	-	1	-	HGNC	PRRC2B	-	-	-	deleterious(0.01)	-	-	-	-
chr11_102752781	11:102752781-102752781	A	missense_variant	MODERATE	-	ENSCHIG00000025929	Transcript	ENSCHIT00000039534.1	protein_coding	2020-01-07	-	-	-	17	17	6	L/Q	cTg/cAg	-	-	1	-	-	-	-	-	-	deleterious_low_confidence(0)	-	-	-	-
chr12_8590652	12:8590652-8590652	A	missense_variant	MODERATE	NALCN	ENSCHIG00000021459	Transcript	ENSCHIT00000032069.1	protein_coding	13/43	-	-	-	1699	1699	567	V/M	Gtg/Atg	-	-	1	-	HGNC	NALCN	-	-	-	deleterious(0.03)	-	-	-	-
chr12_13285782	12:13285782-13285782	A	missense_variant	MODERATE	DZIP1	ENSCHIG00000006664	Transcript	ENSCHIT00000008844.1	protein_coding	2020-12-21	-	-	-	2299	1447	483	D/N	Gat/Aat	rs635904604	-	1	-	HGNC	DZIP1	-	-	-	deleterious(0.05)	-	-	-	-
chr12_13285782	12:13285782-13285782	A	missense_variant	MODERATE	DZIP1	ENSCHIG00000006664	Transcript	ENSCHIT00000008873.1	protein_coding	13/22	-	-	-	1943	1447	483	D/N	Gat/Aat	rs635904604	-	1	-	HGNC	DZIP1	-	-	-	deleterious(0.05)	-	-	-	-
chr12_14258692	12:14258692-14258692	G	missense_variant	MODERATE	-	ENSCHIG00000005530	Transcript	ENSCHIT00000007381.1	protein_coding	15/31	-	-	-	1892	1892	631	F/C	tTt/tGt	-	-	1	-	-	-	-	-	-	deleterious(0)	-	-	-	-
chr12_14258692	12:14258692-14258692	G	missense_variant	MODERATE	-	ENSCHIG00000005530	Transcript	ENSCHIT00000007445.1	protein_coding	15/31	-	-	-	1892	1892	631	F/C	tTt/tGt	-	-	1	-	-	-	-	-	-	deleterious(0)	-	-	-	-
chr12_14258692	12:14258692-14258692	G	missense_variant	MODERATE	-	ENSCHIG00000005530	Transcript	ENSCHIT00000007478.1	protein_coding	15/30	-	-	-	1892	1892	631	F/C	tTt/tGt	-	-	1	-	-	-	-	-	-	deleterious(0)	-	-	-	-
chr12_14258692	12:14258692-14258692	G	missense_variant	MODERATE	-	ENSCHIG00000005530	Transcript	ENSCHIT00000007532.1	protein_coding	15/31	-	-	-	1892	1892	631	F/C	tTt/tGt	-	-	1	-	-	-	-	-	-	deleterious(0)	-	-	-	-
chr12_14461657	12:14461657-14461657	A	missense_variant	MODERATE	-	ENSCHIG00000005530	Transcript	ENSCHIT00000007381.1	protein_coding	29/31	-	-	-	3706	3706	1236	D/N	Gac/Aac	-	-	1	-	-	-	-	-	-	deleterious(0.01)	-	-	-	-
chr12_14461657	12:14461657-14461657	A	missense_variant	MODERATE	-	ENSCHIG00000005530	Transcript	ENSCHIT00000007445.1	protein_coding	29/31	-	-	-	3706	3706	1236	D/N	Gac/Aac	-	-	1	-	-	-	-	-	-	deleterious(0.01)	-	-	-	-
chr12_14461657	12:14461657-14461657	A	missense_variant	MODERATE	-	ENSCHIG00000005530	Transcript	ENSCHIT00000007478.1	protein_coding	28/30	-	-	-	3595	3595	1199	D/N	Gac/Aac	-	-	1	-	-	-	-	-	-	deleterious(0.01)	-	-	-	-
chr12_14461657	12:14461657-14461657	A	missense_variant	MODERATE	-	ENSCHIG00000005530	Transcript	ENSCHIT00000007532.1	protein_coding	29/31	-	-	-	3706	3706	1236	D/N	Gac/Aac	-	-	1	-	-	-	-	-	-	deleterious(0.02)	-	-	-	-
chr12_15060543	12:15060543-15060543	G	missense_variant	MODERATE	-	ENSCHIG00000016690	Transcript	ENSCHIT00000024239.1	protein_coding	26/27	-	-	-	3305	3185	1062	Y/S	tAt/tCt	-	-	-1	-	-	-	-	-	-	deleterious(0.02)	-	-	-	-
chr12_36316431	12:36316431-36316431	C	missense_variant	MODERATE	-	ENSCHIG00000005353	Transcript	ENSCHIT00000007274.1	protein_coding	2020-03-03	-	-	-	529	529	177	M/V	Atg/Gtg	-	-	-1	-	-	-	-	-	-	deleterious(0.01)	-	-	-	-
chr12_63421049	12:63421049-63421049	T	missense_variant	MODERATE	PROSER1	ENSCHIG00000018355	Transcript	ENSCHIT00000027086.1	protein_coding	2020-11-13	-	-	-	2249	2249	750	F/Y	tTc/tAc	-	-	-1	-	HGNC	PROSER1	-	-	-	deleterious_low_confidence(0.01)	-	-	-	-
chr12_84860880	12:84860880-84860880	G	missense_variant	MODERATE	TDRD3	ENSCHIG00000020019	Transcript	ENSCHIT00000029662.1	protein_coding	2020-04-12	-	-	-	488	488	163	S/C	tCt/tGt	-	-	1	-	HGNC	TDRD3	-	-	-	deleterious(0.04)	-	-	-	-
chr12_84860880	12:84860880-84860880	G	missense_variant	MODERATE	TDRD3	ENSCHIG00000020019	Transcript	ENSCHIT00000029670.1	protein_coding	2020-05-14	-	-	-	434	434	145	S/C	tCt/tGt	-	-	1	-	HGNC	TDRD3	-	-	-	deleterious(0.04)	-	-	-	-
chr12_84860880	12:84860880-84860880	G	missense_variant	MODERATE	TDRD3	ENSCHIG00000020019	Transcript	ENSCHIT00000029683.1	protein_coding	2020-04-12	-	-	-	353	353	118	S/C	tCt/tGt	-	-	1	-	HGNC	TDRD3	-	-	-	deleterious(0.04)	-	-	-	-
chr12_84860880	12:84860880-84860880	G	missense_variant	MODERATE	TDRD3	ENSCHIG00000020019	Transcript	ENSCHIT00000029692.1	protein_coding	2020-05-13	-	-	-	395	395	132	S/C	tCt/tGt	-	-	1	-	HGNC	TDRD3	-	-	-	deleterious(0.04)	-	-	-	-
chr13_1494740	13:1494740-1494740	T	missense_variant	MODERATE	-	ENSCHIG00000008051	Transcript	ENSCHIT00000011113.1	protein_coding	2020-02-02	-	-	-	749	749	250	R/K	aGa/aAa	-	-	-1	-	-	-	-	-	-	deleterious(0.03)	-	-	-	-
chr13_24833480	13:24833480-24833480	G	missense_variant	MODERATE	ARHGAP21	ENSCHIG00000018776	Transcript	ENSCHIT00000027887.1	protein_coding	25/25	-	-	-	6204	5671	1891	S/R	Agt/Cgt	rs658633924	-	-1	-	HGNC	ARHGAP21	-	-	-	deleterious(0.04)	-	-	-	-
chr13_24833480	13:24833480-24833480	G	missense_variant	MODERATE	ARHGAP21	ENSCHIG00000018776	Transcript	ENSCHIT00000027899.1	protein_coding	25/25	-	-	-	6142	5665	1889	S/R	Agt/Cgt	rs658633924	-	-1	-	HGNC	ARHGAP21	-	-	-	deleterious(0.03)	-	-	-	-
chr13_24833480	13:24833480-24833480	G	missense_variant	MODERATE	ARHGAP21	ENSCHIG00000018776	Transcript	ENSCHIT00000027917.1	protein_coding	25/25	-	-	-	6054	5701	1901	S/R	Agt/Cgt	rs658633924	-	-1	-	HGNC	ARHGAP21	-	-	-	deleterious(0.03)	-	-	-	-
chr13_24833480	13:24833480-24833480	G	missense_variant	MODERATE	ARHGAP21	ENSCHIG00000018776	Transcript	ENSCHIT00000027941.1	protein_coding	23/23	-	-	-	5898	5545	1849	S/R	Agt/Cgt	rs658633924	-	-1	-	HGNC	ARHGAP21	-	-	-	deleterious(0.04)	-	-	-	-
chr13_24833480	13:24833480-24833480	G	missense_variant	MODERATE	ARHGAP21	ENSCHIG00000018776	Transcript	ENSCHIT00000027961.1	protein_coding	25/25	-	-	-	5647	5647	1883	S/R	Agt/Cgt	rs658633924	-	-1	-	HGNC	ARHGAP21	-	-	-	deleterious(0.04)	-	-	-	-
chr13_24833480	13:24833480-24833480	G	missense_variant	MODERATE	ARHGAP21	ENSCHIG00000018776	Transcript	ENSCHIT00000027966.1	protein_coding	24/24	-	-	-	5653	5653	1885	S/R	Agt/Cgt	rs658633924	-	-1	-	HGNC	ARHGAP21	-	-	-	deleterious(0.04)	-	-	-	-
chr13_42794574	13:42794574-42794574	T	missense_variant	MODERATE	-	ENSCHIG00000026316	Transcript	ENSCHIT00000040164.1	protein_coding	2020-04-10	-	-	-	272	272	91	R/L	cGa/cTa	-	-	1	-	-	-	-	-	-	deleterious(0.04)	-	-	-	-
chr13_53379993	13:53379993-53379993	T	missense_variant	MODERATE	-	ENSCHIG00000014098	Transcript	ENSCHIT00000020101.1	protein_coding	30/34	-	-	-	3200	3200	1067	R/H	cGc/cAc	-	-	-1	-	-	-	-	-	-	deleterious(0.01)	-	-	-	-
chr13_54001482	13:54001482-54001482	G	missense_variant	MODERATE	SLCO4A1	ENSCHIG00000020363	Transcript	ENSCHIT00000030216.1	protein_coding	2020-04-12	-	-	-	1103	1001	334	L/P	cTg/cCg	-	-	-1	-	HGNC	SLCO4A1	-	-	-	deleterious(0)	-	-	-	-
chr13_54001482	13:54001482-54001482	G	missense_variant	MODERATE	SLCO4A1	ENSCHIG00000020363	Transcript	ENSCHIT00000030225.1	protein_coding	2020-05-13	-	-	-	974	872	291	L/P	cTg/cCg	-	-	-1	-	HGNC	SLCO4A1	-	-	-	deleterious(0)	-	-	-	-
chr13_54001483	13:54001483-54001483	C	missense_variant	MODERATE	SLCO4A1	ENSCHIG00000020363	Transcript	ENSCHIT00000030216.1	protein_coding	2020-04-12	-	-	-	1102	1000	334	L/V	Ctg/Gtg	-	-	-1	-	HGNC	SLCO4A1	-	-	-	deleterious(0.04)	-	-	-	-
chr13_54001483	13:54001483-54001483	C	missense_variant	MODERATE	SLCO4A1	ENSCHIG00000020363	Transcript	ENSCHIT00000030225.1	protein_coding	2020-05-13	-	-	-	973	871	291	L/V	Ctg/Gtg	-	-	-1	-	HGNC	SLCO4A1	-	-	-	deleterious(0.03)	-	-	-	-
chr13_55926086	13:55926086-55926086	T	missense_variant	MODERATE	FAM217B	ENSCHIG00000011525	Transcript	ENSCHIT00000016048.1	protein_coding	2020-01-01	-	-	-	20	20	7	R/Q	cGg/cAg	-	-	-1	-	HGNC	FAM217B	-	-	-	deleterious(0.04)	-	-	-	-
chr13_66369179	13:66369179-66369179	T	missense_variant	MODERATE	VSTM2L	ENSCHIG00000020906	Transcript	ENSCHIT00000031132.1	protein_coding	2020-01-05	-	-	-	92	92	31	A/V	gCg/gTg	-	-	1	-	HGNC	VSTM2L	-	-	-	deleterious(0.05)	-	-	-	-
chr13_70554053	13:70554053-70554053	T	missense_variant	MODERATE	PTPRT	ENSCHIG00000023124	Transcript	ENSCHIT00000034893.1	protein_coding	2020-03-23	-	-	-	508	508	170	D/N	Gac/Aac	-	-	-1	-	HGNC	PTPRT	-	-	-	deleterious(0.02)	-	-	-	-
chr13_73669271	13:73669271-73669271	T	missense_variant	MODERATE	-	ENSCHIG00000025340	Transcript	ENSCHIT00000038537.1	protein_coding	2020-03-05	-	-	-	347	347	116	R/Q	cGa/cAa	rs655580547	-	-1	-	-	-	-	-	-	deleterious(0.05)	-	-	-	-
chr13_74167759	13:74167759-74167759	A	missense_variant	MODERATE	PLTP	ENSCHIG00000021164	Transcript	ENSCHIT00000031552.1	protein_coding	2020-11-16	-	-	-	1516	982	328	R/W	Cgg/Tgg	-	-	-1	-	HGNC	PLTP	-	-	-	deleterious(0.01)	-	-	-	-
chr14_20405261	14:20405261-20405261	T	missense_variant	MODERATE	KLF10	ENSCHIG00000017034	Transcript	ENSCHIT00000024815.1	protein_coding	2020-04-05	-	-	-	1039	1039	347	G/R	Ggg/Agg	-	-	-1	-	HGNC	KLF10	-	-	-	deleterious(0.04)	-	-	-	-
chr14_73527441	14:73527441-73527441	T	missense_variant	MODERATE	TG	ENSCHIG00000026405	Transcript	ENSCHIT00000040333.1	protein_coding	5/47	-	-	-	536	536	179	S/L	tCg/tTg	-	-	1	-	HGNC	TG	-	-	-	deleterious(0)	-	-	-	-
chr14_79105531	14:79105531-79105531	T	missense_variant	MODERATE	PTK2	ENSCHIG00000013943	Transcript	ENSCHIT00000019780.1	protein_coding	28/33	-	-	-	2908	2566	856	G/R	Gga/Aga	rs655708842	-	-1	-	HGNC	PTK2	-	-	-	deleterious(0.04)	-	-	-	-
chr14_79105531	14:79105531-79105531	T	missense_variant	MODERATE	PTK2	ENSCHIG00000013943	Transcript	ENSCHIT00000019801.1	protein_coding	29/34	-	-	-	3043	2668	890	G/R	Gga/Aga	rs655708842	-	-1	-	HGNC	PTK2	-	-	-	deleterious(0.03)	-	-	-	-
chr14_79105531	14:79105531-79105531	T	missense_variant	MODERATE	PTK2	ENSCHIG00000013943	Transcript	ENSCHIT00000019817.1	protein_coding	28/33	-	-	-	3022	2647	883	G/R	Gga/Aga	rs655708842	-	-1	-	HGNC	PTK2	-	-	-	deleterious(0.03)	-	-	-	-
chr14_79105531	14:79105531-79105531	T	missense_variant	MODERATE	PTK2	ENSCHIG00000013943	Transcript	ENSCHIT00000019843.1	protein_coding	27/32	-	-	-	2941	2566	856	G/R	Gga/Aga	rs655708842	-	-1	-	HGNC	PTK2	-	-	-	deleterious(0.04)	-	-	-	-
chr14_79105531	14:79105531-79105531	T	missense_variant	MODERATE	PTK2	ENSCHIG00000013943	Transcript	ENSCHIT00000019893.1	protein_coding	27/31	-	-	-	2941	2566	856	G/R	Gga/Aga	rs655708842	-	-1	-	HGNC	PTK2	-	-	-	deleterious(0.03)	-	-	-	-
chr14_79105531	14:79105531-79105531	T	missense_variant	MODERATE	PTK2	ENSCHIG00000013943	Transcript	ENSCHIT00000019940.1	protein_coding	26/31	-	-	-	2893	2674	892	G/R	Gga/Aga	rs655708842	-	-1	-	HGNC	PTK2	-	-	-	deleterious(0.03)	-	-	-	-
chr14_79105531	14:79105531-79105531	T	missense_variant	MODERATE	PTK2	ENSCHIG00000013943	Transcript	ENSCHIT00000019965.1	protein_coding	24/29	-	-	-	2551	2551	851	G/R	Gga/Aga	rs655708842	-	-1	-	HGNC	PTK2	-	-	-	deleterious(0.03)	-	-	-	-
chr14_81192426	14:81192426-81192426	T	missense_variant,splice_region_variant	MODERATE	GPAA1	ENSCHIG00000015619	Transcript	ENSCHIT00000022515.1	protein_coding	2020-11-12	-	-	-	1609	1609	537	R/W	Cgg/Tgg	-	-	1	-	HGNC	GPAA1	-	-	-	deleterious(0)	-	-	-	-
chr15_2532638	15:2532638-2532638	A	missense_variant	MODERATE	SLC43A1	ENSCHIG00000019588	Transcript	ENSCHIT00000029075.1	protein_coding	2020-06-16	-	-	-	644	644	215	F/Y	tTc/tAc	-	-	1	-	HGNC	SLC43A1	-	-	-	deleterious(0)	-	-	-	-
chr15_2532638	15:2532638-2532638	A	missense_variant	MODERATE	SLC43A1	ENSCHIG00000019588	Transcript	ENSCHIT00000029088.1	protein_coding	2020-06-14	-	-	-	644	644	215	F/Y	tTc/tAc	-	-	1	-	HGNC	SLC43A1	-	-	-	deleterious(0)	-	-	-	-
chr15_3058901	15:3058901-3058901	C	missense_variant	MODERATE	-	ENSCHIG00000011557	Transcript	ENSCHIT00000016103.1	protein_coding	2020-01-01	-	-	-	736	736	246	T/A	Acc/Gcc	rs659296969	-	-1	-	-	-	-	-	-	deleterious(0.05)	-	-	-	-
chr15_3721155	15:3721155-3721155	T	missense_variant	MODERATE	OR8J2	ENSCHIG00000010926	Transcript	ENSCHIT00000015146.1	protein_coding	2020-01-01	-	-	-	361	361	121	D/N	Gac/Aac	-	-	-1	-	HGNC	OR8J2	-	-	-	deleterious(0)	-	-	-	-
chr15_4184162	15:4184162-4184162	A	missense_variant	MODERATE	-	ENSCHIG00000001203	Transcript	ENSCHIT00000001714.1	protein_coding	2020-01-01	-	-	-	541	541	181	G/R	Gga/Aga	-	-	1	-	-	-	-	-	-	deleterious(0.02)	-	-	-	-
chr15_4201591	15:4201591-4201591	T	missense_variant	MODERATE	-	ENSCHIG00000020108	Transcript	ENSCHIT00000029829.1	protein_coding	2020-04-04	-	-	-	872	872	291	I/N	aTt/aAt	rs667368898	-	-1	-	-	-	-	-	-	deleterious(0)	-	-	-	-
chr15_29323398	15:29323398-29323398	A	missense_variant,splice_region_variant	MODERATE	PGM2L1	ENSCHIG00000025872	Transcript	ENSCHIT00000039444.1	protein_coding	2020-09-14	-	-	-	1658	1060	354	G/S	Ggt/Agt	rs652028701	-	1	-	HGNC	PGM2L1	-	-	-	deleterious(0.05)	-	-	-	-
chr15_32927693	15:32927693-32927693	T	missense_variant	MODERATE	-	ENSCHIG00000012164	Transcript	ENSCHIT00000016984.1	protein_coding	2020-01-01	-	-	-	116	116	39	S/Y	tCc/tAc	-	-	-1	-	-	-	-	-	-	deleterious(0.02)	-	-	-	-
chr15_33007760	15:33007760-33007760	T	missense_variant	MODERATE	-	ENSCHIG00000009817	Transcript	ENSCHIT00000013506.1	protein_coding	2020-01-01	-	-	-	371	371	124	R/H	cGc/cAc	rs667061303	-	-1	-	-	-	-	-	-	deleterious(0.02)	-	-	-	-
chr15_33542704	15:33542704-33542704	A	missense_variant	MODERATE	-	ENSCHIG00000025844	Transcript	ENSCHIT00000039390.1	protein_coding	2020-02-02	-	-	-	766	766	256	R/C	Cgc/Tgc	-	-	-1	-	-	-	-	-	-	deleterious(0.01)	-	-	-	-
chr15_35987191	15:35987191-35987191	T	missense_variant	MODERATE	-	ENSCHIG00000013289	Transcript	ENSCHIT00000018729.1	protein_coding	2020-01-01	-	-	-	1643	1643	548	G/D	gGt/gAt	-	-	-1	-	-	-	-	-	-	deleterious(0.01)	-	-	-	-
chr15_36043944	15:36043944-36043944	C	missense_variant	MODERATE	-	ENSCHIG00000001685	Transcript	ENSCHIT00000002349.1	protein_coding	2020-01-01	-	-	-	3634	3634	1212	K/E	Aaa/Gaa	-	-	-1	-	-	-	-	-	-	deleterious(0)	-	-	-	-
chr15_36605371	15:36605371-36605371	C	missense_variant	MODERATE	-	ENSCHIG00000011460	Transcript	ENSCHIT00000015958.1	protein_coding	2020-01-01	-	-	-	253	253	85	T/P	Acc/Ccc	-	-	1	-	-	-	-	-	-	deleterious(0.04)	-	-	-	-
chr15_36621057	15:36621057-36621057	C	missense_variant	MODERATE	OR2D2	ENSCHIG00000011306	Transcript	ENSCHIT00000015730.1	protein_coding	2020-01-01	-	-	-	637	637	213	L/V	Cta/Gta	rs650907964	-	-1	-	HGNC	OR2D2	-	-	-	deleterious(0.02)	-	-	-	-
chr15_36621663	15:36621663-36621663	T	missense_variant	MODERATE	OR2D2	ENSCHIG00000011306	Transcript	ENSCHIT00000015730.1	protein_coding	2020-01-01	-	-	-	31	31	11	E/K	Gaa/Aaa	rs653887917	-	-1	-	HGNC	OR2D2	-	-	-	deleterious(0.02)	-	-	-	-
chr15_36684538	15:36684538-36684538	C	missense_variant	MODERATE	ZNF214	ENSCHIG00000013511	Transcript	ENSCHIT00000019080.1	protein_coding	2020-04-04	-	-	-	1171	989	330	Y/C	tAt/tGt	rs672456902	-	-1	-	HGNC	ZNF214	-	-	-	deleterious(0.01)	-	-	-	-
chr15_36684685	15:36684685-36684685	G	missense_variant	MODERATE	ZNF214	ENSCHIG00000013511	Transcript	ENSCHIT00000019080.1	protein_coding	2020-04-04	-	-	-	1024	842	281	S/T	aGt/aCt	rs659679436	-	-1	-	HGNC	ZNF214	-	-	-	deleterious(0.01)	-	-	-	-
chr15_47386024	15:47386024-47386024	T	missense_variant	MODERATE	OTOG	ENSCHIG00000002155	Transcript	ENSCHIT00000004027.1	protein_coding	9/54	-	-	-	1097	1097	366	P/L	cCg/cTg	-	-	1	-	HGNC	OTOG	-	-	-	deleterious(0)	-	-	-	-
chr15_52764386	15:52764386-52764386	G	missense_variant	MODERATE	CCDC84	ENSCHIG00000003510	Transcript	ENSCHIT00000005090.1	protein_coding	2020-04-11	-	-	-	432	432	144	E/D	gaG/gaC	-	-	-1	-	HGNC	CCDC84	-	-	-	deleterious(0.01)	-	-	-	-
chr15_59800454	15:59800454-59800454	T	missense_variant	MODERATE	BCO2	ENSCHIG00000011184	Transcript	ENSCHIT00000015603.1	protein_coding	2020-09-12	-	-	-	1297	1297	433	A/T	Gct/Act	rs638082445	-	-1	-	HGNC	BCO2	-	-	-	deleterious(0.01)	-	-	-	-
chr15_59800454	15:59800454-59800454	T	missense_variant	MODERATE	BCO2	ENSCHIG00000011184	Transcript	ENSCHIT00000015608.1	protein_coding	2020-09-12	-	-	-	1195	1195	399	A/T	Gct/Act	rs638082445	-	-1	-	HGNC	BCO2	-	-	-	deleterious(0.01)	-	-	-	-
chr15_59800454	15:59800454-59800454	T	missense_variant	MODERATE	BCO2	ENSCHIG00000011184	Transcript	ENSCHIT00000015611.1	protein_coding	2020-09-12	-	-	-	1231	1231	411	A/T	Gct/Act	rs638082445	-	-1	-	HGNC	BCO2	-	-	-	deleterious(0.01)	-	-	-	-
chr15_59800454	15:59800454-59800454	T	missense_variant	MODERATE	BCO2	ENSCHIG00000011184	Transcript	ENSCHIT00000015614.1	protein_coding	2020-09-12	-	-	-	1216	1216	406	A/T	Gct/Act	rs638082445	-	-1	-	HGNC	BCO2	-	-	-	deleterious(0.01)	-	-	-	-
chr15_66461976	15:66461976-66461976	A	missense_variant	MODERATE	PIWIL4	ENSCHIG00000007777	Transcript	ENSCHIT00000011411.1	protein_coding	2020-02-21	-	-	-	76	76	26	P/T	Ccc/Acc	-	-	1	-	HGNC	PIWIL4	-	-	-	deleterious(0.03)	-	-	-	-
chr15_79742091	15:79742091-79742091	A	missense_variant	MODERATE	-	ENSCHIG00000020857	Transcript	ENSCHIT00000031029.1	protein_coding	2020-01-02	-	-	-	10	10	4	V/M	Gtg/Atg	-	-	1	-	-	-	-	-	-	deleterious_low_confidence(0)	-	-	-	-
chr16_22148733	16:22148733-22148733	C	missense_variant	MODERATE	IARS2	ENSCHIG00000022986	Transcript	ENSCHIT00000034643.1	protein_coding	16/23	-	-	-	2161	2020	674	D/H	Gat/Cat	-	-	1	-	HGNC	IARS2	-	-	-	deleterious(0.02)	-	-	-	-
chr16_43609237	16:43609237-43609237	A	missense_variant	MODERATE	SLC45A1	ENSCHIG00000025446	Transcript	ENSCHIT00000038728.1	protein_coding	2020-02-09	-	-	-	705	307	103	R/W	Cgg/Tgg	-	-	-1	-	HGNC	SLC45A1	-	-	-	deleterious_low_confidence(0)	-	-	-	-
chr16_43609237	16:43609237-43609237	A	missense_variant	MODERATE	SLC45A1	ENSCHIG00000025446	Transcript	ENSCHIT00000038733.1	protein_coding	2020-01-09	-	-	-	169	169	57	R/W	Cgg/Tgg	-	-	-1	-	HGNC	SLC45A1	-	-	-	deleterious_low_confidence(0)	-	-	-	-
chr16_45438156	16:45438156-45438156	A	missense_variant	MODERATE	PLEKHG5	ENSCHIG00000020035	Transcript	ENSCHIT00000029679.1	protein_coding	20/22	-	-	-	2461	2461	821	S/T	Tcc/Acc	-	-	1	-	HGNC	PLEKHG5	-	-	-	deleterious(0.03)	-	-	-	-
chr16_45438156	16:45438156-45438156	A	missense_variant	MODERATE	PLEKHG5	ENSCHIG00000020035	Transcript	ENSCHIT00000029694.1	protein_coding	20/22	-	-	-	2748	2704	902	S/T	Tcc/Acc	-	-	1	-	HGNC	PLEKHG5	-	-	-	deleterious(0.03)	-	-	-	-
chr16_45438156	16:45438156-45438156	A	missense_variant	MODERATE	PLEKHG5	ENSCHIG00000020035	Transcript	ENSCHIT00000029718.1	protein_coding	19/21	-	-	-	2497	2437	813	S/T	Tcc/Acc	-	-	1	-	HGNC	PLEKHG5	-	-	-	deleterious(0.03)	-	-	-	-
chr16_45438156	16:45438156-45438156	A	missense_variant	MODERATE	PLEKHG5	ENSCHIG00000020035	Transcript	ENSCHIT00000029741.1	protein_coding	19/21	-	-	-	2398	2398	800	S/T	Tcc/Acc	-	-	1	-	HGNC	PLEKHG5	-	-	-	deleterious(0.05)	-	-	-	-
chr16_45438156	16:45438156-45438156	A	missense_variant	MODERATE	PLEKHG5	ENSCHIG00000020035	Transcript	ENSCHIT00000029751.1	protein_coding	18/20	-	-	-	2311	2311	771	S/T	Tcc/Acc	-	-	1	-	HGNC	PLEKHG5	-	-	-	deleterious(0.03)	-	-	-	-
chr16_74937929	16:74937929-74937929	A	missense_variant	MODERATE	CRB1	ENSCHIG00000023383	Transcript	ENSCHIT00000035337.1	protein_coding	2020-06-12	-	-	-	2295	1861	621	G/R	Gga/Aga	rs668729563	-	1	-	HGNC	CRB1	-	-	-	deleterious(0.02)	-	-	-	-
chr16_79088406	16:79088406-79088406	A	missense_variant	MODERATE	LMOD1	ENSCHIG00000007211	Transcript	ENSCHIT00000009783.1	protein_coding	2020-02-03	-	-	-	926	926	309	A/V	gCg/gTg	-	-	-1	-	HGNC	LMOD1	-	-	-	deleterious(0)	-	-	-	-
chr17_549964	17:549964-549964	C	missense_variant	MODERATE	-	ENSCHIG00000015496	Transcript	ENSCHIT00000022271.1	protein_coding	2020-02-02	-	-	-	563	419	140	L/P	cTg/cCg	-	-	1	-	-	-	-	-	-	deleterious_low_confidence(0.05)	-	-	-	-
chr17_954475	17:954475-954475	C	missense_variant	MODERATE	-	ENSCHIG00000026521	Transcript	ENSCHIT00000040479.1	protein_coding	2020-03-03	-	-	-	1899	1390	464	N/H	Aat/Cat	-	-	1	-	-	-	-	-	-	deleterious(0.01)	-	-	-	-
chr17_8095111	17:8095111-8095111	T	missense_variant	MODERATE	SPPL3	ENSCHIG00000024733	Transcript	ENSCHIT00000037564.1	protein_coding	2020-08-11	-	-	-	654	654	218	K/N	aaG/aaT	-	-	1	-	HGNC	SPPL3	-	-	-	deleterious(0.03)	-	-	-	-
chr17_13228913	17:13228913-13228913	A	missense_variant	MODERATE	-	ENSCHIG00000019388	Transcript	ENSCHIT00000028716.1	protein_coding	2020-02-03	-	-	-	140	140	47	A/E	gCa/gAa	rs661397308	-	1	-	-	-	-	-	-	deleterious(0)	-	-	-	-
chr17_26910760	17:26910760-26910760	A	missense_variant	MODERATE	ZNF268	ENSCHIG00000017444	Transcript	ENSCHIT00000025536.1	protein_coding	2020-05-05	-	-	-	3593	2741	914	T/I	aCt/aTt	-	-	-1	-	HGNC	ZNF268	-	-	-	deleterious(0.02)	-	-	-	-
chr17_26910760	17:26910760-26910760	A	missense_variant	MODERATE	ZNF268	ENSCHIG00000017444	Transcript	ENSCHIT00000025542.1	protein_coding	2020-05-05	-	-	-	2735	2735	912	T/I	aCt/aTt	-	-	-1	-	HGNC	ZNF268	-	-	-	deleterious(0.02)	-	-	-	-
chr17_32649793	17:32649793-32649793	G	missense_variant	MODERATE	-	ENSCHIG00000008793	Transcript	ENSCHIT00000012113.1	protein_coding	2020-02-02	-	-	-	302	302	101	G/A	gGc/gCc	-	-	-1	-	-	-	-	-	-	deleterious(0.02)	-	-	-	-
chr17_41983620	17:41983620-41983620	C	missense_variant	MODERATE	SCLT1	ENSCHIG00000026931	Transcript	ENSCHIT00000041191.1	protein_coding	2020-02-16	-	-	-	103	103	35	F/V	Ttt/Gtt	rs653014127	-	-1	-	HGNC	SCLT1	-	-	-	deleterious(0.01)	-	-	-	-
chr18_1856352	18:1856352-1856352	C	missense_variant	MODERATE	-	ENSCHIG00000016683	Transcript	ENSCHIT00000024226.1	protein_coding	2020-03-06	-	-	-	265	265	89	Y/D	Tac/Gac	-	-	-1	-	-	-	-	-	-	deleterious(0)	-	-	-	-
chr18_16068321	18:16068321-16068321	A	missense_variant	MODERATE	SPIRE2	ENSCHIG00000019449	Transcript	ENSCHIT00000028832.1	protein_coding	2020-11-16	-	-	-	1339	1339	447	D/N	Gac/Aac	-	-	1	-	HGNC	SPIRE2	-	-	-	deleterious(0.02)	-	-	-	-
chr18_26281647	18:26281647-26281647	T	missense_variant	MODERATE	SLC12A3	ENSCHIG00000022546	Transcript	ENSCHIT00000034009.1	protein_coding	2020-06-26	-	-	-	781	781	261	R/C	Cgc/Tgc	-	-	1	-	HGNC	SLC12A3	-	-	-	deleterious(0.02)	-	-	-	-
chr18_26281647	18:26281647-26281647	T	missense_variant	MODERATE	SLC12A3	ENSCHIG00000022546	Transcript	ENSCHIT00000034025.1	protein_coding	2020-06-25	-	-	-	781	781	261	R/C	Cgc/Tgc	-	-	1	-	HGNC	SLC12A3	-	-	-	deleterious(0.02)	-	-	-	-
chr18_26281647	18:26281647-26281647	T	missense_variant	MODERATE	SLC12A3	ENSCHIG00000022546	Transcript	ENSCHIT00000034033.1	protein_coding	2020-06-24	-	-	-	781	781	261	R/C	Cgc/Tgc	-	-	1	-	HGNC	SLC12A3	-	-	-	deleterious(0.02)	-	-	-	-
chr18_43765850	18:43765850-43765850	T	missense_variant	MODERATE	-	ENSCHIG00000020296	Transcript	ENSCHIT00000030124.1	protein_coding	2020-04-06	-	-	-	748	748	250	A/T	Gcg/Acg	rs650805466	-	-1	-	-	-	-	-	-	deleterious(0.01)	-	-	-	-
chr18_43765850	18:43765850-43765850	T	missense_variant	MODERATE	-	ENSCHIG00000020296	Transcript	ENSCHIT00000030136.1	protein_coding	2020-04-06	-	-	-	691	691	231	A/T	Gcg/Acg	rs650805466	-	-1	-	-	-	-	-	-	deleterious(0.01)	-	-	-	-
chr18_47452649	18:47452649-47452649	A	missense_variant	MODERATE	-	ENSCHIG00000025337	Transcript	ENSCHIT00000038526.1	protein_coding	2020-01-02	-	-	-	44	44	15	S/N	aGt/aAt	-	-	1	-	-	-	-	-	-	deleterious(0.01)	-	-	-	-
chr18_48408922	18:48408922-48408922	C	missense_variant	MODERATE	-	ENSCHIG00000018395	Transcript	ENSCHIT00000027168.1	protein_coding	2020-06-06	-	-	-	1250	1061	354	H/R	cAt/cGt	-	-	-1	-	-	-	-	-	-	deleterious(0)	-	-	-	-
chr18_52147942	18:52147942-52147942	T	start_lost	HIGH	-	ENSCHIG00000020539	Transcript	ENSCHIT00000030866.1	protein_coding	2020-01-19	-	-	-	1	1	1	R/C	Cgc/Tgc	-	-	1	-	-	-	-	-	-	deleterious_low_confidence(0)	-	-	-	-
chr18_52147942	18:52147942-52147942	T	start_lost	HIGH	-	ENSCHIG00000020539	Transcript	ENSCHIT00000030876.1	protein_coding	2020-01-20	-	-	-	1	1	1	R/C	Cgc/Tgc	-	-	1	-	-	-	-	-	-	deleterious_low_confidence(0)	-	-	-	-
chr18_53887739	18:53887739-53887739	T	missense_variant	MODERATE	BLOC1S3	ENSCHIG00000012308	Transcript	ENSCHIT00000017232.1	protein_coding	2020-02-02	-	-	-	259	259	87	G/W	Ggg/Tgg	-	-	1	-	HGNC	BLOC1S3	-	-	-	deleterious(0)	-	-	-	-
chr18_56153263	18:56153263-56153263	G	missense_variant	MODERATE	GRWD1	ENSCHIG00000018080	Transcript	ENSCHIT00000026631.1	protein_coding	2020-03-08	-	-	-	292	292	98	L/V	Ctt/Gtt	rs654381390	-	1	-	HGNC	GRWD1	-	-	-	deleterious(0.03)	-	-	-	-
chr18_56153263	18:56153263-56153263	G	missense_variant	MODERATE	GRWD1	ENSCHIG00000018080	Transcript	ENSCHIT00000026635.1	protein_coding	2020-02-07	-	-	-	253	253	85	L/V	Ctt/Gtt	rs654381390	-	1	-	HGNC	GRWD1	-	-	-	deleterious(0.03)	-	-	-	-
chr18_57578876	18:57578876-57578876	T	missense_variant	MODERATE	POLD1	ENSCHIG00000018617	Transcript	ENSCHIT00000027659.1	protein_coding	15/29	-	-	-	1756	1756	586	R/C	Cgt/Tgt	-	-	1	-	HGNC	POLD1	-	-	-	deleterious(0)	-	-	-	-
chr18_60122582	18:60122582-60122582	G	missense_variant	MODERATE	-	ENSCHIG00000021602	Transcript	ENSCHIT00000032275.1	protein_coding	2020-04-04	-	-	-	2603	2419	807	K/Q	Aaa/Caa	-	-	-1	-	-	-	-	-	-	deleterious(0.01)	-	-	-	-
chr18_60122582	18:60122582-60122582	G	missense_variant	MODERATE	-	ENSCHIG00000021602	Transcript	ENSCHIT00000032276.1	protein_coding	2020-05-05	-	-	-	2623	2419	807	K/Q	Aaa/Caa	-	-	-1	-	-	-	-	-	-	deleterious(0.01)	-	-	-	-
chr18_60122582	18:60122582-60122582	G	missense_variant	MODERATE	-	ENSCHIG00000021602	Transcript	ENSCHIT00000032281.1	protein_coding	2020-05-05	-	-	-	2623	2419	807	K/Q	Aaa/Caa	-	-	-1	-	-	-	-	-	-	deleterious(0)	-	-	-	-
chr18_60122582	18:60122582-60122582	G	missense_variant	MODERATE	-	ENSCHIG00000021602	Transcript	ENSCHIT00000032285.1	protein_coding	2020-05-05	-	-	-	2621	2419	807	K/Q	Aaa/Caa	-	-	-1	-	-	-	-	-	-	deleterious(0.01)	-	-	-	-
chr18_60122582	18:60122582-60122582	G	missense_variant	MODERATE	-	ENSCHIG00000021602	Transcript	ENSCHIT00000032286.1	protein_coding	2020-05-05	-	-	-	2681	2419	807	K/Q	Aaa/Caa	-	-	-1	-	-	-	-	-	-	deleterious(0.01)	-	-	-	-
chr18_60122582	18:60122582-60122582	G	missense_variant	MODERATE	-	ENSCHIG00000021602	Transcript	ENSCHIT00000032293.1	protein_coding	2020-04-04	-	-	-	2616	2419	807	K/Q	Aaa/Caa	-	-	-1	-	-	-	-	-	-	deleterious(0.01)	-	-	-	-
chr18_60122586	18:60122586-60122586	C	missense_variant	MODERATE	-	ENSCHIG00000021602	Transcript	ENSCHIT00000032275.1	protein_coding	2020-04-04	-	-	-	2599	2415	805	C/W	tgT/tgG	-	-	-1	-	-	-	-	-	-	deleterious(0)	-	-	-	-
chr18_60122586	18:60122586-60122586	C	missense_variant	MODERATE	-	ENSCHIG00000021602	Transcript	ENSCHIT00000032276.1	protein_coding	2020-05-05	-	-	-	2619	2415	805	C/W	tgT/tgG	-	-	-1	-	-	-	-	-	-	deleterious(0)	-	-	-	-
chr18_60122586	18:60122586-60122586	C	missense_variant	MODERATE	-	ENSCHIG00000021602	Transcript	ENSCHIT00000032281.1	protein_coding	2020-05-05	-	-	-	2619	2415	805	C/W	tgT/tgG	-	-	-1	-	-	-	-	-	-	deleterious(0)	-	-	-	-
chr18_60122586	18:60122586-60122586	C	missense_variant	MODERATE	-	ENSCHIG00000021602	Transcript	ENSCHIT00000032285.1	protein_coding	2020-05-05	-	-	-	2617	2415	805	C/W	tgT/tgG	-	-	-1	-	-	-	-	-	-	deleterious(0)	-	-	-	-
chr18_60122586	18:60122586-60122586	C	missense_variant	MODERATE	-	ENSCHIG00000021602	Transcript	ENSCHIT00000032286.1	protein_coding	2020-05-05	-	-	-	2677	2415	805	C/W	tgT/tgG	-	-	-1	-	-	-	-	-	-	deleterious(0)	-	-	-	-
chr18_60122586	18:60122586-60122586	C	missense_variant	MODERATE	-	ENSCHIG00000021602	Transcript	ENSCHIT00000032293.1	protein_coding	2020-04-04	-	-	-	2612	2415	805	C/W	tgT/tgG	-	-	-1	-	-	-	-	-	-	deleterious(0)	-	-	-	-
chr18_63148978	18:63148978-63148978	G	missense_variant	MODERATE	-	ENSCHIG00000013557	Transcript	ENSCHIT00000019172.1	protein_coding	2020-05-11	-	-	-	934	934	312	M/V	Atg/Gtg	-	-	1	-	-	-	-	-	-	deleterious(0.01)	-	-	-	-
chr18_64206790	18:64206790-64206790	A	missense_variant	MODERATE	-	ENSCHIG00000020885	Transcript	ENSCHIT00000031079.1	protein_coding	2020-01-06	-	-	-	416	44	15	T/M	aCg/aTg	-	-	-1	-	-	-	-	-	-	deleterious(0.02)	-	-	-	-
chr18_64206790	18:64206790-64206790	A	missense_variant	MODERATE	-	ENSCHIG00000020885	Transcript	ENSCHIT00000031081.1	protein_coding	2020-01-05	-	-	-	416	44	15	T/M	aCg/aTg	-	-	-1	-	-	-	-	-	-	deleterious(0.02)	-	-	-	-
chr18_64386876	18:64386876-64386876	A	missense_variant	MODERATE	-	ENSCHIG00000024938	Transcript	ENSCHIT00000037898.1	protein_coding	2020-05-06	-	-	-	848	848	283	P/L	cCt/cTt	-	-	-1	-	-	-	-	-	-	deleterious(0)	-	-	-	-
chr18_64387658	18:64387658-64387658	T	missense_variant	MODERATE	-	ENSCHIG00000024938	Transcript	ENSCHIT00000037898.1	protein_coding	2020-04-06	-	-	-	805	805	269	P/T	Cca/Aca	-	-	-1	-	-	-	-	-	-	deleterious(0.04)	-	-	-	-
chr18_64431689	18:64431689-64431689	T	missense_variant	MODERATE	-	ENSCHIG00000025463	Transcript	ENSCHIT00000038763.1	protein_coding	2020-06-08	-	-	-	953	953	318	T/N	aCc/aAc	-	-	-1	-	-	-	-	-	-	deleterious(0.02)	-	-	-	-
chr18_64478951	18:64478951-64478951	C	missense_variant	MODERATE	-	ENSCHIG00000017093	Transcript	ENSCHIT00000024942.1	protein_coding	13/13	-	-	-	1145	1145	382	N/S	aAc/aGc	-	-	-1	-	-	-	-	-	-	deleterious(0.03)	-	-	-	-
chr18_64478951	18:64478951-64478951	C	missense_variant	MODERATE	-	ENSCHIG00000017093	Transcript	ENSCHIT00000024953.1	protein_coding	2020-12-12	-	-	-	1157	1157	386	N/S	aAc/aGc	-	-	-1	-	-	-	-	-	-	deleterious(0.03)	-	-	-	-
chr18_66001469	18:66001469-66001469	A	missense_variant	MODERATE	-	ENSCHIG00000017383	Transcript	ENSCHIT00000025421.1	protein_coding	2020-03-03	-	-	-	503	503	168	P/H	cCt/cAt	rs659787407	-	1	-	-	-	-	-	-	deleterious(0)	-	-	-	-
chr18_66121814	18:66121814-66121814	T	missense_variant	MODERATE	-	ENSCHIG00000013672	Transcript	ENSCHIT00000019329.1	protein_coding	2020-04-04	-	-	-	498	215	72	S/I	aGt/aTt	-	-	1	-	-	-	-	-	-	deleterious(0.04)	-	-	-	-
chr18_67093617	18:67093617-67093617	A	missense_variant	MODERATE	RNF225	ENSCHIG00000022638	Transcript	ENSCHIT00000034060.1	protein_coding	2020-01-02	-	-	-	41	41	14	A/D	gCc/gAc	-	-	1	-	HGNC	RNF225	-	-	-	deleterious_low_confidence(0.04)	-	-	-	-
chr19_8685230	19:8685230-8685230	A	missense_variant	MODERATE	-	ENSCHIG00000004891	Transcript	ENSCHIT00000006536.1	protein_coding	2020-01-01	-	-	-	365	365	122	R/H	cGc/cAc	-	-	1	-	-	-	-	-	-	deleterious(0.03)	-	-	-	-
chr19_19214759	19:19214759-19214759	C	missense_variant	MODERATE	NOS2	ENSCHIG00000022769	Transcript	ENSCHIT00000034514.1	protein_coding	16/26	-	-	-	1966	1966	656	T/A	Acc/Gcc	rs652478865	-	-1	-	HGNC	NOS2	-	-	-	deleterious(0.01)	-	-	-	-
chr19_19214759	19:19214759-19214759	C	missense_variant	MODERATE	NOS2	ENSCHIG00000022769	Transcript	ENSCHIT00000034528.1	protein_coding	16/27	-	-	-	1954	1954	652	T/A	Acc/Gcc	rs652478865	-	-1	-	HGNC	NOS2	-	-	-	deleterious(0.01)	-	-	-	-
chr19_19214759	19:19214759-19214759	C	missense_variant	MODERATE	NOS2	ENSCHIG00000022769	Transcript	ENSCHIT00000034535.1	protein_coding	17/27	-	-	-	1885	1885	629	T/A	Acc/Gcc	rs652478865	-	-1	-	HGNC	NOS2	-	-	-	deleterious(0.01)	-	-	-	-
chr19_19214759	19:19214759-19214759	C	missense_variant	MODERATE	NOS2	ENSCHIG00000022769	Transcript	ENSCHIT00000034541.1	protein_coding	16/26	-	-	-	1852	1852	618	T/A	Acc/Gcc	rs652478865	-	-1	-	HGNC	NOS2	-	-	-	deleterious(0.01)	-	-	-	-
chr19_20245162	19:20245162-20245162	T	missense_variant,splice_region_variant	MODERATE	PIPOX	ENSCHIG00000011546	Transcript	ENSCHIT00000016100.1	protein_coding	2020-06-08	-	-	-	971	971	324	T/M	aCg/aTg	rs650115355	-	1	-	HGNC	PIPOX	-	-	-	deleterious(0)	-	-	-	-
chr19_21096244	19:21096244-21096244	A	missense_variant	MODERATE	NSRP1	ENSCHIG00000021222	Transcript	ENSCHIT00000031637.1	protein_coding	2020-06-07	-	-	-	550	550	184	F/I	Ttt/Att	-	-	1	-	HGNC	NSRP1	-	-	-	deleterious(0)	-	-	-	-
chr19_23836889	19:23836889-23836889	T	missense_variant	MODERATE	-	ENSCHIG00000006349	Transcript	ENSCHIT00000008474.1	protein_coding	2020-01-01	-	-	-	517	517	173	G/S	Ggt/Agt	rs639571276	-	-1	-	-	-	-	-	-	deleterious(0.04)	-	-	-	-
chr19_29080633	19:29080633-29080633	T	missense_variant	MODERATE	-	ENSCHIG00000011344	Transcript	ENSCHIT00000016507.1	protein_coding	14/39	-	-	-	1780	1780	594	G/S	Ggc/Agc	-	-	-1	-	-	-	-	-	-	deleterious(0)	-	-	-	-
chr19_29080633	19:29080633-29080633	T	missense_variant	MODERATE	-	ENSCHIG00000011344	Transcript	ENSCHIT00000016545.1	protein_coding	14/38	-	-	-	1780	1780	594	G/S	Ggc/Agc	-	-	-1	-	-	-	-	-	-	deleterious(0)	-	-	-	-
chr19_34033545	19:34033545-34033545	A	missense_variant	MODERATE	TOP3A	ENSCHIG00000014192	Transcript	ENSCHIT00000020233.1	protein_coding	2020-11-19	-	-	-	1214	1214	405	R/H	cGc/cAc	-	-	1	-	HGNC	TOP3A	-	-	-	deleterious(0)	-	-	-	-
chr19_34033545	19:34033545-34033545	A	missense_variant	MODERATE	TOP3A	ENSCHIG00000014192	Transcript	ENSCHIT00000020249.1	protein_coding	2020-11-20	-	-	-	1214	1214	405	R/H	cGc/cAc	-	-	1	-	HGNC	TOP3A	-	-	-	deleterious(0)	-	-	-	-
chr19_41880414	19:41880414-41880414	T	missense_variant	MODERATE	DHX58	ENSCHIG00000017011	Transcript	ENSCHIT00000024775.1	protein_coding	2020-08-13	-	-	-	1373	1373	458	R/H	cGc/cAc	-	-	-1	-	HGNC	DHX58	-	-	-	deleterious(0.01)	-	-	-	-
chr19_44916045	19:44916045-44916045	T	missense_variant	MODERATE	-	ENSCHIG00000015990	Transcript	ENSCHIT00000023089.1	protein_coding	2020-03-05	-	-	-	217	217	73	D/N	Gac/Aac	-	-	-1	-	-	-	-	-	-	deleterious(0.01)	-	-	-	-
chr19_44916045	19:44916045-44916045	T	missense_variant	MODERATE	-	ENSCHIG00000015990	Transcript	ENSCHIT00000023092.1	protein_coding	2020-04-06	-	-	-	1130	211	71	D/N	Gac/Aac	-	-	-1	-	-	-	-	-	-	deleterious(0.01)	-	-	-	-
chr19_44916045	19:44916045-44916045	T	missense_variant	MODERATE	-	ENSCHIG00000015990	Transcript	ENSCHIT00000023097.1	protein_coding	2020-04-06	-	-	-	214	214	72	D/N	Gac/Aac	-	-	-1	-	-	-	-	-	-	deleterious(0.01)	-	-	-	-
chr19_56195642	19:56195642-56195642	A	missense_variant	MODERATE	GPRC5C	ENSCHIG00000019962	Transcript	ENSCHIT00000029597.1	protein_coding	2020-02-05	-	-	-	614	322	108	V/L	Gtg/Ttg	-	-	-1	-	HGNC	GPRC5C	-	-	-	deleterious(0)	-	-	-	-
chr19_56195642	19:56195642-56195642	A	missense_variant	MODERATE	GPRC5C	ENSCHIG00000019962	Transcript	ENSCHIT00000029605.1	protein_coding	2020-01-05	-	-	-	354	322	108	V/L	Gtg/Ttg	-	-	-1	-	HGNC	GPRC5C	-	-	-	deleterious(0)	-	-	-	-
chr2_176546	2:176546-176546	C	missense_variant	MODERATE	EPHA2	ENSCHIG00000015531	Transcript	ENSCHIT00000022397.1	protein_coding	2020-11-17	-	-	-	1990	1990	664	S/G	Agc/Ggc	-	-	-1	-	HGNC	EPHA2	-	-	-	deleterious(0.01)	-	-	-	-
chr2_176546	2:176546-176546	C	missense_variant	MODERATE	EPHA2	ENSCHIG00000015531	Transcript	ENSCHIT00000022414.1	protein_coding	2020-10-16	-	-	-	1990	1990	664	S/G	Agc/Ggc	-	-	-1	-	HGNC	EPHA2	-	-	-	deleterious(0.01)	-	-	-	-
chr2_2972418	2:2972418-2972418	T	missense_variant,splice_region_variant	MODERATE	-	ENSCHIG00000009702	Transcript	ENSCHIT00000013357.1	protein_coding	2020-03-03	-	-	-	875	875	292	A/V	gCc/gTc	-	-	1	-	-	-	-	-	-	deleterious(0.01)	-	-	-	-
chr2_32472711	2:32472711-32472711	T	missense_variant	MODERATE	FN1	ENSCHIG00000021438	Transcript	ENSCHIT00000032414.1	protein_coding	42/44	-	-	-	6343	6251	2084	T/M	aCg/aTg	-	-	1	-	HGNC	FN1	-	-	-	deleterious(0.04)	-	-	-	-
chr2_32472711	2:32472711-32472711	T	missense_variant	MODERATE	FN1	ENSCHIG00000021438	Transcript	ENSCHIT00000032520.1	protein_coding	44/46	-	-	-	7151	7151	2384	T/M	aCg/aTg	-	-	1	-	HGNC	FN1	-	-	-	deleterious(0.03)	-	-	-	-
chr2_57805597	2:57805597-57805597	T	missense_variant	MODERATE	-	ENSCHIG00000014237	Transcript	ENSCHIT00000020302.1	protein_coding	2020-01-09	-	-	-	208	208	70	E/K	Gag/Aag	rs668835043	-	-1	-	-	-	-	-	-	deleterious_low_confidence(0.03)	-	-	-	-
chr2_99942618	2:99942618-99942618	A	missense_variant	MODERATE	ITGB6	ENSCHIG00000013972	Transcript	ENSCHIT00000019820.1	protein_coding	2020-10-15	-	-	-	1971	1504	502	I/F	Atc/Ttc	-	-	-1	-	EntrezGene	-	-	-	-	deleterious(0)	-	-	-	-
chr2_99942618	2:99942618-99942618	A	missense_variant	MODERATE	ITGB6	ENSCHIG00000013972	Transcript	ENSCHIT00000019827.1	protein_coding	2020-11-16	-	-	-	1863	1396	466	I/F	Atc/Ttc	-	-	-1	-	EntrezGene	-	-	-	-	deleterious(0)	-	-	-	-
chr2_131735427	2:131735427-131735427	C	missense_variant	MODERATE	WDR33	ENSCHIG00000019104	Transcript	ENSCHIT00000028312.1	protein_coding	22/22	-	-	-	4245	3988	1330	R/G	Agg/Ggg	-	-	-1	-	HGNC	WDR33	-	-	-	deleterious_low_confidence(0)	-	-	-	-
chr2_131735427	2:131735427-131735427	C	missense_variant	MODERATE	WDR33	ENSCHIG00000019104	Transcript	ENSCHIT00000028325.1	protein_coding	22/22	-	-	-	3961	3961	1321	R/G	Agg/Ggg	-	-	-1	-	HGNC	WDR33	-	-	-	deleterious_low_confidence(0)	-	-	-	-
chr20_7999256	20:7999256-7999256	A	missense_variant	MODERATE	-	ENSCHIG00000017029	Transcript	ENSCHIT00000024782.1	protein_coding	2020-01-09	-	-	-	67	67	23	G/R	Gga/Aga	rs647784604	-	1	-	-	-	-	-	-	deleterious(0)	-	-	-	-
chr20_8005438	20:8005438-8005438	T	missense_variant	MODERATE	-	ENSCHIG00000017029	Transcript	ENSCHIT00000024782.1	protein_coding	2020-06-09	-	-	-	1298	1298	433	P/L	cCg/cTg	-	-	1	-	-	-	-	-	-	deleterious(0.03)	-	-	-	-
chr20_8006158	20:8006158-8006158	T	missense_variant	MODERATE	-	ENSCHIG00000017029	Transcript	ENSCHIT00000024782.1	protein_coding	2020-07-09	-	-	-	1992	1992	664	Q/H	caG/caT	-	-	1	-	-	-	-	-	-	deleterious(0.04)	-	-	-	-
chr20_39186323	20:39186323-39186323	T	missense_variant	MODERATE	DNAJC21	ENSCHIG00000012397	Transcript	ENSCHIT00000017369.1	protein_coding	2020-06-12	-	-	-	859	859	287	E/K	Gaa/Aaa	-	-	-1	-	HGNC	DNAJC21	-	-	-	deleterious(0.05)	-	-	-	-
chr20_67648158	20:67648158-67648158	A	missense_variant	MODERATE	ICE1	ENSCHIG00000024007	Transcript	ENSCHIT00000036379.1	protein_coding	13/20	-	-	-	1932	1673	558	S/L	tCa/tTa	-	-	-1	-	HGNC	ICE1	-	-	-	deleterious(0.02)	-	-	-	-
chr20_67648224	20:67648224-67648224	A	missense_variant	MODERATE	ICE1	ENSCHIG00000024007	Transcript	ENSCHIT00000036379.1	protein_coding	13/20	-	-	-	1866	1607	536	P/L	cCa/cTa	-	-	-1	-	HGNC	ICE1	-	-	-	deleterious(0.02)	-	-	-	-
chr21_19066460	21:19066460-19066460	T	missense_variant	MODERATE	-	ENSCHIG00000015432	Transcript	ENSCHIT00000022147.1	protein_coding	2020-01-02	-	-	-	62	62	21	A/D	gCt/gAt	-	-	-1	-	-	-	-	-	-	deleterious(0)	-	-	-	-
chr21_19081111	21:19081111-19081111	G	missense_variant	MODERATE	-	ENSCHIG00000003675	Transcript	ENSCHIT00000004973.1	protein_coding	2020-02-03	-	-	-	572	572	191	V/A	gTg/gCg	-	-	-1	-	-	-	-	-	-	deleterious(0.04)	-	-	-	-
chr21_19725990	21:19725990-19725990	T	missense_variant	MODERATE	ACAN	ENSCHIG00000021027	Transcript	ENSCHIT00000031376.1	protein_coding	2020-12-18	-	-	-	5052	4616	1539	G/V	gGa/gTa	rs669757703	-	1	-	HGNC	ACAN	-	-	-	deleterious(0.02)	-	-	-	-
chr21_19725990	21:19725990-19725990	T	missense_variant	MODERATE	ACAN	ENSCHIG00000021027	Transcript	ENSCHIT00000031383.1	protein_coding	2020-12-17	-	-	-	5052	4616	1539	G/V	gGa/gTa	rs669757703	-	1	-	HGNC	ACAN	-	-	-	deleterious(0.02)	-	-	-	-
chr21_19725990	21:19725990-19725990	T	missense_variant	MODERATE	ACAN	ENSCHIG00000021027	Transcript	ENSCHIT00000031402.1	protein_coding	13/19	-	-	-	4379	4379	1460	G/V	gGa/gTa	rs669757703	-	1	-	HGNC	ACAN	-	-	-	deleterious(0.01)	-	-	-	-
chr21_21599064	21:21599064-21599064	A	missense_variant	MODERATE	WDR73	ENSCHIG00000021388	Transcript	ENSCHIT00000031911.1	protein_coding	2020-03-08	-	-	-	121	121	41	A/S	Gct/Tct	-	-	-1	-	HGNC	WDR73	-	-	-	deleterious(0)	-	-	-	-
chr21_55976113	21:55976113-55976113	G	missense_variant	MODERATE	TC2N	ENSCHIG00000014678	Transcript	ENSCHIT00000020935.1	protein_coding	2020-11-12	-	-	-	1494	1317	439	K/N	aaG/aaC	rs642038210	-	-1	-	HGNC	TC2N	-	-	-	deleterious(0.01)	-	-	-	-
chr21_59403724	21:59403724-59403724	A	missense_variant	MODERATE	CLMN	ENSCHIG00000020103	Transcript	ENSCHIT00000029863.1	protein_coding	14/14	-	-	-	3035	3035	1012	P/L	cCg/cTg	-	-	-1	-	HGNC	CLMN	-	-	-	deleterious(0)	-	-	-	-
chr21_59403724	21:59403724-59403724	A	missense_variant	MODERATE	CLMN	ENSCHIG00000020103	Transcript	ENSCHIT00000029870.1	protein_coding	13/13	-	-	-	2942	2942	981	P/L	cCg/cTg	-	-	-1	-	HGNC	CLMN	-	-	-	deleterious(0)	-	-	-	-
chr21_59403724	21:59403724-59403724	A	missense_variant	MODERATE	CLMN	ENSCHIG00000020103	Transcript	ENSCHIT00000029876.1	protein_coding	13/13	-	-	-	3128	3128	1043	P/L	cCg/cTg	-	-	-1	-	HGNC	CLMN	-	-	-	deleterious(0)	-	-	-	-
chr21_69412284	21:69412284-69412284	T	missense_variant	MODERATE	-	ENSCHIG00000016156	Transcript	ENSCHIT00000023367.1	protein_coding	2020-01-04	-	-	-	445	83	28	A/E	gCa/gAa	-	-	-1	-	-	-	-	-	-	deleterious(0)	-	-	-	-
chr21_69412284	21:69412284-69412284	T	missense_variant	MODERATE	-	ENSCHIG00000016156	Transcript	ENSCHIT00000023375.1	protein_coding	2020-02-05	-	-	-	191	191	64	A/E	gCa/gAa	-	-	-1	-	-	-	-	-	-	deleterious(0)	-	-	-	-
chr22_39126134	22:39126134-39126134	T	missense_variant	MODERATE	PTPRG	ENSCHIG00000017497	Transcript	ENSCHIT00000025660.1	protein_coding	2020-07-28	-	-	-	1378	1003	335	V/M	Gtg/Atg	-	-	-1	-	HGNC	PTPRG	-	-	-	deleterious(0.03)	-	-	-	-
chr22_39126134	22:39126134-39126134	T	missense_variant	MODERATE	PTPRG	ENSCHIG00000017497	Transcript	ENSCHIT00000025690.1	protein_coding	2020-07-27	-	-	-	1378	1003	335	V/M	Gtg/Atg	-	-	-1	-	HGNC	PTPRG	-	-	-	deleterious(0.03)	-	-	-	-
chr22_39126134	22:39126134-39126134	T	missense_variant	MODERATE	PTPRG	ENSCHIG00000017497	Transcript	ENSCHIT00000025708.1	protein_coding	2020-09-30	-	-	-	1057	1057	353	V/M	Gtg/Atg	-	-	-1	-	HGNC	PTPRG	-	-	-	deleterious(0.03)	-	-	-	-
chr22_43277072	22:43277072-43277072	G	missense_variant	MODERATE	SLMAP	ENSCHIG00000009299	Transcript	ENSCHIT00000013185.1	protein_coding	19/23	-	-	-	1841	1841	614	E/A	gAg/gCg	rs635970996	-	-1	-	HGNC	SLMAP	-	-	-	deleterious_low_confidence(0)	-	-	-	-
chr22_43277072	22:43277072-43277072	G	missense_variant	MODERATE	SLMAP	ENSCHIG00000009299	Transcript	ENSCHIT00000013219.1	protein_coding	18/22	-	-	-	1838	1838	613	E/A	gAg/gCg	rs635970996	-	-1	-	HGNC	SLMAP	-	-	-	deleterious_low_confidence(0)	-	-	-	-
chr22_43277072	22:43277072-43277072	G	missense_variant	MODERATE	SLMAP	ENSCHIG00000009299	Transcript	ENSCHIT00000013231.1	protein_coding	18/22	-	-	-	1790	1790	597	E/A	gAg/gCg	rs635970996	-	-1	-	HGNC	SLMAP	-	-	-	deleterious_low_confidence(0)	-	-	-	-
chr22_43277072	22:43277072-43277072	G	missense_variant	MODERATE	SLMAP	ENSCHIG00000009299	Transcript	ENSCHIT00000013263.1	protein_coding	18/22	-	-	-	1790	1790	597	E/A	gAg/gCg	rs635970996	-	-1	-	HGNC	SLMAP	-	-	-	deleterious_low_confidence(0)	-	-	-	-
chr22_43277072	22:43277072-43277072	G	missense_variant	MODERATE	SLMAP	ENSCHIG00000009299	Transcript	ENSCHIT00000013302.1	protein_coding	18/22	-	-	-	1778	1778	593	E/A	gAg/gCg	rs635970996	-	-1	-	HGNC	SLMAP	-	-	-	deleterious_low_confidence(0)	-	-	-	-
chr22_43277072	22:43277072-43277072	G	missense_variant	MODERATE	SLMAP	ENSCHIG00000009299	Transcript	ENSCHIT00000013320.1	protein_coding	17/21	-	-	-	1739	1739	580	E/A	gAg/gCg	rs635970996	-	-1	-	HGNC	SLMAP	-	-	-	deleterious_low_confidence(0)	-	-	-	-
chr22_43277072	22:43277072-43277072	G	missense_variant	MODERATE	SLMAP	ENSCHIG00000009299	Transcript	ENSCHIT00000013338.1	protein_coding	17/21	-	-	-	1727	1727	576	E/A	gAg/gCg	rs635970996	-	-1	-	HGNC	SLMAP	-	-	-	deleterious_low_confidence(0)	-	-	-	-
chr22_43277072	22:43277072-43277072	G	missense_variant	MODERATE	SLMAP	ENSCHIG00000009299	Transcript	ENSCHIT00000013358.1	protein_coding	16/20	-	-	-	1676	1676	559	E/A	gAg/gCg	rs635970996	-	-1	-	HGNC	SLMAP	-	-	-	deleterious(0)	-	-	-	-
chr22_43277072	22:43277072-43277072	G	missense_variant	MODERATE	SLMAP	ENSCHIG00000009299	Transcript	ENSCHIT00000013377.1	protein_coding	17/21	-	-	-	1667	1667	556	E/A	gAg/gCg	rs635970996	-	-1	-	HGNC	SLMAP	-	-	-	deleterious(0)	-	-	-	-
chr22_43277072	22:43277072-43277072	G	missense_variant	MODERATE	SLMAP	ENSCHIG00000009299	Transcript	ENSCHIT00000013407.1	protein_coding	18/22	-	-	-	1778	1778	593	E/A	gAg/gCg	rs635970996	-	-1	-	HGNC	SLMAP	-	-	-	deleterious(0)	-	-	-	-
chr22_49068018	22:49068018-49068018	T	missense_variant	MODERATE	GPR62	ENSCHIG00000009690	Transcript	ENSCHIT00000013315.1	protein_coding	2020-01-01	-	-	-	730	730	244	A/T	Gcg/Acg	-	-	-1	-	HGNC	GPR62	-	-	-	deleterious(0.03)	-	-	-	-
chr22_49210423	22:49210423-49210423	T	missense_variant	MODERATE	GRM2	ENSCHIG00000013128	Transcript	ENSCHIT00000018488.1	protein_coding	2020-03-05	-	-	-	1705	1705	569	V/M	Gtg/Atg	-	-	-1	-	HGNC	GRM2	-	-	-	deleterious(0.01)	-	-	-	-
chr22_49541398	22:49541398-49541398	T	missense_variant	MODERATE	DOCK3	ENSCHIG00000023471	Transcript	ENSCHIT00000035617.1	protein_coding	16/52	-	-	-	1591	1591	531	D/N	Gat/Aat	-	-	-1	-	HGNC	DOCK3	-	-	-	deleterious(0.03)	-	-	-	-
chr22_49541398	22:49541398-49541398	T	missense_variant	MODERATE	DOCK3	ENSCHIG00000023471	Transcript	ENSCHIT00000035630.1	protein_coding	15/51	-	-	-	1585	1585	529	D/N	Gat/Aat	-	-	-1	-	HGNC	DOCK3	-	-	-	deleterious(0.03)	-	-	-	-
chr22_53227318	22:53227318-53227318	A	missense_variant	MODERATE	-	ENSCHIG00000010448	Transcript	ENSCHIT00000014417.1	protein_coding	2020-03-04	-	-	-	379	379	127	V/I	Gtc/Atc	rs659109792	-	1	-	-	-	-	-	-	deleterious(0)	-	-	-	-
chr22_56320628	22:56320628-56320628	T	missense_variant	MODERATE	EFCAB12	ENSCHIG00000024180	Transcript	ENSCHIT00000036679.1	protein_coding	2020-09-09	-	-	-	1625	1625	542	P/L	cCg/cTg	-	-	1	-	HGNC	EFCAB12	-	-	-	deleterious(0)	-	-	-	-
chr22_56925406	22:56925406-56925406	T	missense_variant	MODERATE	TIMP4	ENSCHIG00000017995	Transcript	ENSCHIT00000026484.1	protein_coding	2020-05-05	-	-	-	499	499	167	P/S	Ccc/Tcc	-	-	1	-	HGNC	TIMP4	-	-	-	deleterious(0.01)	-	-	-	-
chr23_20585602	23:20585602-20585602	A	missense_variant	MODERATE	-	ENSCHIG00000005734	Transcript	ENSCHIT00000007685.1	protein_coding	2020-01-02	-	-	-	803	803	268	S/L	tCa/tTa	-	-	-1	-	-	-	-	-	-	deleterious(0.04)	-	-	-	-
chr23_20953599	23:20953599-20953599	G	missense_variant,splice_region_variant	MODERATE	-	ENSCHIG00000021899	Transcript	ENSCHIT00000032758.1	protein_coding	2020-07-08	-	-	-	1036	1036	346	S/R	Agt/Cgt	-	-	-1	-	-	-	-	-	-	deleterious_low_confidence(0.03)	-	-	-	-
chr23_21461349	23:21461349-21461349	T	missense_variant	MODERATE	-	ENSCHIG00000018785	Transcript	ENSCHIT00000027861.1	protein_coding	2020-05-06	-	-	-	848	848	283	D/V	gAt/gTt	-	-	1	-	-	-	-	-	-	deleterious_low_confidence(0.01)	-	-	-	-
chr23_21461349	23:21461349-21461349	T	missense_variant	MODERATE	-	ENSCHIG00000018785	Transcript	ENSCHIT00000027991.1	protein_coding	2020-04-05	-	-	-	938	938	313	D/V	gAt/gTt	-	-	1	-	-	-	-	-	-	deleterious_low_confidence(0.02)	-	-	-	-
chr23_21461349	23:21461349-21461349	T	missense_variant	MODERATE	-	ENSCHIG00000018785	Transcript	ENSCHIT00000027992.1	protein_coding	2020-04-05	-	-	-	929	929	310	D/V	gAt/gTt	-	-	1	-	-	-	-	-	-	deleterious_low_confidence(0.01)	-	-	-	-
chr23_21676566	23:21676566-21676566	A	missense_variant	MODERATE	MDC1	ENSCHIG00000014815	Transcript	ENSCHIT00000021145.1	protein_coding	2020-07-12	-	-	-	4042	4042	1348	R/W	Cgg/Tgg	-	-	-1	-	HGNC	MDC1	-	-	-	deleterious(0)	-	-	-	-
chr23_22136660	23:22136660-22136660	G	missense_variant	MODERATE	-	ENSCHIG00000018938	Transcript	ENSCHIT00000028076.1	protein_coding	2020-04-09	-	-	-	251	251	84	R/P	cGc/cCc	-	-	-1	-	-	-	-	-	-	deleterious_low_confidence(0.03)	-	-	-	-
chr23_22136660	23:22136660-22136660	G	missense_variant	MODERATE	-	ENSCHIG00000018938	Transcript	ENSCHIT00000028084.1	protein_coding	2020-04-10	-	-	-	251	251	84	R/P	cGc/cCc	-	-	-1	-	-	-	-	-	-	deleterious_low_confidence(0.02)	-	-	-	-
chr23_22136660	23:22136660-22136660	G	missense_variant	MODERATE	-	ENSCHIG00000018938	Transcript	ENSCHIT00000028095.1	protein_coding	2020-04-08	-	-	-	326	326	109	R/P	cGc/cCc	-	-	-1	-	-	-	-	-	-	deleterious_low_confidence(0.02)	-	-	-	-
chr23_23527841	23:23527841-23527841	A	missense_variant	MODERATE	-	ENSCHIG00000025604	Transcript	ENSCHIT00000038976.1	protein_coding	2020-03-05	-	-	-	449	449	150	S/L	tCg/tTg	-	-	-1	-	-	-	-	-	-	deleterious(0.05)	-	-	-	-
chr23_23531750	23:23531750-23531750	T	missense_variant	MODERATE	-	ENSCHIG00000025604	Transcript	ENSCHIT00000038976.1	protein_coding	2020-02-05	-	-	-	223	223	75	D/N	Gac/Aac	-	-	-1	-	-	-	-	-	-	deleterious(0.03)	-	-	-	-
chr23_23531750	23:23531750-23531750	T	missense_variant	MODERATE	-	ENSCHIG00000025604	Transcript	ENSCHIT00000038982.1	protein_coding	2020-02-05	-	-	-	915	223	75	D/N	Gac/Aac	-	-	-1	-	-	-	-	-	-	deleterious(0.03)	-	-	-	-
chr23_28432841	23:28432841-28432841	A	missense_variant	MODERATE	TNFRSF21	ENSCHIG00000026271	Transcript	ENSCHIT00000040098.1	protein_coding	2020-03-06	-	-	-	991	991	331	G/S	Ggc/Agc	-	-	1	-	HGNC	TNFRSF21	-	-	-	deleterious(0.03)	-	-	-	-
chr23_28432841	23:28432841-28432841	A	missense_variant	MODERATE	TNFRSF21	ENSCHIG00000026271	Transcript	ENSCHIT00000040104.1	protein_coding	2020-03-06	-	-	-	967	967	323	G/S	Ggc/Agc	-	-	1	-	HGNC	TNFRSF21	-	-	-	deleterious(0.03)	-	-	-	-
chr23_28432841	23:28432841-28432841	A	missense_variant	MODERATE	TNFRSF21	ENSCHIG00000026271	Transcript	ENSCHIT00000040106.1	protein_coding	2020-03-06	-	-	-	955	955	319	G/S	Ggc/Agc	-	-	1	-	HGNC	TNFRSF21	-	-	-	deleterious(0.03)	-	-	-	-
chr23_28432841	23:28432841-28432841	A	missense_variant	MODERATE	TNFRSF21	ENSCHIG00000026271	Transcript	ENSCHIT00000040110.1	protein_coding	2020-03-06	-	-	-	922	922	308	G/S	Ggc/Agc	-	-	1	-	HGNC	TNFRSF21	-	-	-	deleterious(0.02)	-	-	-	-
chr23_32462492	23:32462492-32462492	G	missense_variant	MODERATE	UBR2	ENSCHIG00000010493	Transcript	ENSCHIT00000014527.1	protein_coding	35/47	-	-	-	4096	3956	1319	V/A	gTt/gCt	rs659815525	-	-1	-	HGNC	UBR2	-	-	-	deleterious(0.01)	-	-	-	-
chr23_32462492	23:32462492-32462492	G	missense_variant	MODERATE	UBR2	ENSCHIG00000010493	Transcript	ENSCHIT00000014557.1	protein_coding	35/47	-	-	-	3956	3956	1319	V/A	gTt/gCt	rs659815525	-	-1	-	HGNC	UBR2	-	-	-	deleterious(0.01)	-	-	-	-
chr23_41179543	23:41179543-41179543	T	missense_variant	MODERATE	-	ENSCHIG00000026105	Transcript	ENSCHIT00000039816.1	protein_coding	2020-02-03	-	-	-	716	716	239	R/H	cGt/cAt	-	-	-1	-	-	-	-	-	-	deleterious(0)	-	-	-	-
chr23_41510200	23:41510200-41510200	T	missense_variant	MODERATE	PSMB8	ENSCHIG00000012829	Transcript	ENSCHIT00000018049.1	protein_coding	2020-06-06	-	-	-	814	814	272	R/W	Cgg/Tgg	-	-	1	-	HGNC	PSMB8	-	-	-	deleterious(0.03)	-	-	-	-
chr23_45473136	23:45473136-45473136	A	missense_variant	MODERATE	-	ENSCHIG00000015604	Transcript	ENSCHIT00000022467.1	protein_coding	2020-02-03	-	-	-	77	77	26	R/Q	cGa/cAa	rs665880507	-	1	-	-	-	-	-	-	deleterious(0.02)	-	-	-	-
chr24_3943096	24:3943096-3943096	A	missense_variant	MODERATE	ZNF407	ENSCHIG00000000452	Transcript	ENSCHIT00000000671.1	protein_coding	2020-01-08	-	-	-	449	395	132	P/L	cCa/cTa	-	-	-1	-	HGNC	ZNF407	-	-	-	deleterious_low_confidence(0.02)	-	-	-	-
chr24_3943096	24:3943096-3943096	A	missense_variant	MODERATE	ZNF407	ENSCHIG00000000452	Transcript	ENSCHIT00000000672.1	protein_coding	2020-01-07	-	-	-	449	395	132	P/L	cCa/cTa	-	-	-1	-	HGNC	ZNF407	-	-	-	deleterious(0.03)	-	-	-	-
chr24_12564406	24:12564406-12564406	T	missense_variant	MODERATE	SERPINB8	ENSCHIG00000019063	Transcript	ENSCHIT00000028213.1	protein_coding	2020-01-06	-	-	-	92	82	28	V/M	Gtg/Atg	rs640868780	-	-1	-	HGNC	SERPINB8	-	-	-	deleterious(0.04)	-	-	-	-
chr24_33548369	24:33548369-33548369	G	missense_variant	MODERATE	TMEM241	ENSCHIG00000011954	Transcript	ENSCHIT00000016689.1	protein_coding	2020-09-15	-	-	-	514	514	172	K/E	Aaa/Gaa	rs644071966	-	1	-	HGNC	TMEM241	-	-	-	deleterious(0)	-	-	-	-
chr24_35905910	24:35905910-35905910	C	missense_variant	MODERATE	ENOSF1	ENSCHIG00000000109	Transcript	ENSCHIT00000000156.1	protein_coding	2020-11-16	-	-	-	861	861	287	H/Q	caC/caG	-	-	-1	-	HGNC	ENOSF1	-	-	-	deleterious(0)	-	-	-	-
chr24_35905910	24:35905910-35905910	C	missense_variant	MODERATE	ENOSF1	ENSCHIG00000000109	Transcript	ENSCHIT00000000157.1	protein_coding	2020-10-15	-	-	-	855	855	285	H/Q	caC/caG	-	-	-1	-	HGNC	ENOSF1	-	-	-	deleterious(0)	-	-	-	-
chr24_50186238	24:50186238-50186238	C	missense_variant	MODERATE	SKA1	ENSCHIG00000014694	Transcript	ENSCHIT00000020961.1	protein_coding	2020-01-06	-	-	-	60	49	17	G/R	Ggc/Cgc	rs665201734	-	1	-	HGNC	SKA1	-	-	-	deleterious(0.02)	-	-	-	-
chr24_61225022	24:61225022-61225022	C	missense_variant	MODERATE	PHLPP1	ENSCHIG00000020910	Transcript	ENSCHIT00000031138.1	protein_coding	2020-01-15	-	-	-	884	569	190	G/A	gGg/gCg	-	-	1	-	HGNC	PHLPP1	-	-	-	deleterious_low_confidence(0.04)	-	-	-	-
chr25_1107225	25:1107225-1107225	A	missense_variant,splice_region_variant	MODERATE	IFT140	ENSCHIG00000017137	Transcript	ENSCHIT00000024984.1	protein_coding	22/30	-	-	-	3136	2980	994	R/W	Cgg/Tgg	-	-	-1	-	HGNC	IFT140	-	-	-	deleterious(0)	-	-	-	-
chr25_1675364	25:1675364-1675364	T	missense_variant	MODERATE	ECI1	ENSCHIG00000009819	Transcript	ENSCHIT00000013559.1	protein_coding	2020-04-07	-	-	-	328	328	110	A/T	Gcc/Acc	-	-	-1	-	HGNC	ECI1	-	-	-	deleterious(0.03)	-	-	-	-
chr25_1675364	25:1675364-1675364	T	missense_variant	MODERATE	ECI1	ENSCHIG00000009819	Transcript	ENSCHIT00000013564.1	protein_coding	2020-03-06	-	-	-	208	208	70	A/T	Gcc/Acc	-	-	-1	-	HGNC	ECI1	-	-	-	deleterious(0.03)	-	-	-	-
chr25_3416540	25:3416540-3416540	C	missense_variant	MODERATE	GLIS2	ENSCHIG00000022193	Transcript	ENSCHIT00000033262.1	protein_coding	2020-06-06	-	-	-	1016	1016	339	L/P	cTg/cCg	-	-	1	-	HGNC	GLIS2	-	-	-	deleterious(0.03)	-	-	-	-
chr25_9819195	25:9819195-9819195	G	missense_variant	MODERATE	-	ENSCHIG00000013141	Transcript	ENSCHIT00000018503.1	protein_coding	2020-01-02	-	-	-	241	241	81	A/P	Gcg/Ccg	-	-	-1	-	-	-	-	-	-	deleterious_low_confidence(0)	-	-	-	-
chr25_16722725	25:16722725-16722725	C	missense_variant	MODERATE	ITPRIPL2	ENSCHIG00000010235	Transcript	ENSCHIT00000014086.1	protein_coding	2020-01-01	-	-	-	689	689	230	S/C	tCc/tGc	-	-	-1	-	HGNC	ITPRIPL2	-	-	-	deleterious(0.02)	-	-	-	-
chr25_26454215	25:26454215-26454215	T	missense_variant	MODERATE	CD2BP2	ENSCHIG00000011361	Transcript	ENSCHIT00000015814.1	protein_coding	2020-04-06	-	-	-	545	545	182	G/E	gGa/gAa	-	-	-1	-	HGNC	CD2BP2	-	-	-	deleterious(0.01)	-	-	-	-
chr25_27768836	25:27768836-27768836	T	missense_variant	MODERATE	-	ENSCHIG00000026715	Transcript	ENSCHIT00000040836.1	protein_coding	2020-03-13	-	-	-	500	500	167	R/H	cGc/cAc	-	-	-1	-	-	-	-	-	-	deleterious(0.02)	-	-	-	-
chr25_38983755	25:38983755-38983755	G	missense_variant	MODERATE	USP42	ENSCHIG00000017502	Transcript	ENSCHIT00000025627.1	protein_coding	14/17	-	-	-	2258	2104	702	P/A	Cct/Gct	-	-	1	-	HGNC	USP42	-	-	-	deleterious(0.01)	-	-	-	-
chr25_41500474	25:41500474-41500474	T	missense_variant	MODERATE	BRAT1	ENSCHIG00000024721	Transcript	ENSCHIT00000037541.1	protein_coding	2020-04-13	-	-	-	554	355	119	V/M	Gtg/Atg	-	-	-1	-	HGNC	BRAT1	-	-	-	deleterious(0)	-	-	-	-
chr25_41500474	25:41500474-41500474	T	missense_variant	MODERATE	BRAT1	ENSCHIG00000024721	Transcript	ENSCHIT00000037554.1	protein_coding	2020-04-14	-	-	-	554	355	119	V/M	Gtg/Atg	-	-	-1	-	HGNC	BRAT1	-	-	-	deleterious(0)	-	-	-	-
chr26_15003439	26:15003439-15003439	G	missense_variant	MODERATE	PNLIPRP1	ENSCHIG00000000787	Transcript	ENSCHIT00000002058.1	protein_coding	2020-02-14	-	-	-	170	170	57	L/P	cTg/cCg	-	-	-1	-	HGNC	PNLIPRP1	-	-	-	deleterious(0)	-	-	-	-
chr26_15003439	26:15003439-15003439	G	missense_variant	MODERATE	PNLIPRP1	ENSCHIG00000000787	Transcript	ENSCHIT00000002094.1	protein_coding	2020-02-12	-	-	-	170	170	57	L/P	cTg/cCg	-	-	-1	-	HGNC	PNLIPRP1	-	-	-	deleterious(0)	-	-	-	-
chr26_16834214	26:16834214-16834214	T	missense_variant	MODERATE	-	ENSCHIG00000022681	Transcript	ENSCHIT00000034131.1	protein_coding	2020-04-04	-	-	-	976	976	326	G/R	Ggg/Agg	rs658895895	-	-1	-	-	-	-	-	-	deleterious(0.03)	-	-	-	-
chr26_17882844	26:17882844-17882844	T	missense_variant	MODERATE	NRAP	ENSCHIG00000020183	Transcript	ENSCHIT00000029938.1	protein_coding	14/42	-	-	-	1722	1400	467	T/I	aCa/aTa	-	-	1	-	HGNC	NRAP	-	-	-	deleterious(0)	-	-	-	-
chr26_17882844	26:17882844-17882844	T	missense_variant	MODERATE	NRAP	ENSCHIG00000020183	Transcript	ENSCHIT00000029961.1	protein_coding	13/41	-	-	-	1617	1295	432	T/I	aCa/aTa	-	-	1	-	HGNC	NRAP	-	-	-	deleterious(0.01)	-	-	-	-
chr26_17882844	26:17882844-17882844	T	missense_variant	MODERATE	NRAP	ENSCHIG00000020183	Transcript	ENSCHIT00000030005.1	protein_coding	14/41	-	-	-	1722	1400	467	T/I	aCa/aTa	-	-	1	-	HGNC	NRAP	-	-	-	deleterious(0.01)	-	-	-	-
chr26_17882844	26:17882844-17882844	T	missense_variant	MODERATE	NRAP	ENSCHIG00000020183	Transcript	ENSCHIT00000030043.1	protein_coding	14/41	-	-	-	1408	1400	467	T/I	aCa/aTa	-	-	1	-	HGNC	NRAP	-	-	-	deleterious(0.01)	-	-	-	-
chr26_17882844	26:17882844-17882844	T	missense_variant	MODERATE	NRAP	ENSCHIG00000020183	Transcript	ENSCHIT00000030072.1	protein_coding	14/41	-	-	-	1408	1400	467	T/I	aCa/aTa	-	-	1	-	HGNC	NRAP	-	-	-	deleterious(0.01)	-	-	-	-
chr26_29826973	26:29826973-29826973	T	missense_variant	MODERATE	PDZD7	ENSCHIG00000003600	Transcript	ENSCHIT00000004926.1	protein_coding	2020-12-18	-	-	-	2009	1768	590	R/C	Cgt/Tgt	rs648486692	-	1	-	HGNC	PDZD7	-	-	-	deleterious(0.04)	-	-	-	-
chr26_29826973	26:29826973-29826973	T	missense_variant	MODERATE	PDZD7	ENSCHIG00000003600	Transcript	ENSCHIT00000004950.1	protein_coding	2020-11-17	-	-	-	1913	1672	558	R/C	Cgt/Tgt	rs648486692	-	1	-	HGNC	PDZD7	-	-	-	deleterious(0.04)	-	-	-	-
chr27_3252515	27:3252515-3252515	C	missense_variant	MODERATE	UBE2E2	ENSCHIG00000025159	Transcript	ENSCHIT00000038266.1	protein_coding	2020-01-05	-	-	-	7	7	3	F/L	Ttc/Ctc	-	-	1	-	HGNC	UBE2E2	-	-	-	deleterious_low_confidence(0.01)	-	-	-	-
chr27_3252515	27:3252515-3252515	C	missense_variant	MODERATE	UBE2E2	ENSCHIG00000025159	Transcript	ENSCHIT00000038271.1	protein_coding	2020-01-04	-	-	-	7	7	3	F/L	Ttc/Ctc	-	-	1	-	HGNC	UBE2E2	-	-	-	deleterious_low_confidence(0.01)	-	-	-	-
chr27_20841340	27:20841340-20841340	A	missense_variant	MODERATE	-	ENSCHIG00000023645	Transcript	ENSCHIT00000035781.1	protein_coding	8/33	-	-	-	1513	1021	341	L/I	Cta/Ata	rs670415151	-	1	-	-	-	-	-	-	deleterious(0.02)	-	-	-	-
chr27_20841340	27:20841340-20841340	A	missense_variant	MODERATE	-	ENSCHIG00000023645	Transcript	ENSCHIT00000035807.1	protein_coding	7/32	-	-	-	1393	901	301	L/I	Cta/Ata	rs670415151	-	1	-	-	-	-	-	-	deleterious(0.02)	-	-	-	-
chr27_20841340	27:20841340-20841340	A	missense_variant	MODERATE	-	ENSCHIG00000023645	Transcript	ENSCHIT00000035835.1	protein_coding	7/32	-	-	-	1393	901	301	L/I	Cta/Ata	rs670415151	-	1	-	-	-	-	-	-	deleterious(0.02)	-	-	-	-
chr27_26240577	27:26240577-26240577	T	missense_variant	MODERATE	PCM1	ENSCHIG00000018661	Transcript	ENSCHIT00000027729.1	protein_coding	7/41	-	-	-	1084	991	331	R/C	Cgt/Tgt	-	-	1	-	HGNC	PCM1	-	-	-	deleterious_low_confidence(0.02)	-	-	-	-
chr27_26240577	27:26240577-26240577	T	missense_variant	MODERATE	PCM1	ENSCHIG00000018661	Transcript	ENSCHIT00000027762.1	protein_coding	9/42	-	-	-	1390	1297	433	R/C	Cgt/Tgt	-	-	1	-	HGNC	PCM1	-	-	-	deleterious_low_confidence(0.02)	-	-	-	-
chr27_26240577	27:26240577-26240577	T	missense_variant	MODERATE	PCM1	ENSCHIG00000018661	Transcript	ENSCHIT00000027794.1	protein_coding	9/41	-	-	-	1390	1297	433	R/C	Cgt/Tgt	-	-	1	-	HGNC	PCM1	-	-	-	deleterious_low_confidence(0.02)	-	-	-	-
chr27_26240577	27:26240577-26240577	T	missense_variant	MODERATE	PCM1	ENSCHIG00000018661	Transcript	ENSCHIT00000027820.1	protein_coding	9/41	-	-	-	1390	1297	433	R/C	Cgt/Tgt	-	-	1	-	HGNC	PCM1	-	-	-	deleterious_low_confidence(0.02)	-	-	-	-
chr27_26240577	27:26240577-26240577	T	missense_variant	MODERATE	PCM1	ENSCHIG00000018661	Transcript	ENSCHIT00000027846.1	protein_coding	9/41	-	-	-	1390	1297	433	R/C	Cgt/Tgt	-	-	1	-	HGNC	PCM1	-	-	-	deleterious_low_confidence(0.03)	-	-	-	-
chr27_26240577	27:26240577-26240577	T	missense_variant	MODERATE	PCM1	ENSCHIG00000018661	Transcript	ENSCHIT00000027879.1	protein_coding	8/41	-	-	-	1201	1108	370	R/C	Cgt/Tgt	-	-	1	-	HGNC	PCM1	-	-	-	deleterious_low_confidence(0.03)	-	-	-	-
chr27_29854986	27:29854986-29854986	T	missense_variant	MODERATE	-	ENSCHIG00000018232	Transcript	ENSCHIT00000026857.1	protein_coding	2020-03-06	-	-	-	147	147	49	Q/H	caA/caT	rs670695263	-	1	-	-	-	-	-	-	deleterious(0)	-	-	-	-
chr27_43141100	27:43141100-43141100	A	missense_variant	MODERATE	MYOM2	ENSCHIG00000011761	Transcript	ENSCHIT00000016460.1	protein_coding	10/36	-	-	-	1918	1391	464	T/M	aCg/aTg	-	-	-1	-	HGNC	MYOM2	-	-	-	deleterious(0.02)	-	-	-	-
chr27_43141100	27:43141100-43141100	A	missense_variant	MODERATE	MYOM2	ENSCHIG00000011761	Transcript	ENSCHIT00000016484.1	protein_coding	11/37	-	-	-	1825	1298	433	T/M	aCg/aTg	-	-	-1	-	HGNC	MYOM2	-	-	-	deleterious(0.01)	-	-	-	-
chr27_43141100	27:43141100-43141100	A	missense_variant	MODERATE	MYOM2	ENSCHIG00000011761	Transcript	ENSCHIT00000016511.1	protein_coding	11/33	-	-	-	1223	1223	408	T/M	aCg/aTg	-	-	-1	-	HGNC	MYOM2	-	-	-	deleterious(0.01)	-	-	-	-
chr28_1910695	28:1910695-1910695	T	missense_variant	MODERATE	OGDHL	ENSCHIG00000022565	Transcript	ENSCHIT00000033930.1	protein_coding	2020-03-23	-	-	-	391	223	75	R/W	Cgg/Tgg	rs671793113	-	1	-	HGNC	OGDHL	-	-	-	deleterious(0)	-	-	-	-
chr28_16009055	28:16009055-16009055	T	missense_variant	MODERATE	-	ENSCHIG00000000385	Transcript	ENSCHIT00000000570.1	protein_coding	2020-04-04	-	-	-	2653	2653	885	R/C	Cgc/Tgc	-	-	1	-	-	-	-	-	-	deleterious(0)	-	-	-	-
chr28_17246153	28:17246153-17246153	A	missense_variant	MODERATE	DNAJB12	ENSCHIG00000001014	Transcript	ENSCHIT00000001550.1	protein_coding	2020-03-09	-	-	-	855	395	132	R/H	cGc/cAc	-	-	1	-	HGNC	DNAJB12	-	-	-	deleterious(0.03)	-	-	-	-
chr28_27126922	28:27126922-27126922	A	missense_variant	MODERATE	ZNF365	ENSCHIG00000024289	Transcript	ENSCHIT00000036854.1	protein_coding	2020-01-04	-	-	-	723	710	237	T/M	aCg/aTg	rs654624873	-	-1	-	HGNC	ZNF365	-	-	-	deleterious(0)	-	-	-	-
chr28_27126922	28:27126922-27126922	A	missense_variant	MODERATE	ZNF365	ENSCHIG00000024289	Transcript	ENSCHIT00000036861.1	protein_coding	2020-01-04	-	-	-	710	710	237	T/M	aCg/aTg	rs654624873	-	-1	-	HGNC	ZNF365	-	-	-	deleterious(0)	-	-	-	-
chr28_32201534	28:32201534-32201534	A	missense_variant	MODERATE	-	ENSCHIG00000026545	Transcript	ENSCHIT00000040518.1	protein_coding	2020-02-02	-	-	-	250	250	84	A/T	Gcg/Acg	rs644390445	-	1	-	-	-	-	-	-	deleterious(0.05)	-	-	-	-
chr29_1544075	29:1544075-1544075	T	missense_variant	MODERATE	-	ENSCHIG00000010579	Transcript	ENSCHIT00000014620.1	protein_coding	2020-01-08	-	-	-	17	17	6	R/H	cGc/cAc	-	-	-1	-	-	-	-	-	-	deleterious(0)	-	-	-	-
chr29_26014922	29:26014922-26014922	C	missense_variant	MODERATE	OR10G6	ENSCHIG00000013244	Transcript	ENSCHIT00000018659.1	protein_coding	2020-01-02	-	-	-	125	125	42	N/S	aAt/aGt	rs672588939	-	-1	-	HGNC	OR10G6	-	-	-	deleterious(0)	-	-	-	-
chr29_26310958	29:26310958-26310958	G	missense_variant	MODERATE	-	ENSCHIG00000012672	Transcript	ENSCHIT00000017775.1	protein_coding	2020-02-04	-	-	-	82	82	28	D/H	Gat/Cat	rs640144056	-	-1	-	-	-	-	-	-	deleterious(0)	-	-	-	-
chr29_26621416	29:26621416-26621416	C	missense_variant	MODERATE	-	ENSCHIG00000014363	Transcript	ENSCHIT00000020474.1	protein_coding	2020-01-02	-	-	-	9	9	3	N/K	aaT/aaG	rs650184011	-	-1	-	-	-	-	-	-	deleterious_low_confidence(0)	-	-	-	-
chr29_26739741	29:26739741-26739741	T	missense_variant	MODERATE	-	ENSCHIG00000009738	Transcript	ENSCHIT00000013391.1	protein_coding	2020-01-01	-	-	-	698	698	233	G/D	gGc/gAc	-	-	-1	-	-	-	-	-	-	deleterious_low_confidence(0)	-	-	-	-
chr29_27712473	29:27712473-27712473	T	missense_variant	MODERATE	HEPACAM	ENSCHIG00000026385	Transcript	ENSCHIT00000040271.1	protein_coding	2020-02-07	-	-	-	353	353	118	G/D	gGc/gAc	-	-	-1	-	HGNC	HEPACAM	-	-	-	deleterious(0)	-	-	-	-
chr29_38235477	29:38235477-38235477	G	missense_variant	MODERATE	-	ENSCHIG00000024534	Transcript	ENSCHIT00000037259.1	protein_coding	2020-04-10	-	-	-	259	259	87	S/P	Tct/Cct	-	-	-1	-	-	-	-	-	-	deleterious(0.01)	-	-	-	-
chr29_40214258	29:40214258-40214258	G	missense_variant	MODERATE	CYB561A3	ENSCHIG00000012169	Transcript	ENSCHIT00000016991.1	protein_coding	2020-04-05	-	-	-	568	568	190	Y/H	Tac/Cac	rs651722083	-	-1	-	HGNC	CYB561A3	-	-	-	deleterious(0)	-	-	-	-
chr29_40310179	29:40310179-40310179	T	missense_variant	MODERATE	PPP1R32	ENSCHIG00000012512	Transcript	ENSCHIT00000017535.1	protein_coding	2020-09-12	-	-	-	928	928	310	R/W	Cgg/Tgg	-	-	1	-	HGNC	PPP1R32	-	-	-	deleterious(0)	-	-	-	-
chr29_41873521	29:41873521-41873521	A	missense_variant	MODERATE	-	ENSCHIG00000025065	Transcript	ENSCHIT00000038092.1	protein_coding	2020-03-10	-	-	-	814	550	184	A/T	Gcc/Acc	rs664351936	-	1	-	-	-	-	-	-	deleterious(0.04)	-	-	-	-
chr29_41873521	29:41873521-41873521	A	missense_variant	MODERATE	-	ENSCHIG00000025065	Transcript	ENSCHIT00000038103.1	protein_coding	2020-03-10	-	-	-	1025	550	184	A/T	Gcc/Acc	rs664351936	-	1	-	-	-	-	-	-	deleterious(0.04)	-	-	-	-
chr3_14154594	3:14154594-14154594	C	missense_variant	MODERATE	-	ENSCHIG00000001374	Transcript	ENSCHIT00000002072.1	protein_coding	2020-01-07	-	-	-	2698	2698	900	A/P	Gct/Cct	-	-	1	-	-	-	-	-	-	deleterious(0.04)	-	-	-	-
chr3_17084228	3:17084228-17084228	T	missense_variant	MODERATE	PPCS	ENSCHIG00000022863	Transcript	ENSCHIT00000034448.1	protein_coding	2020-02-04	-	-	-	512	512	171	S/F	tCt/tTt	-	-	1	-	HGNC	PPCS	-	-	-	deleterious(0.01)	-	-	-	-
chr3_17658941	3:17658941-17658941	T	missense_variant	MODERATE	-	ENSCHIG00000023252	Transcript	ENSCHIT00000035109.1	protein_coding	2020-01-02	-	-	-	77	77	26	T/I	aCa/aTa	rs666369928	-	1	-	-	-	-	-	-	deleterious(0)	-	-	-	-
chr3_19557275	3:19557275-19557275	T	missense_variant	MODERATE	TCTEX1D4	ENSCHIG00000009436	Transcript	ENSCHIT00000012960.1	protein_coding	2020-01-01	-	-	-	550	550	184	V/I	Gtc/Atc	-	-	-1	-	HGNC	TCTEX1D4	-	-	-	deleterious(0.02)	-	-	-	-
chr3_25292221	3:25292221-25292221	A	missense_variant,splice_region_variant	MODERATE	FAF1	ENSCHIG00000023469	Transcript	ENSCHIT00000035598.1	protein_coding	2020-05-18	-	-	-	392	392	131	T/M	aCg/aTg	-	-	-1	-	HGNC	FAF1	-	-	-	deleterious(0.02)	-	-	-	-
chr3_26566239	3:26566239-26566239	A	missense_variant	MODERATE	-	ENSCHIG00000000766	Transcript	ENSCHIT00000001103.1	protein_coding	2020-01-01	-	-	-	235	235	79	L/M	Ttg/Atg	rs669797487	-	1	-	-	-	-	-	-	deleterious_low_confidence(0.01)	-	-	-	-
chr3_27437801	3:27437801-27437801	T	missense_variant	MODERATE	-	ENSCHIG00000013477	Transcript	ENSCHIT00000019041.1	protein_coding	2020-04-11	-	-	-	203	203	68	R/Q	cGg/cAg	-	-	-1	-	-	-	-	-	-	deleterious(0.05)	-	-	-	-
chr3_61519421	3:61519421-61519421	A	missense_variant,splice_region_variant	MODERATE	DNASE2B	ENSCHIG00000018531	Transcript	ENSCHIT00000027383.1	protein_coding	2020-06-07	-	-	-	739	739	247	D/N	Gac/Aac	-	-	1	-	HGNC	DNASE2B	-	-	-	deleterious(0)	-	-	-	-
chr3_66301108	3:66301108-66301108	G	missense_variant	MODERATE	-	ENSCHIG00000020926	Transcript	ENSCHIT00000031151.1	protein_coding	2020-06-11	-	-	-	1324	715	239	D/H	Gat/Cat	-	-	-1	-	-	-	-	-	-	deleterious(0.03)	-	-	-	-
chr3_66301108	3:66301108-66301108	G	missense_variant	MODERATE	-	ENSCHIG00000020926	Transcript	ENSCHIT00000031159.1	protein_coding	2020-06-11	-	-	-	1121	709	237	D/H	Gat/Cat	-	-	-1	-	-	-	-	-	-	deleterious(0.03)	-	-	-	-
chr3_66301108	3:66301108-66301108	G	missense_variant	MODERATE	-	ENSCHIG00000020926	Transcript	ENSCHIT00000031171.1	protein_coding	2020-05-10	-	-	-	719	709	237	D/H	Gat/Cat	-	-	-1	-	-	-	-	-	-	deleterious(0.03)	-	-	-	-
chr3_66406144	3:66406144-66406144	G	missense_variant	MODERATE	-	ENSCHIG00000017953	Transcript	ENSCHIT00000026415.1	protein_coding	2020-02-10	-	-	-	159	159	53	I/M	atC/atG	-	-	1	-	-	-	-	-	-	deleterious(0.01)	-	-	-	-
chr3_66493958	3:66493958-66493958	T	missense_variant	MODERATE	-	ENSCHIG00000026023	Transcript	ENSCHIT00000039685.1	protein_coding	2020-05-11	-	-	-	853	853	285	V/M	Gtg/Atg	-	-	-1	-	-	-	-	-	-	deleterious(0.01)	-	-	-	-
chr3_70329868	3:70329868-70329868	C	missense_variant	MODERATE	CCDC18	ENSCHIG00000008731	Transcript	ENSCHIT00000012084.1	protein_coding	2020-11-28	-	-	-	1581	1581	527	E/D	gaA/gaC	rs648016733	-	1	-	HGNC	CCDC18	-	-	-	deleterious(0.01)	-	-	-	-
chr3_70329868	3:70329868-70329868	C	missense_variant	MODERATE	CCDC18	ENSCHIG00000008731	Transcript	ENSCHIT00000012110.1	protein_coding	2020-11-28	-	-	-	1581	1581	527	E/D	gaA/gaC	rs648016733	-	1	-	HGNC	CCDC18	-	-	-	deleterious(0.01)	-	-	-	-
chr3_71151409	3:71151409-71151409	G	missense_variant	MODERATE	ABCA4	ENSCHIG00000021104	Transcript	ENSCHIT00000031543.1	protein_coding	3/52	-	-	-	104	104	35	L/P	cTt/cCt	rs658846182	-	-1	-	HGNC	ABCA4	-	-	-	deleterious_low_confidence(0.03)	-	-	-	-
chr3_75863078	3:75863078-75863078	G	missense_variant	MODERATE	-	ENSCHIG00000017438	Transcript	ENSCHIT00000025530.1	protein_coding	2020-01-09	-	-	-	49	49	17	R/G	Cgc/Ggc	-	-	1	-	-	-	-	-	-	deleterious_low_confidence(0)	-	-	-	-
chr3_86817106	3:86817106-86817106	G	missense_variant	MODERATE	-	ENSCHIG00000026847	Transcript	ENSCHIT00000041073.1	protein_coding	2020-02-08	-	-	-	82	82	28	L/V	Ctg/Gtg	-	-	1	-	-	-	-	-	-	deleterious(0)	-	-	-	-
chr3_86817106	3:86817106-86817106	G	missense_variant	MODERATE	-	ENSCHIG00000026847	Transcript	ENSCHIT00000041075.1	protein_coding	2020-02-08	-	-	-	82	82	28	L/V	Ctg/Gtg	-	-	1	-	-	-	-	-	-	deleterious(0)	-	-	-	-
chr3_86817106	3:86817106-86817106	G	missense_variant	MODERATE	-	ENSCHIG00000026847	Transcript	ENSCHIT00000041077.1	protein_coding	2020-02-04	-	-	-	61	61	21	L/V	Ctg/Gtg	-	-	1	-	-	-	-	-	-	deleterious_low_confidence(0)	-	-	-	-
chr3_105241700	3:105241700-105241700	T	missense_variant	MODERATE	SYT11	ENSCHIG00000021455	Transcript	ENSCHIT00000032008.1	protein_coding	2020-04-04	-	-	-	1250	1250	417	P/L	cCg/cTg	-	-	1	-	HGNC	SYT11	-	-	-	deleterious(0)	-	-	-	-
chr3_105241700	3:105241700-105241700	T	missense_variant	MODERATE	SYT11	ENSCHIG00000021455	Transcript	ENSCHIT00000032011.1	protein_coding	2020-03-03	-	-	-	1840	1235	412	P/L	cCg/cTg	-	-	1	-	HGNC	SYT11	-	-	-	deleterious(0)	-	-	-	-
chr3_106105784	3:106105784-106105784	A	missense_variant	MODERATE	INSRR	ENSCHIG00000020115	Transcript	ENSCHIT00000029840.1	protein_coding	18/22	-	-	-	3274	3199	1067	L/F	Ctc/Ttc	-	-	-1	-	HGNC	INSRR	-	-	-	deleterious(0)	-	-	-	-
chr3_106105791	3:106105791-106105791	A	missense_variant	MODERATE	INSRR	ENSCHIG00000020115	Transcript	ENSCHIT00000029840.1	protein_coding	18/22	-	-	-	3267	3192	1064	R/S	agA/agT	-	-	-1	-	HGNC	INSRR	-	-	-	deleterious(0.01)	-	-	-	-
chr3_110752510	3:110752510-110752510	C	missense_variant	MODERATE	-	ENSCHIG00000024954	Transcript	ENSCHIT00000037920.1	protein_coding	2020-08-08	-	-	-	1779	1043	348	H/R	cAc/cGc	rs645562607	-	-1	-	-	-	-	-	-	deleterious(0.03)	-	-	-	-
chr3_110752510	3:110752510-110752510	C	missense_variant	MODERATE	-	ENSCHIG00000024954	Transcript	ENSCHIT00000037925.1	protein_coding	2020-07-07	-	-	-	1617	881	294	H/R	cAc/cGc	rs645562607	-	-1	-	-	-	-	-	-	deleterious(0.03)	-	-	-	-
chr3_113047873	3:113047873-113047873	T	missense_variant	MODERATE	-	ENSCHIG00000014253	Transcript	ENSCHIT00000020322.1	protein_coding	2020-12-12	-	-	-	2498	2003	668	P/L	cCg/cTg	-	-	1	-	-	-	-	-	-	deleterious_low_confidence(0.01)	-	-	-	-
chr4_7566806	4:7566806-7566806	T	missense_variant	MODERATE	-	ENSCHIG00000014676	Transcript	ENSCHIT00000020930.1	protein_coding	2020-01-02	-	-	-	544	544	182	V/M	Gtg/Atg	-	-	-1	-	-	-	-	-	-	deleterious(0.01)	-	-	-	-
chr4_14221043	4:14221043-14221043	G	missense_variant	MODERATE	-	ENSCHIG00000026693	Transcript	ENSCHIT00000040790.1	protein_coding	2020-02-02	-	-	-	278	278	93	Y/C	tAc/tGc	-	-	1	-	-	-	-	-	-	deleterious(0.01)	-	-	-	-
chr4_14221043	4:14221043-14221043	G	missense_variant	MODERATE	-	ENSCHIG00000026693	Transcript	ENSCHIT00000040792.1	protein_coding	2020-03-03	-	-	-	239	239	80	Y/C	tAc/tGc	-	-	1	-	-	-	-	-	-	deleterious(0.01)	-	-	-	-
chr4_15274669	4:15274669-15274669	T	missense_variant	MODERATE	-	ENSCHIG00000007632	Transcript	ENSCHIT00000010412.1	protein_coding	2020-01-01	-	-	-	716	716	239	S/Y	tCt/tAt	rs667617952	-	-1	-	-	-	-	-	-	deleterious(0)	-	-	-	-
chr4_15315207	4:15315207-15315207	A	missense_variant	MODERATE	OR9A4	ENSCHIG00000021147	Transcript	ENSCHIT00000031524.1	protein_coding	2020-01-02	-	-	-	67	67	23	R/C	Cgc/Tgc	rs666976151	-	-1	-	HGNC	OR9A4	-	-	-	deleterious(0.02)	-	-	-	-
chr4_28615735	4:28615735-28615735	G	missense_variant	MODERATE	-	ENSCHIG00000009077	Transcript	ENSCHIT00000012483.1	protein_coding	2020-01-01	-	-	-	534	534	178	F/L	ttC/ttG	-	-	1	-	-	-	-	-	-	deleterious_low_confidence(0)	-	-	-	-
chr4_45748745	4:45748745-45748745	C	missense_variant	MODERATE	CFAP69	ENSCHIG00000022104	Transcript	ENSCHIT00000033120.1	protein_coding	2020-09-25	-	-	-	974	974	325	A/G	gCa/gGa	-	-	-1	-	HGNC	CFAP69	-	-	-	deleterious(0.01)	-	-	-	-
chr4_45748745	4:45748745-45748745	C	missense_variant	MODERATE	CFAP69	ENSCHIG00000022104	Transcript	ENSCHIT00000033135.1	protein_coding	2020-09-23	-	-	-	974	974	325	A/G	gCa/gGa	-	-	-1	-	HGNC	CFAP69	-	-	-	deleterious(0.01)	-	-	-	-
chr4_87432436	4:87432436-87432436	T	missense_variant	MODERATE	ABCB4	ENSCHIG00000011447	Transcript	ENSCHIT00000016063.1	protein_coding	2020-12-26	-	-	-	1552	1552	518	V/I	Gtc/Atc	-	-	-1	-	HGNC	ABCB4	-	-	-	deleterious(0)	-	-	-	-
chr4_88101585	4:88101585-88101585	C	missense_variant	MODERATE	-	ENSCHIG00000001102	Transcript	ENSCHIT00000011704.1	protein_coding	13/27	-	-	-	1630	1630	544	E/Q	Gaa/Caa	-	-	1	-	-	-	-	-	-	deleterious(0)	-	-	-	-
chr4_88101585	4:88101585-88101585	C	missense_variant	MODERATE	-	ENSCHIG00000001102	Transcript	ENSCHIT00000011889.1	protein_coding	2020-12-26	-	-	-	1630	1630	544	E/Q	Gaa/Caa	-	-	1	-	-	-	-	-	-	deleterious(0)	-	-	-	-
chr4_88101585	4:88101585-88101585	C	missense_variant	MODERATE	-	ENSCHIG00000001102	Transcript	ENSCHIT00000011901.1	protein_coding	2020-11-25	-	-	-	1588	1588	530	E/Q	Gaa/Caa	-	-	1	-	-	-	-	-	-	deleterious(0)	-	-	-	-
chr4_88101585	4:88101585-88101585	C	missense_variant	MODERATE	-	ENSCHIG00000001102	Transcript	ENSCHIT00000012041.1	protein_coding	13/28	-	-	-	1552	1552	518	E/Q	Gaa/Caa	-	-	1	-	-	-	-	-	-	deleterious(0)	-	-	-	-
chr4_88101585	4:88101585-88101585	C	missense_variant	MODERATE	-	ENSCHIG00000001102	Transcript	ENSCHIT00000012070.1	protein_coding	2020-11-25	-	-	-	1540	1540	514	E/Q	Gaa/Caa	-	-	1	-	-	-	-	-	-	deleterious(0)	-	-	-	-
chr4_88101585	4:88101585-88101585	C	missense_variant	MODERATE	-	ENSCHIG00000001102	Transcript	ENSCHIT00000012168.1	protein_coding	13/27	-	-	-	1612	1612	538	E/Q	Gaa/Caa	-	-	1	-	-	-	-	-	-	deleterious(0)	-	-	-	-
chr4_88101585	4:88101585-88101585	C	missense_variant	MODERATE	-	ENSCHIG00000001102	Transcript	ENSCHIT00000012217.1	protein_coding	13/27	-	-	-	1507	1507	503	E/Q	Gaa/Caa	-	-	1	-	-	-	-	-	-	deleterious(0)	-	-	-	-
chr4_88101585	4:88101585-88101585	C	missense_variant	MODERATE	-	ENSCHIG00000001102	Transcript	ENSCHIT00000012241.1	protein_coding	2020-12-26	-	-	-	1600	1600	534	E/Q	Gaa/Caa	-	-	1	-	-	-	-	-	-	deleterious(0)	-	-	-	-
chr4_88101585	4:88101585-88101585	C	missense_variant	MODERATE	-	ENSCHIG00000001102	Transcript	ENSCHIT00000012266.1	protein_coding	2020-12-26	-	-	-	1582	1582	528	E/Q	Gaa/Caa	-	-	1	-	-	-	-	-	-	deleterious(0)	-	-	-	-
chr4_88101585	4:88101585-88101585	C	missense_variant	MODERATE	-	ENSCHIG00000001102	Transcript	ENSCHIT00000012302.1	protein_coding	13/27	-	-	-	1579	1579	527	E/Q	Gaa/Caa	-	-	1	-	-	-	-	-	-	deleterious(0)	-	-	-	-
chr4_101486098	4:101486098-101486098	A	missense_variant	MODERATE	PHF14	ENSCHIG00000027088	Transcript	ENSCHIT00000041465.1	protein_coding	2020-03-18	-	-	-	1610	731	244	G/V	gGg/gTg	-	-	-1	-	HGNC	PHF14	-	-	-	deleterious(0.04)	-	-	-	-
chr4_101486098	4:101486098-101486098	A	missense_variant	MODERATE	PHF14	ENSCHIG00000027088	Transcript	ENSCHIT00000041469.1	protein_coding	2020-04-19	-	-	-	1297	731	244	G/V	gGg/gTg	-	-	-1	-	HGNC	PHF14	-	-	-	deleterious(0.04)	-	-	-	-
chr4_101486098	4:101486098-101486098	A	missense_variant	MODERATE	PHF14	ENSCHIG00000027088	Transcript	ENSCHIT00000041475.1	protein_coding	2020-03-19	-	-	-	1610	731	244	G/V	gGg/gTg	-	-	-1	-	HGNC	PHF14	-	-	-	deleterious(0.03)	-	-	-	-
chr5_36229570	5:36229570-36229570	A	missense_variant	MODERATE	PUS7L	ENSCHIG00000011359	Transcript	ENSCHIT00000015801.1	protein_coding	2020-02-09	-	-	-	659	557	186	F/Y	tTt/tAt	-	-	1	-	HGNC	PUS7L	-	-	-	deleterious(0.05)	-	-	-	-
chr5_36229570	5:36229570-36229570	A	missense_variant	MODERATE	PUS7L	ENSCHIG00000011359	Transcript	ENSCHIT00000015810.1	protein_coding	2020-01-08	-	-	-	764	764	255	F/Y	tTt/tAt	-	-	1	-	HGNC	PUS7L	-	-	-	deleterious(0.05)	-	-	-	-
chr5_44894353	5:44894353-44894353	G	missense_variant	MODERATE	-	ENSCHIG00000011477	Transcript	ENSCHIT00000015993.1	protein_coding	2020-05-05	-	-	-	581	581	194	M/T	aTg/aCg	-	-	-1	-	-	-	-	-	-	deleterious(0.02)	-	-	-	-
chr5_44894353	5:44894353-44894353	G	missense_variant	MODERATE	-	ENSCHIG00000011477	Transcript	ENSCHIT00000016001.1	protein_coding	2020-03-03	-	-	-	299	299	100	M/T	aTg/aCg	-	-	-1	-	-	-	-	-	-	deleterious(0.03)	-	-	-	-
chr5_44894353	5:44894353-44894353	G	missense_variant	MODERATE	-	ENSCHIG00000011477	Transcript	ENSCHIT00000016013.1	protein_coding	2020-05-05	-	-	-	656	656	219	M/T	aTg/aCg	-	-	-1	-	-	-	-	-	-	deleterious_low_confidence(0.02)	-	-	-	-
chr5_55773699	5:55773699-55773699	T	missense_variant	MODERATE	-	ENSCHIG00000012307	Transcript	ENSCHIT00000017228.1	protein_coding	2020-02-02	-	-	-	410	410	137	C/Y	tGc/tAc	rs668334268	-	-1	-	-	-	-	-	-	deleterious_low_confidence(0.01)	-	-	-	-
chr5_61414849	5:61414849-61414849	A	missense_variant	MODERATE	TMPO	ENSCHIG00000011297	Transcript	ENSCHIT00000015742.1	protein_coding	2020-04-04	-	-	-	1359	1359	453	M/I	atG/atA	-	-	1	-	HGNC	TMPO	-	-	-	deleterious_low_confidence(0.01)	-	-	-	-
chr5_64813295	5:64813295-64813295	T	missense_variant	MODERATE	-	ENSCHIG00000010135	Transcript	ENSCHIT00000013972.1	protein_coding	2020-08-10	-	-	-	1079	1079	360	R/H	cGt/cAt	-	-	-1	-	-	-	-	-	-	deleterious(0)	-	-	-	-
chr5_97875250	5:97875250-97875250	G	missense_variant	MODERATE	-	ENSCHIG00000011398	Transcript	ENSCHIT00000015859.1	protein_coding	2020-05-07	-	-	-	540	367	123	D/H	Gac/Cac	-	-	-1	-	-	-	-	-	-	deleterious(0)	-	-	-	-
chr5_97875250	5:97875250-97875250	G	missense_variant	MODERATE	-	ENSCHIG00000011398	Transcript	ENSCHIT00000015868.1	protein_coding	2020-05-07	-	-	-	540	367	123	D/H	Gac/Cac	-	-	-1	-	-	-	-	-	-	deleterious(0)	-	-	-	-
chr5_97875267	5:97875267-97875267	T	missense_variant	MODERATE	-	ENSCHIG00000011398	Transcript	ENSCHIT00000015859.1	protein_coding	2020-05-07	-	-	-	523	350	117	C/Y	tGt/tAt	-	-	-1	-	-	-	-	-	-	deleterious(0)	-	-	-	-
chr5_97875267	5:97875267-97875267	T	missense_variant	MODERATE	-	ENSCHIG00000011398	Transcript	ENSCHIT00000015868.1	protein_coding	2020-05-07	-	-	-	523	350	117	C/Y	tGt/tAt	-	-	-1	-	-	-	-	-	-	deleterious(0)	-	-	-	-
chr5_97899050	5:97899050-97899050	T	missense_variant	MODERATE	-	ENSCHIG00000025205	Transcript	ENSCHIT00000038306.1	protein_coding	2020-05-09	-	-	-	494	211	71	G/R	Gga/Aga	-	-	-1	-	-	-	-	-	-	deleterious(0)	-	-	-	-
chr5_98290068	5:98290068-98290068	T	missense_variant	MODERATE	CLEC7A	ENSCHIG00000009303	Transcript	ENSCHIT00000012811.1	protein_coding	2020-04-05	-	-	-	484	418	140	R/C	Cgt/Tgt	rs646479600	-	1	-	HGNC	CLEC7A	-	-	-	deleterious(0.05)	-	-	-	-
chr5_98466348	5:98466348-98466348	C	missense_variant	MODERATE	-	ENSCHIG00000022870	Transcript	ENSCHIT00000034453.1	protein_coding	2020-05-05	-	-	-	943	518	173	M/T	aTg/aCg	rs653144751	-	1	-	-	-	-	-	-	deleterious(0.02)	-	-	-	-
chr5_99317031	5:99317031-99317031	G	missense_variant	MODERATE	-	ENSCHIG00000015796	Transcript	ENSCHIT00000022948.1	protein_coding	13/13	-	-	-	2645	2645	882	L/S	tTg/tCg	-	-	-1	-	-	-	-	-	-	deleterious_low_confidence(0)	-	-	-	-
chr5_99317031	5:99317031-99317031	G	missense_variant	MODERATE	-	ENSCHIG00000015796	Transcript	ENSCHIT00000022962.1	protein_coding	13/13	-	-	-	2504	2504	835	L/S	tTg/tCg	-	-	-1	-	-	-	-	-	-	deleterious_low_confidence(0)	-	-	-	-
chr5_99317031	5:99317031-99317031	G	missense_variant	MODERATE	-	ENSCHIG00000015796	Transcript	ENSCHIT00000022974.1	protein_coding	13/13	-	-	-	2624	2624	875	L/S	tTg/tCg	-	-	-1	-	-	-	-	-	-	deleterious_low_confidence(0.02)	-	-	-	-
chr5_99352447	5:99352447-99352447	A	missense_variant	MODERATE	-	ENSCHIG00000015796	Transcript	ENSCHIT00000022945.1	protein_coding	2020-06-19	-	-	-	1310	1310	437	P/L	cCc/cTc	-	-	-1	-	-	-	-	-	-	deleterious(0.01)	-	-	-	-
chr5_100846798	5:100846798-100846798	C	missense_variant	MODERATE	-	ENSCHIG00000009896	Transcript	ENSCHIT00000013630.1	protein_coding	2020-06-06	-	-	-	873	337	113	R/G	Cgc/Ggc	-	-	-1	-	-	-	-	-	-	deleterious(0.02)	-	-	-	-
chr5_101614968	5:101614968-101614968	A	missense_variant	MODERATE	-	ENSCHIG00000013285	Transcript	ENSCHIT00000018745.1	protein_coding	2020-10-18	-	-	-	1468	1468	490	F/I	Ttt/Att	-	-	1	-	-	-	-	-	-	deleterious(0.02)	-	-	-	-
chr5_101995389	5:101995389-101995389	T	missense_variant	MODERATE	-	ENSCHIG00000012940	Transcript	ENSCHIT00000018201.1	protein_coding	19/20	-	-	-	4063	4063	1355	E/K	Gaa/Aaa	-	-	-1	-	-	-	-	-	-	deleterious(0.01)	-	-	-	-
chr5_108477559	5:108477559-108477559	T	missense_variant	MODERATE	-	ENSCHIG00000024286	Transcript	ENSCHIT00000036842.1	protein_coding	2020-09-11	-	-	-	3750	3398	1133	W/L	tGg/tTg	-	-	1	-	-	-	-	-	-	deleterious(0.03)	-	-	-	-
chr5_108477559	5:108477559-108477559	T	missense_variant	MODERATE	-	ENSCHIG00000024286	Transcript	ENSCHIT00000036852.1	protein_coding	2020-09-11	-	-	-	3750	3398	1133	W/L	tGg/tTg	-	-	1	-	-	-	-	-	-	deleterious(0.04)	-	-	-	-
chr5_115641811	5:115641811-115641811	T	missense_variant	MODERATE	CELSR1	ENSCHIG00000018021	Transcript	ENSCHIT00000026541.1	protein_coding	13/36	-	-	-	4480	4480	1494	G/R	Ggg/Agg	-	-	-1	-	HGNC	CELSR1	-	-	-	deleterious(0)	-	-	-	-
chr6_6696010	6:6696010-6696010	A	missense_variant	MODERATE	SYNPO2	ENSCHIG00000022266	Transcript	ENSCHIT00000033389.1	protein_coding	2020-04-05	-	-	-	3064	2753	918	P/L	cCg/cTg	-	-	-1	-	HGNC	SYNPO2	-	-	-	deleterious(0)	-	-	-	-
chr6_6696010	6:6696010-6696010	A	missense_variant	MODERATE	SYNPO2	ENSCHIG00000022266	Transcript	ENSCHIT00000033396.1	protein_coding	2020-04-06	-	-	-	3064	2753	918	P/L	cCg/cTg	-	-	-1	-	HGNC	SYNPO2	-	-	-	deleterious(0)	-	-	-	-
chr6_6696010	6:6696010-6696010	A	missense_variant	MODERATE	SYNPO2	ENSCHIG00000022266	Transcript	ENSCHIT00000033406.1	protein_coding	2020-04-04	-	-	-	2729	2729	910	P/L	cCg/cTg	-	-	-1	-	HGNC	SYNPO2	-	-	-	deleterious(0)	-	-	-	-
chr6_25223568	6:25223568-25223568	A	missense_variant	MODERATE	C4orf54	ENSCHIG00000026509	Transcript	ENSCHIT00000040465.1	protein_coding	2020-02-03	-	-	-	1859	1565	522	T/K	aCg/aAg	-	-	1	-	HGNC	C4orf54	-	-	-	deleterious_low_confidence(0.04)	-	-	-	-
chr6_25943772	6:25943772-25943772	T	missense_variant	MODERATE	-	ENSCHIG00000025086	Transcript	ENSCHIT00000038138.1	protein_coding	2020-02-02	-	-	-	484	484	162	H/Y	Cat/Tat	-	-	1	-	-	-	-	-	-	deleterious(0.02)	-	-	-	-
chr6_34501461	6:34501461-34501461	A	missense_variant	MODERATE	CCSER1	ENSCHIG00000019553	Transcript	ENSCHIT00000028966.1	protein_coding	2020-06-11	-	-	-	2249	1772	591	S/F	tCc/tTc	-	-	-1	-	HGNC	CCSER1	-	-	-	deleterious(0.03)	-	-	-	-
chr6_34501461	6:34501461-34501461	A	missense_variant	MODERATE	CCSER1	ENSCHIG00000019553	Transcript	ENSCHIT00000028972.1	protein_coding	2020-06-11	-	-	-	2040	1772	591	S/F	tCc/tTc	-	-	-1	-	HGNC	CCSER1	-	-	-	deleterious(0.03)	-	-	-	-
chr6_34501461	6:34501461-34501461	A	missense_variant	MODERATE	CCSER1	ENSCHIG00000019553	Transcript	ENSCHIT00000028976.1	protein_coding	2020-06-10	-	-	-	2249	1772	591	S/F	tCc/tTc	-	-	-1	-	HGNC	CCSER1	-	-	-	deleterious(0.04)	-	-	-	-
chr6_34501461	6:34501461-34501461	A	missense_variant	MODERATE	CCSER1	ENSCHIG00000019553	Transcript	ENSCHIT00000028979.1	protein_coding	2020-06-09	-	-	-	2249	1772	591	S/F	tCc/tTc	-	-	-1	-	HGNC	CCSER1	-	-	-	deleterious(0.04)	-	-	-	-
chr6_36206977	6:36206977-36206977	T	missense_variant	MODERATE	TIGD2	ENSCHIG00000008747	Transcript	ENSCHIT00000012034.1	protein_coding	2020-01-01	-	-	-	502	502	168	L/I	Cta/Ata	-	-	-1	-	HGNC	TIGD2	-	-	-	deleterious(0.04)	-	-	-	-
chr6_58933206	6:58933206-58933206	T	missense_variant	MODERATE	-	ENSCHIG00000017310	Transcript	ENSCHIT00000025286.1	protein_coding	2020-01-04	-	-	-	175	175	59	P/T	Cct/Act	rs653280864	-	-1	-	-	-	-	-	-	deleterious(0.02)	-	-	-	-
chr6_72368176	6:72368176-72368176	A	missense_variant	MODERATE	-	ENSCHIG00000013585	Transcript	ENSCHIT00000019226.1	protein_coding	2020-12-12	-	-	-	1441	1441	481	D/Y	Gat/Tat	-	-	-1	-	-	-	-	-	-	deleterious(0.01)	-	-	-	-
chr6_73079014	6:73079014-73079014	T	missense_variant	MODERATE	IGFBP7	ENSCHIG00000022973	Transcript	ENSCHIT00000034621.1	protein_coding	2020-01-05	-	-	-	483	356	119	V/E	gTg/gAg	-	-	-1	-	HGNC	IGFBP7	-	-	-	deleterious(0)	-	-	-	-
chr6_95681533	6:95681533-95681533	T	missense_variant	MODERATE	-	ENSCHIG00000018831	Transcript	ENSCHIT00000027869.1	protein_coding	2020-03-04	-	-	-	262	262	88	H/Y	Cat/Tat	rs662326558	-	1	-	-	-	-	-	-	deleterious(0)	-	-	-	-
chr6_102637516	6:102637516-102637516	C	missense_variant	MODERATE	HSD17B13	ENSCHIG00000020775	Transcript	ENSCHIT00000030901.1	protein_coding	2020-07-07	-	-	-	896	896	299	L/R	cTc/cGc	-	-	-1	-	HGNC	HSD17B13	-	-	-	deleterious_low_confidence(0)	-	-	-	-
chr6_113105865	6:113105865-113105865	A	missense_variant	MODERATE	-	ENSCHIG00000011403	Transcript	ENSCHIT00000015944.1	protein_coding	18/22	-	-	-	2281	2281	761	L/F	Ctc/Ttc	rs649212625	-	-1	-	-	-	-	-	-	deleterious(0.05)	-	-	-	-
chr6_113105865	6:113105865-113105865	A	missense_variant	MODERATE	-	ENSCHIG00000011403	Transcript	ENSCHIT00000015963.1	protein_coding	18/22	-	-	-	2290	2290	764	L/F	Ctc/Ttc	rs649212625	-	-1	-	-	-	-	-	-	deleterious(0.05)	-	-	-	-
chr7_47694120	7:47694120-47694120	T	missense_variant	MODERATE	FAT2	ENSCHIG00000008233	Transcript	ENSCHIT00000011579.1	protein_coding	23/23	-	-	-	12830	12830	4277	S/L	tCg/tTg	-	-	1	-	HGNC	FAT2	-	-	-	deleterious(0)	-	-	-	-
chr7_49442240	7:49442240-49442240	A	missense_variant	MODERATE	ARHGEF37	ENSCHIG00000025128	Transcript	ENSCHIT00000038203.1	protein_coding	2020-10-12	-	-	-	1555	1544	515	S/I	aGc/aTc	-	-	-1	-	HGNC	ARHGEF37	-	-	-	deleterious(0)	-	-	-	-
chr7_58178398	7:58178398-58178398	G	missense_variant	MODERATE	-	ENSCHIG00000013382	Transcript	ENSCHIT00000018890.1	protein_coding	2020-01-01	-	-	-	266	266	89	Q/P	cAa/cCa	rs647286763	-	-1	-	-	-	-	-	-	deleterious(0.02)	-	-	-	-
chr7_59831553	7:59831553-59831553	T	missense_variant	MODERATE	PROB1	ENSCHIG00000010812	Transcript	ENSCHIT00000014969.1	protein_coding	2020-01-01	-	-	-	2842	2842	948	H/Y	Cat/Tat	-	-	1	-	HGNC	PROB1	-	-	-	deleterious(0.02)	-	-	-	-
chr7_64853545	7:64853545-64853545	G	missense_variant	MODERATE	C5orf15	ENSCHIG00000020905	Transcript	ENSCHIT00000031123.1	protein_coding	2020-02-04	-	-	-	131	131	44	S/C	tCc/tGc	rs645399117	-	1	-	HGNC	C5orf15	-	-	-	deleterious(0.01)	-	-	-	-
chr7_66073081	7:66073081-66073081	G	missense_variant	MODERATE	-	ENSCHIG00000023876	Transcript	ENSCHIT00000036175.1	protein_coding	2020-02-04	-	-	-	661	661	221	E/Q	Gaa/Caa	rs646187646	-	-1	-	-	-	-	-	-	deleterious(0.03)	-	-	-	-
chr7_66879531	7:66879531-66879531	C	missense_variant	MODERATE	SBNO2	ENSCHIG00000026127	Transcript	ENSCHIT00000039882.1	protein_coding	2020-08-31	-	-	-	903	831	277	Q/H	caG/caC	rs644282796	-	1	-	HGNC	SBNO2	-	-	-	deleterious(0.03)	-	-	-	-
chr7_66879531	7:66879531-66879531	C	missense_variant	MODERATE	SBNO2	ENSCHIG00000026127	Transcript	ENSCHIT00000039907.1	protein_coding	2020-08-30	-	-	-	903	831	277	Q/H	caG/caC	rs644282796	-	1	-	HGNC	SBNO2	-	-	-	deleterious(0.03)	-	-	-	-
chr7_66879531	7:66879531-66879531	C	missense_variant	MODERATE	SBNO2	ENSCHIG00000026127	Transcript	ENSCHIT00000039918.1	protein_coding	2020-06-30	-	-	-	732	732	244	Q/H	caG/caC	rs644282796	-	1	-	HGNC	SBNO2	-	-	-	deleterious(0.03)	-	-	-	-
chr7_66932635	7:66932635-66932635	T	missense_variant	MODERATE	ABCA7	ENSCHIG00000023165	Transcript	ENSCHIT00000035014.1	protein_coding	15/46	-	-	-	2352	2228	743	A/D	gCc/gAc	-	-	-1	-	HGNC	ABCA7	-	-	-	deleterious(0.03)	-	-	-	-
chr7_66932635	7:66932635-66932635	T	missense_variant	MODERATE	ABCA7	ENSCHIG00000023165	Transcript	ENSCHIT00000035045.1	protein_coding	14/45	-	-	-	2258	2228	743	A/D	gCc/gAc	-	-	-1	-	HGNC	ABCA7	-	-	-	deleterious(0.03)	-	-	-	-
chr7_66932635	7:66932635-66932635	T	missense_variant	MODERATE	ABCA7	ENSCHIG00000023165	Transcript	ENSCHIT00000035084.1	protein_coding	14/45	-	-	-	2210	2210	737	A/D	gCc/gAc	-	-	-1	-	HGNC	ABCA7	-	-	-	deleterious(0.02)	-	-	-	-
chr7_70456966	7:70456966-70456966	G	missense_variant	MODERATE	-	ENSCHIG00000009493	Transcript	ENSCHIT00000013026.1	protein_coding	2020-02-02	-	-	-	173	173	58	L/R	cTg/cGg	-	-	1	-	-	-	-	-	-	deleterious(0)	-	-	-	-
chr7_91067561	7:91067561-91067561	A	missense_variant	MODERATE	MYDGF	ENSCHIG00000016713	Transcript	ENSCHIT00000024297.1	protein_coding	2020-05-07	-	-	-	305	305	102	T/M	aCg/aTg	rs657282293	-	-1	-	HGNC	MYDGF	-	-	-	deleterious(0.01)	-	-	-	-
chr7_93868954	7:93868954-93868954	C	missense_variant,splice_region_variant	MODERATE	CLEC4G	ENSCHIG00000025064	Transcript	ENSCHIT00000038086.1	protein_coding	2020-06-09	-	-	-	888	380	127	V/A	gTg/gCg	rs640365834	-	1	-	HGNC	CLEC4G	-	-	-	deleterious(0.01)	-	-	-	-
chr7_99467158	7:99467158-99467158	T	missense_variant	MODERATE	-	ENSCHIG00000008337	Transcript	ENSCHIT00000011471.1	protein_coding	2020-01-01	-	-	-	205	205	69	V/I	Gta/Ata	-	-	-1	-	-	-	-	-	-	deleterious_low_confidence(0.03)	-	-	-	-
chr7_99705150	7:99705150-99705150	G	missense_variant	MODERATE	-	ENSCHIG00000021828	Transcript	ENSCHIT00000032644.1	protein_coding	2020-01-02	-	-	-	205	205	69	S/A	Tct/Gct	-	-	1	-	-	-	-	-	-	deleterious_low_confidence(0)	-	-	-	-
chr7_100458466	7:100458466-100458466	T	missense_variant	MODERATE	-	ENSCHIG00000018910	Transcript	ENSCHIT00000027986.1	protein_coding	2020-02-02	-	-	-	517	517	173	N/Y	Aac/Tac	rs636210977	-	1	-	-	-	-	-	-	deleterious_low_confidence(0.01)	-	-	-	-
chr7_104578681	7:104578681-104578681	T	missense_variant	MODERATE	ARMC6	ENSCHIG00000022745	Transcript	ENSCHIT00000034246.1	protein_coding	2020-06-08	-	-	-	1111	1111	371	R/W	Cgg/Tgg	rs662689528	-	1	-	HGNC	ARMC6	-	-	-	deleterious(0)	-	-	-	-
chr7_104578681	7:104578681-104578681	T	missense_variant	MODERATE	ARMC6	ENSCHIG00000022745	Transcript	ENSCHIT00000034250.1	protein_coding	2020-05-07	-	-	-	1085	1036	346	R/W	Cgg/Tgg	rs662689528	-	1	-	HGNC	ARMC6	-	-	-	deleterious(0)	-	-	-	-
chr7_104967769	7:104967769-104967769	C	missense_variant	MODERATE	CILP2	ENSCHIG00000016599	Transcript	ENSCHIT00000024096.1	protein_coding	2020-08-08	-	-	-	4202	3335	1112	R/P	cGg/cCg	-	-	1	-	HGNC	CILP2	-	-	-	deleterious(0)	-	-	-	-
chr8_7444180	8:7444180-7444180	G	missense_variant	MODERATE	CTSB	ENSCHIG00000025426	Transcript	ENSCHIT00000038707.1	protein_coding	2020-05-10	-	-	-	928	349	117	I/V	Att/Gtt	-	-	1	-	EntrezGene	-	-	-	-	deleterious(0)	-	-	-	-
chr8_10607276	8:10607276-10607276	T	missense_variant	MODERATE	NUGGC	ENSCHIG00000016874	Transcript	ENSCHIT00000024515.1	protein_coding	2020-10-18	-	-	-	1301	1256	419	T/M	aCg/aTg	rs638824017	-	1	-	HGNC	NUGGC	-	-	-	deleterious(0.01)	-	-	-	-
chr8_53992419	8:53992419-53992419	T	missense_variant	MODERATE	CEP78	ENSCHIG00000016639	Transcript	ENSCHIT00000024217.1	protein_coding	2020-01-17	-	-	-	139	139	47	A/S	Gcc/Tcc	-	-	1	-	HGNC	CEP78	-	-	-	deleterious(0.02)	-	-	-	-
chr8_53992419	8:53992419-53992419	T	missense_variant	MODERATE	CEP78	ENSCHIG00000016639	Transcript	ENSCHIT00000024221.1	protein_coding	2020-01-17	-	-	-	139	139	47	A/S	Gcc/Tcc	-	-	1	-	HGNC	CEP78	-	-	-	deleterious(0.02)	-	-	-	-
chr8_63901085	8:63901085-63901085	A	missense_variant	MODERATE	ALG2	ENSCHIG00000014578	Transcript	ENSCHIT00000020797.1	protein_coding	2020-01-02	-	-	-	136	136	46	S/C	Agc/Tgc	-	-	-1	-	HGNC	ALG2	-	-	-	deleterious(0.04)	-	-	-	-
chr8_74422493	8:74422493-74422493	C	missense_variant	MODERATE	EPHX2	ENSCHIG00000007111	Transcript	ENSCHIT00000009626.1	protein_coding	2020-08-19	-	-	-	1116	868	290	A/P	Gcc/Ccc	-	-	1	-	HGNC	EPHX2	-	-	-	deleterious(0)	-	-	-	-
chr8_74422493	8:74422493-74422493	C	missense_variant	MODERATE	EPHX2	ENSCHIG00000007111	Transcript	ENSCHIT00000009648.1	protein_coding	2020-08-18	-	-	-	1116	868	290	A/P	Gcc/Ccc	-	-	1	-	HGNC	EPHX2	-	-	-	deleterious(0)	-	-	-	-
chr8_76633196	8:76633196-76633196	A	missense_variant	MODERATE	IDNK	ENSCHIG00000024068	Transcript	ENSCHIT00000036490.1	protein_coding	2020-04-04	-	-	-	411	411	137	D/E	gaC/gaA	-	-	1	-	HGNC	IDNK	-	-	-	deleterious(0.04)	-	-	-	-
chr8_76633196	8:76633196-76633196	A	missense_variant	MODERATE	IDNK	ENSCHIG00000024068	Transcript	ENSCHIT00000036493.1	protein_coding	2020-03-03	-	-	-	366	366	122	D/E	gaC/gaA	-	-	1	-	HGNC	IDNK	-	-	-	deleterious(0.04)	-	-	-	-
chr8_95304490	8:95304490-95304490	T	missense_variant	MODERATE	TMEM38B	ENSCHIG00000014855	Transcript	ENSCHIT00000021215.1	protein_coding	2020-02-06	-	-	-	220	220	74	L/F	Ctt/Ttt	-	-	1	-	HGNC	TMEM38B	-	-	-	deleterious(0.01)	-	-	-	-
chr8_95304490	8:95304490-95304490	T	missense_variant	MODERATE	TMEM38B	ENSCHIG00000014855	Transcript	ENSCHIT00000021217.1	protein_coding	2020-02-07	-	-	-	220	220	74	L/F	Ctt/Ttt	-	-	1	-	HGNC	TMEM38B	-	-	-	deleterious(0.01)	-	-	-	-
chr8_99969814	8:99969814-99969814	C	missense_variant	MODERATE	MUSK	ENSCHIG00000021059	Transcript	ENSCHIT00000031406.1	protein_coding	2020-04-14	-	-	-	482	482	161	L/P	cTc/cCc	-	-	1	-	HGNC	MUSK	-	-	-	deleterious(0)	-	-	-	-
chr8_103038899	8:103038899-103038899	G	missense_variant,splice_region_variant	MODERATE	KIF12	ENSCHIG00000018125	Transcript	ENSCHIT00000026683.1	protein_coding	19/19	-	-	-	1802	1802	601	G/A	gGg/gCg	rs651108403	-	-1	-	HGNC	KIF12	-	-	-	deleterious_low_confidence(0)	-	-	-	-
chr8_106585095	8:106585095-106585095	A	missense_variant	MODERATE	-	ENSCHIG00000016022	Transcript	ENSCHIT00000023125.1	protein_coding	2020-02-02	-	-	-	953	823	275	A/T	Gcc/Acc	-	-	1	-	-	-	-	-	-	deleterious_low_confidence(0.01)	-	-	-	-
chr8_111883183	8:111883183-111883183	A	missense_variant	MODERATE	TPO	ENSCHIG00000021384	Transcript	ENSCHIT00000031900.1	protein_coding	2020-05-15	-	-	-	515	515	172	A/V	gCg/gTg	rs665365700	-	-1	-	HGNC	TPO	-	-	-	deleterious(0.04)	-	-	-	-
chr8_112609954	8:112609954-112609954	C	missense_variant	MODERATE	FAM110C	ENSCHIG00000026574	Transcript	ENSCHIT00000040580.1	protein_coding	2020-01-02	-	-	-	372	372	124	K/N	aaG/aaC	-	-	1	-	HGNC	FAM110C	-	-	-	deleterious(0.02)	-	-	-	-
chr9_13546905	9:13546905-13546905	T	missense_variant	MODERATE	-	ENSCHIG00000006697	Transcript	ENSCHIT00000008903.1	protein_coding	2020-01-01	-	-	-	27	27	9	K/N	aaG/aaT	rs657655196	-	1	-	-	-	-	-	-	deleterious(0.04)	-	-	-	-
chr9_21474066	9:21474066-21474066	G	missense_variant	MODERATE	-	ENSCHIG00000022717	Transcript	ENSCHIT00000034195.1	protein_coding	2020-03-03	-	-	-	1428	907	303	A/P	Gca/Cca	-	-	-1	-	-	-	-	-	-	deleterious(0)	-	-	-	-
chr9_21474149	9:21474149-21474149	G	missense_variant	MODERATE	-	ENSCHIG00000022717	Transcript	ENSCHIT00000034195.1	protein_coding	2020-03-03	-	-	-	1345	824	275	S/T	aGt/aCt	-	-	-1	-	-	-	-	-	-	deleterious(0.01)	-	-	-	-
chr9_44123441	9:44123441-44123441	G	missense_variant	MODERATE	-	ENSCHIG00000009618	Transcript	ENSCHIT00000013201.1	protein_coding	2020-01-02	-	-	-	367	367	123	S/P	Tca/Cca	rs651510819	-	-1	-	-	-	-	-	-	deleterious(0.01)	-	-	-	-
chr9_44123441	9:44123441-44123441	G	missense_variant	MODERATE	-	ENSCHIG00000009618	Transcript	ENSCHIT00000013215.1	protein_coding	2020-01-02	-	-	-	367	367	123	S/P	Tca/Cca	rs651510819	-	-1	-	-	-	-	-	-	deleterious(0.01)	-	-	-	-
chr9_61388091	9:61388091-61388091	G	missense_variant	MODERATE	BCLAF1	ENSCHIG00000000525	Transcript	ENSCHIT00000000761.1	protein_coding	2020-06-11	-	-	-	2004	1903	635	Y/H	Tat/Cat	-	-	-1	-	HGNC	BCLAF1	-	-	-	deleterious(0)	-	-	-	-
chr9_61388091	9:61388091-61388091	G	missense_variant	MODERATE	BCLAF1	ENSCHIG00000000525	Transcript	ENSCHIT00000000781.1	protein_coding	2020-06-11	-	-	-	2009	1927	643	Y/H	Tat/Cat	-	-	-1	-	HGNC	BCLAF1	-	-	-	deleterious(0)	-	-	-	-
chr9_61388091	9:61388091-61388091	G	missense_variant	MODERATE	BCLAF1	ENSCHIG00000000525	Transcript	ENSCHIT00000000804.1	protein_coding	2020-06-12	-	-	-	2004	1903	635	Y/H	Tat/Cat	-	-	-1	-	HGNC	BCLAF1	-	-	-	deleterious(0)	-	-	-	-
chr9_61388091	9:61388091-61388091	G	missense_variant	MODERATE	BCLAF1	ENSCHIG00000000525	Transcript	ENSCHIT00000000826.1	protein_coding	2020-05-08	-	-	-	1903	1903	635	Y/H	Tat/Cat	-	-	-1	-	HGNC	BCLAF1	-	-	-	deleterious(0)	-	-	-	-
chr9_61388091	9:61388091-61388091	G	missense_variant	MODERATE	BCLAF1	ENSCHIG00000000525	Transcript	ENSCHIT00000000887.1	protein_coding	2020-06-09	-	-	-	2004	1903	635	Y/H	Tat/Cat	-	-	-1	-	HGNC	BCLAF1	-	-	-	deleterious(0)	-	-	-	-
chr9_61388106	9:61388106-61388106	T	missense_variant	MODERATE	BCLAF1	ENSCHIG00000000525	Transcript	ENSCHIT00000000761.1	protein_coding	2020-06-11	-	-	-	1989	1888	630	E/K	Gag/Aag	-	-	-1	-	HGNC	BCLAF1	-	-	-	deleterious(0)	-	-	-	-
chr9_61388106	9:61388106-61388106	T	missense_variant	MODERATE	BCLAF1	ENSCHIG00000000525	Transcript	ENSCHIT00000000781.1	protein_coding	2020-06-11	-	-	-	1994	1912	638	E/K	Gag/Aag	-	-	-1	-	HGNC	BCLAF1	-	-	-	deleterious(0)	-	-	-	-
chr9_61388106	9:61388106-61388106	T	missense_variant	MODERATE	BCLAF1	ENSCHIG00000000525	Transcript	ENSCHIT00000000804.1	protein_coding	2020-06-12	-	-	-	1989	1888	630	E/K	Gag/Aag	-	-	-1	-	HGNC	BCLAF1	-	-	-	deleterious(0)	-	-	-	-
chr9_61388106	9:61388106-61388106	T	missense_variant	MODERATE	BCLAF1	ENSCHIG00000000525	Transcript	ENSCHIT00000000826.1	protein_coding	2020-05-08	-	-	-	1888	1888	630	E/K	Gag/Aag	-	-	-1	-	HGNC	BCLAF1	-	-	-	deleterious(0)	-	-	-	-
chr9_61388106	9:61388106-61388106	T	missense_variant	MODERATE	BCLAF1	ENSCHIG00000000525	Transcript	ENSCHIT00000000887.1	protein_coding	2020-06-09	-	-	-	1989	1888	630	E/K	Gag/Aag	-	-	-1	-	HGNC	BCLAF1	-	-	-	deleterious(0)	-	-	-	-
chr9_63242784	9:63242784-63242784	A	missense_variant	MODERATE	ARFGEF3	ENSCHIG00000026696	Transcript	ENSCHIT00000040813.1	protein_coding	34/34	-	-	-	6406	6406	2136	A/T	Gcc/Acc	-	-	1	-	HGNC	ARFGEF3	-	-	-	deleterious(0)	-	-	-	-
chr9_63324941	9:63324941-63324941	A	missense_variant	MODERATE	NHSL1	ENSCHIG00000016534	Transcript	ENSCHIT00000023985.1	protein_coding	2020-06-08	-	-	-	983	983	328	T/M	aCg/aTg	rs668473241	-	-1	-	HGNC	NHSL1	-	-	-	deleterious(0.05)	-	-	-	-
chr9_63324941	9:63324941-63324941	A	missense_variant	MODERATE	NHSL1	ENSCHIG00000016534	Transcript	ENSCHIT00000023991.1	protein_coding	2020-05-07	-	-	-	851	851	284	T/M	aCg/aTg	rs668473241	-	-1	-	HGNC	NHSL1	-	-	-	deleterious(0.04)	-	-	-	-
chr9_63324941	9:63324941-63324941	A	missense_variant	MODERATE	NHSL1	ENSCHIG00000016534	Transcript	ENSCHIT00000023995.1	protein_coding	2020-06-08	-	-	-	902	902	301	T/M	aCg/aTg	rs668473241	-	-1	-	HGNC	NHSL1	-	-	-	deleterious(0.04)	-	-	-	-
chr9_63324941	9:63324941-63324941	A	missense_variant	MODERATE	NHSL1	ENSCHIG00000016534	Transcript	ENSCHIT00000024001.1	protein_coding	2020-06-08	-	-	-	1478	716	239	T/M	aCg/aTg	rs668473241	-	-1	-	HGNC	NHSL1	-	-	-	deleterious(0.04)	-	-	-	-
chr9_63324941	9:63324941-63324941	A	missense_variant	MODERATE	NHSL1	ENSCHIG00000016534	Transcript	ENSCHIT00000024009.1	protein_coding	2020-06-08	-	-	-	758	758	253	T/M	aCg/aTg	rs668473241	-	-1	-	HGNC	NHSL1	-	-	-	deleterious(0.04)	-	-	-	-
chr9_74513887	9:74513887-74513887	G	missense_variant	MODERATE	-	ENSCHIG00000025529	Transcript	ENSCHIT00000038849.1	protein_coding	2020-04-07	-	-	-	507	507	169	K/N	aaA/aaC	-	-	-1	-	-	-	-	-	-	deleterious(0.01)	-	-	-	-
chr9_74513887	9:74513887-74513887	G	missense_variant	MODERATE	-	ENSCHIG00000025529	Transcript	ENSCHIT00000038854.1	protein_coding	2020-03-04	-	-	-	486	486	162	K/N	aaA/aaC	-	-	-1	-	-	-	-	-	-	deleterious(0)	-	-	-	-
chr10_76134325	10:76134325-76134325	T	frameshift_variant	HIGH	-	ENSCHIG00000012738	Transcript	ENSCHIT00000017892.1	protein_coding	2020-01-07	-	-	-	69-70	69-70	23-24	-/X	-/A	-	-	-1	-	-	-	-	-	-	-	-	-	-	-
chr10_76134325	10:76134325-76134325	T	frameshift_variant	HIGH	-	ENSCHIG00000012738	Transcript	ENSCHIT00000017898.1	protein_coding	2020-01-09	-	-	-	69-70	69-70	23-24	-/X	-/A	-	-	-1	-	-	-	-	-	-	-	-	-	-	-
chr11_13958348	11:13958348-13958348	GC	frameshift_variant	HIGH	-	ENSCHIG00000009384	Transcript	ENSCHIT00000012901.1	protein_coding	2020-02-02	-	-	-	374-375	374-375	125	R/RX	cgg/cgGCg	-	-	1	-	-	-	-	-	-	-	-	-	-	-
chr13_73669387	13:73669387-73669387	T	frameshift_variant	HIGH	-	ENSCHIG00000025340	Transcript	ENSCHIT00000038537.1	protein_coding	2020-01-05	-	-	-	274-275	274-275	92	I/NX	ata/aAta	-	-	-1	-	-	-	-	-	-	-	-	-	-	-
chr14_81072289	14:81072289-81072291	-	frameshift_variant	HIGH	PLEC	ENSCHIG00000022260	Transcript	ENSCHIT00000033432.1	protein_coding	2020-03-19	-	-	-	700-701	700-701	234	G/X	GGc/c	-	-	-1	-	HGNC	PLEC	-	-	-	-	-	-	-	-
chr14_91693557	14:91693557-91693559	-	frameshift_variant	HIGH	B3GAT2	ENSCHIG00000018487	Transcript	ENSCHIT00000027318.1	protein_coding	2020-01-04	-	-	-	169-170	169-170	57	G/X	GGc/c	-	-	-1	-	HGNC	B3GAT2	-	-	-	-	-	-	-	-
chr15_3934348	15:3934348-3934348	G	frameshift_variant	HIGH	-	ENSCHIG00000008895	Transcript	ENSCHIT00000012222.1	protein_coding	2020-01-01	-	-	-	64-65	64-65	22	Q/PX	cag/cCag	-	-	-1	-	-	-	-	-	-	-	-	-	-	-
chr15_76379264	15:76379264-76379264	T	stop_gained,frameshift_variant	HIGH	MMP20	ENSCHIG00000026359	Transcript	ENSCHIT00000040243.1	protein_coding	2020-09-10	-	-	-	1166-1167	1166-1167	389	Y/*	tac/taAc	-	-	-1	-	HGNC	MMP20	-	-	-	-	-	-	-	-
chr17_1364491	17:1364491-1364495	-	splice_acceptor_variant,intron_variant	HIGH	INPP5J	ENSCHIG00000023367	Transcript	ENSCHIT00000035359.1	protein_coding	-	2020-11-11	-	-	-	-	-	-	-	-	-	-1	-	HGNC	INPP5J	-	-	-	-	-	-	-	-
chr17_1364491	17:1364491-1364495	-	splice_acceptor_variant,intron_variant	HIGH	INPP5J	ENSCHIG00000023367	Transcript	ENSCHIT00000035370.1	protein_coding	-	2020-12-12	-	-	-	-	-	-	-	-	-	-1	-	HGNC	INPP5J	-	-	-	-	-	-	-	-
chr18_56194881	18:56194881-56194883	-	frameshift_variant	HIGH	LMTK3	ENSCHIG00000016447	Transcript	ENSCHIT00000023872.1	protein_coding	2020-12-16	-	-	-	2401-2402	2401-2402	801	P/X	CCg/g	-	-	-1	-	HGNC	LMTK3	-	-	-	-	-	-	-	-
chr18_56194881	18:56194881-56194883	-	frameshift_variant	HIGH	LMTK3	ENSCHIG00000016447	Transcript	ENSCHIT00000023903.1	protein_coding	2020-11-16	-	-	-	2266-2267	2266-2267	756	P/X	CCg/g	-	-	-1	-	HGNC	LMTK3	-	-	-	-	-	-	-	-
chr18_56194881	18:56194881-56194883	-	frameshift_variant	HIGH	LMTK3	ENSCHIG00000016447	Transcript	ENSCHIT00000023912.1	protein_coding	2020-11-19	-	-	-	2266-2267	2266-2267	756	P/X	CCg/g	-	-	-1	-	HGNC	LMTK3	-	-	-	-	-	-	-	-
chr18_63207505	18:63207505-63207507	-	frameshift_variant	HIGH	-	ENSCHIG00000023461	Transcript	ENSCHIT00000035564.1	protein_coding	2020-01-12	-	-	-	27-28	27-28	2020-09-10	FG/LX	ttTGgt/ttgt	-	-	1	-	-	-	-	-	-	-	-	-	-	-
chr18_63207505	18:63207505-63207507	-	frameshift_variant	HIGH	-	ENSCHIG00000023461	Transcript	ENSCHIT00000035591.1	protein_coding	2020-01-11	-	-	-	27-28	27-28	2020-09-10	FG/LX	ttTGgt/ttgt	-	-	1	-	-	-	-	-	-	-	-	-	-	-
chr18_63207505	18:63207505-63207507	-	frameshift_variant	HIGH	-	ENSCHIG00000023461	Transcript	ENSCHIT00000035597.1	protein_coding	2020-01-12	-	-	-	27-28	27-28	2020-09-10	FG/LX	ttTGgt/ttgt	-	-	1	-	-	-	-	-	-	-	-	-	-	-
chr18_63207505	18:63207505-63207507	-	frameshift_variant	HIGH	-	ENSCHIG00000023461	Transcript	ENSCHIT00000035602.1	protein_coding	2020-01-12	-	-	-	27-28	27-28	2020-09-10	FG/LX	ttTGgt/ttgt	-	-	1	-	-	-	-	-	-	-	-	-	-	-
chr18_63207505	18:63207505-63207507	-	frameshift_variant	HIGH	-	ENSCHIG00000023461	Transcript	ENSCHIT00000035604.1	protein_coding	2020-01-07	-	-	-	27-28	27-28	2020-09-10	FG/LX	ttTGgt/ttgt	-	-	1	-	-	-	-	-	-	-	-	-	-	-
chr18_64370884	18:64370884-64370885	-	splice_acceptor_variant	HIGH	-	ENSCHIG00000022734	Transcript	ENSCHIT00000034241.1	protein_coding	-	2020-08-08	-	-	-	-	-	-	-	-	-	-1	-	-	-	-	-	-	-	-	-	-	-
chr18_64388793	18:64388793-64388793	GG	frameshift_variant	HIGH	-	ENSCHIG00000024938	Transcript	ENSCHIT00000037898.1	protein_coding	2020-03-06	-	-	-	633-634	633-634	211-212	-/X	-/CC	-	-	-1	-	-	-	-	-	-	-	-	-	-	-
chr2_20485778	2:20485778-20485779	-	splice_donor_variant	HIGH	COL4A4	ENSCHIG00000025629	Transcript	ENSCHIT00000039030.1	protein_coding	-	2020-12-28	-	-	-	-	-	-	-	-	-	1	-	HGNC	COL4A4	-	-	-	-	-	-	-	-
chr2_83604414	2:83604414-83604416	-	frameshift_variant	HIGH	GTDC1	ENSCHIG00000022649	Transcript	ENSCHIT00000034071.1	protein_coding	2020-07-12	-	-	-	1131-1132	1131-1132	377-378	PL/PX	ccATta/ccta	-	-	-1	-	HGNC	GTDC1	-	-	-	-	-	-	-	-
chr2_83604414	2:83604414-83604416	-	frameshift_variant	HIGH	GTDC1	ENSCHIG00000022649	Transcript	ENSCHIT00000034079.1	protein_coding	2020-06-11	-	-	-	983-984	828-829	276-277	PL/PX	ccATta/ccta	-	-	-1	-	HGNC	GTDC1	-	-	-	-	-	-	-	-
chr2_83604414	2:83604414-83604416	-	frameshift_variant	HIGH	GTDC1	ENSCHIG00000022649	Transcript	ENSCHIT00000034083.1	protein_coding	2020-05-10	-	-	-	1310-1311	828-829	276-277	PL/PX	ccATta/ccta	-	-	-1	-	HGNC	GTDC1	-	-	-	-	-	-	-	-
chr2_83604417	2:83604417-83604417	CA	frameshift_variant	HIGH	GTDC1	ENSCHIG00000022649	Transcript	ENSCHIT00000034071.1	protein_coding	2020-07-12	-	-	-	1129-1130	1129-1130	377	P/LX	cca/cTGca	-	-	-1	-	HGNC	GTDC1	-	-	-	-	-	-	-	-
chr2_83604417	2:83604417-83604417	CA	frameshift_variant	HIGH	GTDC1	ENSCHIG00000022649	Transcript	ENSCHIT00000034079.1	protein_coding	2020-06-11	-	-	-	981-982	826-827	276	P/LX	cca/cTGca	-	-	-1	-	HGNC	GTDC1	-	-	-	-	-	-	-	-
chr2_83604417	2:83604417-83604417	CA	frameshift_variant	HIGH	GTDC1	ENSCHIG00000022649	Transcript	ENSCHIT00000034083.1	protein_coding	2020-05-10	-	-	-	1308-1309	826-827	276	P/LX	cca/cTGca	-	-	-1	-	HGNC	GTDC1	-	-	-	-	-	-	-	-
chr20_24073566	20:24073566-24073568	-	frameshift_variant	HIGH	-	ENSCHIG00000013164	Transcript	ENSCHIT00000018537.1	protein_coding	2020-05-05	-	-	-	711-712	671-672	224	L/X	cTT/c	-	-	-1	-	-	-	-	-	-	-	-	-	-	-
chr21_19066477	21:19066477-19066479	-	frameshift_variant	HIGH	-	ENSCHIG00000015432	Transcript	ENSCHIT00000022147.1	protein_coding	2020-01-02	-	-	-	43-44	43-44	15	M/X	ATg/g	-	-	-1	-	-	-	-	-	-	-	-	-	-	-
chr21_19066480	21:19066480-19066480	CA	frameshift_variant	HIGH	-	ENSCHIG00000015432	Transcript	ENSCHIT00000022147.1	protein_coding	2020-01-02	-	-	-	41-42	41-42	14	C/CX	tgc/tgTGc	-	-	-1	-	-	-	-	-	-	-	-	-	-	-
chr23_21399624	23:21399624-21399625	-	frameshift_variant	HIGH	-	ENSCHIG00000009614	Transcript	ENSCHIT00000013195.1	protein_coding	2020-03-06	-	-	-	437	437	146	A/X	gCc/gc	-	-	1	-	-	-	-	-	-	-	-	-	-	-
chr23_23531747	23:23531747-23531747	TTCAC	frameshift_variant	HIGH	-	ENSCHIG00000025604	Transcript	ENSCHIT00000038976.1	protein_coding	2020-02-05	-	-	-	225-226	225-226	75-76	-/VX	-/GTGAA	-	-	-1	-	-	-	-	-	-	-	-	-	-	-
chr23_23531747	23:23531747-23531747	TTCAC	frameshift_variant	HIGH	-	ENSCHIG00000025604	Transcript	ENSCHIT00000038982.1	protein_coding	2020-02-05	-	-	-	917-918	225-226	75-76	-/VX	-/GTGAA	-	-	-1	-	-	-	-	-	-	-	-	-	-	-
chr25_26605574	25:26605574-26605578	-	splice_donor_variant,intron_variant	HIGH	ITGAL	ENSCHIG00000012390	Transcript	ENSCHIT00000017503.1	protein_coding	-	21/31	-	-	-	-	-	-	-	rs663343454	-	1	-	EntrezGene	-	-	-	-	-	-	-	-	-
chr25_26605574	25:26605574-26605578	-	splice_donor_variant,intron_variant	HIGH	ITGAL	ENSCHIG00000012390	Transcript	ENSCHIT00000017524.1	protein_coding	-	20/30	-	-	-	-	-	-	-	rs663343454	-	1	-	EntrezGene	-	-	-	-	-	-	-	-	-
chr25_26605574	25:26605574-26605578	-	splice_donor_variant,intron_variant	HIGH	ITGAL	ENSCHIG00000012390	Transcript	ENSCHIT00000017547.1	protein_coding	-	21/30	-	-	-	-	-	-	-	rs663343454	-	1	-	EntrezGene	-	-	-	-	-	-	-	-	-
chr25_26605574	25:26605574-26605578	-	splice_donor_variant,intron_variant	HIGH	ITGAL	ENSCHIG00000012390	Transcript	ENSCHIT00000017569.1	protein_coding	-	20/29	-	-	-	-	-	-	-	rs663343454	-	1	-	EntrezGene	-	-	-	-	-	-	-	-	-
chr4_6789324	4:6789324-6789325	-	frameshift_variant	HIGH	-	ENSCHIG00000017911	Transcript	ENSCHIT00000026329.1	protein_coding	2020-03-03	-	-	-	844	844	282	L/X	Ctg/tg	-	-	-1	-	-	-	-	-	-	-	-	-	-	-
chr4_37139331	4:37139331-37139340	-	stop_gained,inframe_deletion	HIGH	-	ENSCHIG00000022010	Transcript	ENSCHIT00000032961.1	protein_coding	2020-03-03	-	-	-	1028-1036	1028-1036	343-346	FEDG/*	tTTGAAGATGga/tga	-	-	-1	-	-	-	-	-	-	-	-	-	-	-
chr4_71155185	4:71155185-71155185	CA	frameshift_variant	HIGH	LAMB4	ENSCHIG00000017010	Transcript	ENSCHIT00000024814.1	protein_coding	22/35	-	-	-	2520-2521	2520-2521	840-841	-/X	-/CA	-	-	1	-	HGNC	LAMB4	-	-	-	-	-	-	-	-
chr4_75714449	4:75714449-75714449	TG	frameshift_variant	HIGH	SLC26A5	ENSCHIG00000023772	Transcript	ENSCHIT00000036046.1	protein_coding	16/18	-	-	-	1832-1833	1832-1833	611	E/DX	gag/gaTGg	-	-	1	-	HGNC	SLC26A5	-	-	-	-	-	-	-	-
chr4_75714450	4:75714450-75714452	-	frameshift_variant	HIGH	SLC26A5	ENSCHIG00000023772	Transcript	ENSCHIT00000036046.1	protein_coding	16/18	-	-	-	1834-1835	1834-1835	612	N/X	AAt/t	-	-	1	-	HGNC	SLC26A5	-	-	-	-	-	-	-	-
chr6_7304026	6:7304026-7304030	-	frameshift_variant	HIGH	-	ENSCHIG00000024794	Transcript	ENSCHIT00000037674.1	protein_coding	2020-01-02	-	-	-	239-242	239-242	80-81	SY/X	tCTTAc/tc	-	-	1	-	-	-	-	-	-	-	-	-	-	-
chr7_94745346	7:94745346-94745348	-	frameshift_variant	HIGH	ICAM3	ENSCHIG00000008833	Transcript	ENSCHIT00000012160.1	protein_coding	2020-04-08	-	-	-	721-722	721-722	241	P/X	CCt/t	-	-	-1	-	HGNC	ICAM3	-	-	-	-	-	-	-	-
chr8_109702175	8:109702175-109702176	-	frameshift_variant	HIGH	-	ENSCHIG00000004959	Transcript	ENSCHIT00000006598.1	protein_coding	2020-01-01	-	-	-	2255	1875	625	Y/X	taC/ta	-	-	1	-	-	-	-	-	-	-	-	-	-	-
chr9_32383254	9:32383254-32383254	TCAGT	splice_acceptor_variant	HIGH	-	ENSCHIG00000015439	Transcript	ENSCHIT00000022185.1	protein_coding	-	2020-04-04	-	-	-	-	-	-	-	-	-	-1	-	-	-	-	-	-	-	-	-	-	-
chr10_16983514	10:16983514-16983514	T	stop_gained	HIGH	DLST	ENSCHIG00000015687	Transcript	ENSCHIT00000022641.1	protein_coding	2020-04-16	-	-	-	159	159	53	W/*	tgG/tgA	rs652616524	-	-1	-	HGNC	DLST	-	-	-	-	-	-	-	-
chr10_26842164	10:26842164-26842164	A	splice_acceptor_variant	HIGH	SYNE2	ENSCHIG00000017393	Transcript	ENSCHIT00000026150.1	protein_coding	-	58/115	-	-	-	-	-	-	-	-	-	-1	-	HGNC	SYNE2	-	-	-	-	-	-	-	-
chr10_26842164	10:26842164-26842164	A	splice_acceptor_variant	HIGH	SYNE2	ENSCHIG00000017393	Transcript	ENSCHIT00000026171.1	protein_coding	-	57/114	-	-	-	-	-	-	-	-	-	-1	-	HGNC	SYNE2	-	-	-	-	-	-	-	-
chr11_12888472	11:12888472-12888472	G	splice_donor_variant	HIGH	DYSF	ENSCHIG00000007595	Transcript	ENSCHIT00000010926.1	protein_coding	-	24/50	-	-	-	-	-	-	-	rs658516142	-	-1	-	HGNC	DYSF	-	-	-	-	-	-	-	-
chr11_12888472	11:12888472-12888472	G	splice_donor_variant	HIGH	DYSF	ENSCHIG00000007595	Transcript	ENSCHIT00000010964.1	protein_coding	-	25/49	-	-	-	-	-	-	-	rs658516142	-	-1	-	HGNC	DYSF	-	-	-	-	-	-	-	-
chr12_36316271	12:36316271-36316271	T	stop_gained	HIGH	-	ENSCHIG00000005353	Transcript	ENSCHIT00000007274.1	protein_coding	2020-03-03	-	-	-	689	689	230	W/*	tGg/tAg	-	-	-1	-	-	-	-	-	-	-	-	-	-	-
chr12_36319145	12:36319145-36319145	A	splice_donor_variant	HIGH	-	ENSCHIG00000005353	Transcript	ENSCHIT00000007274.1	protein_coding	-	2020-01-02	-	-	-	-	-	-	-	-	-	-1	-	-	-	-	-	-	-	-	-	-	-
chr14_20406373	14:20406373-20406373	T	splice_acceptor_variant	HIGH	KLF10	ENSCHIG00000017034	Transcript	ENSCHIT00000024815.1	protein_coding	-	2020-02-04	-	-	-	-	-	-	-	rs662274923	-	-1	-	HGNC	KLF10	-	-	-	-	-	-	-	-
chr15_9556173	15:9556173-9556173	A	stop_gained	HIGH	API5	ENSCHIG00000015343	Transcript	ENSCHIT00000022043.1	protein_coding	2020-05-14	-	-	-	1090	448	150	R/*	Cga/Tga	-	-	-1	-	HGNC	API5	-	-	-	-	-	-	-	-
chr15_9556173	15:9556173-9556173	A	stop_gained	HIGH	API5	ENSCHIG00000015343	Transcript	ENSCHIT00000022053.1	protein_coding	2020-05-13	-	-	-	448	448	150	R/*	Cga/Tga	-	-	-1	-	HGNC	API5	-	-	-	-	-	-	-	-
chr15_34529289	15:34529289-34529289	T	stop_gained	HIGH	-	ENSCHIG00000020519	Transcript	ENSCHIT00000030477.1	protein_coding	2020-02-02	-	-	-	564	564	188	Y/*	taC/taA	-	-	-1	-	-	-	-	-	-	-	-	-	-	-
chr15_35427896	15:35427896-35427896	A	splice_donor_variant	HIGH	-	ENSCHIG00000018415	Transcript	ENSCHIT00000027206.1	protein_coding	-	2020-01-02	-	-	-	-	-	-	-	rs654576219	-	-1	-	-	-	-	-	-	-	-	-	-	-
chr16_22813366	16:22813366-22813366	T	stop_gained	HIGH	-	ENSCHIG00000001173	Transcript	ENSCHIT00000001642.1	protein_coding	2020-07-07	-	-	-	1009	1009	337	E/*	Gaa/Taa	-	-	1	-	-	-	-	-	-	-	-	-	-	-
chr16_22813370	16:22813370-22813370	G	stop_lost	HIGH	-	ENSCHIG00000001173	Transcript	ENSCHIT00000001642.1	protein_coding	2020-07-07	-	-	-	1013	1013	338	*/W	tAg/tGg	-	-	1	-	-	-	-	-	-	-	-	-	-	-
chr16_78953937	16:78953937-78953937	C	splice_donor_variant	HIGH	NAV1	ENSCHIG00000008057	Transcript	ENSCHIT00000011592.1	protein_coding	-	2020-02-28	-	-	-	-	-	-	-	-	-	1	-	HGNC	NAV1	-	-	-	-	-	-	-	-
chr17_45386199	17:45386199-45386199	G	splice_donor_variant,non_coding_transcript_variant	HIGH	-	ENSCHIG00000007126	Transcript	ENSCHIT00000009644.1	lincRNA	-	2020-01-03	-	-	-	-	-	-	-	-	-	-1	-	-	-	-	-	-	-	-	-	-	-
chr17_45386199	17:45386199-45386199	G	splice_donor_variant,non_coding_transcript_variant	HIGH	-	ENSCHIG00000007126	Transcript	ENSCHIT00000009645.1	lincRNA	-	2020-01-03	-	-	-	-	-	-	-	-	-	-1	-	-	-	-	-	-	-	-	-	-	-
chr17_45386199	17:45386199-45386199	G	splice_donor_variant,non_coding_transcript_variant	HIGH	-	ENSCHIG00000007126	Transcript	ENSCHIT00000009647.1	lincRNA	-	2020-01-03	-	-	-	-	-	-	-	-	-	-1	-	-	-	-	-	-	-	-	-	-	-
chr18_52147942	18:52147942-52147942	T	start_lost	HIGH	-	ENSCHIG00000020539	Transcript	ENSCHIT00000030866.1	protein_coding	2020-01-19	-	-	-	1	1	1	R/C	Cgc/Tgc	-	-	1	-	-	-	-	-	-	deleterious_low_confidence(0)	-	-	-	-
chr18_52147942	18:52147942-52147942	T	start_lost	HIGH	-	ENSCHIG00000020539	Transcript	ENSCHIT00000030876.1	protein_coding	2020-01-20	-	-	-	1	1	1	R/C	Cgc/Tgc	-	-	1	-	-	-	-	-	-	deleterious_low_confidence(0)	-	-	-	-
chr18_62201389	18:62201389-62201389	A	stop_gained	HIGH	-	ENSCHIG00000013160	Transcript	ENSCHIT00000018524.1	protein_coding	2020-04-04	-	-	-	2492	1609	537	R/*	Cga/Tga	-	-	-1	-	-	-	-	-	-	-	-	-	-	-
chr18_62201389	18:62201389-62201389	A	stop_gained	HIGH	-	ENSCHIG00000013160	Transcript	ENSCHIT00000018529.1	protein_coding	2020-05-05	-	-	-	2031	1609	537	R/*	Cga/Tga	-	-	-1	-	-	-	-	-	-	-	-	-	-	-
chr18_62201389	18:62201389-62201389	A	stop_gained	HIGH	-	ENSCHIG00000013160	Transcript	ENSCHIT00000018534.1	protein_coding	2020-03-03	-	-	-	1837	1684	562	R/*	Cga/Tga	-	-	-1	-	-	-	-	-	-	-	-	-	-	-
chr18_62201389	18:62201389-62201389	A	stop_gained	HIGH	-	ENSCHIG00000013160	Transcript	ENSCHIT00000018539.1	protein_coding	2020-05-05	-	-	-	1949	1609	537	R/*	Cga/Tga	-	-	-1	-	-	-	-	-	-	-	-	-	-	-
chr18_62201389	18:62201389-62201389	A	stop_gained	HIGH	-	ENSCHIG00000013160	Transcript	ENSCHIT00000018545.1	protein_coding	2020-04-04	-	-	-	1654	1654	552	R/*	Cga/Tga	-	-	-1	-	-	-	-	-	-	-	-	-	-	-
chr18_64370922	18:64370922-64370922	T	splice_donor_variant	HIGH	-	ENSCHIG00000022734	Transcript	ENSCHIT00000034241.1	protein_coding	-	2020-08-08	-	-	-	-	-	-	-	-	-	-1	-	-	-	-	-	-	-	-	-	-	-
chr23_28426293	23:28426293-28426293	A	splice_donor_variant	HIGH	TNFRSF21	ENSCHIG00000026271	Transcript	ENSCHIT00000040104.1	protein_coding	-	2020-01-05	-	-	-	-	-	-	-	rs664215549	-	1	-	HGNC	TNFRSF21	-	-	-	-	-	-	-	-
chr23_41324349	23:41324349-41324349	T	stop_gained	HIGH	COL11A2	ENSCHIG00000012269	Transcript	ENSCHIT00000017224.1	protein_coding	37/48	-	-	-	3136	3136	1046	R/*	Cga/Tga	-	-	1	-	HGNC	COL11A2	-	-	-	-	-	-	-	-
chr23_41324349	23:41324349-41324349	T	stop_gained	HIGH	COL11A2	ENSCHIG00000012269	Transcript	ENSCHIT00000017234.1	protein_coding	36/48	-	-	-	3001	3001	1001	R/*	Cga/Tga	-	-	1	-	HGNC	COL11A2	-	-	-	-	-	-	-	-
chr25_33104014	25:33104014-33104014	A	stop_gained	HIGH	-	ENSCHIG00000018073	Transcript	ENSCHIT00000026587.1	protein_coding	2020-03-18	-	-	-	532	400	134	G/*	Gga/Tga	-	-	-1	-	-	-	-	-	-	-	-	-	-	-
chr25_38249194	25:38249194-38249194	T	stop_gained	HIGH	TMEM130	ENSCHIG00000025196	Transcript	ENSCHIT00000038296.1	protein_coding	2020-08-08	-	-	-	1486	1276	426	R/*	Cga/Tga	-	-	1	-	HGNC	TMEM130	-	-	-	-	-	-	-	-
chr25_38249194	25:38249194-38249194	T	stop_gained	HIGH	TMEM130	ENSCHIG00000025196	Transcript	ENSCHIT00000038301.1	protein_coding	2020-09-09	-	-	-	1243	1243	415	R/*	Cga/Tga	-	-	1	-	HGNC	TMEM130	-	-	-	-	-	-	-	-
chr29_47034481	29:47034481-47034481	C	splice_acceptor_variant	HIGH	PPP6R3	ENSCHIG00000020367	Transcript	ENSCHIT00000030393.1	protein_coding	-	2020-03-22	-	-	-	-	-	-	-	-	-	1	-	HGNC	PPP6R3	-	-	-	-	-	-	-	-
chr3_42142976	3:42142976-42142976	T	stop_gained	HIGH	-	ENSCHIG00000026828	Transcript	ENSCHIT00000041042.1	protein_coding	2020-02-02	-	-	-	337	337	113	R/*	Cga/Tga	rs648547068	-	1	-	-	-	-	-	-	-	-	-	-	-
chr3_106837676	3:106837676-106837676	T	stop_gained	HIGH	-	ENSCHIG00000011451	Transcript	ENSCHIT00000015938.1	protein_coding	2020-01-02	-	-	-	94	94	32	Q/*	Caa/Taa	-	-	1	-	-	-	-	-	-	-	-	-	-	-
chr3_111079749	3:111079749-111079749	C	splice_acceptor_variant	HIGH	-	ENSCHIG00000025292	Transcript	ENSCHIT00000038465.1	protein_coding	-	2020-04-07	-	-	-	-	-	-	-	-	-	-1	-	-	-	-	-	-	-	-	-	-	-
chr4_14236088	4:14236088-14236088	C	stop_gained	HIGH	-	ENSCHIG00000020443	Transcript	ENSCHIT00000030365.1	protein_coding	2020-02-02	-	-	-	252	252	84	Y/*	taC/taG	-	-	-1	-	-	-	-	-	-	-	-	-	-	-
chr4_14236088	4:14236088-14236088	C	stop_gained	HIGH	-	ENSCHIG00000020443	Transcript	ENSCHIT00000030368.1	protein_coding	2020-03-03	-	-	-	213	213	71	Y/*	taC/taG	-	-	-1	-	-	-	-	-	-	-	-	-	-	-
chr5_97900348	5:97900348-97900348	G	splice_donor_variant	HIGH	-	ENSCHIG00000025205	Transcript	ENSCHIT00000038306.1	protein_coding	-	2020-04-08	-	-	-	-	-	-	-	rs648251064	-	-1	-	-	-	-	-	-	-	-	-	-	-
chr6_89603716	6:89603716-89603716	T	stop_gained	HIGH	-	ENSCHIG00000024071	Transcript	ENSCHIT00000036510.1	protein_coding	2020-04-04	-	-	-	313	313	105	R/*	Cga/Tga	rs661264148	-	1	-	-	-	-	-	-	-	-	-	-	-
chr7_12502151	7:12502151-12502151	A	start_lost	HIGH	CHD1	ENSCHIG00000025395	Transcript	ENSCHIT00000038745.1	protein_coding	1/34	-	-	-	3	3	1	S/R	agT/agA	-	-	1	-	HGNC	CHD1	-	-	-	-	-	-	-	-
chr7_48680666	7:48680666-48680666	A	stop_gained	HIGH	TCOF1	ENSCHIG00000007887	Transcript	ENSCHIT00000010807.1	protein_coding	24/26	-	-	-	4126	4126	1376	Q/*	Cag/Tag	rs642478677	-	-1	-	HGNC	TCOF1	-	-	-	-	-	-	-	-
chr7_58056293	7:58056293-58056293	A	stop_gained	HIGH	PCDHGA6	ENSCHIG00000024001	Transcript	ENSCHIT00000036377.1	protein_coding	2020-02-02	-	-	-	2458	2458	820	R/*	Cga/Tga	-	-	-1	-	HGNC	PCDHGA6	-	-	-	-	-	-	-	-
chr8_75417461	8:75417461-75417461	A	stop_gained	HIGH	UBAP1	ENSCHIG00000016510	Transcript	ENSCHIT00000023951.1	protein_coding	2020-03-06	-	-	-	903	896	299	W/*	tGg/tAg	-	-	1	-	HGNC	UBAP1	-	-	-	-	-	-	-	-
chr8_75417461	8:75417461-75417461	A	stop_gained	HIGH	UBAP1	ENSCHIG00000016510	Transcript	ENSCHIT00000023962.1	protein_coding	2020-03-06	-	-	-	899	899	300	W/*	tGg/tAg	-	-	1	-	HGNC	UBAP1	-	-	-	-	-	-	-	-
chr8_75417461	8:75417461-75417461	A	stop_gained	HIGH	UBAP1	ENSCHIG00000016510	Transcript	ENSCHIT00000023965.1	protein_coding	2020-03-06	-	-	-	926	926	309	W/*	tGg/tAg	-	-	1	-	HGNC	UBAP1	-	-	-	-	-	-	-	-
chr8_110474622	8:110474622-110474622	G	splice_donor_variant	HIGH	STOM	ENSCHIG00000011802	Transcript	ENSCHIT00000016490.1	protein_coding	-	2020-01-06	-	-	-	-	-	-	-	rs663513357	-	-1	-	HGNC	STOM	-	-	-	-	-	-	-	-

## Sheet: 183 genes 
TMPRSS15
OR5K4
GRAMD1C
UPK1B
ATP13A3
FNDC3B
WDR49
PTPN21
SYNE2
CEP152
AP4E1
KBTBD13
INPP4A
IL1RL1
TET3
FSHR
IFT172
APOB
OR1J1
LRSAM1
PIP5KL1
ODF2
PKN3
PRRC2B
NALCN
DZIP1
PROSER1
TDRD3
ARHGAP21
SLCO4A1
FAM217B
VSTM2L
PTPRT
PLTP
KLF10
TG
PTK2
GPAA1
SLC43A1
OR8J2
PGM2L1
OR2D2
ZNF214
OTOG
CCDC84
BCO2
PIWIL4
IARS2
SLC45A1
PLEKHG5
CRB1
LMOD1
SPPL3
ZNF268
SCLT1
SPIRE2
SLC12A3
BLOC1S3
GRWD1
POLD1
RNF225
NOS2
PIPOX
NSRP1
TOP3A
DHX58
GPRC5C
EPHA2
FN1
ITGB6
WDR33
DNAJC21
ICE1
ACAN
WDR73
TC2N
CLMN
PTPRG
SLMAP
GPR62
GRM2
DOCK3
EFCAB12
TIMP4
MDC1
TNFRSF21
UBR2
PSMB8
ZNF407
SERPINB8
TMEM241
ENOSF1
SKA1
PHLPP1
IFT140
ECI1
GLIS2
ITPRIPL2
CD2BP2
USP42
BRAT1
PNLIPRP1
NRAP
PDZD7
UBE2E2
PCM1
MYOM2
OGDHL
DNAJB12
ZNF365
OR10G6
HEPACAM
CYB561A3
PPP1R32
PPCS
TCTEX1D4
FAF1
DNASE2B
CCDC18
ABCA4
SYT11
INSRR
OR9A4
CFAP69
ABCB4
PHF14
PUS7L
TMPO
CLEC7A
CELSR1
SYNPO2
C4orf54
CCSER1
TIGD2
IGFBP7
HSD17B13
FAT2
ARHGEF37
PROB1
C5orf15
SBNO2
ABCA7
MYDGF
CLEC4G
ARMC6
CILP2
CTSB
NUGGC
CEP78
ALG2
EPHX2
IDNK
TMEM38B
MUSK
KIF12
TPO
FAM110C
BCLAF1
ARFGEF3
NHSL1
PLEC
B3GAT2
MMP20
INPP5J
LMTK3
COL4A4
GTDC1
ITGAL
LAMB4
SLC26A5
ICAM3
DLST
DYSF
API5
NAV1
COL11A2
TMEM130
PPP6R3
CHD1
TCOF1
PCDHGA6
UBAP1
STOM
